# Supplementary material for: Comparative analysis of cell lineage differentiation during hepatogenesis in humans and mice at the single-cell transcriptome level
Source: Cell Res. 2020 Jul 20;30(12):1109–26. doi: 10.1038/s41422-020-0378-6 (PMC7784864; doi:10.1038/s41422-020-0378-6)
Supplement: Supplementary file 10 — Supplementary information, Table S1 [file 41422_2020_378_MOESM10_ESM.xlsx]

## Sheet: Human, 10x genomics
Supplementary information, Table S1 Cell information for human, mouse whole liver, and mouse erythroid progenitor scRNA-seq.
Cell information for human whole liver scRNA-seq.
SampleName	Time	cluster	cluster_Endoderm_derived_lineages	cluster_Non-erythroid hematopoietic lineages (except Kupffer cell)
W5_AAACCTGAGCCACCTG	W5	Hepatoblast/Hepatocyte	ID3- Hepatoblast/Hepatocyte	/
W5_AAACCTGAGCGATATA	W5	Hepatoblast/Hepatocyte	ID3- Hepatoblast/Hepatocyte	/
W5_AAACCTGAGGGTGTTG	W5	Hepatoblast/Hepatocyte	ID3- Hepatoblast/Hepatocyte	/
W5_AAACCTGAGGGTTTCT	W5	Hepatoblast/Hepatocyte	ID3- Hepatoblast/Hepatocyte	/
W5_AAACCTGAGTCTTGCA	W5	Hepatoblast/Hepatocyte	ID3- Hepatoblast/Hepatocyte	/
W5_AAACCTGCAACTGCTA	W5	Hepatoblast/Hepatocyte	ID3- Hepatoblast/Hepatocyte	/
W5_AAACCTGCAAGTCTAC	W5	Hepatoblast/Hepatocyte	ID3- Hepatoblast/Hepatocyte	/
W5_AAACCTGCAATGTAAG	W5	Septum transversumal cell	/	/
W5_AAACCTGGTTGGACCC	W5	Hepatoblast/Hepatocyte	ID3- Hepatoblast/Hepatocyte	/
W5_AAACCTGTCACCAGGC	W5	Hepatoblast/Hepatocyte	ID3- Hepatoblast/Hepatocyte	/
W5_AAACCTGTCCCTCAGT	W5	Hematopoietic stem and progenitor cell	/	Hematopoietic progenitor and stem cell
W5_AAACCTGTCGCCTGTT	W5	Hepatoblast/Hepatocyte	ID3- Hepatoblast/Hepatocyte	/
W5_AAACCTGTCGGTGTTA	W5	Hepatoblast/Hepatocyte	ID3- Hepatoblast/Hepatocyte	/
W5_AAACCTGTCTAACTCT	W5	Hepatoblast/Hepatocyte	ID3- Hepatoblast/Hepatocyte	/
W5_AAACGGGAGAAACCGC	W5	Hepatoblast/Hepatocyte	ID3- Hepatoblast/Hepatocyte	/
W5_AAACGGGAGAGGTTAT	W5	Hepatoblast/Hepatocyte	ID3- Hepatoblast/Hepatocyte	/
W5_AAACGGGAGATTACCC	W5	Hepatoblast/Hepatocyte	ID3- Hepatoblast/Hepatocyte	/
W5_AAACGGGAGCTAGCCC	W5	Liver endothelial cell	/	/
W5_AAACGGGAGGAACTGC	W5	Hematopoietic stem and progenitor cell	/	Hematopoietic progenitor and stem cell
W5_AAACGGGAGGTCGGAT	W5	Hepatoblast/Hepatocyte	ID3- Hepatoblast/Hepatocyte	/
W5_AAACGGGCAAACTGTC	W5	Hepatoblast/Hepatocyte	ID3- Hepatoblast/Hepatocyte	/
W5_AAACGGGCAAGTTCTG	W5	Hepatoblast/Hepatocyte	ID3- Hepatoblast/Hepatocyte	/
W5_AAACGGGCAATCTGCA	W5	Primitive erythrocyte	/	/
W5_AAACGGGCAATTCCTT	W5	Hematopoietic stem and progenitor cell	/	Hematopoietic progenitor and stem cell
W5_AAACGGGCACCTCGGA	W5	Hepatoblast/Hepatocyte	ID3- Hepatoblast/Hepatocyte	/
W5_AAACGGGCACCTTGTC	W5	Hepatoblast/Hepatocyte	ID3- Hepatoblast/Hepatocyte	/
W5_AAACGGGCAGAGTGTG	W5	Hepatoblast/Hepatocyte	ID3- Hepatoblast/Hepatocyte	/
W5_AAACGGGCAGGACGTA	W5	Hepatoblast/Hepatocyte	ID3- Hepatoblast/Hepatocyte	/
W5_AAACGGGCAGGTCTCG	W5	Hepatoblast/Hepatocyte	ID3- Hepatoblast/Hepatocyte	/
W5_AAACGGGCATGACATC	W5	Hepatoblast/Hepatocyte	ID3+ Hepatoblast	/
W5_AAACGGGCATGGGAAC	W5	Hepatoblast/Hepatocyte	ID3- Hepatoblast/Hepatocyte	/
W5_AAACGGGGTATGAAAC	W5	Hepatoblast/Hepatocyte	ID3- Hepatoblast/Hepatocyte	/
W5_AAACGGGGTATGGTTC	W5	Hepatoblast/Hepatocyte	ID3- Hepatoblast/Hepatocyte	/
W5_AAACGGGGTCGACTAT	W5	Hepatoblast/Hepatocyte	ID3- Hepatoblast/Hepatocyte	/
W5_AAACGGGGTCTGCAAT	W5	doublet	/	/
W5_AAACGGGGTGGAAAGA	W5	Hepatoblast/Hepatocyte	ID3- Hepatoblast/Hepatocyte	/
W5_AAACGGGGTGTGCGTC	W5	Hepatoblast/Hepatocyte	ID3- Hepatoblast/Hepatocyte	/
W5_AAACGGGGTGTTAAGA	W5	Hepatoblast/Hepatocyte	ID3- Hepatoblast/Hepatocyte	/
W5_AAACGGGGTGTTGAGG	W5	Hepatoblast/Hepatocyte	ID3- Hepatoblast/Hepatocyte	/
W5_AAACGGGTCCCTCTTT	W5	Hepatoblast/Hepatocyte	ID3- Hepatoblast/Hepatocyte	/
W5_AAAGATGAGAACTCGG	W5	Hepatoblast/Hepatocyte	ID3- Hepatoblast/Hepatocyte	/
W5_AAAGATGAGCTTTGGT	W5	Septum transversumal cell	/	/
W5_AAAGATGAGGAATTAC	W5	Hepatoblast/Hepatocyte	ID3- Hepatoblast/Hepatocyte	/
W5_AAAGATGAGTATCTCG	W5	Hepatoblast/Hepatocyte	ID3+ Hepatoblast	/
W5_AAAGATGAGTCCCACG	W5	Hepatoblast/Hepatocyte	ID3- Hepatoblast/Hepatocyte	/
W5_AAAGATGAGTGGACGT	W5	Hepatoblast/Hepatocyte	ID3- Hepatoblast/Hepatocyte	/
W5_AAAGATGCAATGTTGC	W5	Liver endothelial cell	/	/
W5_AAAGATGCACAGGTTT	W5	Hepatoblast/Hepatocyte	ID3- Hepatoblast/Hepatocyte	/
W5_AAAGATGCACGAGGTA	W5	Hepatoblast/Hepatocyte	ID3+ Hepatoblast	/
W5_AAAGATGCACTGTCGG	W5	Liver endothelial cell	/	/
W5_AAAGATGGTCAGAGGT	W5	Hepatoblast/Hepatocyte	ID3- Hepatoblast/Hepatocyte	/
W5_AAAGATGGTCTAGTGT	W5	Hepatoblast/Hepatocyte	ID3- Hepatoblast/Hepatocyte	/
W5_AAAGATGGTGACGGTA	W5	Hepatoblast/Hepatocyte	ID3- Hepatoblast/Hepatocyte	/
W5_AAAGATGGTTAAGATG	W5	Hematopoietic stem and progenitor cell	/	Hematopoietic progenitor and stem cell
W5_AAAGATGGTTAAGGGC	W5	doublet	/	/
W5_AAAGATGGTTACTGAC	W5	Hepatoblast/Hepatocyte	ID3- Hepatoblast/Hepatocyte	/
W5_AAAGATGTCAACGGGA	W5	Hepatoblast/Hepatocyte	ID3- Hepatoblast/Hepatocyte	/
W5_AAAGATGTCCTCATTA	W5	Hepatoblast/Hepatocyte	ID3- Hepatoblast/Hepatocyte	/
W5_AAAGATGTCTACTCAT	W5	Hepatoblast/Hepatocyte	ID3- Hepatoblast/Hepatocyte	/
W5_AAAGATGTCTGGCGTG	W5	Hepatoblast/Hepatocyte	ID3- Hepatoblast/Hepatocyte	/
W5_AAAGCAAAGAACTGTA	W5	Hepatoblast/Hepatocyte	ID3- Hepatoblast/Hepatocyte	/
W5_AAAGCAAAGCGCCTTG	W5	Hepatoblast/Hepatocyte	ID3- Hepatoblast/Hepatocyte	/
W5_AAAGCAAAGGGAACGG	W5	Hematopoietic stem and progenitor cell	/	Hematopoietic progenitor and stem cell
W5_AAAGCAAAGGTGCTAG	W5	Hepatoblast/Hepatocyte	ID3- Hepatoblast/Hepatocyte	/
W5_AAAGCAAAGTGCAAGC	W5	Hepatoblast/Hepatocyte	ID3+ Hepatoblast	/
W5_AAAGCAACAAGTTGTC	W5	Hepatoblast/Hepatocyte	ID3- Hepatoblast/Hepatocyte	/
W5_AAAGCAACAATCTACG	W5	Hepatoblast/Hepatocyte	ID3- Hepatoblast/Hepatocyte	/
W5_AAAGCAACACCAGGCT	W5	Hepatoblast/Hepatocyte	ID3+ Hepatoblast	/
W5_AAAGCAACACGCGAAA	W5	doublet	/	/
W5_AAAGCAACAGTCGTGC	W5	Hepatoblast/Hepatocyte	ID3- Hepatoblast/Hepatocyte	/
W5_AAAGCAACATTGAGCT	W5	Hepatoblast/Hepatocyte	ID3- Hepatoblast/Hepatocyte	/
W5_AAAGCAAGTACCCAAT	W5	Hepatoblast/Hepatocyte	ID3- Hepatoblast/Hepatocyte	/
W5_AAAGCAAGTAGCGCTC	W5	Hepatoblast/Hepatocyte	ID3- Hepatoblast/Hepatocyte	/
W5_AAAGCAAGTAGGAGTC	W5	Hepatoblast/Hepatocyte	ID3- Hepatoblast/Hepatocyte	/
W5_AAAGCAAGTCAAACTC	W5	Hepatoblast/Hepatocyte	ID3- Hepatoblast/Hepatocyte	/
W5_AAAGCAAGTCAACATC	W5	Primitive erythrocyte	/	/
W5_AAAGCAAGTCAGAGGT	W5	Hepatoblast/Hepatocyte	ID3- Hepatoblast/Hepatocyte	/
W5_AAAGCAAGTCGAATCT	W5	Hepatoblast/Hepatocyte	ID3- Hepatoblast/Hepatocyte	/
W5_AAAGCAAGTCGAGATG	W5	Hepatoblast/Hepatocyte	ID3- Hepatoblast/Hepatocyte	/
W5_AAAGCAAGTCGGCACT	W5	Hepatoblast/Hepatocyte	ID3- Hepatoblast/Hepatocyte	/
W5_AAAGCAAGTCTGCGGT	W5	Hepatoblast/Hepatocyte	ID3- Hepatoblast/Hepatocyte	/
W5_AAAGCAAGTGCTGTAT	W5	Hepatoblast/Hepatocyte	ID3- Hepatoblast/Hepatocyte	/
W5_AAAGCAAGTTACGTCA	W5	Hepatoblast/Hepatocyte	ID3- Hepatoblast/Hepatocyte	/
W5_AAAGCAATCAACGGGA	W5	Hepatoblast/Hepatocyte	ID3+ Hepatoblast	/
W5_AAAGCAATCAGGTTCA	W5	Hepatoblast/Hepatocyte	ID3- Hepatoblast/Hepatocyte	/
W5_AAAGCAATCCAAACTG	W5	Hepatoblast/Hepatocyte	ID3- Hepatoblast/Hepatocyte	/
W5_AAAGCAATCCTAGGGC	W5	Hepatoblast/Hepatocyte	ID3- Hepatoblast/Hepatocyte	/
W5_AAAGCAATCGCCGTGA	W5	Hepatoblast/Hepatocyte	ID3- Hepatoblast/Hepatocyte	/
W5_AAAGCAATCGGTGTTA	W5	Hepatoblast/Hepatocyte	ID3- Hepatoblast/Hepatocyte	/
W5_AAAGCAATCTCTGTCG	W5	Hepatoblast/Hepatocyte	ID3- Hepatoblast/Hepatocyte	/
W5_AAAGCAATCTTTACGT	W5	Myeloid/lymphoid/megakaryoid cell	/	Monocyte/Macrophage
W5_AAAGTAGAGCGTTCCG	W5	Hepatoblast/Hepatocyte	ID3- Hepatoblast/Hepatocyte	/
W5_AAAGTAGAGCTAACTC	W5	Primitive erythrocyte	/	/
W5_AAAGTAGAGGGTGTGT	W5	Hepatoblast/Hepatocyte	ID3- Hepatoblast/Hepatocyte	/
W5_AAAGTAGAGGTGCTTT	W5	Primitive erythrocyte	/	/
W5_AAAGTAGCACCACGTG	W5	Hepatoblast/Hepatocyte	ID3- Hepatoblast/Hepatocyte	/
W5_AAAGTAGCACTTAACG	W5	Hepatoblast/Hepatocyte	ID3- Hepatoblast/Hepatocyte	/
W5_AAAGTAGCACTTAAGC	W5	Hepatoblast/Hepatocyte	ID3- Hepatoblast/Hepatocyte	/
W5_AAAGTAGCAGCTTCGG	W5	Septum transversumal cell	/	/
W5_AAAGTAGCAGGAATGC	W5	Hepatoblast/Hepatocyte	ID3- Hepatoblast/Hepatocyte	/
W5_AAAGTAGCATACTCTT	W5	Hepatoblast/Hepatocyte	ID3+ Hepatoblast	/
W5_AAAGTAGCATCACAAC	W5	Hepatoblast/Hepatocyte	ID3- Hepatoblast/Hepatocyte	/
W5_AAAGTAGCATCACCCT	W5	Hepatoblast/Hepatocyte	ID3- Hepatoblast/Hepatocyte	/
W5_AAAGTAGCATGTTCCC	W5	Hepatoblast/Hepatocyte	ID3- Hepatoblast/Hepatocyte	/
W5_AAAGTAGGTCATGCAT	W5	Hepatoblast/Hepatocyte	ID3- Hepatoblast/Hepatocyte	/
W5_AAAGTAGGTTAAGAAC	W5	Hepatoblast/Hepatocyte	ID3- Hepatoblast/Hepatocyte	/
W5_AAAGTAGTCACGCATA	W5	Hepatoblast/Hepatocyte	ID3+ Hepatoblast	/
W5_AAAGTAGTCAGATAAG	W5	Hepatoblast/Hepatocyte	ID3- Hepatoblast/Hepatocyte	/
W5_AAAGTAGTCCCAAGAT	W5	Hepatoblast/Hepatocyte	ID3+ Hepatoblast	/
W5_AAAGTAGTCCTACAGA	W5	doublet	/	/
W5_AAAGTAGTCGCAAGCC	W5	Hepatoblast/Hepatocyte	ID3- Hepatoblast/Hepatocyte	/
W5_AAAGTAGTCTGAGTGT	W5	Hepatoblast/Hepatocyte	ID3- Hepatoblast/Hepatocyte	/
W5_AAAGTAGTCTGCAGTA	W5	Hepatoblast/Hepatocyte	ID3- Hepatoblast/Hepatocyte	/
W5_AAATGCCAGAGCTTCT	W5	Hepatoblast/Hepatocyte	ID3- Hepatoblast/Hepatocyte	/
W5_AAATGCCCAATCGGTT	W5	doublet	/	/
W5_AAATGCCCACACATGT	W5	Hepatoblast/Hepatocyte	ID3- Hepatoblast/Hepatocyte	/
W5_AAATGCCCACGAGGTA	W5	Hepatoblast/Hepatocyte	ID3+ Hepatoblast	/
W5_AAATGCCCAGAAGCAC	W5	doublet	/	/
W5_AAATGCCCAGGTTTCA	W5	Hematopoietic stem and progenitor cell	/	Hematopoietic progenitor and stem cell
W5_AAATGCCGTCCGTTAA	W5	Hepatoblast/Hepatocyte	ID3- Hepatoblast/Hepatocyte	/
W5_AAATGCCGTCGAGATG	W5	Hepatoblast/Hepatocyte	ID3- Hepatoblast/Hepatocyte	/
W5_AAATGCCGTCGCGTGT	W5	Hepatoblast/Hepatocyte	ID3- Hepatoblast/Hepatocyte	/
W5_AAATGCCGTGCAGGTA	W5	Hepatoblast/Hepatocyte	ID3- Hepatoblast/Hepatocyte	/
W5_AAATGCCGTGTTGAGG	W5	Hepatoblast/Hepatocyte	ID3- Hepatoblast/Hepatocyte	/
W5_AAATGCCGTTAAGGGC	W5	doublet	/	/
W5_AAATGCCGTTCCACAA	W5	Liver endothelial cell	/	/
W5_AAATGCCTCCGCTGTT	W5	Hepatoblast/Hepatocyte	ID3+ Hepatoblast	/
W5_AAATGCCTCGCGTAGC	W5	Hepatoblast/Hepatocyte	ID3- Hepatoblast/Hepatocyte	/
W5_AACACGTAGACAGAGA	W5	Hepatoblast/Hepatocyte	ID3- Hepatoblast/Hepatocyte	/
W5_AACACGTAGGTGCTTT	W5	Hepatoblast/Hepatocyte	ID3- Hepatoblast/Hepatocyte	/
W5_AACACGTAGTAAGTAC	W5	Hepatoblast/Hepatocyte	ID3+ Hepatoblast	/
W5_AACACGTCAAGGACTG	W5	Hepatoblast/Hepatocyte	ID3- Hepatoblast/Hepatocyte	/
W5_AACACGTCAATGGATA	W5	Hepatoblast/Hepatocyte	ID3- Hepatoblast/Hepatocyte	/
W5_AACACGTCACGCTTTC	W5	Hepatoblast/Hepatocyte	ID3- Hepatoblast/Hepatocyte	/
W5_AACACGTCAGGTTTCA	W5	Hepatoblast/Hepatocyte	ID3- Hepatoblast/Hepatocyte	/
W5_AACACGTCATAGTAAG	W5	Hematopoietic stem and progenitor cell	/	Hematopoietic progenitor and stem cell
W5_AACACGTCATGGTAGG	W5	Hepatoblast/Hepatocyte	ID3+ Hepatoblast	/
W5_AACACGTGTAAATACG	W5	Hepatoblast/Hepatocyte	ID3- Hepatoblast/Hepatocyte	/
W5_AACACGTGTATATCCG	W5	Hepatoblast/Hepatocyte	ID3+ Hepatoblast	/
W5_AACACGTGTCTAAAGA	W5	Hepatoblast/Hepatocyte	ID3- Hepatoblast/Hepatocyte	/
W5_AACACGTTCCATGCTC	W5	Hepatoblast/Hepatocyte	ID3+ Hepatoblast	/
W5_AACACGTTCCGTAGGC	W5	Hepatoblast/Hepatocyte	ID3+ Hepatoblast	/
W5_AACACGTTCGGAAATA	W5	doublet	/	/
W5_AACCATGAGAATGTTG	W5	Hepatoblast/Hepatocyte	ID3- Hepatoblast/Hepatocyte	/
W5_AACCATGAGATGTGTA	W5	Hepatoblast/Hepatocyte	ID3- Hepatoblast/Hepatocyte	/
W5_AACCATGAGCGTGTCC	W5	Hepatoblast/Hepatocyte	ID3- Hepatoblast/Hepatocyte	/
W5_AACCATGAGGCAAAGA	W5	Liver endothelial cell	/	/
W5_AACCATGAGGTGACCA	W5	Hepatoblast/Hepatocyte	ID3+ Hepatoblast	/
W5_AACCATGAGTCATCCA	W5	Hepatoblast/Hepatocyte	ID3- Hepatoblast/Hepatocyte	/
W5_AACCATGAGTCGTACT	W5	Septum transversumal cell	/	/
W5_AACCATGCACAGAGGT	W5	Hepatoblast/Hepatocyte	ID3- Hepatoblast/Hepatocyte	/
W5_AACCATGCACATGGGA	W5	Hepatoblast/Hepatocyte	ID3- Hepatoblast/Hepatocyte	/
W5_AACCATGCAGCGTCCA	W5	Hepatoblast/Hepatocyte	ID3- Hepatoblast/Hepatocyte	/
W5_AACCATGCATGCCTAA	W5	Hepatoblast/Hepatocyte	ID3- Hepatoblast/Hepatocyte	/
W5_AACCATGCATGTCCTC	W5	doublet	/	/
W5_AACCATGGTAGCAAAT	W5	Hepatoblast/Hepatocyte	ID3- Hepatoblast/Hepatocyte	/
W5_AACCATGGTCCTCCAT	W5	Hepatoblast/Hepatocyte	ID3- Hepatoblast/Hepatocyte	/
W5_AACCATGGTCGAATCT	W5	Hepatoblast/Hepatocyte	ID3- Hepatoblast/Hepatocyte	/
W5_AACCATGGTGGCTCCA	W5	doublet	/	/
W5_AACCATGGTGTAATGA	W5	Hepatoblast/Hepatocyte	ID3- Hepatoblast/Hepatocyte	/
W5_AACCATGGTTCCGGCA	W5	Septum transversumal cell	/	/
W5_AACCATGTCACATGCA	W5	Hepatoblast/Hepatocyte	ID3- Hepatoblast/Hepatocyte	/
W5_AACCATGTCCAAAGTC	W5	Hepatoblast/Hepatocyte	ID3- Hepatoblast/Hepatocyte	/
W5_AACCATGTCCAGTAGT	W5	Hepatoblast/Hepatocyte	ID3- Hepatoblast/Hepatocyte	/
W5_AACCATGTCCGTAGGC	W5	Liver endothelial cell	/	/
W5_AACCATGTCTCACATT	W5	Hepatoblast/Hepatocyte	ID3+ Hepatoblast	/
W5_AACCGCGAGGATGCGT	W5	Hepatoblast/Hepatocyte	ID3- Hepatoblast/Hepatocyte	/
W5_AACCGCGAGGCTCTTA	W5	Hepatoblast/Hepatocyte	ID3- Hepatoblast/Hepatocyte	/
W5_AACCGCGCAACAACCT	W5	Liver endothelial cell	/	/
W5_AACCGCGCAACGATCT	W5	Hepatoblast/Hepatocyte	ID3- Hepatoblast/Hepatocyte	/
W5_AACCGCGCAATCAGAA	W5	Hepatoblast/Hepatocyte	ID3- Hepatoblast/Hepatocyte	/
W5_AACCGCGCATGACATC	W5	Hematopoietic stem and progenitor cell	/	Hematopoietic progenitor and stem cell
W5_AACCGCGGTCAGAAGC	W5	Hepatoblast/Hepatocyte	ID3+ Hepatoblast	/
W5_AACCGCGGTCCGAATT	W5	Hepatoblast/Hepatocyte	ID3- Hepatoblast/Hepatocyte	/
W5_AACCGCGGTCTCTCGT	W5	doublet	/	/
W5_AACCGCGGTCTTGATG	W5	Hepatoblast/Hepatocyte	ID3- Hepatoblast/Hepatocyte	/
W5_AACCGCGGTCTTGTCC	W5	Hepatoblast/Hepatocyte	ID3- Hepatoblast/Hepatocyte	/
W5_AACCGCGGTGCAGTAG	W5	Liver endothelial cell	/	/
W5_AACCGCGGTTATCCGA	W5	Hepatoblast/Hepatocyte	ID3- Hepatoblast/Hepatocyte	/
W5_AACCGCGTCACCGGGT	W5	doublet	/	/
W5_AACCGCGTCATAAAGG	W5	Hepatoblast/Hepatocyte	ID3- Hepatoblast/Hepatocyte	/
W5_AACCGCGTCCAGGGCT	W5	Myeloid/lymphoid/megakaryoid cell	/	Monocyte/Macrophage
W5_AACCGCGTCCGATATG	W5	Hepatoblast/Hepatocyte	ID3- Hepatoblast/Hepatocyte	/
W5_AACCGCGTCCGCATAA	W5	Hepatoblast/Hepatocyte	ID3- Hepatoblast/Hepatocyte	/
W5_AACCGCGTCGGAATCT	W5	Hepatoblast/Hepatocyte	ID3+ Hepatoblast	/
W5_AACCGCGTCGGACAAG	W5	Hepatoblast/Hepatocyte	ID3- Hepatoblast/Hepatocyte	/
W5_AACCGCGTCTAACTTC	W5	Hepatoblast/Hepatocyte	ID3- Hepatoblast/Hepatocyte	/
W5_AACCGCGTCTAAGCCA	W5	Hepatoblast/Hepatocyte	ID3- Hepatoblast/Hepatocyte	/
W5_AACGTTGAGAGGGCTT	W5	Liver endothelial cell	/	/
W5_AACGTTGAGCCATCGC	W5	Hepatoblast/Hepatocyte	ID3- Hepatoblast/Hepatocyte	/
W5_AACGTTGAGCTATGCT	W5	Hepatoblast/Hepatocyte	ID3- Hepatoblast/Hepatocyte	/
W5_AACGTTGCAAACTGCT	W5	Hepatoblast/Hepatocyte	ID3- Hepatoblast/Hepatocyte	/
W5_AACGTTGCACAGCGTC	W5	Hepatoblast/Hepatocyte	ID3- Hepatoblast/Hepatocyte	/
W5_AACGTTGCACGGATAG	W5	Hepatoblast/Hepatocyte	ID3- Hepatoblast/Hepatocyte	/
W5_AACGTTGCATACGCCG	W5	doublet	/	/
W5_AACGTTGCATAGGATA	W5	Hepatoblast/Hepatocyte	ID3- Hepatoblast/Hepatocyte	/
W5_AACGTTGCATCCCATC	W5	Hepatoblast/Hepatocyte	ID3- Hepatoblast/Hepatocyte	/
W5_AACGTTGCATGCTGGC	W5	Hepatoblast/Hepatocyte	ID3- Hepatoblast/Hepatocyte	/
W5_AACGTTGGTCGCATCG	W5	Hepatoblast/Hepatocyte	ID3- Hepatoblast/Hepatocyte	/
W5_AACGTTGGTCTCACCT	W5	Liver endothelial cell	/	/
W5_AACGTTGGTGTAATGA	W5	Hepatoblast/Hepatocyte	ID3- Hepatoblast/Hepatocyte	/
W5_AACGTTGGTTTGACTG	W5	Hepatoblast/Hepatocyte	ID3- Hepatoblast/Hepatocyte	/
W5_AACGTTGTCGATCCCT	W5	Hepatoblast/Hepatocyte	ID3- Hepatoblast/Hepatocyte	/
W5_AACGTTGTCGCAAGCC	W5	Hepatoblast/Hepatocyte	ID3- Hepatoblast/Hepatocyte	/
W5_AACGTTGTCTTCCTTC	W5	Hepatoblast/Hepatocyte	ID3- Hepatoblast/Hepatocyte	/
W5_AACTCAGAGCCGGTAA	W5	Hepatoblast/Hepatocyte	ID3- Hepatoblast/Hepatocyte	/
W5_AACTCAGAGCCTTGAT	W5	Hepatoblast/Hepatocyte	ID3- Hepatoblast/Hepatocyte	/
W5_AACTCAGAGCGATGAC	W5	Hepatoblast/Hepatocyte	ID3- Hepatoblast/Hepatocyte	/
W5_AACTCAGAGGATGTAT	W5	Liver endothelial cell	/	/
W5_AACTCAGAGGTGCAAC	W5	Hepatoblast/Hepatocyte	ID3- Hepatoblast/Hepatocyte	/
W5_AACTCAGAGTCTCCTC	W5	Hepatoblast/Hepatocyte	ID3- Hepatoblast/Hepatocyte	/
W5_AACTCAGAGTGAAGTT	W5	Hepatoblast/Hepatocyte	ID3- Hepatoblast/Hepatocyte	/
W5_AACTCAGCAATGGTCT	W5	Hepatoblast/Hepatocyte	ID3- Hepatoblast/Hepatocyte	/
W5_AACTCAGCAGGTCGTC	W5	Hepatoblast/Hepatocyte	ID3- Hepatoblast/Hepatocyte	/
W5_AACTCAGGTAATAGCA	W5	Liver endothelial cell	/	/
W5_AACTCAGGTCAATACC	W5	Hepatoblast/Hepatocyte	ID3- Hepatoblast/Hepatocyte	/
W5_AACTCAGGTCTTCAAG	W5	doublet	/	/
W5_AACTCAGGTGAGCGAT	W5	Septum transversumal cell	/	/
W5_AACTCAGGTTCCACTC	W5	Hepatoblast/Hepatocyte	ID3- Hepatoblast/Hepatocyte	/
W5_AACTCAGGTTTGACTG	W5	Hepatoblast/Hepatocyte	ID3- Hepatoblast/Hepatocyte	/
W5_AACTCAGTCACAAACC	W5	Hepatoblast/Hepatocyte	ID3- Hepatoblast/Hepatocyte	/
W5_AACTCAGTCAGTTTGG	W5	Hepatoblast/Hepatocyte	ID3- Hepatoblast/Hepatocyte	/
W5_AACTCAGTCATGGTCA	W5	Hepatoblast/Hepatocyte	ID3- Hepatoblast/Hepatocyte	/
W5_AACTCAGTCGTGGTCG	W5	Hepatoblast/Hepatocyte	ID3- Hepatoblast/Hepatocyte	/
W5_AACTCAGTCTATCCTA	W5	Hepatoblast/Hepatocyte	ID3- Hepatoblast/Hepatocyte	/
W5_AACTCAGTCTCCAGGG	W5	doublet	/	/
W5_AACTCAGTCTGGCGTG	W5	Hepatoblast/Hepatocyte	ID3- Hepatoblast/Hepatocyte	/
W5_AACTCAGTCTTCCTTC	W5	doublet	/	/
W5_AACTCCCAGACCGGAT	W5	Hepatoblast/Hepatocyte	ID3- Hepatoblast/Hepatocyte	/
W5_AACTCCCAGAGTGAGA	W5	Hepatoblast/Hepatocyte	ID3- Hepatoblast/Hepatocyte	/
W5_AACTCCCAGATCACGG	W5	Hepatoblast/Hepatocyte	ID3- Hepatoblast/Hepatocyte	/
W5_AACTCCCAGATGCCTT	W5	Hepatoblast/Hepatocyte	ID3- Hepatoblast/Hepatocyte	/
W5_AACTCCCAGGGATGGG	W5	Hepatoblast/Hepatocyte	ID3- Hepatoblast/Hepatocyte	/
W5_AACTCCCAGGTGACCA	W5	Hepatoblast/Hepatocyte	ID3- Hepatoblast/Hepatocyte	/
W5_AACTCCCCACGGTAGA	W5	Hepatoblast/Hepatocyte	ID3- Hepatoblast/Hepatocyte	/
W5_AACTCCCCAGACAGGT	W5	Hepatoblast/Hepatocyte	ID3- Hepatoblast/Hepatocyte	/
W5_AACTCCCCATACGCTA	W5	Hepatoblast/Hepatocyte	ID3- Hepatoblast/Hepatocyte	/
W5_AACTCCCCATTACGAC	W5	Hepatoblast/Hepatocyte	ID3- Hepatoblast/Hepatocyte	/
W5_AACTCCCCATTTCACT	W5	Hepatoblast/Hepatocyte	ID3- Hepatoblast/Hepatocyte	/
W5_AACTCCCGTAGGAGTC	W5	Hepatoblast/Hepatocyte	ID3- Hepatoblast/Hepatocyte	/
W5_AACTCCCGTATTCTCT	W5	Myeloid/lymphoid/megakaryoid cell	/	Monocyte/Macrophage
W5_AACTCCCGTCAGTGGA	W5	Hepatoblast/Hepatocyte	ID3- Hepatoblast/Hepatocyte	/
W5_AACTCCCGTCCTGCTT	W5	Hepatoblast/Hepatocyte	ID3- Hepatoblast/Hepatocyte	/
W5_AACTCCCGTGTTGGGA	W5	Hepatoblast/Hepatocyte	ID3- Hepatoblast/Hepatocyte	/
W5_AACTCCCGTTCGCTAA	W5	Hepatoblast/Hepatocyte	ID3- Hepatoblast/Hepatocyte	/
W5_AACTCCCGTTGTACAC	W5	Hepatoblast/Hepatocyte	ID3- Hepatoblast/Hepatocyte	/
W5_AACTCCCTCAGAGCTT	W5	Hepatoblast/Hepatocyte	ID3- Hepatoblast/Hepatocyte	/
W5_AACTCCCTCAGTACGT	W5	Hepatoblast/Hepatocyte	ID3- Hepatoblast/Hepatocyte	/
W5_AACTCCCTCCGTTGCT	W5	doublet	/	/
W5_AACTCCCTCGGAAATA	W5	Primitive erythrocyte	/	/
W5_AACTCCCTCGTGGGAA	W5	Primitive erythrocyte	/	/
W5_AACTCCCTCTCGAGTA	W5	Hepatoblast/Hepatocyte	ID3- Hepatoblast/Hepatocyte	/
W5_AACTCCCTCTCTTGAT	W5	Hepatoblast/Hepatocyte	ID3- Hepatoblast/Hepatocyte	/
W5_AACTCTTAGTGTGGCA	W5	Hepatoblast/Hepatocyte	ID3- Hepatoblast/Hepatocyte	/
W5_AACTCTTCAATAAGCA	W5	Hepatoblast/Hepatocyte	ID3- Hepatoblast/Hepatocyte	/
W5_AACTCTTCACAGCCCA	W5	Hepatoblast/Hepatocyte	ID3- Hepatoblast/Hepatocyte	/
W5_AACTCTTCATCGGACC	W5	Hepatoblast/Hepatocyte	ID3- Hepatoblast/Hepatocyte	/
W5_AACTCTTCATTCTTAC	W5	Hepatoblast/Hepatocyte	ID3- Hepatoblast/Hepatocyte	/
W5_AACTCTTGTAGCTAAA	W5	Hepatoblast/Hepatocyte	ID3- Hepatoblast/Hepatocyte	/
W5_AACTCTTGTCGACTAT	W5	Hepatoblast/Hepatocyte	ID3- Hepatoblast/Hepatocyte	/
W5_AACTCTTGTTAGGGTG	W5	doublet	/	/
W5_AACTCTTTCCACTGGG	W5	Hepatoblast/Hepatocyte	ID3- Hepatoblast/Hepatocyte	/
W5_AACTCTTTCGAGAACG	W5	Hepatoblast/Hepatocyte	ID3- Hepatoblast/Hepatocyte	/
W5_AACTCTTTCTGCTGCT	W5	doublet	/	/
W5_AACTCTTTCTTAGAGC	W5	Hepatoblast/Hepatocyte	ID3+ Hepatoblast	/
W5_AACTGGTAGAGGTTGC	W5	Liver endothelial cell	/	/
W5_AACTGGTAGATAGGAG	W5	Hepatoblast/Hepatocyte	ID3- Hepatoblast/Hepatocyte	/
W5_AACTGGTAGATCTGAA	W5	Hepatoblast/Hepatocyte	ID3- Hepatoblast/Hepatocyte	/
W5_AACTGGTAGCCTATGT	W5	Hepatoblast/Hepatocyte	ID3- Hepatoblast/Hepatocyte	/
W5_AACTGGTAGCGAAGGG	W5	Hepatoblast/Hepatocyte	ID3- Hepatoblast/Hepatocyte	/
W5_AACTGGTAGCTAGTTC	W5	Hepatoblast/Hepatocyte	ID3- Hepatoblast/Hepatocyte	/
W5_AACTGGTCAAGAAAGG	W5	Primitive erythrocyte	/	/
W5_AACTGGTCACTTAAGC	W5	Hepatoblast/Hepatocyte	ID3- Hepatoblast/Hepatocyte	/
W5_AACTGGTCATTGGGCC	W5	Hepatoblast/Hepatocyte	ID3- Hepatoblast/Hepatocyte	/
W5_AACTGGTCATTTGCCC	W5	Hepatoblast/Hepatocyte	ID3- Hepatoblast/Hepatocyte	/
W5_AACTGGTGTAGCTGCC	W5	Hepatoblast/Hepatocyte	ID3- Hepatoblast/Hepatocyte	/
W5_AACTGGTGTCCGACGT	W5	Hepatoblast/Hepatocyte	ID3+ Hepatoblast	/
W5_AACTGGTGTCCTCTTG	W5	Hepatoblast/Hepatocyte	ID3- Hepatoblast/Hepatocyte	/
W5_AACTGGTGTTCCGGCA	W5	Hepatoblast/Hepatocyte	ID3- Hepatoblast/Hepatocyte	/
W5_AACTGGTGTTGTCGCG	W5	Hepatoblast/Hepatocyte	ID3- Hepatoblast/Hepatocyte	/
W5_AACTGGTTCCGCGCAA	W5	Hepatoblast/Hepatocyte	ID3- Hepatoblast/Hepatocyte	/
W5_AACTGGTTCTTTACAC	W5	Hepatoblast/Hepatocyte	ID3- Hepatoblast/Hepatocyte	/
W5_AACTTTCAGACGCACA	W5	Hepatoblast/Hepatocyte	ID3- Hepatoblast/Hepatocyte	/
W5_AACTTTCAGGAATTAC	W5	Hepatoblast/Hepatocyte	ID3- Hepatoblast/Hepatocyte	/
W5_AACTTTCAGGACAGAA	W5	Hepatoblast/Hepatocyte	ID3- Hepatoblast/Hepatocyte	/
W5_AACTTTCAGTACTTGC	W5	Hepatoblast/Hepatocyte	ID3- Hepatoblast/Hepatocyte	/
W5_AACTTTCCACAGATTC	W5	Hepatoblast/Hepatocyte	ID3- Hepatoblast/Hepatocyte	/
W5_AACTTTCCACATGTGT	W5	Hepatoblast/Hepatocyte	ID3- Hepatoblast/Hepatocyte	/
W5_AACTTTCCAGATCCAT	W5	Hepatoblast/Hepatocyte	ID3- Hepatoblast/Hepatocyte	/
W5_AACTTTCCAGCTGTGC	W5	Hepatoblast/Hepatocyte	ID3- Hepatoblast/Hepatocyte	/
W5_AACTTTCCATTGGGCC	W5	Hepatoblast/Hepatocyte	ID3- Hepatoblast/Hepatocyte	/
W5_AACTTTCGTAAACCTC	W5	Primitive erythrocyte	/	/
W5_AACTTTCGTCGTTGTA	W5	Septum transversumal cell	/	/
W5_AACTTTCTCAAACGGG	W5	Hematopoietic stem and progenitor cell	/	Hematopoietic progenitor and stem cell
W5_AACTTTCTCACAGTAC	W5	Hepatoblast/Hepatocyte	ID3- Hepatoblast/Hepatocyte	/
W5_AACTTTCTCACATACG	W5	Hepatoblast/Hepatocyte	ID3- Hepatoblast/Hepatocyte	/
W5_AACTTTCTCACCATAG	W5	Hepatoblast/Hepatocyte	ID3+ Hepatoblast	/
W5_AACTTTCTCGTGACAT	W5	Hepatoblast/Hepatocyte	ID3- Hepatoblast/Hepatocyte	/
W5_AAGACCTAGACCACGA	W5	Hepatoblast/Hepatocyte	ID3- Hepatoblast/Hepatocyte	/
W5_AAGACCTAGACCTTTG	W5	Hepatoblast/Hepatocyte	ID3- Hepatoblast/Hepatocyte	/
W5_AAGACCTCACCTCGTT	W5	Hepatoblast/Hepatocyte	ID3- Hepatoblast/Hepatocyte	/
W5_AAGACCTCACGCGAAA	W5	Hepatoblast/Hepatocyte	ID3- Hepatoblast/Hepatocyte	/
W5_AAGACCTCAGCAGTTT	W5	Hepatoblast/Hepatocyte	ID3- Hepatoblast/Hepatocyte	/
W5_AAGACCTCATAGGATA	W5	Hepatoblast/Hepatocyte	ID3- Hepatoblast/Hepatocyte	/
W5_AAGACCTCATCACAAC	W5	Hepatoblast/Hepatocyte	ID3- Hepatoblast/Hepatocyte	/
W5_AAGACCTGTCAGAATA	W5	Hepatoblast/Hepatocyte	ID3+ Hepatoblast	/
W5_AAGACCTGTCTGGTCG	W5	doublet	/	/
W5_AAGACCTGTGACTACT	W5	Hepatoblast/Hepatocyte	ID3- Hepatoblast/Hepatocyte	/
W5_AAGACCTTCCCAAGTA	W5	Hepatoblast/Hepatocyte	ID3- Hepatoblast/Hepatocyte	/
W5_AAGACCTTCCCTTGCA	W5	Hepatoblast/Hepatocyte	ID3- Hepatoblast/Hepatocyte	/
W5_AAGACCTTCGGCATCG	W5	Hepatoblast/Hepatocyte	ID3- Hepatoblast/Hepatocyte	/
W5_AAGACCTTCGGTTCGG	W5	doublet	/	/
W5_AAGACCTTCGTCCAGG	W5	Hepatoblast/Hepatocyte	ID3- Hepatoblast/Hepatocyte	/
W5_AAGACCTTCTAACCGA	W5	Hepatoblast/Hepatocyte	ID3- Hepatoblast/Hepatocyte	/
W5_AAGACCTTCTGGCGTG	W5	Hepatoblast/Hepatocyte	ID3- Hepatoblast/Hepatocyte	/
W5_AAGCCGCAGATGTAAC	W5	Liver endothelial cell	/	/
W5_AAGCCGCAGCAGCCTC	W5	Hepatoblast/Hepatocyte	ID3- Hepatoblast/Hepatocyte	/
W5_AAGCCGCAGCCACCTG	W5	Liver endothelial cell	/	/
W5_AAGCCGCCAAATTGCC	W5	Hepatoblast/Hepatocyte	ID3- Hepatoblast/Hepatocyte	/
W5_AAGCCGCCATGGTCTA	W5	doublet	/	/
W5_AAGCCGCGTAAGGGAA	W5	Hepatoblast/Hepatocyte	ID3- Hepatoblast/Hepatocyte	/
W5_AAGCCGCGTAAGTTCC	W5	Primitive erythrocyte	/	/
W5_AAGCCGCGTATCGCAT	W5	Hepatoblast/Hepatocyte	ID3+ Hepatoblast	/
W5_AAGCCGCGTGTAACGG	W5	Hepatoblast/Hepatocyte	ID3- Hepatoblast/Hepatocyte	/
W5_AAGCCGCGTTCGTTGA	W5	Hepatoblast/Hepatocyte	ID3+ Hepatoblast	/
W5_AAGCCGCTCAACTCTT	W5	Hepatoblast/Hepatocyte	ID3- Hepatoblast/Hepatocyte	/
W5_AAGCCGCTCAAGGCTT	W5	Hepatoblast/Hepatocyte	ID3- Hepatoblast/Hepatocyte	/
W5_AAGCCGCTCCAGTAGT	W5	Hepatoblast/Hepatocyte	ID3- Hepatoblast/Hepatocyte	/
W5_AAGCCGCTCCGCGGTA	W5	Hepatoblast/Hepatocyte	ID3- Hepatoblast/Hepatocyte	/
W5_AAGCCGCTCTTCGGTC	W5	Hepatoblast/Hepatocyte	ID3- Hepatoblast/Hepatocyte	/
W5_AAGGAGCAGAACAACT	W5	Hepatoblast/Hepatocyte	ID3- Hepatoblast/Hepatocyte	/
W5_AAGGAGCAGACTAGAT	W5	Hepatoblast/Hepatocyte	ID3- Hepatoblast/Hepatocyte	/
W5_AAGGAGCAGCTAGCCC	W5	Hepatoblast/Hepatocyte	ID3- Hepatoblast/Hepatocyte	/
W5_AAGGAGCAGCTCCTCT	W5	Hepatoblast/Hepatocyte	ID3- Hepatoblast/Hepatocyte	/
W5_AAGGAGCAGGACATTA	W5	doublet	/	/
W5_AAGGAGCAGGCTCTTA	W5	Hepatoblast/Hepatocyte	ID3- Hepatoblast/Hepatocyte	/
W5_AAGGAGCAGTGTGAAT	W5	Hepatoblast/Hepatocyte	ID3- Hepatoblast/Hepatocyte	/
W5_AAGGAGCCAAACAACA	W5	Liver endothelial cell	/	/
W5_AAGGAGCCAACGATCT	W5	Hepatoblast/Hepatocyte	ID3- Hepatoblast/Hepatocyte	/
W5_AAGGAGCCAAGGTTCT	W5	Hepatoblast/Hepatocyte	ID3- Hepatoblast/Hepatocyte	/
W5_AAGGAGCCAATCTACG	W5	Hepatoblast/Hepatocyte	ID3- Hepatoblast/Hepatocyte	/
W5_AAGGAGCCAATTGCTG	W5	Hepatoblast/Hepatocyte	ID3- Hepatoblast/Hepatocyte	/
W5_AAGGAGCCACGGACAA	W5	Septum transversumal cell	/	/
W5_AAGGAGCCACTGTCGG	W5	Hematopoietic stem and progenitor cell	/	Hematopoietic progenitor and stem cell
W5_AAGGAGCCAGGCTGAA	W5	Hepatoblast/Hepatocyte	ID3- Hepatoblast/Hepatocyte	/
W5_AAGGAGCGTCTAACGT	W5	Septum transversumal cell	/	/
W5_AAGGAGCGTGCACCAC	W5	Hepatoblast/Hepatocyte	ID3- Hepatoblast/Hepatocyte	/
W5_AAGGAGCGTTATGCGT	W5	Hepatoblast/Hepatocyte	ID3- Hepatoblast/Hepatocyte	/
W5_AAGGAGCGTTCACCTC	W5	Hepatoblast/Hepatocyte	ID3- Hepatoblast/Hepatocyte	/
W5_AAGGAGCTCATGCATG	W5	doublet	/	/
W5_AAGGAGCTCGCCGTGA	W5	Hepatoblast/Hepatocyte	ID3- Hepatoblast/Hepatocyte	/
W5_AAGGAGCTCGCCTGAG	W5	doublet	/	/
W5_AAGGAGCTCTACCAGA	W5	Hepatoblast/Hepatocyte	ID3- Hepatoblast/Hepatocyte	/
W5_AAGGAGCTCTCTGAGA	W5	Hepatoblast/Hepatocyte	ID3+ Hepatoblast	/
W5_AAGGCAGAGATATGCA	W5	Hepatoblast/Hepatocyte	ID3- Hepatoblast/Hepatocyte	/
W5_AAGGCAGAGCTGCCCA	W5	Hepatoblast/Hepatocyte	ID3- Hepatoblast/Hepatocyte	/
W5_AAGGCAGAGGATGCGT	W5	Liver endothelial cell	/	/
W5_AAGGCAGAGGTTCCTA	W5	Hepatoblast/Hepatocyte	ID3- Hepatoblast/Hepatocyte	/
W5_AAGGCAGAGTGAACGC	W5	Hepatoblast/Hepatocyte	ID3- Hepatoblast/Hepatocyte	/
W5_AAGGCAGAGTGTACTC	W5	Hepatoblast/Hepatocyte	ID3- Hepatoblast/Hepatocyte	/
W5_AAGGCAGCAATGGAGC	W5	doublet	/	/
W5_AAGGCAGCACAGTCGC	W5	Hepatoblast/Hepatocyte	ID3- Hepatoblast/Hepatocyte	/
W5_AAGGCAGCACCCATGG	W5	doublet	/	/
W5_AAGGCAGCACCTCGTT	W5	Hepatoblast/Hepatocyte	ID3+ Hepatoblast	/
W5_AAGGCAGCATGAACCT	W5	Primitive erythrocyte	/	/
W5_AAGGCAGGTCAGGACA	W5	Hepatoblast/Hepatocyte	ID3- Hepatoblast/Hepatocyte	/
W5_AAGGCAGGTCTCAACA	W5	Hepatoblast/Hepatocyte	ID3- Hepatoblast/Hepatocyte	/
W5_AAGGCAGGTGATGATA	W5	Hepatoblast/Hepatocyte	ID3- Hepatoblast/Hepatocyte	/
W5_AAGGCAGGTGTGAATA	W5	Hepatoblast/Hepatocyte	ID3- Hepatoblast/Hepatocyte	/
W5_AAGGCAGGTTTCGCTC	W5	Hepatoblast/Hepatocyte	ID3- Hepatoblast/Hepatocyte	/
W5_AAGGCAGTCAACGGGA	W5	Hepatoblast/Hepatocyte	ID3+ Hepatoblast	/
W5_AAGGCAGTCGCAAACT	W5	Hepatoblast/Hepatocyte	ID3- Hepatoblast/Hepatocyte	/
W5_AAGGCAGTCGTACCGG	W5	doublet	/	/
W5_AAGGCAGTCGTGGACC	W5	Hematopoietic stem and progenitor cell	/	Hematopoietic progenitor and stem cell
W5_AAGGCAGTCTGTCTAT	W5	Hepatoblast/Hepatocyte	ID3- Hepatoblast/Hepatocyte	/
W5_AAGGCAGTCTTCAACT	W5	Hepatoblast/Hepatocyte	ID3- Hepatoblast/Hepatocyte	/
W5_AAGGCAGTCTTTAGGG	W5	Hepatoblast/Hepatocyte	ID3- Hepatoblast/Hepatocyte	/
W5_AAGGTTCAGGAGCGTT	W5	Hepatoblast/Hepatocyte	ID3- Hepatoblast/Hepatocyte	/
W5_AAGGTTCAGGCACATG	W5	Hepatoblast/Hepatocyte	ID3- Hepatoblast/Hepatocyte	/
W5_AAGGTTCCAACGATGG	W5	Hepatoblast/Hepatocyte	ID3- Hepatoblast/Hepatocyte	/
W5_AAGGTTCCAAGCTGGA	W5	Hepatoblast/Hepatocyte	ID3- Hepatoblast/Hepatocyte	/
W5_AAGGTTCCACGAAACG	W5	Hepatoblast/Hepatocyte	ID3- Hepatoblast/Hepatocyte	/
W5_AAGGTTCCACGGCCAT	W5	Hepatoblast/Hepatocyte	ID3- Hepatoblast/Hepatocyte	/
W5_AAGGTTCGTCGTGGCT	W5	Hepatoblast/Hepatocyte	ID3- Hepatoblast/Hepatocyte	/
W5_AAGGTTCGTCTTGTCC	W5	Hepatoblast/Hepatocyte	ID3- Hepatoblast/Hepatocyte	/
W5_AAGGTTCGTGCTCTTC	W5	doublet	/	/
W5_AAGGTTCGTTACGTCA	W5	Hepatoblast/Hepatocyte	ID3+ Hepatoblast	/
W5_AAGGTTCTCGCGTTTC	W5	Hepatoblast/Hepatocyte	ID3- Hepatoblast/Hepatocyte	/
W5_AAGGTTCTCTAACTCT	W5	Hepatoblast/Hepatocyte	ID3- Hepatoblast/Hepatocyte	/
W5_AAGGTTCTCTGCCCTA	W5	Hepatoblast/Hepatocyte	ID3- Hepatoblast/Hepatocyte	/
W5_AAGTCTGAGCGATGAC	W5	Hepatoblast/Hepatocyte	ID3- Hepatoblast/Hepatocyte	/
W5_AAGTCTGAGGGTCGAT	W5	Hepatoblast/Hepatocyte	ID3- Hepatoblast/Hepatocyte	/
W5_AAGTCTGCAAAGGCGT	W5	Hepatoblast/Hepatocyte	ID3- Hepatoblast/Hepatocyte	/
W5_AAGTCTGCAAATCCGT	W5	Hepatoblast/Hepatocyte	ID3- Hepatoblast/Hepatocyte	/
W5_AAGTCTGCAATCAGAA	W5	Hepatoblast/Hepatocyte	ID3- Hepatoblast/Hepatocyte	/
W5_AAGTCTGCATATGCTG	W5	Hepatoblast/Hepatocyte	ID3- Hepatoblast/Hepatocyte	/
W5_AAGTCTGGTAACGACG	W5	Myeloid/lymphoid/megakaryoid cell	/	Monocyte/Macrophage
W5_AAGTCTGGTACAGCAG	W5	Hepatoblast/Hepatocyte	ID3- Hepatoblast/Hepatocyte	/
W5_AAGTCTGGTACCGCTG	W5	Hematopoietic stem and progenitor cell	/	Hematopoietic progenitor and stem cell
W5_AAGTCTGGTAGCCTAT	W5	doublet	/	/
W5_AAGTCTGGTAGTACCT	W5	Hepatoblast/Hepatocyte	ID3+ Hepatoblast	/
W5_AAGTCTGGTCCTGCTT	W5	Hepatoblast/Hepatocyte	ID3- Hepatoblast/Hepatocyte	/
W5_AAGTCTGGTGCGGTAA	W5	Hepatoblast/Hepatocyte	ID3- Hepatoblast/Hepatocyte	/
W5_AAGTCTGGTTGAGGTG	W5	Hepatoblast/Hepatocyte	ID3- Hepatoblast/Hepatocyte	/
W5_AAGTCTGTCAGCTTAG	W5	Septum transversumal cell	/	/
W5_AAGTCTGTCCAGGGCT	W5	Hepatoblast/Hepatocyte	ID3- Hepatoblast/Hepatocyte	/
W5_AAGTCTGTCTATCCCG	W5	Hepatoblast/Hepatocyte	ID3- Hepatoblast/Hepatocyte	/
W5_AATCCAGAGCTGAAAT	W5	Hepatoblast/Hepatocyte	ID3- Hepatoblast/Hepatocyte	/
W5_AATCCAGCAATAACGA	W5	Hepatoblast/Hepatocyte	ID3- Hepatoblast/Hepatocyte	/
W5_AATCCAGCAATGAATG	W5	doublet	/	/
W5_AATCCAGCAGTTTACG	W5	Hepatoblast/Hepatocyte	ID3- Hepatoblast/Hepatocyte	/
W5_AATCCAGCATACGCCG	W5	Hepatoblast/Hepatocyte	ID3- Hepatoblast/Hepatocyte	/
W5_AATCCAGCATATGAGA	W5	doublet	/	/
W5_AATCCAGCATCGGACC	W5	Hepatoblast/Hepatocyte	ID3- Hepatoblast/Hepatocyte	/
W5_AATCCAGGTAAATGAC	W5	doublet	/	/
W5_AATCCAGGTAATCACC	W5	Hepatoblast/Hepatocyte	ID3+ Hepatoblast	/
W5_AATCCAGGTACTTCTT	W5	Hepatoblast/Hepatocyte	ID3- Hepatoblast/Hepatocyte	/
W5_AATCCAGGTAGCGCTC	W5	Hepatoblast/Hepatocyte	ID3- Hepatoblast/Hepatocyte	/
W5_AATCCAGGTATTAGCC	W5	Hepatoblast/Hepatocyte	ID3- Hepatoblast/Hepatocyte	/
W5_AATCCAGGTCTTCTCG	W5	Hepatoblast/Hepatocyte	ID3- Hepatoblast/Hepatocyte	/
W5_AATCCAGGTTACGGAG	W5	Hepatoblast/Hepatocyte	ID3+ Hepatoblast	/
W5_AATCCAGGTTCCACAA	W5	Hepatoblast/Hepatocyte	ID3- Hepatoblast/Hepatocyte	/
W5_AATCCAGTCTCGCTTG	W5	Hepatoblast/Hepatocyte	ID3- Hepatoblast/Hepatocyte	/
W5_AATCCAGTCTCTTATG	W5	Hepatoblast/Hepatocyte	ID3- Hepatoblast/Hepatocyte	/
W5_AATCCAGTCTGTCCGT	W5	Hepatoblast/Hepatocyte	ID3- Hepatoblast/Hepatocyte	/
W5_AATCGGTAGAAGGCCT	W5	Hepatoblast/Hepatocyte	ID3- Hepatoblast/Hepatocyte	/
W5_AATCGGTAGCCCAACC	W5	Hepatoblast/Hepatocyte	ID3- Hepatoblast/Hepatocyte	/
W5_AATCGGTAGCGTCTAT	W5	doublet	/	/
W5_AATCGGTAGGGTCTCC	W5	doublet	/	/
W5_AATCGGTCAAAGGCGT	W5	Hepatoblast/Hepatocyte	ID3- Hepatoblast/Hepatocyte	/
W5_AATCGGTCACAGGAGT	W5	Hepatoblast/Hepatocyte	ID3- Hepatoblast/Hepatocyte	/
W5_AATCGGTCACCGTTGG	W5	Liver endothelial cell	/	/
W5_AATCGGTCAGTACACT	W5	Hepatoblast/Hepatocyte	ID3+ Hepatoblast	/
W5_AATCGGTGTATTCTCT	W5	Hepatoblast/Hepatocyte	ID3- Hepatoblast/Hepatocyte	/
W5_AATCGGTGTCATATGC	W5	Hepatoblast/Hepatocyte	ID3- Hepatoblast/Hepatocyte	/
W5_AATCGGTGTGATGATA	W5	Hepatoblast/Hepatocyte	ID3+ Hepatoblast	/
W5_AATCGGTGTGCCTGGT	W5	Hepatoblast/Hepatocyte	ID3+ Hepatoblast	/
W5_AATCGGTGTTCCGGCA	W5	Hepatoblast/Hepatocyte	ID3- Hepatoblast/Hepatocyte	/
W5_AATCGGTTCACTCTTA	W5	Hepatoblast/Hepatocyte	ID3- Hepatoblast/Hepatocyte	/
W5_AATCGGTTCATACGGT	W5	doublet	/	/
W5_AATCGGTTCGGCGCAT	W5	Hepatoblast/Hepatocyte	ID3+ Hepatoblast	/
W5_ACACCAAAGAAACGAG	W5	Hematopoietic stem and progenitor cell	/	Hematopoietic progenitor and stem cell
W5_ACACCAAAGAAGGGTA	W5	Liver endothelial cell	/	/
W5_ACACCAAAGCATGGCA	W5	Hepatoblast/Hepatocyte	ID3- Hepatoblast/Hepatocyte	/
W5_ACACCAAAGGCTAGAC	W5	Hepatoblast/Hepatocyte	ID3- Hepatoblast/Hepatocyte	/
W5_ACACCAAAGGTAGCCA	W5	Liver endothelial cell	/	/
W5_ACACCAAAGTCGTACT	W5	Hepatoblast/Hepatocyte	ID3- Hepatoblast/Hepatocyte	/
W5_ACACCAAAGTTAAGTG	W5	Hepatoblast/Hepatocyte	ID3- Hepatoblast/Hepatocyte	/
W5_ACACCAAAGTTCGATC	W5	Hepatoblast/Hepatocyte	ID3- Hepatoblast/Hepatocyte	/
W5_ACACCAAAGTTGCAGG	W5	Hepatoblast/Hepatocyte	ID3- Hepatoblast/Hepatocyte	/
W5_ACACCAACAGCTTCGG	W5	Hepatoblast/Hepatocyte	ID3- Hepatoblast/Hepatocyte	/
W5_ACACCAACAGTATCTG	W5	doublet	/	/
W5_ACACCAACATTCACTT	W5	doublet	/	/
W5_ACACCAAGTAGGAGTC	W5	Hepatoblast/Hepatocyte	ID3- Hepatoblast/Hepatocyte	/
W5_ACACCAAGTCTTGCGG	W5	Hepatoblast/Hepatocyte	ID3- Hepatoblast/Hepatocyte	/
W5_ACACCAAGTGCAACGA	W5	Hepatoblast/Hepatocyte	ID3- Hepatoblast/Hepatocyte	/
W5_ACACCAAGTGCTCTTC	W5	Hepatoblast/Hepatocyte	ID3- Hepatoblast/Hepatocyte	/
W5_ACACCAAGTTCCACAA	W5	Hepatoblast/Hepatocyte	ID3- Hepatoblast/Hepatocyte	/
W5_ACACCAATCCCGACTT	W5	Hepatoblast/Hepatocyte	ID3- Hepatoblast/Hepatocyte	/
W5_ACACCAATCGGCATCG	W5	Hepatoblast/Hepatocyte	ID3- Hepatoblast/Hepatocyte	/
W5_ACACCAATCTCGTTTA	W5	Hepatoblast/Hepatocyte	ID3- Hepatoblast/Hepatocyte	/
W5_ACACCCTAGAAGAAGC	W5	doublet	/	/
W5_ACACCCTAGATATGCA	W5	Liver endothelial cell	/	/
W5_ACACCCTAGATCGATA	W5	Hepatoblast/Hepatocyte	ID3- Hepatoblast/Hepatocyte	/
W5_ACACCCTAGTCGCCGT	W5	Hepatoblast/Hepatocyte	ID3- Hepatoblast/Hepatocyte	/
W5_ACACCCTCAAAGCGGT	W5	Hepatoblast/Hepatocyte	ID3- Hepatoblast/Hepatocyte	/
W5_ACACCCTCAAGTTCTG	W5	Primitive erythrocyte	/	/
W5_ACACCCTCACCATCCT	W5	Hepatoblast/Hepatocyte	ID3+ Hepatoblast	/
W5_ACACCCTCACCTTGTC	W5	Hepatoblast/Hepatocyte	ID3- Hepatoblast/Hepatocyte	/
W5_ACACCCTCACGAAGCA	W5	Hepatoblast/Hepatocyte	ID3- Hepatoblast/Hepatocyte	/
W5_ACACCCTCAGATCTGT	W5	Hepatoblast/Hepatocyte	ID3- Hepatoblast/Hepatocyte	/
W5_ACACCCTCAGGAACGT	W5	Hepatoblast/Hepatocyte	ID3- Hepatoblast/Hepatocyte	/
W5_ACACCCTGTCTAGAGG	W5	Hepatoblast/Hepatocyte	ID3- Hepatoblast/Hepatocyte	/
W5_ACACCCTGTGCGGTAA	W5	Hepatoblast/Hepatocyte	ID3+ Hepatoblast	/
W5_ACACCCTGTGTTGGGA	W5	Hepatoblast/Hepatocyte	ID3- Hepatoblast/Hepatocyte	/
W5_ACACCCTTCAGAAATG	W5	Hepatoblast/Hepatocyte	ID3+ Hepatoblast	/
W5_ACACCCTTCAGATAAG	W5	Hepatoblast/Hepatocyte	ID3- Hepatoblast/Hepatocyte	/
W5_ACACCCTTCATATCGG	W5	doublet	/	/
W5_ACACCCTTCGCGTTTC	W5	Hepatoblast/Hepatocyte	ID3- Hepatoblast/Hepatocyte	/
W5_ACACCCTTCTTCTGGC	W5	Hepatoblast/Hepatocyte	ID3- Hepatoblast/Hepatocyte	/
W5_ACACCGGAGACGCTTT	W5	Hepatoblast/Hepatocyte	ID3+ Hepatoblast	/
W5_ACACCGGAGACTAAGT	W5	doublet	/	/
W5_ACACCGGAGCCGATTT	W5	Hepatoblast/Hepatocyte	ID3- Hepatoblast/Hepatocyte	/
W5_ACACCGGAGCGATCCC	W5	Myeloid/lymphoid/megakaryoid cell	/	Monocyte/Macrophage
W5_ACACCGGCAAATTGCC	W5	Hepatoblast/Hepatocyte	ID3- Hepatoblast/Hepatocyte	/
W5_ACACCGGCAACTGCTA	W5	Hepatoblast/Hepatocyte	ID3- Hepatoblast/Hepatocyte	/
W5_ACACCGGCAATAAGCA	W5	Hepatoblast/Hepatocyte	ID3- Hepatoblast/Hepatocyte	/
W5_ACACCGGCATTGTGCA	W5	Hepatoblast/Hepatocyte	ID3- Hepatoblast/Hepatocyte	/
W5_ACACCGGGTCCCGACA	W5	Liver endothelial cell	/	/
W5_ACACCGGGTTCCAACA	W5	Hepatoblast/Hepatocyte	ID3- Hepatoblast/Hepatocyte	/
W5_ACACCGGTCTGGCGAC	W5	Hepatoblast/Hepatocyte	ID3- Hepatoblast/Hepatocyte	/
W5_ACACCGGTCTTAACCT	W5	Hepatoblast/Hepatocyte	ID3- Hepatoblast/Hepatocyte	/
W5_ACACTGAAGAACAATC	W5	Primitive erythrocyte	/	/
W5_ACACTGAAGCATGGCA	W5	Liver endothelial cell	/	/
W5_ACACTGAAGCCGGTAA	W5	Hepatoblast/Hepatocyte	ID3- Hepatoblast/Hepatocyte	/
W5_ACACTGAAGGCTCATT	W5	doublet	/	/
W5_ACACTGAAGTATGACA	W5	Hematopoietic stem and progenitor cell	/	Hematopoietic progenitor and stem cell
W5_ACACTGAAGTGAATTG	W5	Hepatoblast/Hepatocyte	ID3+ Hepatoblast	/
W5_ACACTGACACAAGCCC	W5	Hepatoblast/Hepatocyte	ID3- Hepatoblast/Hepatocyte	/
W5_ACACTGACAGGGATTG	W5	Hepatoblast/Hepatocyte	ID3- Hepatoblast/Hepatocyte	/
W5_ACACTGACATCCCATC	W5	Hepatoblast/Hepatocyte	ID3- Hepatoblast/Hepatocyte	/
W5_ACACTGAGTAAACGCG	W5	Hepatoblast/Hepatocyte	ID3- Hepatoblast/Hepatocyte	/
W5_ACACTGAGTCTACCTC	W5	Hepatoblast/Hepatocyte	ID3- Hepatoblast/Hepatocyte	/
W5_ACACTGAGTTCGGCAC	W5	Hepatoblast/Hepatocyte	ID3- Hepatoblast/Hepatocyte	/
W5_ACACTGAGTTTCCACC	W5	Hepatoblast/Hepatocyte	ID3- Hepatoblast/Hepatocyte	/
W5_ACACTGATCATGTAGC	W5	doublet	/	/
W5_ACACTGATCCACGAAT	W5	Liver endothelial cell	/	/
W5_ACACTGATCGTCTGCT	W5	Hepatoblast/Hepatocyte	ID3- Hepatoblast/Hepatocyte	/
W5_ACACTGATCTCCTATA	W5	Hepatoblast/Hepatocyte	ID3- Hepatoblast/Hepatocyte	/
W5_ACACTGATCTGGTATG	W5	Hepatoblast/Hepatocyte	ID3- Hepatoblast/Hepatocyte	/
W5_ACAGCCGAGACGACGT	W5	Hematopoietic stem and progenitor cell	/	Hematopoietic progenitor and stem cell
W5_ACAGCCGAGGAGTCTG	W5	Hepatoblast/Hepatocyte	ID3- Hepatoblast/Hepatocyte	/
W5_ACAGCCGAGGCCATAG	W5	Hepatoblast/Hepatocyte	ID3- Hepatoblast/Hepatocyte	/
W5_ACAGCCGAGTGCTGCC	W5	Hepatoblast/Hepatocyte	ID3- Hepatoblast/Hepatocyte	/
W5_ACAGCCGAGTGGGATC	W5	Hepatoblast/Hepatocyte	ID3- Hepatoblast/Hepatocyte	/
W5_ACAGCCGCAAAGGAAG	W5	Hepatoblast/Hepatocyte	ID3+ Hepatoblast	/
W5_ACAGCCGCACACGCTG	W5	Hepatoblast/Hepatocyte	ID3- Hepatoblast/Hepatocyte	/
W5_ACAGCCGCACCTTGTC	W5	Hepatoblast/Hepatocyte	ID3- Hepatoblast/Hepatocyte	/
W5_ACAGCCGCATGGTAGG	W5	Septum transversumal cell	/	/
W5_ACAGCCGCATGGTCAT	W5	Hepatoblast/Hepatocyte	ID3- Hepatoblast/Hepatocyte	/
W5_ACAGCCGCATGTTCCC	W5	Hepatoblast/Hepatocyte	ID3- Hepatoblast/Hepatocyte	/
W5_ACAGCCGCATTTGCCC	W5	Hepatoblast/Hepatocyte	ID3- Hepatoblast/Hepatocyte	/
W5_ACAGCCGGTAGGCATG	W5	Hepatoblast/Hepatocyte	ID3+ Hepatoblast	/
W5_ACAGCCGGTCATCGGC	W5	Hepatoblast/Hepatocyte	ID3- Hepatoblast/Hepatocyte	/
W5_ACAGCCGGTGAAGGCT	W5	Hepatoblast/Hepatocyte	ID3- Hepatoblast/Hepatocyte	/
W5_ACAGCCGGTTCGTTGA	W5	Hepatoblast/Hepatocyte	ID3- Hepatoblast/Hepatocyte	/
W5_ACAGCCGTCAATAAGG	W5	Hematopoietic stem and progenitor cell	/	Hematopoietic progenitor and stem cell
W5_ACAGCCGTCAGTTGAC	W5	Hepatoblast/Hepatocyte	ID3- Hepatoblast/Hepatocyte	/
W5_ACAGCCGTCATCACCC	W5	Hepatoblast/Hepatocyte	ID3- Hepatoblast/Hepatocyte	/
W5_ACAGCCGTCTAAGCCA	W5	Hepatoblast/Hepatocyte	ID3- Hepatoblast/Hepatocyte	/
W5_ACAGCCGTCTGAAAGA	W5	Hepatoblast/Hepatocyte	ID3- Hepatoblast/Hepatocyte	/
W5_ACAGCTAAGATGTTAG	W5	Hepatoblast/Hepatocyte	ID3- Hepatoblast/Hepatocyte	/
W5_ACAGCTAAGTACGTTC	W5	Hepatoblast/Hepatocyte	ID3- Hepatoblast/Hepatocyte	/
W5_ACAGCTACAAACTGCT	W5	Hepatoblast/Hepatocyte	ID3- Hepatoblast/Hepatocyte	/
W5_ACAGCTACAAGAAAGG	W5	Hepatoblast/Hepatocyte	ID3- Hepatoblast/Hepatocyte	/
W5_ACAGCTACAGCCTGTG	W5	Hepatoblast/Hepatocyte	ID3- Hepatoblast/Hepatocyte	/
W5_ACAGCTACAGGTGCCT	W5	doublet	/	/
W5_ACAGCTACATCGGACC	W5	Hepatoblast/Hepatocyte	ID3- Hepatoblast/Hepatocyte	/
W5_ACAGCTAGTCAAGCGA	W5	Hepatoblast/Hepatocyte	ID3+ Hepatoblast	/
W5_ACAGCTAGTCGAACAG	W5	Hepatoblast/Hepatocyte	ID3- Hepatoblast/Hepatocyte	/
W5_ACAGCTAGTTACGACT	W5	doublet	/	/
W5_ACAGCTAGTTCGCGAC	W5	Myeloid/lymphoid/megakaryoid cell	/	Monocyte/Macrophage
W5_ACAGCTATCAGCTGGC	W5	Hepatoblast/Hepatocyte	ID3- Hepatoblast/Hepatocyte	/
W5_ACAGCTATCAGGATCT	W5	Primitive erythrocyte	/	/
W5_ACAGCTATCGCTTAGA	W5	Hepatoblast/Hepatocyte	ID3- Hepatoblast/Hepatocyte	/
W5_ACAGCTATCGTGGTCG	W5	Hepatoblast/Hepatocyte	ID3- Hepatoblast/Hepatocyte	/
W5_ACAGCTATCTACCAGA	W5	Hepatoblast/Hepatocyte	ID3+ Hepatoblast	/
W5_ACAGCTATCTGTCTCG	W5	Hepatoblast/Hepatocyte	ID3+ Hepatoblast	/
W5_ACATACGAGGACACCA	W5	Hepatoblast/Hepatocyte	ID3- Hepatoblast/Hepatocyte	/
W5_ACATACGAGTGTTAGA	W5	Hepatoblast/Hepatocyte	ID3- Hepatoblast/Hepatocyte	/
W5_ACATACGCAAAGGCGT	W5	Primitive erythrocyte	/	/
W5_ACATACGCAACACCTA	W5	Hepatoblast/Hepatocyte	ID3- Hepatoblast/Hepatocyte	/
W5_ACATACGCACAGGCCT	W5	Hepatoblast/Hepatocyte	ID3- Hepatoblast/Hepatocyte	/
W5_ACATACGCAGAGCCAA	W5	Hepatoblast/Hepatocyte	ID3- Hepatoblast/Hepatocyte	/
W5_ACATACGCAGCGATCC	W5	Hepatoblast/Hepatocyte	ID3- Hepatoblast/Hepatocyte	/
W5_ACATACGCAGTCTTCC	W5	Hepatoblast/Hepatocyte	ID3- Hepatoblast/Hepatocyte	/
W5_ACATACGCATGCTGGC	W5	Hepatoblast/Hepatocyte	ID3- Hepatoblast/Hepatocyte	/
W5_ACATACGCATTATCTC	W5	Hepatoblast/Hepatocyte	ID3- Hepatoblast/Hepatocyte	/
W5_ACATACGGTACCGCTG	W5	Hepatoblast/Hepatocyte	ID3- Hepatoblast/Hepatocyte	/
W5_ACATACGGTCACACGC	W5	Hepatoblast/Hepatocyte	ID3- Hepatoblast/Hepatocyte	/
W5_ACATACGGTGATAAGT	W5	Hepatoblast/Hepatocyte	ID3- Hepatoblast/Hepatocyte	/
W5_ACATACGGTGTGAATA	W5	Hepatoblast/Hepatocyte	ID3- Hepatoblast/Hepatocyte	/
W5_ACATACGTCATAGCAC	W5	Liver endothelial cell	/	/
W5_ACATACGTCATGTAGC	W5	Hepatoblast/Hepatocyte	ID3- Hepatoblast/Hepatocyte	/
W5_ACATACGTCGCATGAT	W5	Hepatoblast/Hepatocyte	ID3+ Hepatoblast	/
W5_ACATACGTCTCGCTTG	W5	Hepatoblast/Hepatocyte	ID3- Hepatoblast/Hepatocyte	/
W5_ACATACGTCTTAGAGC	W5	Hepatoblast/Hepatocyte	ID3- Hepatoblast/Hepatocyte	/
W5_ACATCAGAGAATCTCC	W5	Primitive erythrocyte	/	/
W5_ACATCAGAGGAGTTGC	W5	Hepatoblast/Hepatocyte	ID3- Hepatoblast/Hepatocyte	/
W5_ACATCAGAGGTGACCA	W5	doublet	/	/
W5_ACATCAGAGTGACATA	W5	Hepatoblast/Hepatocyte	ID3- Hepatoblast/Hepatocyte	/
W5_ACATCAGAGTGGTCCC	W5	Hepatoblast/Hepatocyte	ID3- Hepatoblast/Hepatocyte	/
W5_ACATCAGCAAGAAAGG	W5	Hepatoblast/Hepatocyte	ID3- Hepatoblast/Hepatocyte	/
W5_ACATCAGCAAGGTGTG	W5	Hepatoblast/Hepatocyte	ID3- Hepatoblast/Hepatocyte	/
W5_ACATCAGCAATGACCT	W5	Primitive erythrocyte	/	/
W5_ACATCAGCACGAGAGT	W5	Hepatoblast/Hepatocyte	ID3- Hepatoblast/Hepatocyte	/
W5_ACATCAGCACTTGGAT	W5	Hepatoblast/Hepatocyte	ID3- Hepatoblast/Hepatocyte	/
W5_ACATCAGCAGCCAATT	W5	Myeloid/lymphoid/megakaryoid cell	/	Monocyte/Macrophage
W5_ACATCAGCAGGCTGAA	W5	Hepatoblast/Hepatocyte	ID3- Hepatoblast/Hepatocyte	/
W5_ACATCAGCATCCGTGG	W5	Septum transversumal cell	/	/
W5_ACATCAGGTACAGACG	W5	Hepatoblast/Hepatocyte	ID3- Hepatoblast/Hepatocyte	/
W5_ACATCAGGTAGCCTAT	W5	doublet	/	/
W5_ACATCAGGTCGAATCT	W5	Hepatoblast/Hepatocyte	ID3- Hepatoblast/Hepatocyte	/
W5_ACATCAGGTGTCGCTG	W5	Hepatoblast/Hepatocyte	ID3- Hepatoblast/Hepatocyte	/
W5_ACATCAGGTGTGGTTT	W5	Hepatoblast/Hepatocyte	ID3- Hepatoblast/Hepatocyte	/
W5_ACATCAGTCAACCATG	W5	Hepatoblast/Hepatocyte	ID3- Hepatoblast/Hepatocyte	/
W5_ACATCAGTCCGCAGTG	W5	Hepatoblast/Hepatocyte	ID3- Hepatoblast/Hepatocyte	/
W5_ACATCAGTCGAATCCA	W5	doublet	/	/
W5_ACATCAGTCGCATGGC	W5	Hepatoblast/Hepatocyte	ID3- Hepatoblast/Hepatocyte	/
W5_ACATCAGTCGTTGCCT	W5	doublet	/	/
W5_ACATCAGTCTGAAAGA	W5	Hepatoblast/Hepatocyte	ID3- Hepatoblast/Hepatocyte	/
W5_ACATGGTAGAACTCGG	W5	Hepatoblast/Hepatocyte	ID3- Hepatoblast/Hepatocyte	/
W5_ACATGGTAGAAGGGTA	W5	Hepatoblast/Hepatocyte	ID3- Hepatoblast/Hepatocyte	/
W5_ACATGGTAGCCAGTAG	W5	Hepatoblast/Hepatocyte	ID3- Hepatoblast/Hepatocyte	/
W5_ACATGGTAGGATGGAA	W5	Hepatoblast/Hepatocyte	ID3- Hepatoblast/Hepatocyte	/
W5_ACATGGTCAATCAGAA	W5	Hepatoblast/Hepatocyte	ID3- Hepatoblast/Hepatocyte	/
W5_ACATGGTCACATGACT	W5	Hepatoblast/Hepatocyte	ID3- Hepatoblast/Hepatocyte	/
W5_ACATGGTCACGCCAGT	W5	Hepatoblast/Hepatocyte	ID3- Hepatoblast/Hepatocyte	/
W5_ACATGGTCAGGCTGAA	W5	Hepatoblast/Hepatocyte	ID3- Hepatoblast/Hepatocyte	/
W5_ACATGGTCATCAGTCA	W5	Liver endothelial cell	/	/
W5_ACATGGTCATGGTCAT	W5	Myeloid/lymphoid/megakaryoid cell	/	Monocyte/Macrophage
W5_ACATGGTCATGTTCCC	W5	Hepatoblast/Hepatocyte	ID3- Hepatoblast/Hepatocyte	/
W5_ACATGGTGTAAGTGTA	W5	Hepatoblast/Hepatocyte	ID3- Hepatoblast/Hepatocyte	/
W5_ACATGGTGTGCAGACA	W5	Hepatoblast/Hepatocyte	ID3- Hepatoblast/Hepatocyte	/
W5_ACATGGTGTGGTGTAG	W5	Hepatoblast/Hepatocyte	ID3- Hepatoblast/Hepatocyte	/
W5_ACATGGTTCAAAGTAG	W5	Hematopoietic stem and progenitor cell	/	Hematopoietic progenitor and stem cell
W5_ACATGGTTCCCACTTG	W5	Hepatoblast/Hepatocyte	ID3- Hepatoblast/Hepatocyte	/
W5_ACATGGTTCGCTGATA	W5	Hepatoblast/Hepatocyte	ID3+ Hepatoblast	/
W5_ACCAGTAAGACAGACC	W5	Hepatoblast/Hepatocyte	ID3+ Hepatoblast	/
W5_ACCAGTAAGAGATGAG	W5	doublet	/	/
W5_ACCAGTAAGATCCTGT	W5	Hepatoblast/Hepatocyte	ID3- Hepatoblast/Hepatocyte	/
W5_ACCAGTAAGCGTAGTG	W5	Hepatoblast/Hepatocyte	ID3- Hepatoblast/Hepatocyte	/
W5_ACCAGTAAGCTGCAAG	W5	Hepatoblast/Hepatocyte	ID3- Hepatoblast/Hepatocyte	/
W5_ACCAGTAAGGAGCGAG	W5	Hepatoblast/Hepatocyte	ID3- Hepatoblast/Hepatocyte	/
W5_ACCAGTACAAACCCAT	W5	Hepatoblast/Hepatocyte	ID3+ Hepatoblast	/
W5_ACCAGTACACCCAGTG	W5	Hepatoblast/Hepatocyte	ID3- Hepatoblast/Hepatocyte	/
W5_ACCAGTACAGCTGTAT	W5	Hepatoblast/Hepatocyte	ID3- Hepatoblast/Hepatocyte	/
W5_ACCAGTACAGGGATTG	W5	Hepatoblast/Hepatocyte	ID3- Hepatoblast/Hepatocyte	/
W5_ACCAGTACAGGTTTCA	W5	Hepatoblast/Hepatocyte	ID3- Hepatoblast/Hepatocyte	/
W5_ACCAGTACAGTGACAG	W5	Hepatoblast/Hepatocyte	ID3- Hepatoblast/Hepatocyte	/
W5_ACCAGTAGTAGATTAG	W5	Hematopoietic stem and progenitor cell	/	Hematopoietic progenitor and stem cell
W5_ACCAGTATCCGATATG	W5	Hepatoblast/Hepatocyte	ID3- Hepatoblast/Hepatocyte	/
W5_ACCAGTATCGCTAGCG	W5	Hepatoblast/Hepatocyte	ID3- Hepatoblast/Hepatocyte	/
W5_ACCAGTATCTGCAGTA	W5	doublet	/	/
W5_ACCAGTATCTGTCAAG	W5	Hepatoblast/Hepatocyte	ID3- Hepatoblast/Hepatocyte	/
W5_ACCAGTATCTTAGCCC	W5	Hepatoblast/Hepatocyte	ID3- Hepatoblast/Hepatocyte	/
W5_ACCCACTAGAGCCTAG	W5	Liver endothelial cell	/	/
W5_ACCCACTAGAGGTAGA	W5	Hepatoblast/Hepatocyte	ID3- Hepatoblast/Hepatocyte	/
W5_ACCCACTAGCAGGTCA	W5	Hepatoblast/Hepatocyte	ID3- Hepatoblast/Hepatocyte	/
W5_ACCCACTAGCGCTTAT	W5	Hepatoblast/Hepatocyte	ID3+ Hepatoblast	/
W5_ACCCACTAGCTACCGC	W5	Hepatoblast/Hepatocyte	ID3+ Hepatoblast	/
W5_ACCCACTAGCTTCGCG	W5	Liver endothelial cell	/	/
W5_ACCCACTAGTGGGCTA	W5	Hepatoblast/Hepatocyte	ID3- Hepatoblast/Hepatocyte	/
W5_ACCCACTAGTTAAGTG	W5	Hepatoblast/Hepatocyte	ID3- Hepatoblast/Hepatocyte	/
W5_ACCCACTCAATCTACG	W5	Myeloid/lymphoid/megakaryoid cell	/	Megakaryocyte-erythroid-mast cell progenitor
W5_ACCCACTCAGACTCGC	W5	Hepatoblast/Hepatocyte	ID3- Hepatoblast/Hepatocyte	/
W5_ACCCACTCAGCTGTGC	W5	Hepatoblast/Hepatocyte	ID3- Hepatoblast/Hepatocyte	/
W5_ACCCACTCAGGCAGTA	W5	Hepatoblast/Hepatocyte	ID3- Hepatoblast/Hepatocyte	/
W5_ACCCACTCATGGTTGT	W5	Hepatoblast/Hepatocyte	ID3- Hepatoblast/Hepatocyte	/
W5_ACCCACTGTACCGAGA	W5	Hepatoblast/Hepatocyte	ID3- Hepatoblast/Hepatocyte	/
W5_ACCCACTGTCAGCTAT	W5	Hepatoblast/Hepatocyte	ID3- Hepatoblast/Hepatocyte	/
W5_ACCCACTGTCGTTGTA	W5	Hepatoblast/Hepatocyte	ID3- Hepatoblast/Hepatocyte	/
W5_ACCCACTGTGTTTGGT	W5	Liver endothelial cell	/	/
W5_ACCCACTGTTGTGGAG	W5	Hepatoblast/Hepatocyte	ID3- Hepatoblast/Hepatocyte	/
W5_ACCCACTTCATGCAAC	W5	Hepatoblast/Hepatocyte	ID3+ Hepatoblast	/
W5_ACCCACTTCCTGTACC	W5	Hepatoblast/Hepatocyte	ID3- Hepatoblast/Hepatocyte	/
W5_ACCCACTTCCTGTAGA	W5	doublet	/	/
W5_ACCCACTTCGAATCCA	W5	Hepatoblast/Hepatocyte	ID3- Hepatoblast/Hepatocyte	/
W5_ACCCACTTCTGCGTAA	W5	Hepatoblast/Hepatocyte	ID3+ Hepatoblast	/
W5_ACCGTAAAGCATGGCA	W5	Hepatoblast/Hepatocyte	ID3- Hepatoblast/Hepatocyte	/
W5_ACCGTAAAGCCACGTC	W5	doublet	/	/
W5_ACCGTAAAGGACAGCT	W5	Hepatoblast/Hepatocyte	ID3- Hepatoblast/Hepatocyte	/
W5_ACCGTAAAGGGATCTG	W5	Liver endothelial cell	/	/
W5_ACCGTAAAGTACTTGC	W5	Hepatoblast/Hepatocyte	ID3- Hepatoblast/Hepatocyte	/
W5_ACCGTAACACGCGAAA	W5	Hepatoblast/Hepatocyte	ID3- Hepatoblast/Hepatocyte	/
W5_ACCGTAACAGGAATCG	W5	doublet	/	/
W5_ACCGTAACATGATCCA	W5	Hepatoblast/Hepatocyte	ID3- Hepatoblast/Hepatocyte	/
W5_ACCGTAAGTAGCGTAG	W5	Hepatoblast/Hepatocyte	ID3- Hepatoblast/Hepatocyte	/
W5_ACCGTAAGTAGGAGTC	W5	doublet	/	/
W5_ACCGTAAGTATTAGCC	W5	Hepatoblast/Hepatocyte	ID3- Hepatoblast/Hepatocyte	/
W5_ACCGTAAGTCCAGTGC	W5	Hepatoblast/Hepatocyte	ID3- Hepatoblast/Hepatocyte	/
W5_ACCGTAAGTGTTCGAT	W5	Hepatoblast/Hepatocyte	ID3- Hepatoblast/Hepatocyte	/
W5_ACCGTAAGTTGTACAC	W5	Hematopoietic stem and progenitor cell	/	Hematopoietic progenitor and stem cell
W5_ACCGTAATCCCAACGG	W5	Hepatoblast/Hepatocyte	ID3- Hepatoblast/Hepatocyte	/
W5_ACCGTAATCGCCTGTT	W5	Primitive erythrocyte	/	/
W5_ACCGTAATCGCTTGTC	W5	Septum transversumal cell	/	/
W5_ACCTTTAAGCGGCTTC	W5	Hepatoblast/Hepatocyte	ID3- Hepatoblast/Hepatocyte	/
W5_ACCTTTAAGGATGGAA	W5	Hepatoblast/Hepatocyte	ID3- Hepatoblast/Hepatocyte	/
W5_ACCTTTAAGGCCCTTG	W5	Hepatoblast/Hepatocyte	ID3+ Hepatoblast	/
W5_ACCTTTACAACACCTA	W5	Hepatoblast/Hepatocyte	ID3- Hepatoblast/Hepatocyte	/
W5_ACCTTTACACATCCGG	W5	Hepatoblast/Hepatocyte	ID3- Hepatoblast/Hepatocyte	/
W5_ACCTTTAGTGCACTTA	W5	Hepatoblast/Hepatocyte	ID3- Hepatoblast/Hepatocyte	/
W5_ACCTTTAGTGTGGCTC	W5	Hepatoblast/Hepatocyte	ID3- Hepatoblast/Hepatocyte	/
W5_ACCTTTAGTTACGTCA	W5	Hepatoblast/Hepatocyte	ID3- Hepatoblast/Hepatocyte	/
W5_ACCTTTATCAATAAGG	W5	Hepatoblast/Hepatocyte	ID3- Hepatoblast/Hepatocyte	/
W5_ACCTTTATCGATGAGG	W5	Hepatoblast/Hepatocyte	ID3- Hepatoblast/Hepatocyte	/
W5_ACCTTTATCTACTTAC	W5	Hepatoblast/Hepatocyte	ID3- Hepatoblast/Hepatocyte	/
W5_ACCTTTATCTAGAGTC	W5	Hepatoblast/Hepatocyte	ID3- Hepatoblast/Hepatocyte	/
W5_ACCTTTATCTGTACGA	W5	Hepatoblast/Hepatocyte	ID3- Hepatoblast/Hepatocyte	/
W5_ACGAGCCAGACACGAC	W5	Hepatoblast/Hepatocyte	ID3- Hepatoblast/Hepatocyte	/
W5_ACGAGCCAGAGCTGCA	W5	Hepatoblast/Hepatocyte	ID3- Hepatoblast/Hepatocyte	/
W5_ACGAGCCAGGCATGTG	W5	Hepatoblast/Hepatocyte	ID3- Hepatoblast/Hepatocyte	/
W5_ACGAGCCAGGTAGCCA	W5	Hepatoblast/Hepatocyte	ID3- Hepatoblast/Hepatocyte	/
W5_ACGAGCCAGTACGACG	W5	Hepatoblast/Hepatocyte	ID3- Hepatoblast/Hepatocyte	/
W5_ACGAGCCAGTCTCAAC	W5	Hepatoblast/Hepatocyte	ID3- Hepatoblast/Hepatocyte	/
W5_ACGAGCCCACTAAGTC	W5	Hepatoblast/Hepatocyte	ID3- Hepatoblast/Hepatocyte	/
W5_ACGAGCCCATTGGTAC	W5	Hepatoblast/Hepatocyte	ID3- Hepatoblast/Hepatocyte	/
W5_ACGAGCCGTCTAAAGA	W5	Hepatoblast/Hepatocyte	ID3- Hepatoblast/Hepatocyte	/
W5_ACGAGCCGTGCCTTGG	W5	doublet	/	/
W5_ACGAGCCTCGGAGCAA	W5	Hepatoblast/Hepatocyte	ID3+ Hepatoblast	/
W5_ACGAGCCTCTGCAAGT	W5	Hepatoblast/Hepatocyte	ID3- Hepatoblast/Hepatocyte	/
W5_ACGAGGAAGCTGATAA	W5	Hepatoblast/Hepatocyte	ID3- Hepatoblast/Hepatocyte	/
W5_ACGAGGAAGGTGCACA	W5	Hepatoblast/Hepatocyte	ID3- Hepatoblast/Hepatocyte	/
W5_ACGAGGAGTATTAGCC	W5	Hepatoblast/Hepatocyte	ID3- Hepatoblast/Hepatocyte	/
W5_ACGAGGAGTGATGATA	W5	Hepatoblast/Hepatocyte	ID3- Hepatoblast/Hepatocyte	/
W5_ACGAGGAGTTCGCGAC	W5	Hepatoblast/Hepatocyte	ID3- Hepatoblast/Hepatocyte	/
W5_ACGAGGAGTTGCGCAC	W5	Hepatoblast/Hepatocyte	ID3- Hepatoblast/Hepatocyte	/
W5_ACGAGGATCACGCATA	W5	Hepatoblast/Hepatocyte	ID3- Hepatoblast/Hepatocyte	/
W5_ACGAGGATCCGCGTTT	W5	Hepatoblast/Hepatocyte	ID3- Hepatoblast/Hepatocyte	/
W5_ACGAGGATCGTAGATC	W5	Hepatoblast/Hepatocyte	ID3- Hepatoblast/Hepatocyte	/
W5_ACGAGGATCGTTACAG	W5	Hepatoblast/Hepatocyte	ID3- Hepatoblast/Hepatocyte	/
W5_ACGAGGATCTAACTCT	W5	Hepatoblast/Hepatocyte	ID3- Hepatoblast/Hepatocyte	/
W5_ACGAGGATCTACGAGT	W5	Hepatoblast/Hepatocyte	ID3- Hepatoblast/Hepatocyte	/
W5_ACGAGGATCTACTATC	W5	Hepatoblast/Hepatocyte	ID3+ Hepatoblast	/
W5_ACGAGGATCTGTCTAT	W5	Hepatoblast/Hepatocyte	ID3- Hepatoblast/Hepatocyte	/
W5_ACGATACAGAAACGCC	W5	Hepatoblast/Hepatocyte	ID3- Hepatoblast/Hepatocyte	/
W5_ACGATACAGACTAGGC	W5	Hepatoblast/Hepatocyte	ID3+ Hepatoblast	/
W5_ACGATACAGAGTCTGG	W5	Hepatoblast/Hepatocyte	ID3- Hepatoblast/Hepatocyte	/
W5_ACGATACAGCACCGTC	W5	Hepatoblast/Hepatocyte	ID3- Hepatoblast/Hepatocyte	/
W5_ACGATACAGCGTAGTG	W5	Hepatoblast/Hepatocyte	ID3- Hepatoblast/Hepatocyte	/
W5_ACGATACAGCTCAACT	W5	Hepatoblast/Hepatocyte	ID3- Hepatoblast/Hepatocyte	/
W5_ACGATACAGGGATCTG	W5	Hepatoblast/Hepatocyte	ID3- Hepatoblast/Hepatocyte	/
W5_ACGATACAGTAGGTGC	W5	Hepatoblast/Hepatocyte	ID3- Hepatoblast/Hepatocyte	/
W5_ACGATACAGTGAACGC	W5	Hepatoblast/Hepatocyte	ID3- Hepatoblast/Hepatocyte	/
W5_ACGATACAGTGGGCTA	W5	Hepatoblast/Hepatocyte	ID3- Hepatoblast/Hepatocyte	/
W5_ACGATACAGTTCGATC	W5	Hepatoblast/Hepatocyte	ID3- Hepatoblast/Hepatocyte	/
W5_ACGATACCACAAGACG	W5	Hepatoblast/Hepatocyte	ID3- Hepatoblast/Hepatocyte	/
W5_ACGATACCACCGGAAA	W5	Hepatoblast/Hepatocyte	ID3- Hepatoblast/Hepatocyte	/
W5_ACGATACCACGAAGCA	W5	Hepatoblast/Hepatocyte	ID3- Hepatoblast/Hepatocyte	/
W5_ACGATACCAGTAACGG	W5	Hepatoblast/Hepatocyte	ID3- Hepatoblast/Hepatocyte	/
W5_ACGATACCATATGCTG	W5	Hepatoblast/Hepatocyte	ID3- Hepatoblast/Hepatocyte	/
W5_ACGATACCATTTCAGG	W5	Hepatoblast/Hepatocyte	ID3- Hepatoblast/Hepatocyte	/
W5_ACGATACGTAATAGCA	W5	Hepatoblast/Hepatocyte	ID3- Hepatoblast/Hepatocyte	/
W5_ACGATACGTCAATGTC	W5	doublet	/	/
W5_ACGATACGTCGCTTCT	W5	Hepatoblast/Hepatocyte	ID3- Hepatoblast/Hepatocyte	/
W5_ACGATACGTGTTTGGT	W5	Hepatoblast/Hepatocyte	ID3- Hepatoblast/Hepatocyte	/
W5_ACGATACGTTGAACTC	W5	Hepatoblast/Hepatocyte	ID3- Hepatoblast/Hepatocyte	/
W5_ACGATACGTTTGTTGG	W5	Hepatoblast/Hepatocyte	ID3- Hepatoblast/Hepatocyte	/
W5_ACGATACTCCAAAGTC	W5	Hepatoblast/Hepatocyte	ID3- Hepatoblast/Hepatocyte	/
W5_ACGATACTCCGCGGTA	W5	Hepatoblast/Hepatocyte	ID3- Hepatoblast/Hepatocyte	/
W5_ACGATACTCCTTGACC	W5	Hepatoblast/Hepatocyte	ID3- Hepatoblast/Hepatocyte	/
W5_ACGATACTCTGACCTC	W5	Hepatoblast/Hepatocyte	ID3+ Hepatoblast	/
W5_ACGATACTCTGTGCAA	W5	Hepatoblast/Hepatocyte	ID3- Hepatoblast/Hepatocyte	/
W5_ACGATACTCTTCGAGA	W5	Hepatoblast/Hepatocyte	ID3- Hepatoblast/Hepatocyte	/
W5_ACGATGTAGACTTTCG	W5	Hepatoblast/Hepatocyte	ID3- Hepatoblast/Hepatocyte	/
W5_ACGATGTAGAGCAATT	W5	Hepatoblast/Hepatocyte	ID3- Hepatoblast/Hepatocyte	/
W5_ACGATGTAGAGCTATA	W5	Hepatoblast/Hepatocyte	ID3- Hepatoblast/Hepatocyte	/
W5_ACGATGTAGCGATCCC	W5	Hepatoblast/Hepatocyte	ID3+ Hepatoblast	/
W5_ACGATGTAGTTGTAGA	W5	Hepatoblast/Hepatocyte	ID3- Hepatoblast/Hepatocyte	/
W5_ACGATGTCACCAGGCT	W5	Hepatoblast/Hepatocyte	ID3- Hepatoblast/Hepatocyte	/
W5_ACGATGTCAGCATACT	W5	Hepatoblast/Hepatocyte	ID3- Hepatoblast/Hepatocyte	/
W5_ACGATGTCAGTATCTG	W5	Hepatoblast/Hepatocyte	ID3- Hepatoblast/Hepatocyte	/
W5_ACGATGTGTAAGAGAG	W5	Hepatoblast/Hepatocyte	ID3- Hepatoblast/Hepatocyte	/
W5_ACGATGTGTCACTTCC	W5	Hepatoblast/Hepatocyte	ID3- Hepatoblast/Hepatocyte	/
W5_ACGATGTGTGCAACTT	W5	Hepatoblast/Hepatocyte	ID3- Hepatoblast/Hepatocyte	/
W5_ACGATGTTCACATACG	W5	Hepatoblast/Hepatocyte	ID3- Hepatoblast/Hepatocyte	/
W5_ACGATGTTCACGACTA	W5	doublet	/	/
W5_ACGATGTTCCTCATTA	W5	doublet	/	/
W5_ACGATGTTCTCACATT	W5	Hepatoblast/Hepatocyte	ID3- Hepatoblast/Hepatocyte	/
W5_ACGATGTTCTCTGAGA	W5	Hepatoblast/Hepatocyte	ID3- Hepatoblast/Hepatocyte	/
W5_ACGATGTTCTGGTGTA	W5	Liver endothelial cell	/	/
W5_ACGCAGCAGAAAGTGG	W5	Hepatoblast/Hepatocyte	ID3- Hepatoblast/Hepatocyte	/
W5_ACGCAGCAGACGCAAC	W5	Hepatoblast/Hepatocyte	ID3- Hepatoblast/Hepatocyte	/
W5_ACGCAGCAGATGGCGT	W5	Hepatoblast/Hepatocyte	ID3- Hepatoblast/Hepatocyte	/
W5_ACGCAGCAGCAACGGT	W5	Hepatoblast/Hepatocyte	ID3- Hepatoblast/Hepatocyte	/
W5_ACGCAGCAGCGTTGCC	W5	Hepatoblast/Hepatocyte	ID3+ Hepatoblast	/
W5_ACGCAGCAGGCAGGTT	W5	Hepatoblast/Hepatocyte	ID3- Hepatoblast/Hepatocyte	/
W5_ACGCAGCAGGTAGCCA	W5	Liver endothelial cell	/	/
W5_ACGCAGCAGGTGCTAG	W5	Septum transversumal cell	/	/
W5_ACGCAGCAGTGGTCCC	W5	Hepatoblast/Hepatocyte	ID3- Hepatoblast/Hepatocyte	/
W5_ACGCAGCAGTTATCGC	W5	Hepatoblast/Hepatocyte	ID3- Hepatoblast/Hepatocyte	/
W5_ACGCAGCAGTTCCACA	W5	Hepatoblast/Hepatocyte	ID3- Hepatoblast/Hepatocyte	/
W5_ACGCAGCCAAAGGTGC	W5	Hepatoblast/Hepatocyte	ID3- Hepatoblast/Hepatocyte	/
W5_ACGCAGCCAAGAGGCT	W5	Hepatoblast/Hepatocyte	ID3- Hepatoblast/Hepatocyte	/
W5_ACGCAGCCAGCTGCTG	W5	Hepatoblast/Hepatocyte	ID3- Hepatoblast/Hepatocyte	/
W5_ACGCAGCCAGTACACT	W5	Myeloid/lymphoid/megakaryoid cell	/	Monocyte/Macrophage
W5_ACGCAGCCATCGGACC	W5	Hepatoblast/Hepatocyte	ID3- Hepatoblast/Hepatocyte	/
W5_ACGCAGCGTAGCTTGT	W5	doublet	/	/
W5_ACGCAGCGTAGGGTAC	W5	Hepatoblast/Hepatocyte	ID3- Hepatoblast/Hepatocyte	/
W5_ACGCAGCGTCGTCTTC	W5	Liver endothelial cell	/	/
W5_ACGCAGCGTGTTGAGG	W5	Hepatoblast/Hepatocyte	ID3- Hepatoblast/Hepatocyte	/
W5_ACGCAGCGTTACTGAC	W5	Hepatoblast/Hepatocyte	ID3- Hepatoblast/Hepatocyte	/
W5_ACGCAGCTCAGTCAGT	W5	Hepatoblast/Hepatocyte	ID3+ Hepatoblast	/
W5_ACGCAGCTCAGTGCAT	W5	Hepatoblast/Hepatocyte	ID3- Hepatoblast/Hepatocyte	/
W5_ACGCAGCTCCCTAACC	W5	Hepatoblast/Hepatocyte	ID3- Hepatoblast/Hepatocyte	/
W5_ACGCAGCTCGCATGAT	W5	Hepatoblast/Hepatocyte	ID3- Hepatoblast/Hepatocyte	/
W5_ACGCAGCTCTATCCCG	W5	Hepatoblast/Hepatocyte	ID3- Hepatoblast/Hepatocyte	/
W5_ACGCAGCTCTTCGAGA	W5	Hepatoblast/Hepatocyte	ID3- Hepatoblast/Hepatocyte	/
W5_ACGCAGCTCTTCGGTC	W5	Hepatoblast/Hepatocyte	ID3+ Hepatoblast	/
W5_ACGCAGCTCTTGAGGT	W5	Hepatoblast/Hepatocyte	ID3- Hepatoblast/Hepatocyte	/
W5_ACGCAGCTCTTTACAC	W5	Primitive erythrocyte	/	/
W5_ACGCCAGAGAATAGGG	W5	Hepatoblast/Hepatocyte	ID3+ Hepatoblast	/
W5_ACGCCAGAGACGCAAC	W5	Hepatoblast/Hepatocyte	ID3- Hepatoblast/Hepatocyte	/
W5_ACGCCAGAGATGTTAG	W5	Hepatoblast/Hepatocyte	ID3+ Hepatoblast	/
W5_ACGCCAGAGGACACCA	W5	Hepatoblast/Hepatocyte	ID3- Hepatoblast/Hepatocyte	/
W5_ACGCCAGAGGCGTACA	W5	doublet	/	/
W5_ACGCCAGCACGACGAA	W5	Hepatoblast/Hepatocyte	ID3- Hepatoblast/Hepatocyte	/
W5_ACGCCAGCACGTGAGA	W5	Hepatoblast/Hepatocyte	ID3- Hepatoblast/Hepatocyte	/
W5_ACGCCAGCAGTGACAG	W5	Liver endothelial cell	/	/
W5_ACGCCAGCATCACCCT	W5	doublet	/	/
W5_ACGCCAGCATCCCACT	W5	Hepatoblast/Hepatocyte	ID3- Hepatoblast/Hepatocyte	/
W5_ACGCCAGCATCGGGTC	W5	Liver endothelial cell	/	/
W5_ACGCCAGCATTATCTC	W5	Hepatoblast/Hepatocyte	ID3- Hepatoblast/Hepatocyte	/
W5_ACGCCAGGTATCACCA	W5	Hepatoblast/Hepatocyte	ID3- Hepatoblast/Hepatocyte	/
W5_ACGCCAGGTCCAACTA	W5	Hepatoblast/Hepatocyte	ID3- Hepatoblast/Hepatocyte	/
W5_ACGCCAGGTGACGGTA	W5	doublet	/	/
W5_ACGCCAGGTGGTCCGT	W5	Hepatoblast/Hepatocyte	ID3- Hepatoblast/Hepatocyte	/
W5_ACGCCAGGTGTTCTTT	W5	doublet	/	/
W5_ACGCCAGTCACGAAGG	W5	Primitive erythrocyte	/	/
W5_ACGCCAGTCAGCTCGG	W5	Hepatoblast/Hepatocyte	ID3- Hepatoblast/Hepatocyte	/
W5_ACGCCAGTCGATGAGG	W5	doublet	/	/
W5_ACGCCAGTCGCAAGCC	W5	Hepatoblast/Hepatocyte	ID3- Hepatoblast/Hepatocyte	/
W5_ACGCCAGTCGCATGAT	W5	Hepatoblast/Hepatocyte	ID3+ Hepatoblast	/
W5_ACGCCAGTCGTCCAGG	W5	Hepatoblast/Hepatocyte	ID3- Hepatoblast/Hepatocyte	/
W5_ACGCCAGTCTGGAGCC	W5	Hepatoblast/Hepatocyte	ID3- Hepatoblast/Hepatocyte	/
W5_ACGCCGAAGAATGTGT	W5	Hepatoblast/Hepatocyte	ID3+ Hepatoblast	/
W5_ACGCCGAAGATCGATA	W5	Hepatoblast/Hepatocyte	ID3- Hepatoblast/Hepatocyte	/
W5_ACGCCGAAGCAGATCG	W5	Hepatoblast/Hepatocyte	ID3- Hepatoblast/Hepatocyte	/
W5_ACGCCGAAGGTGACCA	W5	Hepatoblast/Hepatocyte	ID3- Hepatoblast/Hepatocyte	/
W5_ACGCCGAAGGTGTGGT	W5	Hepatoblast/Hepatocyte	ID3- Hepatoblast/Hepatocyte	/
W5_ACGCCGACACACCGAC	W5	Hepatoblast/Hepatocyte	ID3- Hepatoblast/Hepatocyte	/
W5_ACGCCGACACATTCGA	W5	Primitive erythrocyte	/	/
W5_ACGCCGACAGATAATG	W5	Hepatoblast/Hepatocyte	ID3- Hepatoblast/Hepatocyte	/
W5_ACGCCGACAGCCTTGG	W5	Hepatoblast/Hepatocyte	ID3+ Hepatoblast	/
W5_ACGCCGACAGCGTAAG	W5	Hepatoblast/Hepatocyte	ID3+ Hepatoblast	/
W5_ACGCCGACAGTCCTTC	W5	Hepatoblast/Hepatocyte	ID3- Hepatoblast/Hepatocyte	/
W5_ACGCCGACATTGTGCA	W5	Hepatoblast/Hepatocyte	ID3- Hepatoblast/Hepatocyte	/
W5_ACGCCGAGTCAATGTC	W5	Hepatoblast/Hepatocyte	ID3- Hepatoblast/Hepatocyte	/
W5_ACGCCGAGTCCGAATT	W5	Hepatoblast/Hepatocyte	ID3- Hepatoblast/Hepatocyte	/
W5_ACGCCGAGTGCGATAG	W5	Hepatoblast/Hepatocyte	ID3- Hepatoblast/Hepatocyte	/
W5_ACGCCGAGTGCTGTAT	W5	Hepatoblast/Hepatocyte	ID3+ Hepatoblast	/
W5_ACGCCGAGTTCTCATT	W5	Hepatoblast/Hepatocyte	ID3- Hepatoblast/Hepatocyte	/
W5_ACGCCGATCAATACCG	W5	Hepatoblast/Hepatocyte	ID3- Hepatoblast/Hepatocyte	/
W5_ACGCCGATCCCATTAT	W5	Hepatoblast/Hepatocyte	ID3- Hepatoblast/Hepatocyte	/
W5_ACGCCGATCCTCGCAT	W5	Primitive erythrocyte	/	/
W5_ACGCCGATCGTTACAG	W5	Hepatoblast/Hepatocyte	ID3- Hepatoblast/Hepatocyte	/
W5_ACGGAGAAGAATGTGT	W5	doublet	/	/
W5_ACGGAGAAGATAGTCA	W5	Hepatoblast/Hepatocyte	ID3- Hepatoblast/Hepatocyte	/
W5_ACGGAGAAGGCTATCT	W5	Hepatoblast/Hepatocyte	ID3- Hepatoblast/Hepatocyte	/
W5_ACGGAGACACAGACTT	W5	Hepatoblast/Hepatocyte	ID3- Hepatoblast/Hepatocyte	/
W5_ACGGAGACACTTAAGC	W5	Hepatoblast/Hepatocyte	ID3- Hepatoblast/Hepatocyte	/
W5_ACGGAGACACTTGGAT	W5	Hepatoblast/Hepatocyte	ID3- Hepatoblast/Hepatocyte	/
W5_ACGGAGACAGTGGGAT	W5	Liver endothelial cell	/	/
W5_ACGGAGAGTACAGACG	W5	Hepatoblast/Hepatocyte	ID3- Hepatoblast/Hepatocyte	/
W5_ACGGAGAGTCATATCG	W5	Hepatoblast/Hepatocyte	ID3- Hepatoblast/Hepatocyte	/
W5_ACGGAGAGTTATCCGA	W5	Hepatoblast/Hepatocyte	ID3+ Hepatoblast	/
W5_ACGGAGAGTTCCGGCA	W5	Hepatoblast/Hepatocyte	ID3- Hepatoblast/Hepatocyte	/
W5_ACGGAGATCAACTCTT	W5	Hepatoblast/Hepatocyte	ID3- Hepatoblast/Hepatocyte	/
W5_ACGGAGATCCTTGGTC	W5	Hepatoblast/Hepatocyte	ID3+ Hepatoblast	/
W5_ACGGAGATCGAATGGG	W5	Hepatoblast/Hepatocyte	ID3+ Hepatoblast	/
W5_ACGGAGATCTCTAGGA	W5	Hepatoblast/Hepatocyte	ID3+ Hepatoblast	/
W5_ACGGAGATCTTGTATC	W5	Hepatoblast/Hepatocyte	ID3- Hepatoblast/Hepatocyte	/
W5_ACGGCCAAGCAGGCTA	W5	Hepatoblast/Hepatocyte	ID3- Hepatoblast/Hepatocyte	/
W5_ACGGCCAAGGGCTTGA	W5	Hepatoblast/Hepatocyte	ID3- Hepatoblast/Hepatocyte	/
W5_ACGGCCAAGTAATCCC	W5	Hepatoblast/Hepatocyte	ID3- Hepatoblast/Hepatocyte	/
W5_ACGGCCAAGTTACCCA	W5	Hepatoblast/Hepatocyte	ID3- Hepatoblast/Hepatocyte	/
W5_ACGGCCAAGTTCGATC	W5	Hepatoblast/Hepatocyte	ID3- Hepatoblast/Hepatocyte	/
W5_ACGGCCACAGATCTGT	W5	Hepatoblast/Hepatocyte	ID3- Hepatoblast/Hepatocyte	/
W5_ACGGCCACAGCGAACA	W5	Hepatoblast/Hepatocyte	ID3- Hepatoblast/Hepatocyte	/
W5_ACGGCCACAGGTTTCA	W5	Hepatoblast/Hepatocyte	ID3- Hepatoblast/Hepatocyte	/
W5_ACGGCCACATCCCATC	W5	Hepatoblast/Hepatocyte	ID3- Hepatoblast/Hepatocyte	/
W5_ACGGCCAGTCCGTTAA	W5	Hepatoblast/Hepatocyte	ID3- Hepatoblast/Hepatocyte	/
W5_ACGGCCAGTCTGCCAG	W5	Hepatoblast/Hepatocyte	ID3- Hepatoblast/Hepatocyte	/
W5_ACGGCCAGTGTCAATC	W5	Hepatoblast/Hepatocyte	ID3- Hepatoblast/Hepatocyte	/
W5_ACGGCCAGTTAAGTAG	W5	Hepatoblast/Hepatocyte	ID3- Hepatoblast/Hepatocyte	/
W5_ACGGCCAGTTCAGCGC	W5	Hepatoblast/Hepatocyte	ID3- Hepatoblast/Hepatocyte	/
W5_ACGGCCAGTTCCCGAG	W5	Hepatoblast/Hepatocyte	ID3- Hepatoblast/Hepatocyte	/
W5_ACGGCCATCAACCATG	W5	Hepatoblast/Hepatocyte	ID3- Hepatoblast/Hepatocyte	/
W5_ACGGCCATCAACGGCC	W5	Hepatoblast/Hepatocyte	ID3- Hepatoblast/Hepatocyte	/
W5_ACGGCCATCTTCGGTC	W5	Hepatoblast/Hepatocyte	ID3- Hepatoblast/Hepatocyte	/
W5_ACGGCCATCTTGAGAC	W5	Hepatoblast/Hepatocyte	ID3- Hepatoblast/Hepatocyte	/
W5_ACGGGCTAGAGGGCTT	W5	Hepatoblast/Hepatocyte	ID3- Hepatoblast/Hepatocyte	/
W5_ACGGGCTAGCGCTCCA	W5	Hepatoblast/Hepatocyte	ID3- Hepatoblast/Hepatocyte	/
W5_ACGGGCTAGCGTGTCC	W5	Hepatoblast/Hepatocyte	ID3- Hepatoblast/Hepatocyte	/
W5_ACGGGCTAGCTGTTCA	W5	Hepatoblast/Hepatocyte	ID3- Hepatoblast/Hepatocyte	/
W5_ACGGGCTAGGAGCGTT	W5	Myeloid/lymphoid/megakaryoid cell	/	Monocyte/Macrophage
W5_ACGGGCTCAAACTGCT	W5	Hepatoblast/Hepatocyte	ID3- Hepatoblast/Hepatocyte	/
W5_ACGGGCTCAATGTAAG	W5	Hepatoblast/Hepatocyte	ID3- Hepatoblast/Hepatocyte	/
W5_ACGGGCTCACACCGCA	W5	Hepatoblast/Hepatocyte	ID3- Hepatoblast/Hepatocyte	/
W5_ACGGGCTCAGGAATGC	W5	Hepatoblast/Hepatocyte	ID3- Hepatoblast/Hepatocyte	/
W5_ACGGGCTCAGGATTGG	W5	Hepatoblast/Hepatocyte	ID3- Hepatoblast/Hepatocyte	/
W5_ACGGGCTCATCTATGG	W5	doublet	/	/
W5_ACGGGCTGTAGCGTGA	W5	Hepatoblast/Hepatocyte	ID3- Hepatoblast/Hepatocyte	/
W5_ACGGGCTGTATTCTCT	W5	Hepatoblast/Hepatocyte	ID3- Hepatoblast/Hepatocyte	/
W5_ACGGGCTGTCCGAAGA	W5	Hepatoblast/Hepatocyte	ID3- Hepatoblast/Hepatocyte	/
W5_ACGGGCTGTTTGGCGC	W5	Hepatoblast/Hepatocyte	ID3- Hepatoblast/Hepatocyte	/
W5_ACGGGCTTCACGCGGT	W5	Hepatoblast/Hepatocyte	ID3+ Hepatoblast	/
W5_ACGGGCTTCAGCGATT	W5	doublet	/	/
W5_ACGGGCTTCCAAACAC	W5	Hepatoblast/Hepatocyte	ID3- Hepatoblast/Hepatocyte	/
W5_ACGGGCTTCCACGTTC	W5	Hematopoietic stem and progenitor cell	/	Hematopoietic progenitor and stem cell
W5_ACGGGCTTCGGTGTCG	W5	Hepatoblast/Hepatocyte	ID3- Hepatoblast/Hepatocyte	/
W5_ACGGGCTTCTAGCACA	W5	Hepatoblast/Hepatocyte	ID3- Hepatoblast/Hepatocyte	/
W5_ACGGGCTTCTCTGAGA	W5	Liver endothelial cell	/	/
W5_ACGGGTCAGAAGAAGC	W5	Hepatoblast/Hepatocyte	ID3- Hepatoblast/Hepatocyte	/
W5_ACGGGTCAGCCAGAAC	W5	Hepatoblast/Hepatocyte	ID3- Hepatoblast/Hepatocyte	/
W5_ACGGGTCAGCCAGTAG	W5	doublet	/	/
W5_ACGGGTCAGGATGGAA	W5	Hepatoblast/Hepatocyte	ID3- Hepatoblast/Hepatocyte	/
W5_ACGGGTCAGGCGTACA	W5	doublet	/	/
W5_ACGGGTCAGTATGACA	W5	Hepatoblast/Hepatocyte	ID3- Hepatoblast/Hepatocyte	/
W5_ACGGGTCCACAACGTT	W5	Hepatoblast/Hepatocyte	ID3+ Hepatoblast	/
W5_ACGGGTCCACCGAAAG	W5	Hepatoblast/Hepatocyte	ID3- Hepatoblast/Hepatocyte	/
W5_ACGGGTCCAGAAGCAC	W5	Hepatoblast/Hepatocyte	ID3- Hepatoblast/Hepatocyte	/
W5_ACGGGTCCAGCCAGAA	W5	Hepatoblast/Hepatocyte	ID3- Hepatoblast/Hepatocyte	/
W5_ACGGGTCCATCACAAC	W5	Hepatoblast/Hepatocyte	ID3- Hepatoblast/Hepatocyte	/
W5_ACGGGTCCATTGGTAC	W5	Primitive erythrocyte	/	/
W5_ACGGGTCGTACGACCC	W5	Primitive erythrocyte	/	/
W5_ACGGGTCGTAGGCTGA	W5	Hepatoblast/Hepatocyte	ID3- Hepatoblast/Hepatocyte	/
W5_ACGGGTCGTCTTCGTC	W5	Hepatoblast/Hepatocyte	ID3- Hepatoblast/Hepatocyte	/
W5_ACGGGTCGTGCCTGGT	W5	doublet	/	/
W5_ACGGGTCGTGCTCTTC	W5	Hepatoblast/Hepatocyte	ID3- Hepatoblast/Hepatocyte	/
W5_ACGGGTCGTGTGTGCC	W5	Hepatoblast/Hepatocyte	ID3- Hepatoblast/Hepatocyte	/
W5_ACGGGTCGTTCCAACA	W5	Liver endothelial cell	/	/
W5_ACGGGTCGTTCCTCCA	W5	Hepatoblast/Hepatocyte	ID3+ Hepatoblast	/
W5_ACGGGTCGTTGACGTT	W5	Hepatoblast/Hepatocyte	ID3- Hepatoblast/Hepatocyte	/
W5_ACGGGTCTCACTTATC	W5	Hepatoblast/Hepatocyte	ID3- Hepatoblast/Hepatocyte	/
W5_ACGGGTCTCCGAAGAG	W5	Hepatoblast/Hepatocyte	ID3- Hepatoblast/Hepatocyte	/
W5_ACGGGTCTCGCACTCT	W5	Hepatoblast/Hepatocyte	ID3- Hepatoblast/Hepatocyte	/
W5_ACGGGTCTCGCCATAA	W5	Hematopoietic stem and progenitor cell	/	Hematopoietic progenitor and stem cell
W5_ACGGGTCTCGGCGCTA	W5	Hepatoblast/Hepatocyte	ID3- Hepatoblast/Hepatocyte	/
W5_ACGGGTCTCTAGCACA	W5	Hepatoblast/Hepatocyte	ID3- Hepatoblast/Hepatocyte	/
W5_ACGTCAAAGATAGGAG	W5	Hepatoblast/Hepatocyte	ID3- Hepatoblast/Hepatocyte	/
W5_ACGTCAAAGTTTAGGA	W5	Hepatoblast/Hepatocyte	ID3- Hepatoblast/Hepatocyte	/
W5_ACGTCAACAACGCACC	W5	Hepatoblast/Hepatocyte	ID3- Hepatoblast/Hepatocyte	/
W5_ACGTCAACAAGGACAC	W5	Hepatoblast/Hepatocyte	ID3- Hepatoblast/Hepatocyte	/
W5_ACGTCAACACATAACC	W5	doublet	/	/
W5_ACGTCAACACATTCGA	W5	Hepatoblast/Hepatocyte	ID3- Hepatoblast/Hepatocyte	/
W5_ACGTCAACAGCCAGAA	W5	Liver endothelial cell	/	/
W5_ACGTCAACAGGATTGG	W5	Primitive erythrocyte	/	/
W5_ACGTCAACATTGGCGC	W5	Hepatoblast/Hepatocyte	ID3- Hepatoblast/Hepatocyte	/
W5_ACGTCAAGTCTACCTC	W5	Hepatoblast/Hepatocyte	ID3- Hepatoblast/Hepatocyte	/
W5_ACGTCAAGTTACCAGT	W5	Hepatoblast/Hepatocyte	ID3- Hepatoblast/Hepatocyte	/
W5_ACGTCAAGTTCTGGTA	W5	Hepatoblast/Hepatocyte	ID3- Hepatoblast/Hepatocyte	/
W5_ACGTCAATCACTTCAT	W5	Hepatoblast/Hepatocyte	ID3- Hepatoblast/Hepatocyte	/
W5_ACGTCAATCGAACGGA	W5	Hepatoblast/Hepatocyte	ID3- Hepatoblast/Hepatocyte	/
W5_ACGTCAATCGCGCCAA	W5	Liver endothelial cell	/	/
W5_ACGTCAATCGTACGGC	W5	Hepatoblast/Hepatocyte	ID3- Hepatoblast/Hepatocyte	/
W5_ACGTCAATCTTGCAAG	W5	Primitive erythrocyte	/	/
W5_ACTATCTAGACAAGCC	W5	Hepatoblast/Hepatocyte	ID3- Hepatoblast/Hepatocyte	/
W5_ACTATCTAGGTGCTAG	W5	Hepatoblast/Hepatocyte	ID3- Hepatoblast/Hepatocyte	/
W5_ACTATCTAGTACGCGA	W5	Hepatoblast/Hepatocyte	ID3- Hepatoblast/Hepatocyte	/
W5_ACTATCTCACCGCTAG	W5	Hepatoblast/Hepatocyte	ID3- Hepatoblast/Hepatocyte	/
W5_ACTATCTCATCCGCGA	W5	Hepatoblast/Hepatocyte	ID3- Hepatoblast/Hepatocyte	/
W5_ACTATCTGTATTACCG	W5	Hepatoblast/Hepatocyte	ID3- Hepatoblast/Hepatocyte	/
W5_ACTATCTGTCTTCAAG	W5	Hepatoblast/Hepatocyte	ID3- Hepatoblast/Hepatocyte	/
W5_ACTATCTGTTCCACGG	W5	Hepatoblast/Hepatocyte	ID3+ Hepatoblast	/
W5_ACTATCTTCGCGATCG	W5	Hepatoblast/Hepatocyte	ID3- Hepatoblast/Hepatocyte	/
W5_ACTATCTTCTCGCATC	W5	doublet	/	/
W5_ACTGAACAGATATACG	W5	Hepatoblast/Hepatocyte	ID3+ Hepatoblast	/
W5_ACTGAACAGGGAACGG	W5	Hepatoblast/Hepatocyte	ID3+ Hepatoblast	/
W5_ACTGAACAGGGCTCTC	W5	Hepatoblast/Hepatocyte	ID3- Hepatoblast/Hepatocyte	/
W5_ACTGAACAGGTGATAT	W5	Liver endothelial cell	/	/
W5_ACTGAACGTGCTGTAT	W5	doublet	/	/
W5_ACTGAACGTGTCGCTG	W5	Primitive erythrocyte	/	/
W5_ACTGAACGTTACGTCA	W5	Primitive erythrocyte	/	/
W5_ACTGAACGTTGCCTCT	W5	Hepatoblast/Hepatocyte	ID3- Hepatoblast/Hepatocyte	/
W5_ACTGAACTCAAAGACA	W5	Hepatoblast/Hepatocyte	ID3+ Hepatoblast	/
W5_ACTGAACTCACCATAG	W5	Hepatoblast/Hepatocyte	ID3+ Hepatoblast	/
W5_ACTGAACTCCAAACAC	W5	Hepatoblast/Hepatocyte	ID3- Hepatoblast/Hepatocyte	/
W5_ACTGAACTCCGTTGCT	W5	Hepatoblast/Hepatocyte	ID3+ Hepatoblast	/
W5_ACTGAACTCCTAGAAC	W5	Hepatoblast/Hepatocyte	ID3- Hepatoblast/Hepatocyte	/
W5_ACTGAACTCGCCAGCA	W5	Hepatoblast/Hepatocyte	ID3- Hepatoblast/Hepatocyte	/
W5_ACTGAACTCGGCGCTA	W5	Liver endothelial cell	/	/
W5_ACTGAACTCTCTGTCG	W5	Hepatoblast/Hepatocyte	ID3+ Hepatoblast	/
W5_ACTGAACTCTGGGCCA	W5	Hepatoblast/Hepatocyte	ID3- Hepatoblast/Hepatocyte	/
W5_ACTGAGTAGAGCCTAG	W5	Hepatoblast/Hepatocyte	ID3- Hepatoblast/Hepatocyte	/
W5_ACTGAGTAGATGTTAG	W5	Hepatoblast/Hepatocyte	ID3- Hepatoblast/Hepatocyte	/
W5_ACTGAGTAGCTGCAAG	W5	Liver endothelial cell	/	/
W5_ACTGAGTAGTGCGTGA	W5	Hepatoblast/Hepatocyte	ID3- Hepatoblast/Hepatocyte	/
W5_ACTGAGTCAAGCCATT	W5	Septum transversumal cell	/	/
W5_ACTGAGTCAGTACACT	W5	Hepatoblast/Hepatocyte	ID3- Hepatoblast/Hepatocyte	/
W5_ACTGAGTCATAGTAAG	W5	Hepatoblast/Hepatocyte	ID3- Hepatoblast/Hepatocyte	/
W5_ACTGAGTCATCGATTG	W5	Hepatoblast/Hepatocyte	ID3- Hepatoblast/Hepatocyte	/
W5_ACTGAGTGTACTTAGC	W5	Hepatoblast/Hepatocyte	ID3- Hepatoblast/Hepatocyte	/
W5_ACTGAGTGTAGGCATG	W5	Hepatoblast/Hepatocyte	ID3- Hepatoblast/Hepatocyte	/
W5_ACTGAGTGTGTGTGCC	W5	Hepatoblast/Hepatocyte	ID3- Hepatoblast/Hepatocyte	/
W5_ACTGAGTGTTCCATGA	W5	Hepatoblast/Hepatocyte	ID3- Hepatoblast/Hepatocyte	/
W5_ACTGAGTGTTGCGCAC	W5	Hepatoblast/Hepatocyte	ID3- Hepatoblast/Hepatocyte	/
W5_ACTGAGTTCAACACAC	W5	Hepatoblast/Hepatocyte	ID3- Hepatoblast/Hepatocyte	/
W5_ACTGAGTTCAGAGCTT	W5	Hepatoblast/Hepatocyte	ID3- Hepatoblast/Hepatocyte	/
W5_ACTGAGTTCAGCCTAA	W5	Hepatoblast/Hepatocyte	ID3- Hepatoblast/Hepatocyte	/
W5_ACTGAGTTCCAAACAC	W5	Hepatoblast/Hepatocyte	ID3- Hepatoblast/Hepatocyte	/
W5_ACTGAGTTCGAGAACG	W5	Hepatoblast/Hepatocyte	ID3- Hepatoblast/Hepatocyte	/
W5_ACTGAGTTCTCAAACG	W5	Hepatoblast/Hepatocyte	ID3- Hepatoblast/Hepatocyte	/
W5_ACTGAGTTCTGTCTAT	W5	Hepatoblast/Hepatocyte	ID3+ Hepatoblast	/
W5_ACTGATGAGCTGCGAA	W5	doublet	/	/
W5_ACTGATGAGGCAGTCA	W5	Hepatoblast/Hepatocyte	ID3- Hepatoblast/Hepatocyte	/
W5_ACTGATGAGGGCTTCC	W5	Hepatoblast/Hepatocyte	ID3+ Hepatoblast	/
W5_ACTGATGAGGGTCTCC	W5	Hepatoblast/Hepatocyte	ID3- Hepatoblast/Hepatocyte	/
W5_ACTGATGCAACGATCT	W5	Myeloid/lymphoid/megakaryoid cell	/	Monocyte/Macrophage
W5_ACTGATGCACCGTTGG	W5	Hepatoblast/Hepatocyte	ID3- Hepatoblast/Hepatocyte	/
W5_ACTGATGCAGACAGGT	W5	Hepatoblast/Hepatocyte	ID3- Hepatoblast/Hepatocyte	/
W5_ACTGATGCAGCTGTAT	W5	Hepatoblast/Hepatocyte	ID3- Hepatoblast/Hepatocyte	/
W5_ACTGATGCAGGAATGC	W5	Hepatoblast/Hepatocyte	ID3- Hepatoblast/Hepatocyte	/
W5_ACTGATGCATGCCCGA	W5	Hepatoblast/Hepatocyte	ID3- Hepatoblast/Hepatocyte	/
W5_ACTGATGCATGTTCCC	W5	Hepatoblast/Hepatocyte	ID3- Hepatoblast/Hepatocyte	/
W5_ACTGATGCATTAGGCT	W5	Hepatoblast/Hepatocyte	ID3- Hepatoblast/Hepatocyte	/
W5_ACTGATGGTCCGAATT	W5	Hepatoblast/Hepatocyte	ID3- Hepatoblast/Hepatocyte	/
W5_ACTGATGGTTCACCTC	W5	Hepatoblast/Hepatocyte	ID3- Hepatoblast/Hepatocyte	/
W5_ACTGATGTCCCTAATT	W5	Hepatoblast/Hepatocyte	ID3- Hepatoblast/Hepatocyte	/
W5_ACTGATGTCGTATCAG	W5	Hepatoblast/Hepatocyte	ID3- Hepatoblast/Hepatocyte	/
W5_ACTGATGTCTCCGGTT	W5	Hepatoblast/Hepatocyte	ID3- Hepatoblast/Hepatocyte	/
W5_ACTGATGTCTGTCTCG	W5	Hepatoblast/Hepatocyte	ID3- Hepatoblast/Hepatocyte	/
W5_ACTGCTCAGAAACCAT	W5	Hepatoblast/Hepatocyte	ID3- Hepatoblast/Hepatocyte	/
W5_ACTGCTCAGAACTCGG	W5	Hepatoblast/Hepatocyte	ID3+ Hepatoblast	/
W5_ACTGCTCAGACATAAC	W5	Hepatoblast/Hepatocyte	ID3- Hepatoblast/Hepatocyte	/
W5_ACTGCTCAGGACCACA	W5	Hepatoblast/Hepatocyte	ID3- Hepatoblast/Hepatocyte	/
W5_ACTGCTCAGTTGAGTA	W5	Hematopoietic stem and progenitor cell	/	Hematopoietic progenitor and stem cell
W5_ACTGCTCCACGACGAA	W5	Hepatoblast/Hepatocyte	ID3- Hepatoblast/Hepatocyte	/
W5_ACTGCTCCACTATCTT	W5	Hepatoblast/Hepatocyte	ID3- Hepatoblast/Hepatocyte	/
W5_ACTGCTCCAGACACTT	W5	Hepatoblast/Hepatocyte	ID3- Hepatoblast/Hepatocyte	/
W5_ACTGCTCCAGATAATG	W5	Hepatoblast/Hepatocyte	ID3- Hepatoblast/Hepatocyte	/
W5_ACTGCTCCAGTCACTA	W5	Hepatoblast/Hepatocyte	ID3- Hepatoblast/Hepatocyte	/
W5_ACTGCTCCATGGTAGG	W5	Hepatoblast/Hepatocyte	ID3+ Hepatoblast	/
W5_ACTGCTCGTCATGCCG	W5	Hepatoblast/Hepatocyte	ID3- Hepatoblast/Hepatocyte	/
W5_ACTGCTCGTCGCTTTC	W5	Hepatoblast/Hepatocyte	ID3- Hepatoblast/Hepatocyte	/
W5_ACTGCTCGTTGTGGCC	W5	Hepatoblast/Hepatocyte	ID3- Hepatoblast/Hepatocyte	/
W5_ACTGCTCTCAGAGGTG	W5	Hepatoblast/Hepatocyte	ID3- Hepatoblast/Hepatocyte	/
W5_ACTGCTCTCCACTCCA	W5	Hepatoblast/Hepatocyte	ID3- Hepatoblast/Hepatocyte	/
W5_ACTGCTCTCGCAAACT	W5	Hepatoblast/Hepatocyte	ID3+ Hepatoblast	/
W5_ACTGCTCTCTGAGGGA	W5	Hepatoblast/Hepatocyte	ID3- Hepatoblast/Hepatocyte	/
W5_ACTGTCCAGAATGTGT	W5	Hematopoietic stem and progenitor cell	/	Hematopoietic progenitor and stem cell
W5_ACTGTCCAGAGGGATA	W5	Hepatoblast/Hepatocyte	ID3- Hepatoblast/Hepatocyte	/
W5_ACTGTCCAGCGTGTCC	W5	Hepatoblast/Hepatocyte	ID3- Hepatoblast/Hepatocyte	/
W5_ACTGTCCAGGCTCATT	W5	doublet	/	/
W5_ACTGTCCAGTGAATTG	W5	Hepatoblast/Hepatocyte	ID3- Hepatoblast/Hepatocyte	/
W5_ACTGTCCAGTGCGTGA	W5	Hepatoblast/Hepatocyte	ID3- Hepatoblast/Hepatocyte	/
W5_ACTGTCCAGTTAGCGG	W5	doublet	/	/
W5_ACTGTCCCAACACCTA	W5	Hepatoblast/Hepatocyte	ID3- Hepatoblast/Hepatocyte	/
W5_ACTGTCCCAAGGACTG	W5	doublet	/	/
W5_ACTGTCCCAATGGAAT	W5	Hepatoblast/Hepatocyte	ID3- Hepatoblast/Hepatocyte	/
W5_ACTGTCCCACGCTTTC	W5	Hepatoblast/Hepatocyte	ID3- Hepatoblast/Hepatocyte	/
W5_ACTGTCCCAGATCGGA	W5	doublet	/	/
W5_ACTGTCCCAGGCGATA	W5	Hepatoblast/Hepatocyte	ID3- Hepatoblast/Hepatocyte	/
W5_ACTGTCCCATAGACTC	W5	Hepatoblast/Hepatocyte	ID3- Hepatoblast/Hepatocyte	/
W5_ACTGTCCCATGGTAGG	W5	doublet	/	/
W5_ACTGTCCCATTATCTC	W5	Hepatoblast/Hepatocyte	ID3- Hepatoblast/Hepatocyte	/
W5_ACTGTCCGTCCAGTGC	W5	doublet	/	/
W5_ACTGTCCGTCTCTCTG	W5	Hepatoblast/Hepatocyte	ID3- Hepatoblast/Hepatocyte	/
W5_ACTGTCCGTGGGTCAA	W5	Hepatoblast/Hepatocyte	ID3- Hepatoblast/Hepatocyte	/
W5_ACTGTCCGTGGTTTCA	W5	Hepatoblast/Hepatocyte	ID3- Hepatoblast/Hepatocyte	/
W5_ACTGTCCGTTGCTCCT	W5	Hepatoblast/Hepatocyte	ID3- Hepatoblast/Hepatocyte	/
W5_ACTGTCCTCACCATAG	W5	Hepatoblast/Hepatocyte	ID3- Hepatoblast/Hepatocyte	/
W5_ACTGTCCTCAGCACAT	W5	Hepatoblast/Hepatocyte	ID3- Hepatoblast/Hepatocyte	/
W5_ACTGTCCTCCGCATCT	W5	Hepatoblast/Hepatocyte	ID3- Hepatoblast/Hepatocyte	/
W5_ACTGTCCTCCGCGGTA	W5	doublet	/	/
W5_ACTGTCCTCGAACGGA	W5	Hepatoblast/Hepatocyte	ID3- Hepatoblast/Hepatocyte	/
W5_ACTGTCCTCGCGCCAA	W5	Hepatoblast/Hepatocyte	ID3- Hepatoblast/Hepatocyte	/
W5_ACTGTCCTCGCGTTTC	W5	Hepatoblast/Hepatocyte	ID3+ Hepatoblast	/
W5_ACTGTCCTCTACTTAC	W5	Hepatoblast/Hepatocyte	ID3- Hepatoblast/Hepatocyte	/
W5_ACTGTCCTCTGGAGCC	W5	Hepatoblast/Hepatocyte	ID3+ Hepatoblast	/
W5_ACTGTCCTCTGTGCAA	W5	Hepatoblast/Hepatocyte	ID3- Hepatoblast/Hepatocyte	/
W5_ACTTACTAGAGCCCAA	W5	Liver endothelial cell	/	/
W5_ACTTACTAGCCAGAAC	W5	Hepatoblast/Hepatocyte	ID3- Hepatoblast/Hepatocyte	/
W5_ACTTACTAGCTAGCCC	W5	Hepatoblast/Hepatocyte	ID3- Hepatoblast/Hepatocyte	/
W5_ACTTACTAGGACTGGT	W5	Hepatoblast/Hepatocyte	ID3- Hepatoblast/Hepatocyte	/
W5_ACTTACTAGGCTCAGA	W5	Hepatoblast/Hepatocyte	ID3- Hepatoblast/Hepatocyte	/
W5_ACTTACTAGGGCTCTC	W5	Primitive erythrocyte	/	/
W5_ACTTACTAGTGGGTTG	W5	Hepatoblast/Hepatocyte	ID3- Hepatoblast/Hepatocyte	/
W5_ACTTACTCAAACGCGA	W5	Hepatoblast/Hepatocyte	ID3- Hepatoblast/Hepatocyte	/
W5_ACTTACTCAATGAAAC	W5	Hepatoblast/Hepatocyte	ID3- Hepatoblast/Hepatocyte	/
W5_ACTTACTCACACCGCA	W5	Hepatoblast/Hepatocyte	ID3- Hepatoblast/Hepatocyte	/
W5_ACTTACTCAGCCTGTG	W5	Hepatoblast/Hepatocyte	ID3- Hepatoblast/Hepatocyte	/
W5_ACTTACTCAGTAAGAT	W5	Hepatoblast/Hepatocyte	ID3- Hepatoblast/Hepatocyte	/
W5_ACTTACTCATGTTGAC	W5	Liver endothelial cell	/	/
W5_ACTTACTCATTCGACA	W5	Hepatoblast/Hepatocyte	ID3- Hepatoblast/Hepatocyte	/
W5_ACTTACTGTACGCTGC	W5	Hepatoblast/Hepatocyte	ID3- Hepatoblast/Hepatocyte	/
W5_ACTTACTGTCTGATTG	W5	Hepatoblast/Hepatocyte	ID3- Hepatoblast/Hepatocyte	/
W5_ACTTACTGTCTGGTCG	W5	doublet	/	/
W5_ACTTACTTCACGAAGG	W5	Hepatoblast/Hepatocyte	ID3- Hepatoblast/Hepatocyte	/
W5_ACTTACTTCCAAACAC	W5	Hepatoblast/Hepatocyte	ID3- Hepatoblast/Hepatocyte	/
W5_ACTTACTTCGCGCCAA	W5	doublet	/	/
W5_ACTTGTTAGATGTGTA	W5	doublet	/	/
W5_ACTTGTTAGGAGTTGC	W5	Hepatoblast/Hepatocyte	ID3- Hepatoblast/Hepatocyte	/
W5_ACTTGTTCAAGCCCAC	W5	Hepatoblast/Hepatocyte	ID3- Hepatoblast/Hepatocyte	/
W5_ACTTGTTCAATCCAAC	W5	Hepatoblast/Hepatocyte	ID3- Hepatoblast/Hepatocyte	/
W5_ACTTGTTCACACAGAG	W5	Hepatoblast/Hepatocyte	ID3- Hepatoblast/Hepatocyte	/
W5_ACTTGTTCATCGATTG	W5	Hepatoblast/Hepatocyte	ID3+ Hepatoblast	/
W5_ACTTGTTCATGTAAGA	W5	Hepatoblast/Hepatocyte	ID3- Hepatoblast/Hepatocyte	/
W5_ACTTGTTGTGACAAAT	W5	Septum transversumal cell	/	/
W5_ACTTGTTGTGTCAATC	W5	Hepatoblast/Hepatocyte	ID3- Hepatoblast/Hepatocyte	/
W5_ACTTGTTGTTACCGAT	W5	Hepatoblast/Hepatocyte	ID3- Hepatoblast/Hepatocyte	/
W5_ACTTGTTGTTTGTTGG	W5	Hepatoblast/Hepatocyte	ID3+ Hepatoblast	/
W5_ACTTGTTTCAATAAGG	W5	Hepatoblast/Hepatocyte	ID3+ Hepatoblast	/
W5_ACTTGTTTCATCTGCC	W5	Hepatoblast/Hepatocyte	ID3+ Hepatoblast	/
W5_ACTTGTTTCTATGTGG	W5	doublet	/	/
W5_ACTTTCAAGAACAATC	W5	Liver endothelial cell	/	/
W5_ACTTTCAAGAGCCTAG	W5	Liver endothelial cell	/	/
W5_ACTTTCAAGATATGCA	W5	Hepatoblast/Hepatocyte	ID3- Hepatoblast/Hepatocyte	/
W5_ACTTTCAAGCCTATGT	W5	Hepatoblast/Hepatocyte	ID3- Hepatoblast/Hepatocyte	/
W5_ACTTTCAAGCGTTTAC	W5	Hepatoblast/Hepatocyte	ID3- Hepatoblast/Hepatocyte	/
W5_ACTTTCAAGGCTACGA	W5	Hematopoietic stem and progenitor cell	/	Hematopoietic progenitor and stem cell
W5_ACTTTCAAGGGAGTAA	W5	doublet	/	/
W5_ACTTTCAAGTACCGGA	W5	Hepatoblast/Hepatocyte	ID3- Hepatoblast/Hepatocyte	/
W5_ACTTTCACAACTGCGC	W5	Hepatoblast/Hepatocyte	ID3- Hepatoblast/Hepatocyte	/
W5_ACTTTCACAAGAGGCT	W5	Hepatoblast/Hepatocyte	ID3- Hepatoblast/Hepatocyte	/
W5_ACTTTCACAAGCGATG	W5	Hepatoblast/Hepatocyte	ID3- Hepatoblast/Hepatocyte	/
W5_ACTTTCACAATCGGTT	W5	Hepatoblast/Hepatocyte	ID3- Hepatoblast/Hepatocyte	/
W5_ACTTTCACACCCATGG	W5	Hepatoblast/Hepatocyte	ID3- Hepatoblast/Hepatocyte	/
W5_ACTTTCACAGCCACCA	W5	Liver endothelial cell	/	/
W5_ACTTTCACAGCTGCAC	W5	Hepatoblast/Hepatocyte	ID3- Hepatoblast/Hepatocyte	/
W5_ACTTTCACATCGGAAG	W5	Hepatoblast/Hepatocyte	ID3- Hepatoblast/Hepatocyte	/
W5_ACTTTCACATGAACCT	W5	Hepatoblast/Hepatocyte	ID3- Hepatoblast/Hepatocyte	/
W5_ACTTTCAGTACACCGC	W5	Hematopoietic stem and progenitor cell	/	Hematopoietic progenitor and stem cell
W5_ACTTTCAGTACAGACG	W5	Hepatoblast/Hepatocyte	ID3- Hepatoblast/Hepatocyte	/
W5_ACTTTCAGTATGAATG	W5	doublet	/	/
W5_ACTTTCAGTCGAGATG	W5	Hepatoblast/Hepatocyte	ID3+ Hepatoblast	/
W5_ACTTTCATCCACGAAT	W5	doublet	/	/
W5_ACTTTCATCCTTAATC	W5	Hepatoblast/Hepatocyte	ID3- Hepatoblast/Hepatocyte	/
W5_ACTTTCATCTTTACGT	W5	Hepatoblast/Hepatocyte	ID3- Hepatoblast/Hepatocyte	/
W5_AGAATAGAGCGTCAAG	W5	Hepatoblast/Hepatocyte	ID3+ Hepatoblast	/
W5_AGAATAGCAAATACAG	W5	Hepatoblast/Hepatocyte	ID3- Hepatoblast/Hepatocyte	/
W5_AGAATAGCATGGAATA	W5	Hepatoblast/Hepatocyte	ID3- Hepatoblast/Hepatocyte	/
W5_AGAATAGGTGACCAAG	W5	Hepatoblast/Hepatocyte	ID3- Hepatoblast/Hepatocyte	/
W5_AGAATAGGTGCTGTAT	W5	Hepatoblast/Hepatocyte	ID3- Hepatoblast/Hepatocyte	/
W5_AGAATAGGTGTGGTTT	W5	Hepatoblast/Hepatocyte	ID3- Hepatoblast/Hepatocyte	/
W5_AGAATAGGTTACTGAC	W5	Hepatoblast/Hepatocyte	ID3- Hepatoblast/Hepatocyte	/
W5_AGAATAGTCAGAGCTT	W5	Hepatoblast/Hepatocyte	ID3- Hepatoblast/Hepatocyte	/
W5_AGAATAGTCATTTGGG	W5	Hepatoblast/Hepatocyte	ID3- Hepatoblast/Hepatocyte	/
W5_AGAATAGTCCTAGGGC	W5	Myeloid/lymphoid/megakaryoid cell	/	Megakaryocyte
W5_AGACGTTAGTGGTCCC	W5	Myeloid/lymphoid/megakaryoid cell	/	Monocyte/Macrophage
W5_AGACGTTCAAACCTAC	W5	Hepatoblast/Hepatocyte	ID3- Hepatoblast/Hepatocyte	/
W5_AGACGTTCAATACGCT	W5	Hepatoblast/Hepatocyte	ID3- Hepatoblast/Hepatocyte	/
W5_AGACGTTCACCTTGTC	W5	Liver endothelial cell	/	/
W5_AGACGTTCACGGTTTA	W5	Hematopoietic stem and progenitor cell	/	Hematopoietic progenitor and stem cell
W5_AGACGTTCATACCATG	W5	Hepatoblast/Hepatocyte	ID3- Hepatoblast/Hepatocyte	/
W5_AGACGTTCATCTCCCA	W5	Hepatoblast/Hepatocyte	ID3- Hepatoblast/Hepatocyte	/
W5_AGACGTTCATGGTCAT	W5	Hepatoblast/Hepatocyte	ID3- Hepatoblast/Hepatocyte	/
W5_AGACGTTCATTGGCGC	W5	Hepatoblast/Hepatocyte	ID3- Hepatoblast/Hepatocyte	/
W5_AGACGTTGTAGGACAC	W5	Hepatoblast/Hepatocyte	ID3- Hepatoblast/Hepatocyte	/
W5_AGACGTTGTCTCAACA	W5	Hepatoblast/Hepatocyte	ID3- Hepatoblast/Hepatocyte	/
W5_AGACGTTGTGGAAAGA	W5	Hepatoblast/Hepatocyte	ID3- Hepatoblast/Hepatocyte	/
W5_AGACGTTGTGTATGGG	W5	Septum transversumal cell	/	/
W5_AGACGTTGTTCTCATT	W5	Hepatoblast/Hepatocyte	ID3- Hepatoblast/Hepatocyte	/
W5_AGACGTTGTTGCCTCT	W5	doublet	/	/
W5_AGACGTTGTTGGAGGT	W5	Hepatoblast/Hepatocyte	ID3- Hepatoblast/Hepatocyte	/
W5_AGACGTTGTTTAGGAA	W5	Hepatoblast/Hepatocyte	ID3+ Hepatoblast	/
W5_AGACGTTTCACCGTAA	W5	Liver endothelial cell	/	/
W5_AGACGTTTCATCGGAT	W5	Hepatoblast/Hepatocyte	ID3- Hepatoblast/Hepatocyte	/
W5_AGACGTTTCCCAGGTG	W5	Hepatoblast/Hepatocyte	ID3- Hepatoblast/Hepatocyte	/
W5_AGACGTTTCGACCAGC	W5	Hepatoblast/Hepatocyte	ID3+ Hepatoblast	/
W5_AGACGTTTCTGCAAGT	W5	Hepatoblast/Hepatocyte	ID3- Hepatoblast/Hepatocyte	/
W5_AGACGTTTCTGCTGCT	W5	Septum transversumal cell	/	/
W5_AGACGTTTCTGGTTCC	W5	Hepatoblast/Hepatocyte	ID3- Hepatoblast/Hepatocyte	/
W5_AGACGTTTCTTCAACT	W5	Hepatoblast/Hepatocyte	ID3- Hepatoblast/Hepatocyte	/
W5_AGAGCGAAGAAGAAGC	W5	Hepatoblast/Hepatocyte	ID3- Hepatoblast/Hepatocyte	/
W5_AGAGCGAAGAGGGCTT	W5	Septum transversumal cell	/	/
W5_AGAGCGAAGAGGTTGC	W5	doublet	/	/
W5_AGAGCGAAGATCCTGT	W5	Hepatoblast/Hepatocyte	ID3- Hepatoblast/Hepatocyte	/
W5_AGAGCGAAGGGCACTA	W5	Primitive erythrocyte	/	/
W5_AGAGCGAAGTACGACG	W5	Hepatoblast/Hepatocyte	ID3- Hepatoblast/Hepatocyte	/
W5_AGAGCGAAGTGTACTC	W5	Hepatoblast/Hepatocyte	ID3+ Hepatoblast	/
W5_AGAGCGACAAGCGCTC	W5	Hepatoblast/Hepatocyte	ID3- Hepatoblast/Hepatocyte	/
W5_AGAGCGACAATGAATG	W5	doublet	/	/
W5_AGAGCGACACCGCTAG	W5	doublet	/	/
W5_AGAGCGACACGGTTTA	W5	Hepatoblast/Hepatocyte	ID3- Hepatoblast/Hepatocyte	/
W5_AGAGCGACACGTAAGG	W5	Liver endothelial cell	/	/
W5_AGAGCGACATACTACG	W5	Hepatoblast/Hepatocyte	ID3- Hepatoblast/Hepatocyte	/
W5_AGAGCGACATATACCG	W5	Liver endothelial cell	/	/
W5_AGAGCGAGTAACGCGA	W5	Hepatoblast/Hepatocyte	ID3- Hepatoblast/Hepatocyte	/
W5_AGAGCGAGTATAGTAG	W5	Hepatoblast/Hepatocyte	ID3- Hepatoblast/Hepatocyte	/
W5_AGAGCGAGTTGGTGGA	W5	Hepatoblast/Hepatocyte	ID3- Hepatoblast/Hepatocyte	/
W5_AGAGCGATCAACACCA	W5	Hepatoblast/Hepatocyte	ID3- Hepatoblast/Hepatocyte	/
W5_AGAGCGATCAGGCAAG	W5	doublet	/	/
W5_AGAGCGATCGCATGGC	W5	Hepatoblast/Hepatocyte	ID3- Hepatoblast/Hepatocyte	/
W5_AGAGCGATCGCTTAGA	W5	Hepatoblast/Hepatocyte	ID3+ Hepatoblast	/
W5_AGAGCGATCTACGAGT	W5	Hepatoblast/Hepatocyte	ID3- Hepatoblast/Hepatocyte	/
W5_AGAGCGATCTCCGGTT	W5	Hepatoblast/Hepatocyte	ID3- Hepatoblast/Hepatocyte	/
W5_AGAGCTTAGCGTCTAT	W5	Hepatoblast/Hepatocyte	ID3- Hepatoblast/Hepatocyte	/
W5_AGAGCTTAGGCTAGCA	W5	doublet	/	/
W5_AGAGCTTAGGTAAACT	W5	Hepatoblast/Hepatocyte	ID3- Hepatoblast/Hepatocyte	/
W5_AGAGCTTAGTGGAGAA	W5	Hepatoblast/Hepatocyte	ID3- Hepatoblast/Hepatocyte	/
W5_AGAGCTTCACAGGAGT	W5	Myeloid/lymphoid/megakaryoid cell	/	Monocyte/Macrophage
W5_AGAGCTTGTAGCTAAA	W5	doublet	/	/
W5_AGAGCTTGTCATATGC	W5	Hepatoblast/Hepatocyte	ID3- Hepatoblast/Hepatocyte	/
W5_AGAGCTTGTGCAGACA	W5	Hepatoblast/Hepatocyte	ID3- Hepatoblast/Hepatocyte	/
W5_AGAGCTTGTGCCTTGG	W5	Hematopoietic stem and progenitor cell	/	Hematopoietic progenitor and stem cell
W5_AGAGCTTGTTCAACCA	W5	Hepatoblast/Hepatocyte	ID3- Hepatoblast/Hepatocyte	/
W5_AGAGCTTGTTCCAACA	W5	Hepatoblast/Hepatocyte	ID3- Hepatoblast/Hepatocyte	/
W5_AGAGTGGAGACTAAGT	W5	doublet	/	/
W5_AGAGTGGAGCTGATAA	W5	Hepatoblast/Hepatocyte	ID3- Hepatoblast/Hepatocyte	/
W5_AGAGTGGAGTAGTGCG	W5	Hepatoblast/Hepatocyte	ID3- Hepatoblast/Hepatocyte	/
W5_AGAGTGGAGTCGTACT	W5	Hepatoblast/Hepatocyte	ID3- Hepatoblast/Hepatocyte	/
W5_AGAGTGGCACATTCGA	W5	Hepatoblast/Hepatocyte	ID3- Hepatoblast/Hepatocyte	/
W5_AGAGTGGCACCAGATT	W5	Hepatoblast/Hepatocyte	ID3- Hepatoblast/Hepatocyte	/
W5_AGAGTGGCACGCCAGT	W5	Hepatoblast/Hepatocyte	ID3- Hepatoblast/Hepatocyte	/
W5_AGAGTGGCATTCTTAC	W5	Hepatoblast/Hepatocyte	ID3- Hepatoblast/Hepatocyte	/
W5_AGAGTGGGTCTCTCTG	W5	Hepatoblast/Hepatocyte	ID3- Hepatoblast/Hepatocyte	/
W5_AGAGTGGGTGAGTGAC	W5	Hepatoblast/Hepatocyte	ID3- Hepatoblast/Hepatocyte	/
W5_AGAGTGGGTTCGGGCT	W5	Hepatoblast/Hepatocyte	ID3- Hepatoblast/Hepatocyte	/
W5_AGAGTGGTCAACACCA	W5	Hepatoblast/Hepatocyte	ID3- Hepatoblast/Hepatocyte	/
W5_AGAGTGGTCGTCCGTT	W5	Hepatoblast/Hepatocyte	ID3- Hepatoblast/Hepatocyte	/
W5_AGAGTGGTCTCTAGGA	W5	Hepatoblast/Hepatocyte	ID3- Hepatoblast/Hepatocyte	/
W5_AGATCTGAGACAAGCC	W5	Hepatoblast/Hepatocyte	ID3- Hepatoblast/Hepatocyte	/
W5_AGATCTGAGAGAGCTC	W5	Hepatoblast/Hepatocyte	ID3- Hepatoblast/Hepatocyte	/
W5_AGATCTGAGCCTATGT	W5	doublet	/	/
W5_AGATCTGAGCTCCTTC	W5	doublet	/	/
W5_AGATCTGAGGGTTTCT	W5	Hepatoblast/Hepatocyte	ID3- Hepatoblast/Hepatocyte	/
W5_AGATCTGAGTCCGGTC	W5	Hepatoblast/Hepatocyte	ID3- Hepatoblast/Hepatocyte	/
W5_AGATCTGAGTCCTCCT	W5	Hepatoblast/Hepatocyte	ID3- Hepatoblast/Hepatocyte	/
W5_AGATCTGAGTCGTTTG	W5	Hematopoietic stem and progenitor cell	/	Hematopoietic progenitor and stem cell
W5_AGATCTGAGTGAAGAG	W5	Hepatoblast/Hepatocyte	ID3+ Hepatoblast	/
W5_AGATCTGAGTGACTCT	W5	Hepatoblast/Hepatocyte	ID3- Hepatoblast/Hepatocyte	/
W5_AGATCTGAGTGGGTTG	W5	Hepatoblast/Hepatocyte	ID3- Hepatoblast/Hepatocyte	/
W5_AGATCTGCACATAACC	W5	Hepatoblast/Hepatocyte	ID3- Hepatoblast/Hepatocyte	/
W5_AGATCTGCACCGCTAG	W5	Hepatoblast/Hepatocyte	ID3- Hepatoblast/Hepatocyte	/
W5_AGATCTGCACGCCAGT	W5	Hepatoblast/Hepatocyte	ID3- Hepatoblast/Hepatocyte	/
W5_AGATCTGCAGCGATCC	W5	Hepatoblast/Hepatocyte	ID3- Hepatoblast/Hepatocyte	/
W5_AGATCTGCAGGATTGG	W5	Hepatoblast/Hepatocyte	ID3- Hepatoblast/Hepatocyte	/
W5_AGATCTGCATACGCCG	W5	Hepatoblast/Hepatocyte	ID3- Hepatoblast/Hepatocyte	/
W5_AGATCTGCATCACAAC	W5	doublet	/	/
W5_AGATCTGCATGCCACG	W5	Hepatoblast/Hepatocyte	ID3- Hepatoblast/Hepatocyte	/
W5_AGATCTGCATGCCTAA	W5	Hepatoblast/Hepatocyte	ID3- Hepatoblast/Hepatocyte	/
W5_AGATCTGGTAATCGTC	W5	Hepatoblast/Hepatocyte	ID3- Hepatoblast/Hepatocyte	/
W5_AGATCTGGTAGAGCTG	W5	Hepatoblast/Hepatocyte	ID3- Hepatoblast/Hepatocyte	/
W5_AGATCTGTCAAACAAG	W5	Hepatoblast/Hepatocyte	ID3- Hepatoblast/Hepatocyte	/
W5_AGATCTGTCAGTTAGC	W5	Hepatoblast/Hepatocyte	ID3- Hepatoblast/Hepatocyte	/
W5_AGATCTGTCATGTCCC	W5	Hepatoblast/Hepatocyte	ID3- Hepatoblast/Hepatocyte	/
W5_AGATCTGTCATTCACT	W5	Hepatoblast/Hepatocyte	ID3- Hepatoblast/Hepatocyte	/
W5_AGATCTGTCCAGTAGT	W5	Hepatoblast/Hepatocyte	ID3- Hepatoblast/Hepatocyte	/
W5_AGATCTGTCTGAAAGA	W5	Hepatoblast/Hepatocyte	ID3- Hepatoblast/Hepatocyte	/
W5_AGATTGCAGAAACCTA	W5	Hepatoblast/Hepatocyte	ID3- Hepatoblast/Hepatocyte	/
W5_AGATTGCAGACAGACC	W5	Hepatoblast/Hepatocyte	ID3- Hepatoblast/Hepatocyte	/
W5_AGATTGCAGCGTGTCC	W5	Hepatoblast/Hepatocyte	ID3- Hepatoblast/Hepatocyte	/
W5_AGATTGCAGGCGCTCT	W5	Hepatoblast/Hepatocyte	ID3- Hepatoblast/Hepatocyte	/
W5_AGATTGCAGGGATCTG	W5	Myeloid/lymphoid/megakaryoid cell	/	Monocyte/Macrophage
W5_AGATTGCAGGGCTTCC	W5	Hepatoblast/Hepatocyte	ID3- Hepatoblast/Hepatocyte	/
W5_AGATTGCAGTGGTAAT	W5	Hepatoblast/Hepatocyte	ID3- Hepatoblast/Hepatocyte	/
W5_AGATTGCCAACGATGG	W5	Hepatoblast/Hepatocyte	ID3+ Hepatoblast	/
W5_AGATTGCCAAGAGGCT	W5	Hepatoblast/Hepatocyte	ID3- Hepatoblast/Hepatocyte	/
W5_AGATTGCCAAGCTGTT	W5	Hepatoblast/Hepatocyte	ID3+ Hepatoblast	/
W5_AGATTGCCAGTGAGTG	W5	Liver endothelial cell	/	/
W5_AGATTGCCATAGACTC	W5	doublet	/	/
W5_AGATTGCGTAAGGGAA	W5	Hepatoblast/Hepatocyte	ID3- Hepatoblast/Hepatocyte	/
W5_AGATTGCGTATGGTTC	W5	Hepatoblast/Hepatocyte	ID3- Hepatoblast/Hepatocyte	/
W5_AGATTGCGTTTAGGAA	W5	doublet	/	/
W5_AGATTGCTCTCAAACG	W5	Hepatoblast/Hepatocyte	ID3- Hepatoblast/Hepatocyte	/
W5_AGCAGCCAGAAGCCCA	W5	Hepatoblast/Hepatocyte	ID3- Hepatoblast/Hepatocyte	/
W5_AGCAGCCAGTCGAGTG	W5	Hepatoblast/Hepatocyte	ID3- Hepatoblast/Hepatocyte	/
W5_AGCAGCCCAAACGTGG	W5	Hepatoblast/Hepatocyte	ID3- Hepatoblast/Hepatocyte	/
W5_AGCAGCCCAGCTCGAC	W5	Hepatoblast/Hepatocyte	ID3- Hepatoblast/Hepatocyte	/
W5_AGCAGCCCAGTGGAGT	W5	Hepatoblast/Hepatocyte	ID3- Hepatoblast/Hepatocyte	/
W5_AGCAGCCGTAGCCTCG	W5	Hepatoblast/Hepatocyte	ID3- Hepatoblast/Hepatocyte	/
W5_AGCAGCCGTCAGATAA	W5	Hepatoblast/Hepatocyte	ID3- Hepatoblast/Hepatocyte	/
W5_AGCAGCCGTCATATGC	W5	Hepatoblast/Hepatocyte	ID3- Hepatoblast/Hepatocyte	/
W5_AGCAGCCGTCCTCCAT	W5	Hepatoblast/Hepatocyte	ID3- Hepatoblast/Hepatocyte	/
W5_AGCAGCCGTCTCATCC	W5	Hepatoblast/Hepatocyte	ID3+ Hepatoblast	/
W5_AGCAGCCGTCTCTCTG	W5	Hepatoblast/Hepatocyte	ID3- Hepatoblast/Hepatocyte	/
W5_AGCAGCCGTGTAACGG	W5	Hepatoblast/Hepatocyte	ID3- Hepatoblast/Hepatocyte	/
W5_AGCAGCCGTGTGTGCC	W5	Hepatoblast/Hepatocyte	ID3+ Hepatoblast	/
W5_AGCAGCCTCGGAAATA	W5	Hepatoblast/Hepatocyte	ID3- Hepatoblast/Hepatocyte	/
W5_AGCAGCCTCTAAGCCA	W5	Hepatoblast/Hepatocyte	ID3- Hepatoblast/Hepatocyte	/
W5_AGCATACAGACAGACC	W5	Hepatoblast/Hepatocyte	ID3+ Hepatoblast	/
W5_AGCATACAGCACACAG	W5	doublet	/	/
W5_AGCATACAGCTCCCAG	W5	Hepatoblast/Hepatocyte	ID3- Hepatoblast/Hepatocyte	/
W5_AGCATACAGGTGCACA	W5	Primitive erythrocyte	/	/
W5_AGCATACAGTCAAGGC	W5	Hepatoblast/Hepatocyte	ID3- Hepatoblast/Hepatocyte	/
W5_AGCATACAGTCTCGGC	W5	Hepatoblast/Hepatocyte	ID3- Hepatoblast/Hepatocyte	/
W5_AGCATACCAAGGACAC	W5	Septum transversumal cell	/	/
W5_AGCATACCAATGGATA	W5	Hepatoblast/Hepatocyte	ID3- Hepatoblast/Hepatocyte	/
W5_AGCATACCACAGCGTC	W5	Hepatoblast/Hepatocyte	ID3- Hepatoblast/Hepatocyte	/
W5_AGCATACCACCATCCT	W5	Hepatoblast/Hepatocyte	ID3+ Hepatoblast	/
W5_AGCATACCACTGAAGG	W5	Hepatoblast/Hepatocyte	ID3- Hepatoblast/Hepatocyte	/
W5_AGCATACCAGATCTGT	W5	doublet	/	/
W5_AGCATACCATAAGACA	W5	Hepatoblast/Hepatocyte	ID3- Hepatoblast/Hepatocyte	/
W5_AGCATACCATCCGCGA	W5	Septum transversumal cell	/	/
W5_AGCATACCATGGTCAT	W5	Septum transversumal cell	/	/
W5_AGCATACGTAAATGTG	W5	Hepatoblast/Hepatocyte	ID3- Hepatoblast/Hepatocyte	/
W5_AGCATACGTAGAGCTG	W5	Hepatoblast/Hepatocyte	ID3- Hepatoblast/Hepatocyte	/
W5_AGCATACGTCACCCAG	W5	Hepatoblast/Hepatocyte	ID3- Hepatoblast/Hepatocyte	/
W5_AGCATACGTCTACCTC	W5	Hepatoblast/Hepatocyte	ID3- Hepatoblast/Hepatocyte	/
W5_AGCATACGTGTGGCTC	W5	Hepatoblast/Hepatocyte	ID3- Hepatoblast/Hepatocyte	/
W5_AGCATACGTTCGTCTC	W5	Hepatoblast/Hepatocyte	ID3- Hepatoblast/Hepatocyte	/
W5_AGCATACTCACTCCTG	W5	Hepatoblast/Hepatocyte	ID3- Hepatoblast/Hepatocyte	/
W5_AGCATACTCTAGAGTC	W5	Hepatoblast/Hepatocyte	ID3- Hepatoblast/Hepatocyte	/
W5_AGCCTAAAGAGGTACC	W5	Hepatoblast/Hepatocyte	ID3- Hepatoblast/Hepatocyte	/
W5_AGCCTAAAGCACCGTC	W5	Hepatoblast/Hepatocyte	ID3- Hepatoblast/Hepatocyte	/
W5_AGCCTAAAGCTGATAA	W5	Hepatoblast/Hepatocyte	ID3- Hepatoblast/Hepatocyte	/
W5_AGCCTAAAGGAGCGAG	W5	Hematopoietic stem and progenitor cell	/	Hematopoietic progenitor and stem cell
W5_AGCCTAACAAGAGGCT	W5	Hepatoblast/Hepatocyte	ID3- Hepatoblast/Hepatocyte	/
W5_AGCCTAACACAAGACG	W5	Hepatoblast/Hepatocyte	ID3- Hepatoblast/Hepatocyte	/
W5_AGCCTAACATTTCACT	W5	Hepatoblast/Hepatocyte	ID3- Hepatoblast/Hepatocyte	/
W5_AGCCTAAGTCGAAAGC	W5	doublet	/	/
W5_AGCCTAAGTCGAGTTT	W5	Hepatoblast/Hepatocyte	ID3- Hepatoblast/Hepatocyte	/
W5_AGCCTAAGTCTGATCA	W5	Myeloid/lymphoid/megakaryoid cell	/	Monocyte/Macrophage
W5_AGCCTAAGTCTGATTG	W5	Hepatoblast/Hepatocyte	ID3- Hepatoblast/Hepatocyte	/
W5_AGCCTAAGTGGTAACG	W5	Liver endothelial cell	/	/
W5_AGCCTAAGTGTTCGAT	W5	Hepatoblast/Hepatocyte	ID3- Hepatoblast/Hepatocyte	/
W5_AGCCTAAGTGTTGAGG	W5	Hepatoblast/Hepatocyte	ID3- Hepatoblast/Hepatocyte	/
W5_AGCCTAAGTTCTGTTT	W5	Hepatoblast/Hepatocyte	ID3- Hepatoblast/Hepatocyte	/
W5_AGCCTAATCAAAGACA	W5	Hepatoblast/Hepatocyte	ID3- Hepatoblast/Hepatocyte	/
W5_AGCCTAATCAACGAAA	W5	doublet	/	/
W5_AGCCTAATCACCCTCA	W5	doublet	/	/
W5_AGCGGTCAGAACAATC	W5	doublet	/	/
W5_AGCGGTCAGCCCTAAT	W5	Hepatoblast/Hepatocyte	ID3- Hepatoblast/Hepatocyte	/
W5_AGCGGTCAGCGGATCA	W5	Hepatoblast/Hepatocyte	ID3- Hepatoblast/Hepatocyte	/
W5_AGCGGTCAGGTGTGGT	W5	Hepatoblast/Hepatocyte	ID3- Hepatoblast/Hepatocyte	/
W5_AGCGGTCCAACGATCT	W5	Hepatoblast/Hepatocyte	ID3- Hepatoblast/Hepatocyte	/
W5_AGCGGTCCAAGCGAGT	W5	Hepatoblast/Hepatocyte	ID3+ Hepatoblast	/
W5_AGCGGTCCACCACGTG	W5	Liver endothelial cell	/	/
W5_AGCGGTCCACCAGGCT	W5	Hepatoblast/Hepatocyte	ID3- Hepatoblast/Hepatocyte	/
W5_AGCGGTCCACGTGAGA	W5	Hepatoblast/Hepatocyte	ID3- Hepatoblast/Hepatocyte	/
W5_AGCGGTCCACTTACGA	W5	Hepatoblast/Hepatocyte	ID3- Hepatoblast/Hepatocyte	/
W5_AGCGGTCCAGTCGTGC	W5	Hepatoblast/Hepatocyte	ID3- Hepatoblast/Hepatocyte	/
W5_AGCGGTCGTAACGCGA	W5	doublet	/	/
W5_AGCGGTCTCATGCTCC	W5	Hepatoblast/Hepatocyte	ID3- Hepatoblast/Hepatocyte	/
W5_AGCGGTCTCCGATATG	W5	Hepatoblast/Hepatocyte	ID3- Hepatoblast/Hepatocyte	/
W5_AGCGGTCTCCTGCCAT	W5	Hepatoblast/Hepatocyte	ID3- Hepatoblast/Hepatocyte	/
W5_AGCGGTCTCGATGAGG	W5	Hepatoblast/Hepatocyte	ID3- Hepatoblast/Hepatocyte	/
W5_AGCGGTCTCTCGGACG	W5	Hepatoblast/Hepatocyte	ID3- Hepatoblast/Hepatocyte	/
W5_AGCGTATAGAGTACCG	W5	Hepatoblast/Hepatocyte	ID3- Hepatoblast/Hepatocyte	/
W5_AGCGTATAGTACGACG	W5	Hepatoblast/Hepatocyte	ID3- Hepatoblast/Hepatocyte	/
W5_AGCGTATAGTTTAGGA	W5	Hepatoblast/Hepatocyte	ID3- Hepatoblast/Hepatocyte	/
W5_AGCGTATCAATGAAAC	W5	Hepatoblast/Hepatocyte	ID3- Hepatoblast/Hepatocyte	/
W5_AGCGTATCACATCCAA	W5	Hepatoblast/Hepatocyte	ID3- Hepatoblast/Hepatocyte	/
W5_AGCGTATCAGCTGGCT	W5	Hepatoblast/Hepatocyte	ID3- Hepatoblast/Hepatocyte	/
W5_AGCGTATCATCAGTCA	W5	Hepatoblast/Hepatocyte	ID3- Hepatoblast/Hepatocyte	/
W5_AGCGTATGTCTCATCC	W5	Hepatoblast/Hepatocyte	ID3- Hepatoblast/Hepatocyte	/
W5_AGCGTATGTCTTGATG	W5	Hepatoblast/Hepatocyte	ID3- Hepatoblast/Hepatocyte	/
W5_AGCGTATGTCTTGCGG	W5	Hepatoblast/Hepatocyte	ID3- Hepatoblast/Hepatocyte	/
W5_AGCGTATGTCTTGTCC	W5	Hepatoblast/Hepatocyte	ID3- Hepatoblast/Hepatocyte	/
W5_AGCGTATGTGGGTCAA	W5	Hepatoblast/Hepatocyte	ID3- Hepatoblast/Hepatocyte	/
W5_AGCGTATTCAATCACG	W5	Hepatoblast/Hepatocyte	ID3- Hepatoblast/Hepatocyte	/
W5_AGCGTATTCATCACCC	W5	Hepatoblast/Hepatocyte	ID3- Hepatoblast/Hepatocyte	/
W5_AGCGTATTCCAGGGCT	W5	Hepatoblast/Hepatocyte	ID3+ Hepatoblast	/
W5_AGCGTATTCGCCCTTA	W5	Hepatoblast/Hepatocyte	ID3- Hepatoblast/Hepatocyte	/
W5_AGCGTATTCTGCTGCT	W5	Liver endothelial cell	/	/
W5_AGCGTCGAGCTGGAAC	W5	Hematopoietic stem and progenitor cell	/	Hematopoietic progenitor and stem cell
W5_AGCGTCGAGGAGTACC	W5	Hepatoblast/Hepatocyte	ID3+ Hepatoblast	/
W5_AGCGTCGCACATGACT	W5	Hepatoblast/Hepatocyte	ID3- Hepatoblast/Hepatocyte	/
W5_AGCGTCGCACGAAGCA	W5	Hepatoblast/Hepatocyte	ID3- Hepatoblast/Hepatocyte	/
W5_AGCGTCGCAGTCACTA	W5	Hepatoblast/Hepatocyte	ID3- Hepatoblast/Hepatocyte	/
W5_AGCGTCGGTCCGAATT	W5	Hepatoblast/Hepatocyte	ID3- Hepatoblast/Hepatocyte	/
W5_AGCGTCGGTCTGGTCG	W5	Hepatoblast/Hepatocyte	ID3- Hepatoblast/Hepatocyte	/
W5_AGCGTCGGTGAGGGTT	W5	Hepatoblast/Hepatocyte	ID3- Hepatoblast/Hepatocyte	/
W5_AGCGTCGGTTACGACT	W5	Hepatoblast/Hepatocyte	ID3- Hepatoblast/Hepatocyte	/
W5_AGCGTCGGTTCGCTAA	W5	Hepatoblast/Hepatocyte	ID3- Hepatoblast/Hepatocyte	/
W5_AGCGTCGGTTGGGACA	W5	doublet	/	/
W5_AGCGTCGTCAAACAAG	W5	Hepatoblast/Hepatocyte	ID3- Hepatoblast/Hepatocyte	/
W5_AGCGTCGTCAATACCG	W5	Hepatoblast/Hepatocyte	ID3- Hepatoblast/Hepatocyte	/
W5_AGCGTCGTCACGGTTA	W5	Hepatoblast/Hepatocyte	ID3- Hepatoblast/Hepatocyte	/
W5_AGCGTCGTCAGCACAT	W5	Hepatoblast/Hepatocyte	ID3- Hepatoblast/Hepatocyte	/
W5_AGCGTCGTCAGCTCTC	W5	Hepatoblast/Hepatocyte	ID3- Hepatoblast/Hepatocyte	/
W5_AGCGTCGTCATCGGAT	W5	Hepatoblast/Hepatocyte	ID3- Hepatoblast/Hepatocyte	/
W5_AGCGTCGTCCGCATAA	W5	doublet	/	/
W5_AGCGTCGTCCGTTGTC	W5	Hepatoblast/Hepatocyte	ID3- Hepatoblast/Hepatocyte	/
W5_AGCGTCGTCGAACTGT	W5	Hepatoblast/Hepatocyte	ID3- Hepatoblast/Hepatocyte	/
W5_AGCGTCGTCGCACTCT	W5	Hepatoblast/Hepatocyte	ID3- Hepatoblast/Hepatocyte	/
W5_AGCGTCGTCGTTTAGG	W5	Hepatoblast/Hepatocyte	ID3- Hepatoblast/Hepatocyte	/
W5_AGCTCCTAGACAAAGG	W5	Liver endothelial cell	/	/
W5_AGCTCCTAGCTATGCT	W5	Myeloid/lymphoid/megakaryoid cell	/	Monocyte/Macrophage
W5_AGCTCCTCAACACGCC	W5	Liver endothelial cell	/	/
W5_AGCTCCTCACACTGCG	W5	Hepatoblast/Hepatocyte	ID3- Hepatoblast/Hepatocyte	/
W5_AGCTCCTCAGCGTTCG	W5	Hepatoblast/Hepatocyte	ID3- Hepatoblast/Hepatocyte	/
W5_AGCTCCTCATCTCGCT	W5	Hepatoblast/Hepatocyte	ID3- Hepatoblast/Hepatocyte	/
W5_AGCTCCTGTCTCCATC	W5	Hepatoblast/Hepatocyte	ID3- Hepatoblast/Hepatocyte	/
W5_AGCTCTCAGAATTCCC	W5	Hepatoblast/Hepatocyte	ID3- Hepatoblast/Hepatocyte	/
W5_AGCTCTCAGAGGTTGC	W5	Hepatoblast/Hepatocyte	ID3- Hepatoblast/Hepatocyte	/
W5_AGCTCTCAGATAGCAT	W5	Hepatoblast/Hepatocyte	ID3- Hepatoblast/Hepatocyte	/
W5_AGCTCTCAGCCCAGCT	W5	Hepatoblast/Hepatocyte	ID3- Hepatoblast/Hepatocyte	/
W5_AGCTCTCCAACTGCGC	W5	Hepatoblast/Hepatocyte	ID3- Hepatoblast/Hepatocyte	/
W5_AGCTCTCCAAGACACG	W5	doublet	/	/
W5_AGCTCTCCACCATGTA	W5	doublet	/	/
W5_AGCTCTCCACTACAGT	W5	Hepatoblast/Hepatocyte	ID3- Hepatoblast/Hepatocyte	/
W5_AGCTCTCCAGACACTT	W5	Hepatoblast/Hepatocyte	ID3- Hepatoblast/Hepatocyte	/
W5_AGCTCTCGTAAGTAGT	W5	Hepatoblast/Hepatocyte	ID3- Hepatoblast/Hepatocyte	/
W5_AGCTCTCGTATTCTCT	W5	Hepatoblast/Hepatocyte	ID3- Hepatoblast/Hepatocyte	/
W5_AGCTCTCGTCTTCAAG	W5	doublet	/	/
W5_AGCTCTCGTTAGTGGG	W5	Hepatoblast/Hepatocyte	ID3- Hepatoblast/Hepatocyte	/
W5_AGCTCTCGTTGTTTGG	W5	Hepatoblast/Hepatocyte	ID3- Hepatoblast/Hepatocyte	/
W5_AGCTCTCGTTTACTCT	W5	Hepatoblast/Hepatocyte	ID3- Hepatoblast/Hepatocyte	/
W5_AGCTCTCGTTTAGGAA	W5	Hepatoblast/Hepatocyte	ID3- Hepatoblast/Hepatocyte	/
W5_AGCTCTCTCACAAACC	W5	Hepatoblast/Hepatocyte	ID3- Hepatoblast/Hepatocyte	/
W5_AGCTCTCTCCGTCAAA	W5	doublet	/	/
W5_AGCTCTCTCCTCAACC	W5	Hematopoietic stem and progenitor cell	/	Hematopoietic progenitor and stem cell
W5_AGCTCTCTCGCGTTTC	W5	Hematopoietic stem and progenitor cell	/	Hematopoietic progenitor and stem cell
W5_AGCTCTCTCTTAACCT	W5	doublet	/	/
W5_AGCTTGAAGAATTGTG	W5	doublet	/	/
W5_AGCTTGAAGCCATCGC	W5	Hematopoietic stem and progenitor cell	/	Hematopoietic progenitor and stem cell
W5_AGCTTGAAGTACGATA	W5	Hepatoblast/Hepatocyte	ID3- Hepatoblast/Hepatocyte	/
W5_AGCTTGACAATCACAC	W5	Hepatoblast/Hepatocyte	ID3- Hepatoblast/Hepatocyte	/
W5_AGCTTGACAGCATGAG	W5	Hepatoblast/Hepatocyte	ID3- Hepatoblast/Hepatocyte	/
W5_AGCTTGACAGGTCCAC	W5	Hepatoblast/Hepatocyte	ID3- Hepatoblast/Hepatocyte	/
W5_AGCTTGACAGTAAGAT	W5	Hepatoblast/Hepatocyte	ID3- Hepatoblast/Hepatocyte	/
W5_AGCTTGACATCGACGC	W5	Hepatoblast/Hepatocyte	ID3+ Hepatoblast	/
W5_AGCTTGAGTACCGTAT	W5	Hepatoblast/Hepatocyte	ID3+ Hepatoblast	/
W5_AGCTTGAGTCCATCCT	W5	Hepatoblast/Hepatocyte	ID3- Hepatoblast/Hepatocyte	/
W5_AGCTTGAGTGAGGCTA	W5	Hepatoblast/Hepatocyte	ID3- Hepatoblast/Hepatocyte	/
W5_AGCTTGAGTGTCTGAT	W5	Hepatoblast/Hepatocyte	ID3- Hepatoblast/Hepatocyte	/
W5_AGCTTGAGTGTGGTTT	W5	Hepatoblast/Hepatocyte	ID3- Hepatoblast/Hepatocyte	/
W5_AGCTTGATCACCAGGC	W5	Hepatoblast/Hepatocyte	ID3- Hepatoblast/Hepatocyte	/
W5_AGCTTGATCCTAAGTG	W5	Hepatoblast/Hepatocyte	ID3+ Hepatoblast	/
W5_AGCTTGATCTCTTGAT	W5	doublet	/	/
W5_AGGCCACAGCCCAGCT	W5	Hepatoblast/Hepatocyte	ID3- Hepatoblast/Hepatocyte	/
W5_AGGCCACAGCGACGTA	W5	Hepatoblast/Hepatocyte	ID3- Hepatoblast/Hepatocyte	/
W5_AGGCCACAGCTGCGAA	W5	Hepatoblast/Hepatocyte	ID3- Hepatoblast/Hepatocyte	/
W5_AGGCCACAGCTTATCG	W5	Hepatoblast/Hepatocyte	ID3- Hepatoblast/Hepatocyte	/
W5_AGGCCACAGGGTCGAT	W5	Hepatoblast/Hepatocyte	ID3- Hepatoblast/Hepatocyte	/
W5_AGGCCACAGGTAGCCA	W5	Hepatoblast/Hepatocyte	ID3- Hepatoblast/Hepatocyte	/
W5_AGGCCACAGTACTTGC	W5	Primitive erythrocyte	/	/
W5_AGGCCACAGTTGAGTA	W5	Hepatoblast/Hepatocyte	ID3+ Hepatoblast	/
W5_AGGCCACCAAACGCGA	W5	doublet	/	/
W5_AGGCCACCAATCCAAC	W5	Hepatoblast/Hepatocyte	ID3- Hepatoblast/Hepatocyte	/
W5_AGGCCACCACGTCTCT	W5	doublet	/	/
W5_AGGCCACCACTCTGTC	W5	Hepatoblast/Hepatocyte	ID3- Hepatoblast/Hepatocyte	/
W5_AGGCCACCAGACGTAG	W5	Hematopoietic stem and progenitor cell	/	Hematopoietic progenitor and stem cell
W5_AGGCCACCAGCTTAAC	W5	Hepatoblast/Hepatocyte	ID3- Hepatoblast/Hepatocyte	/
W5_AGGCCACCAGGTCGTC	W5	Hepatoblast/Hepatocyte	ID3+ Hepatoblast	/
W5_AGGCCACGTAAATACG	W5	Hepatoblast/Hepatocyte	ID3+ Hepatoblast	/
W5_AGGCCACGTACTCTCC	W5	Hepatoblast/Hepatocyte	ID3- Hepatoblast/Hepatocyte	/
W5_AGGCCACGTCATCCCT	W5	Hepatoblast/Hepatocyte	ID3- Hepatoblast/Hepatocyte	/
W5_AGGCCACGTCGCTTCT	W5	Hepatoblast/Hepatocyte	ID3- Hepatoblast/Hepatocyte	/
W5_AGGCCACGTGTTCTTT	W5	Hepatoblast/Hepatocyte	ID3- Hepatoblast/Hepatocyte	/
W5_AGGCCACGTTCCAACA	W5	Hepatoblast/Hepatocyte	ID3- Hepatoblast/Hepatocyte	/
W5_AGGCCACTCAAAGTAG	W5	Hepatoblast/Hepatocyte	ID3- Hepatoblast/Hepatocyte	/
W5_AGGCCACTCATCATTC	W5	Primitive erythrocyte	/	/
W5_AGGCCACTCCAGAAGG	W5	Hepatoblast/Hepatocyte	ID3- Hepatoblast/Hepatocyte	/
W5_AGGCCACTCCCTCTTT	W5	Hepatoblast/Hepatocyte	ID3- Hepatoblast/Hepatocyte	/
W5_AGGCCACTCCTTGGTC	W5	Myeloid/lymphoid/megakaryoid cell	/	Monocyte/Macrophage
W5_AGGCCACTCTCAAGTG	W5	Hepatoblast/Hepatocyte	ID3- Hepatoblast/Hepatocyte	/
W5_AGGCCACTCTCCAACC	W5	Hepatoblast/Hepatocyte	ID3- Hepatoblast/Hepatocyte	/
W5_AGGCCACTCTGTCCGT	W5	Hepatoblast/Hepatocyte	ID3+ Hepatoblast	/
W5_AGGCCGTAGAAGGGTA	W5	Hepatoblast/Hepatocyte	ID3- Hepatoblast/Hepatocyte	/
W5_AGGCCGTAGACACGAC	W5	Hepatoblast/Hepatocyte	ID3- Hepatoblast/Hepatocyte	/
W5_AGGCCGTAGACATAAC	W5	Hepatoblast/Hepatocyte	ID3+ Hepatoblast	/
W5_AGGCCGTAGTGGAGAA	W5	doublet	/	/
W5_AGGCCGTCAAGCTGTT	W5	Hepatoblast/Hepatocyte	ID3- Hepatoblast/Hepatocyte	/
W5_AGGCCGTCAAGTCATC	W5	Hepatoblast/Hepatocyte	ID3- Hepatoblast/Hepatocyte	/
W5_AGGCCGTCAATAGCAA	W5	Hepatoblast/Hepatocyte	ID3+ Hepatoblast	/
W5_AGGCCGTCACAGACAG	W5	doublet	/	/
W5_AGGCCGTCACGACGAA	W5	Hepatoblast/Hepatocyte	ID3- Hepatoblast/Hepatocyte	/
W5_AGGCCGTCAGCTCCGA	W5	Hepatoblast/Hepatocyte	ID3- Hepatoblast/Hepatocyte	/
W5_AGGCCGTGTACAGACG	W5	Hepatoblast/Hepatocyte	ID3- Hepatoblast/Hepatocyte	/
W5_AGGCCGTGTCAATGTC	W5	Hepatoblast/Hepatocyte	ID3- Hepatoblast/Hepatocyte	/
W5_AGGCCGTGTCATACTG	W5	Primitive erythrocyte	/	/
W5_AGGCCGTGTGTCAATC	W5	Hepatoblast/Hepatocyte	ID3- Hepatoblast/Hepatocyte	/
W5_AGGCCGTGTTCCCTTG	W5	Hepatoblast/Hepatocyte	ID3- Hepatoblast/Hepatocyte	/
W5_AGGCCGTTCACCAGGC	W5	Hepatoblast/Hepatocyte	ID3- Hepatoblast/Hepatocyte	/
W5_AGGCCGTTCATTATCC	W5	Hepatoblast/Hepatocyte	ID3- Hepatoblast/Hepatocyte	/
W5_AGGCCGTTCCTTGACC	W5	Hepatoblast/Hepatocyte	ID3- Hepatoblast/Hepatocyte	/
W5_AGGCCGTTCGCCATAA	W5	Hepatoblast/Hepatocyte	ID3- Hepatoblast/Hepatocyte	/
W5_AGGCCGTTCGGCGGTT	W5	doublet	/	/
W5_AGGGAGTAGAATTCCC	W5	Hepatoblast/Hepatocyte	ID3- Hepatoblast/Hepatocyte	/
W5_AGGGAGTAGAGCTGCA	W5	Hepatoblast/Hepatocyte	ID3+ Hepatoblast	/
W5_AGGGAGTAGAGTCGGT	W5	Hepatoblast/Hepatocyte	ID3- Hepatoblast/Hepatocyte	/
W5_AGGGAGTAGAGTGAGA	W5	Hepatoblast/Hepatocyte	ID3- Hepatoblast/Hepatocyte	/
W5_AGGGAGTAGGTGCAAC	W5	Hepatoblast/Hepatocyte	ID3- Hepatoblast/Hepatocyte	/
W5_AGGGAGTAGTACGACG	W5	Hepatoblast/Hepatocyte	ID3+ Hepatoblast	/
W5_AGGGAGTCAATCACAC	W5	Hepatoblast/Hepatocyte	ID3- Hepatoblast/Hepatocyte	/
W5_AGGGAGTCACTACAGT	W5	Hepatoblast/Hepatocyte	ID3- Hepatoblast/Hepatocyte	/
W5_AGGGAGTCAGCTGGCT	W5	Hepatoblast/Hepatocyte	ID3- Hepatoblast/Hepatocyte	/
W5_AGGGAGTCAGGACCCT	W5	Hepatoblast/Hepatocyte	ID3+ Hepatoblast	/
W5_AGGGAGTCATACTCTT	W5	Hepatoblast/Hepatocyte	ID3- Hepatoblast/Hepatocyte	/
W5_AGGGAGTGTCATTAGC	W5	Hepatoblast/Hepatocyte	ID3- Hepatoblast/Hepatocyte	/
W5_AGGGAGTGTCTTGCGG	W5	Hepatoblast/Hepatocyte	ID3- Hepatoblast/Hepatocyte	/
W5_AGGGAGTGTGACTCAT	W5	Hepatoblast/Hepatocyte	ID3- Hepatoblast/Hepatocyte	/
W5_AGGGAGTGTGCCTGGT	W5	Hepatoblast/Hepatocyte	ID3- Hepatoblast/Hepatocyte	/
W5_AGGGAGTTCAAGATCC	W5	Hepatoblast/Hepatocyte	ID3- Hepatoblast/Hepatocyte	/
W5_AGGGAGTTCAGCACAT	W5	Hepatoblast/Hepatocyte	ID3- Hepatoblast/Hepatocyte	/
W5_AGGGAGTTCAGCGACC	W5	Hepatoblast/Hepatocyte	ID3- Hepatoblast/Hepatocyte	/
W5_AGGGAGTTCGATCCCT	W5	Hepatoblast/Hepatocyte	ID3+ Hepatoblast	/
W5_AGGGATGAGAGGGATA	W5	Septum transversumal cell	/	/
W5_AGGGATGAGATAGTCA	W5	Hepatoblast/Hepatocyte	ID3- Hepatoblast/Hepatocyte	/
W5_AGGGATGAGGTGACCA	W5	Hepatoblast/Hepatocyte	ID3- Hepatoblast/Hepatocyte	/
W5_AGGGATGAGTACGCCC	W5	doublet	/	/
W5_AGGGATGCAATCACAC	W5	Hepatoblast/Hepatocyte	ID3- Hepatoblast/Hepatocyte	/
W5_AGGGATGCACATTTCT	W5	Hepatoblast/Hepatocyte	ID3- Hepatoblast/Hepatocyte	/
W5_AGGGATGCAGGTGCCT	W5	Hepatoblast/Hepatocyte	ID3- Hepatoblast/Hepatocyte	/
W5_AGGGATGCAGTGGGAT	W5	doublet	/	/
W5_AGGGATGCATCCGGGT	W5	Hepatoblast/Hepatocyte	ID3- Hepatoblast/Hepatocyte	/
W5_AGGGATGCATGGATGG	W5	Myeloid/lymphoid/megakaryoid cell	/	Monocyte/Macrophage
W5_AGGGATGGTACACCGC	W5	doublet	/	/
W5_AGGGATGGTACGCTGC	W5	Hepatoblast/Hepatocyte	ID3- Hepatoblast/Hepatocyte	/
W5_AGGGATGGTATATGAG	W5	Hepatoblast/Hepatocyte	ID3- Hepatoblast/Hepatocyte	/
W5_AGGGATGGTGATGATA	W5	Hepatoblast/Hepatocyte	ID3- Hepatoblast/Hepatocyte	/
W5_AGGGATGTCAGCGATT	W5	Hepatoblast/Hepatocyte	ID3- Hepatoblast/Hepatocyte	/
W5_AGGGTGAAGACATAAC	W5	Liver endothelial cell	/	/
W5_AGGGTGAAGCATCATC	W5	Hepatoblast/Hepatocyte	ID3- Hepatoblast/Hepatocyte	/
W5_AGGGTGAAGCCCAATT	W5	Hepatoblast/Hepatocyte	ID3- Hepatoblast/Hepatocyte	/
W5_AGGGTGAAGCCCAGCT	W5	Hepatoblast/Hepatocyte	ID3- Hepatoblast/Hepatocyte	/
W5_AGGGTGAAGCGTTGCC	W5	Hepatoblast/Hepatocyte	ID3- Hepatoblast/Hepatocyte	/
W5_AGGGTGAAGGGTATCG	W5	Hepatoblast/Hepatocyte	ID3- Hepatoblast/Hepatocyte	/
W5_AGGGTGAAGTGTACTC	W5	Hepatoblast/Hepatocyte	ID3- Hepatoblast/Hepatocyte	/
W5_AGGGTGACACGTAAGG	W5	Hepatoblast/Hepatocyte	ID3- Hepatoblast/Hepatocyte	/
W5_AGGGTGACAGCTCGCA	W5	Liver endothelial cell	/	/
W5_AGGGTGACAGGACGTA	W5	Hepatoblast/Hepatocyte	ID3- Hepatoblast/Hepatocyte	/
W5_AGGGTGACATCAGTCA	W5	Hepatoblast/Hepatocyte	ID3- Hepatoblast/Hepatocyte	/
W5_AGGGTGACATCGGAAG	W5	Liver endothelial cell	/	/
W5_AGGGTGACATCTCCCA	W5	Hepatoblast/Hepatocyte	ID3- Hepatoblast/Hepatocyte	/
W5_AGGGTGAGTACATCCA	W5	Hepatoblast/Hepatocyte	ID3- Hepatoblast/Hepatocyte	/
W5_AGGGTGAGTACTTGAC	W5	Hepatoblast/Hepatocyte	ID3- Hepatoblast/Hepatocyte	/
W5_AGGGTGAGTATAATGG	W5	Hepatoblast/Hepatocyte	ID3- Hepatoblast/Hepatocyte	/
W5_AGGGTGAGTCTAGGTT	W5	Hepatoblast/Hepatocyte	ID3- Hepatoblast/Hepatocyte	/
W5_AGGGTGAGTGCAACGA	W5	Hepatoblast/Hepatocyte	ID3+ Hepatoblast	/
W5_AGGGTGAGTGTGACCC	W5	Hepatoblast/Hepatocyte	ID3- Hepatoblast/Hepatocyte	/
W5_AGGGTGAGTTCCACTC	W5	Hepatoblast/Hepatocyte	ID3- Hepatoblast/Hepatocyte	/
W5_AGGGTGATCATGTAGC	W5	Hepatoblast/Hepatocyte	ID3- Hepatoblast/Hepatocyte	/
W5_AGGGTGATCCATTCTA	W5	Hepatoblast/Hepatocyte	ID3- Hepatoblast/Hepatocyte	/
W5_AGGGTGATCTGGAGCC	W5	Hepatoblast/Hepatocyte	ID3- Hepatoblast/Hepatocyte	/
W5_AGGTCATAGAGCAATT	W5	doublet	/	/
W5_AGGTCATAGCCAGGAT	W5	Hepatoblast/Hepatocyte	ID3- Hepatoblast/Hepatocyte	/
W5_AGGTCATAGGCAGGTT	W5	Hepatoblast/Hepatocyte	ID3- Hepatoblast/Hepatocyte	/
W5_AGGTCATAGTTGAGAT	W5	Hepatoblast/Hepatocyte	ID3- Hepatoblast/Hepatocyte	/
W5_AGGTCATCAGCTGTTA	W5	Hepatoblast/Hepatocyte	ID3- Hepatoblast/Hepatocyte	/
W5_AGGTCATGTTGTTTGG	W5	doublet	/	/
W5_AGGTCATTCAAGGCTT	W5	Hepatoblast/Hepatocyte	ID3- Hepatoblast/Hepatocyte	/
W5_AGGTCATTCACCGTAA	W5	Hepatoblast/Hepatocyte	ID3+ Hepatoblast	/
W5_AGGTCATTCATGTCCC	W5	Hepatoblast/Hepatocyte	ID3- Hepatoblast/Hepatocyte	/
W5_AGGTCATTCCAAATGC	W5	Hepatoblast/Hepatocyte	ID3+ Hepatoblast	/
W5_AGGTCATTCCACTGGG	W5	Hepatoblast/Hepatocyte	ID3- Hepatoblast/Hepatocyte	/
W5_AGGTCATTCCAGAGGA	W5	Hepatoblast/Hepatocyte	ID3- Hepatoblast/Hepatocyte	/
W5_AGGTCATTCCCATTTA	W5	Hepatoblast/Hepatocyte	ID3- Hepatoblast/Hepatocyte	/
W5_AGGTCATTCGGGAGTA	W5	Hepatoblast/Hepatocyte	ID3- Hepatoblast/Hepatocyte	/
W5_AGGTCCGAGATATGGT	W5	Hepatoblast/Hepatocyte	ID3- Hepatoblast/Hepatocyte	/
W5_AGGTCCGAGCGACGTA	W5	Hepatoblast/Hepatocyte	ID3- Hepatoblast/Hepatocyte	/
W5_AGGTCCGAGGCTAGAC	W5	Hepatoblast/Hepatocyte	ID3- Hepatoblast/Hepatocyte	/
W5_AGGTCCGAGGTCATCT	W5	Myeloid/lymphoid/megakaryoid cell	/	Monocyte/Macrophage
W5_AGGTCCGAGGTGTTAA	W5	Hepatoblast/Hepatocyte	ID3- Hepatoblast/Hepatocyte	/
W5_AGGTCCGAGTGAACGC	W5	Hepatoblast/Hepatocyte	ID3- Hepatoblast/Hepatocyte	/
W5_AGGTCCGAGTTAACGA	W5	Hepatoblast/Hepatocyte	ID3- Hepatoblast/Hepatocyte	/
W5_AGGTCCGAGTTGAGTA	W5	Hepatoblast/Hepatocyte	ID3- Hepatoblast/Hepatocyte	/
W5_AGGTCCGCAAAGTGCG	W5	Hepatoblast/Hepatocyte	ID3- Hepatoblast/Hepatocyte	/
W5_AGGTCCGCAAGCCCAC	W5	Hepatoblast/Hepatocyte	ID3+ Hepatoblast	/
W5_AGGTCCGCACCCATGG	W5	Myeloid/lymphoid/megakaryoid cell	/	Monocyte/Macrophage
W5_AGGTCCGCAGATCGGA	W5	Hepatoblast/Hepatocyte	ID3- Hepatoblast/Hepatocyte	/
W5_AGGTCCGCATCCTTGC	W5	Hepatoblast/Hepatocyte	ID3- Hepatoblast/Hepatocyte	/
W5_AGGTCCGGTCAGAGGT	W5	doublet	/	/
W5_AGGTCCGGTCATCCCT	W5	Hepatoblast/Hepatocyte	ID3- Hepatoblast/Hepatocyte	/
W5_AGGTCCGGTCTACCTC	W5	Liver endothelial cell	/	/
W5_AGGTCCGTCACGGTTA	W5	Hepatoblast/Hepatocyte	ID3- Hepatoblast/Hepatocyte	/
W5_AGGTCCGTCAGCTTAG	W5	Hepatoblast/Hepatocyte	ID3+ Hepatoblast	/
W5_AGGTCCGTCGAACGGA	W5	Hepatoblast/Hepatocyte	ID3- Hepatoblast/Hepatocyte	/
W5_AGGTCCGTCGGTCCGA	W5	Hepatoblast/Hepatocyte	ID3- Hepatoblast/Hepatocyte	/
W5_AGTAGTCAGAGACTAT	W5	Hepatoblast/Hepatocyte	ID3- Hepatoblast/Hepatocyte	/
W5_AGTAGTCAGTGGGTTG	W5	Hepatoblast/Hepatocyte	ID3+ Hepatoblast	/
W5_AGTAGTCCAAACTGCT	W5	doublet	/	/
W5_AGTAGTCCAATGTTGC	W5	doublet	/	/
W5_AGTAGTCCAGGACCCT	W5	Hepatoblast/Hepatocyte	ID3- Hepatoblast/Hepatocyte	/
W5_AGTAGTCCATCGGAAG	W5	Hepatoblast/Hepatocyte	ID3- Hepatoblast/Hepatocyte	/
W5_AGTAGTCGTCACACGC	W5	Hepatoblast/Hepatocyte	ID3- Hepatoblast/Hepatocyte	/
W5_AGTAGTCGTGCAGTAG	W5	Hepatoblast/Hepatocyte	ID3+ Hepatoblast	/
W5_AGTAGTCGTTACGGAG	W5	Hepatoblast/Hepatocyte	ID3- Hepatoblast/Hepatocyte	/
W5_AGTAGTCTCAGGATCT	W5	Hepatoblast/Hepatocyte	ID3+ Hepatoblast	/
W5_AGTAGTCTCCCTTGCA	W5	Hepatoblast/Hepatocyte	ID3- Hepatoblast/Hepatocyte	/
W5_AGTAGTCTCGTCCAGG	W5	Hepatoblast/Hepatocyte	ID3- Hepatoblast/Hepatocyte	/
W5_AGTAGTCTCGTGGTCG	W5	Hepatoblast/Hepatocyte	ID3- Hepatoblast/Hepatocyte	/
W5_AGTAGTCTCTATCGCC	W5	Hepatoblast/Hepatocyte	ID3- Hepatoblast/Hepatocyte	/
W5_AGTAGTCTCTGTTGAG	W5	Hepatoblast/Hepatocyte	ID3- Hepatoblast/Hepatocyte	/
W5_AGTCTTTAGACAATAC	W5	Liver endothelial cell	/	/
W5_AGTCTTTAGAGAACAG	W5	Hepatoblast/Hepatocyte	ID3- Hepatoblast/Hepatocyte	/
W5_AGTCTTTAGCGCTTAT	W5	Liver endothelial cell	/	/
W5_AGTCTTTAGCTTATCG	W5	Hepatoblast/Hepatocyte	ID3- Hepatoblast/Hepatocyte	/
W5_AGTCTTTAGTAATCCC	W5	Hepatoblast/Hepatocyte	ID3- Hepatoblast/Hepatocyte	/
W5_AGTCTTTAGTCGTACT	W5	Hepatoblast/Hepatocyte	ID3- Hepatoblast/Hepatocyte	/
W5_AGTCTTTAGTGGACGT	W5	Hepatoblast/Hepatocyte	ID3- Hepatoblast/Hepatocyte	/
W5_AGTCTTTCAAGGACTG	W5	Liver endothelial cell	/	/
W5_AGTCTTTCACCTTGTC	W5	Hepatoblast/Hepatocyte	ID3- Hepatoblast/Hepatocyte	/
W5_AGTCTTTCACGTCTCT	W5	Hepatoblast/Hepatocyte	ID3+ Hepatoblast	/
W5_AGTCTTTCACTTAACG	W5	Hepatoblast/Hepatocyte	ID3- Hepatoblast/Hepatocyte	/
W5_AGTCTTTCAGGAACGT	W5	Hepatoblast/Hepatocyte	ID3- Hepatoblast/Hepatocyte	/
W5_AGTCTTTCAGGCGATA	W5	Hepatoblast/Hepatocyte	ID3+ Hepatoblast	/
W5_AGTCTTTCATCCTAGA	W5	Primitive erythrocyte	/	/
W5_AGTCTTTCATGCAATC	W5	Hepatoblast/Hepatocyte	ID3- Hepatoblast/Hepatocyte	/
W5_AGTCTTTCATTGAGCT	W5	doublet	/	/
W5_AGTCTTTGTGGTGTAG	W5	Liver endothelial cell	/	/
W5_AGTCTTTGTTCGCGAC	W5	Hepatoblast/Hepatocyte	ID3- Hepatoblast/Hepatocyte	/
W5_AGTCTTTGTTCGCTAA	W5	Hepatoblast/Hepatocyte	ID3- Hepatoblast/Hepatocyte	/
W5_AGTCTTTGTTTAGCTG	W5	Hepatoblast/Hepatocyte	ID3- Hepatoblast/Hepatocyte	/
W5_AGTCTTTTCACAACGT	W5	Hepatoblast/Hepatocyte	ID3- Hepatoblast/Hepatocyte	/
W5_AGTCTTTTCATGCAAC	W5	doublet	/	/
W5_AGTCTTTTCCCTAACC	W5	doublet	/	/
W5_AGTCTTTTCGCAAACT	W5	Hepatoblast/Hepatocyte	ID3+ Hepatoblast	/
W5_AGTCTTTTCGTGGTCG	W5	Hepatoblast/Hepatocyte	ID3- Hepatoblast/Hepatocyte	/
W5_AGTCTTTTCTGTCCGT	W5	Hepatoblast/Hepatocyte	ID3- Hepatoblast/Hepatocyte	/
W5_AGTGAGGAGACAGGCT	W5	Hepatoblast/Hepatocyte	ID3- Hepatoblast/Hepatocyte	/
W5_AGTGAGGAGAGTGACC	W5	Hepatoblast/Hepatocyte	ID3- Hepatoblast/Hepatocyte	/
W5_AGTGAGGAGCACCGCT	W5	Liver endothelial cell	/	/
W5_AGTGAGGAGTGTCTCA	W5	Hepatoblast/Hepatocyte	ID3- Hepatoblast/Hepatocyte	/
W5_AGTGAGGCAAACCTAC	W5	Hepatoblast/Hepatocyte	ID3- Hepatoblast/Hepatocyte	/
W5_AGTGAGGCAGTCTTCC	W5	Hepatoblast/Hepatocyte	ID3- Hepatoblast/Hepatocyte	/
W5_AGTGAGGCATCACGAT	W5	Hepatoblast/Hepatocyte	ID3- Hepatoblast/Hepatocyte	/
W5_AGTGAGGCATTCGACA	W5	Hepatoblast/Hepatocyte	ID3- Hepatoblast/Hepatocyte	/
W5_AGTGAGGGTGCGGTAA	W5	Hepatoblast/Hepatocyte	ID3- Hepatoblast/Hepatocyte	/
W5_AGTGAGGGTTGTACAC	W5	Hepatoblast/Hepatocyte	ID3- Hepatoblast/Hepatocyte	/
W5_AGTGAGGGTTTGTTGG	W5	Septum transversumal cell	/	/
W5_AGTGAGGTCAATCTCT	W5	Hepatoblast/Hepatocyte	ID3- Hepatoblast/Hepatocyte	/
W5_AGTGAGGTCGACGGAA	W5	Primitive erythrocyte	/	/
W5_AGTGAGGTCGCCAAAT	W5	Hepatoblast/Hepatocyte	ID3- Hepatoblast/Hepatocyte	/
W5_AGTGAGGTCGGGAGTA	W5	Hepatoblast/Hepatocyte	ID3- Hepatoblast/Hepatocyte	/
W5_AGTGGGAAGCACGCCT	W5	Hepatoblast/Hepatocyte	ID3+ Hepatoblast	/
W5_AGTGGGAAGCGCCTCA	W5	Hepatoblast/Hepatocyte	ID3- Hepatoblast/Hepatocyte	/
W5_AGTGGGAAGGACACCA	W5	Hepatoblast/Hepatocyte	ID3- Hepatoblast/Hepatocyte	/
W5_AGTGGGAAGGAGTACC	W5	Hepatoblast/Hepatocyte	ID3- Hepatoblast/Hepatocyte	/
W5_AGTGGGAAGGTACTCT	W5	Hepatoblast/Hepatocyte	ID3- Hepatoblast/Hepatocyte	/
W5_AGTGGGACAACTGCTA	W5	Hepatoblast/Hepatocyte	ID3- Hepatoblast/Hepatocyte	/
W5_AGTGGGACAAGAGTCG	W5	Hepatoblast/Hepatocyte	ID3- Hepatoblast/Hepatocyte	/
W5_AGTGGGACAAGTAGTA	W5	doublet	/	/
W5_AGTGGGACACACTGCG	W5	Hepatoblast/Hepatocyte	ID3- Hepatoblast/Hepatocyte	/
W5_AGTGGGACACATCCAA	W5	Hepatoblast/Hepatocyte	ID3- Hepatoblast/Hepatocyte	/
W5_AGTGGGACACCCTATC	W5	Hepatoblast/Hepatocyte	ID3- Hepatoblast/Hepatocyte	/
W5_AGTGGGACACGCGAAA	W5	Hepatoblast/Hepatocyte	ID3- Hepatoblast/Hepatocyte	/
W5_AGTGGGACACGTCAGC	W5	Liver endothelial cell	/	/
W5_AGTGGGACACTTCGAA	W5	Hepatoblast/Hepatocyte	ID3- Hepatoblast/Hepatocyte	/
W5_AGTGGGACAGATCCAT	W5	Hepatoblast/Hepatocyte	ID3- Hepatoblast/Hepatocyte	/
W5_AGTGGGACATCGGGTC	W5	Hepatoblast/Hepatocyte	ID3+ Hepatoblast	/
W5_AGTGGGACATGTTCCC	W5	Hepatoblast/Hepatocyte	ID3- Hepatoblast/Hepatocyte	/
W5_AGTGGGAGTACGCTGC	W5	Hepatoblast/Hepatocyte	ID3- Hepatoblast/Hepatocyte	/
W5_AGTGGGAGTCACCTAA	W5	Hepatoblast/Hepatocyte	ID3- Hepatoblast/Hepatocyte	/
W5_AGTGGGAGTCCGAATT	W5	Hepatoblast/Hepatocyte	ID3- Hepatoblast/Hepatocyte	/
W5_AGTGGGAGTGATGATA	W5	Hepatoblast/Hepatocyte	ID3- Hepatoblast/Hepatocyte	/
W5_AGTGGGATCCCTAACC	W5	Hepatoblast/Hepatocyte	ID3- Hepatoblast/Hepatocyte	/
W5_AGTGGGATCGTCCGTT	W5	Hepatoblast/Hepatocyte	ID3- Hepatoblast/Hepatocyte	/
W5_AGTGGGATCTCACATT	W5	Hepatoblast/Hepatocyte	ID3- Hepatoblast/Hepatocyte	/
W5_AGTGGGATCTCCAGGG	W5	Hepatoblast/Hepatocyte	ID3+ Hepatoblast	/
W5_AGTGTCAAGCGCTCCA	W5	doublet	/	/
W5_AGTGTCAAGGCCCGTT	W5	Primitive erythrocyte	/	/
W5_AGTGTCAAGTGGAGTC	W5	Hepatoblast/Hepatocyte	ID3- Hepatoblast/Hepatocyte	/
W5_AGTGTCAAGTGTTTGC	W5	Hepatoblast/Hepatocyte	ID3- Hepatoblast/Hepatocyte	/
W5_AGTGTCACACAGGAGT	W5	Hepatoblast/Hepatocyte	ID3- Hepatoblast/Hepatocyte	/
W5_AGTGTCACACCAGGTC	W5	Hepatoblast/Hepatocyte	ID3- Hepatoblast/Hepatocyte	/
W5_AGTGTCACAGATGAGC	W5	Hepatoblast/Hepatocyte	ID3- Hepatoblast/Hepatocyte	/
W5_AGTGTCACAGGGTACA	W5	Hepatoblast/Hepatocyte	ID3- Hepatoblast/Hepatocyte	/
W5_AGTGTCAGTACAAGTA	W5	Hepatoblast/Hepatocyte	ID3+ Hepatoblast	/
W5_AGTGTCAGTCCGAGTC	W5	Hematopoietic stem and progenitor cell	/	Hematopoietic progenitor and stem cell
W5_AGTGTCAGTGCGGTAA	W5	doublet	/	/
W5_AGTGTCATCCGCATAA	W5	Hematopoietic stem and progenitor cell	/	Hematopoietic progenitor and stem cell
W5_AGTGTCATCCTGTACC	W5	doublet	/	/
W5_AGTGTCATCTGGGCCA	W5	Hepatoblast/Hepatocyte	ID3+ Hepatoblast	/
W5_AGTTGGTAGGGCACTA	W5	Hepatoblast/Hepatocyte	ID3- Hepatoblast/Hepatocyte	/
W5_AGTTGGTAGTGCGATG	W5	Hepatoblast/Hepatocyte	ID3- Hepatoblast/Hepatocyte	/
W5_AGTTGGTCAGTCACTA	W5	Hepatoblast/Hepatocyte	ID3- Hepatoblast/Hepatocyte	/
W5_AGTTGGTCATCCGGGT	W5	Hepatoblast/Hepatocyte	ID3- Hepatoblast/Hepatocyte	/
W5_AGTTGGTCATCGACGC	W5	Hepatoblast/Hepatocyte	ID3- Hepatoblast/Hepatocyte	/
W5_AGTTGGTGTATAGTAG	W5	Hepatoblast/Hepatocyte	ID3- Hepatoblast/Hepatocyte	/
W5_AGTTGGTGTATCTGCA	W5	Hepatoblast/Hepatocyte	ID3+ Hepatoblast	/
W5_AGTTGGTGTCAACTGT	W5	Hepatoblast/Hepatocyte	ID3- Hepatoblast/Hepatocyte	/
W5_AGTTGGTGTCTAGCCG	W5	Hepatoblast/Hepatocyte	ID3- Hepatoblast/Hepatocyte	/
W5_AGTTGGTGTCTGATCA	W5	Hepatoblast/Hepatocyte	ID3- Hepatoblast/Hepatocyte	/
W5_AGTTGGTGTGATAAAC	W5	Hepatoblast/Hepatocyte	ID3- Hepatoblast/Hepatocyte	/
W5_AGTTGGTTCCTTGGTC	W5	Hepatoblast/Hepatocyte	ID3- Hepatoblast/Hepatocyte	/
W5_ATAACGCAGAAAGTGG	W5	Hepatoblast/Hepatocyte	ID3- Hepatoblast/Hepatocyte	/
W5_ATAACGCAGAATGTTG	W5	Hepatoblast/Hepatocyte	ID3- Hepatoblast/Hepatocyte	/
W5_ATAACGCAGACACTAA	W5	Hepatoblast/Hepatocyte	ID3- Hepatoblast/Hepatocyte	/
W5_ATAACGCAGACCTTTG	W5	Hepatoblast/Hepatocyte	ID3- Hepatoblast/Hepatocyte	/
W5_ATAACGCAGACGCTTT	W5	Hepatoblast/Hepatocyte	ID3- Hepatoblast/Hepatocyte	/
W5_ATAACGCAGCATGGCA	W5	doublet	/	/
W5_ATAACGCAGCGCCTTG	W5	Hepatoblast/Hepatocyte	ID3- Hepatoblast/Hepatocyte	/
W5_ATAACGCAGCTATGCT	W5	Hepatoblast/Hepatocyte	ID3- Hepatoblast/Hepatocyte	/
W5_ATAACGCAGGACAGCT	W5	Myeloid/lymphoid/megakaryoid cell	/	Megakaryocyte-erythroid-mast cell progenitor
W5_ATAACGCAGGATGGTC	W5	Liver endothelial cell	/	/
W5_ATAACGCAGGCTCAGA	W5	Hepatoblast/Hepatocyte	ID3- Hepatoblast/Hepatocyte	/
W5_ATAACGCAGTACGTAA	W5	doublet	/	/
W5_ATAACGCCAAGTTCTG	W5	Hepatoblast/Hepatocyte	ID3+ Hepatoblast	/
W5_ATAACGCGTGTTGGGA	W5	Hepatoblast/Hepatocyte	ID3- Hepatoblast/Hepatocyte	/
W5_ATAACGCTCACTGGGC	W5	Hepatoblast/Hepatocyte	ID3- Hepatoblast/Hepatocyte	/
W5_ATAACGCTCAGCTCTC	W5	Hepatoblast/Hepatocyte	ID3- Hepatoblast/Hepatocyte	/
W5_ATAACGCTCATAACCG	W5	doublet	/	/
W5_ATAACGCTCGAACTGT	W5	Hepatoblast/Hepatocyte	ID3- Hepatoblast/Hepatocyte	/
W5_ATAACGCTCGACGGAA	W5	Hepatoblast/Hepatocyte	ID3- Hepatoblast/Hepatocyte	/
W5_ATAACGCTCGGAGGTA	W5	Hepatoblast/Hepatocyte	ID3- Hepatoblast/Hepatocyte	/
W5_ATAACGCTCTCAAACG	W5	Liver endothelial cell	/	/
W5_ATAAGAGAGAAAGTGG	W5	Hepatoblast/Hepatocyte	ID3- Hepatoblast/Hepatocyte	/
W5_ATAAGAGAGGTGTTAA	W5	Hepatoblast/Hepatocyte	ID3- Hepatoblast/Hepatocyte	/
W5_ATAAGAGCAATGAATG	W5	Hepatoblast/Hepatocyte	ID3- Hepatoblast/Hepatocyte	/
W5_ATAAGAGCACTTGGAT	W5	Hepatoblast/Hepatocyte	ID3- Hepatoblast/Hepatocyte	/
W5_ATAAGAGCAGGGCATA	W5	Hepatoblast/Hepatocyte	ID3- Hepatoblast/Hepatocyte	/
W5_ATAAGAGCATCACGAT	W5	Hepatoblast/Hepatocyte	ID3+ Hepatoblast	/
W5_ATAAGAGGTAATCGTC	W5	Hepatoblast/Hepatocyte	ID3- Hepatoblast/Hepatocyte	/
W5_ATAAGAGGTAGCGTGA	W5	Hepatoblast/Hepatocyte	ID3- Hepatoblast/Hepatocyte	/
W5_ATAAGAGGTGCATCTA	W5	Hepatoblast/Hepatocyte	ID3- Hepatoblast/Hepatocyte	/
W5_ATAAGAGGTGGTACAG	W5	Hepatoblast/Hepatocyte	ID3- Hepatoblast/Hepatocyte	/
W5_ATAAGAGGTTACGCGC	W5	Hepatoblast/Hepatocyte	ID3- Hepatoblast/Hepatocyte	/
W5_ATAAGAGGTTTAAGCC	W5	Hepatoblast/Hepatocyte	ID3- Hepatoblast/Hepatocyte	/
W5_ATAAGAGTCAGGTTCA	W5	Hepatoblast/Hepatocyte	ID3- Hepatoblast/Hepatocyte	/
W5_ATAAGAGTCCACGAAT	W5	Hepatoblast/Hepatocyte	ID3- Hepatoblast/Hepatocyte	/
W5_ATAAGAGTCGCTAGCG	W5	Hepatoblast/Hepatocyte	ID3- Hepatoblast/Hepatocyte	/
W5_ATAAGAGTCTCTGTCG	W5	Hepatoblast/Hepatocyte	ID3- Hepatoblast/Hepatocyte	/
W5_ATAAGAGTCTGTCTCG	W5	Hepatoblast/Hepatocyte	ID3- Hepatoblast/Hepatocyte	/
W5_ATAAGAGTCTTCGAGA	W5	Hepatoblast/Hepatocyte	ID3- Hepatoblast/Hepatocyte	/
W5_ATAGACCAGAAGCCCA	W5	Hepatoblast/Hepatocyte	ID3- Hepatoblast/Hepatocyte	/
W5_ATAGACCAGCCCAATT	W5	doublet	/	/
W5_ATAGACCAGGGAGTAA	W5	Hepatoblast/Hepatocyte	ID3- Hepatoblast/Hepatocyte	/
W5_ATAGACCCAACTGCGC	W5	Hepatoblast/Hepatocyte	ID3- Hepatoblast/Hepatocyte	/
W5_ATAGACCCAACTGGCC	W5	Hepatoblast/Hepatocyte	ID3- Hepatoblast/Hepatocyte	/
W5_ATAGACCCATCTGGTA	W5	Hepatoblast/Hepatocyte	ID3- Hepatoblast/Hepatocyte	/
W5_ATAGACCGTAAACCTC	W5	Hepatoblast/Hepatocyte	ID3- Hepatoblast/Hepatocyte	/
W5_ATAGACCGTTCCATGA	W5	Hepatoblast/Hepatocyte	ID3- Hepatoblast/Hepatocyte	/
W5_ATAGACCTCAGCTCGG	W5	Hepatoblast/Hepatocyte	ID3- Hepatoblast/Hepatocyte	/
W5_ATAGACCTCCAAAGTC	W5	Hepatoblast/Hepatocyte	ID3- Hepatoblast/Hepatocyte	/
W5_ATCACGAAGACAAAGG	W5	Hepatoblast/Hepatocyte	ID3+ Hepatoblast	/
W5_ATCACGAAGCGATCCC	W5	Hepatoblast/Hepatocyte	ID3- Hepatoblast/Hepatocyte	/
W5_ATCACGAAGGAGTACC	W5	Hepatoblast/Hepatocyte	ID3- Hepatoblast/Hepatocyte	/
W5_ATCACGACAACTGCTA	W5	Hepatoblast/Hepatocyte	ID3- Hepatoblast/Hepatocyte	/
W5_ATCACGACAATGGACG	W5	Hepatoblast/Hepatocyte	ID3- Hepatoblast/Hepatocyte	/
W5_ATCACGACACTTAACG	W5	Hepatoblast/Hepatocyte	ID3- Hepatoblast/Hepatocyte	/
W5_ATCACGACAGGTCCAC	W5	Hepatoblast/Hepatocyte	ID3+ Hepatoblast	/
W5_ATCACGACATAAAGGT	W5	Hepatoblast/Hepatocyte	ID3- Hepatoblast/Hepatocyte	/
W5_ATCACGAGTAAATGAC	W5	Hepatoblast/Hepatocyte	ID3- Hepatoblast/Hepatocyte	/
W5_ATCACGAGTAAGCACG	W5	Hepatoblast/Hepatocyte	ID3- Hepatoblast/Hepatocyte	/
W5_ATCACGAGTACAAGTA	W5	Hepatoblast/Hepatocyte	ID3- Hepatoblast/Hepatocyte	/
W5_ATCACGAGTAGTACCT	W5	Hepatoblast/Hepatocyte	ID3+ Hepatoblast	/
W5_ATCACGAGTCTTGCGG	W5	Liver endothelial cell	/	/
W5_ATCACGAGTGTGACGA	W5	Hepatoblast/Hepatocyte	ID3- Hepatoblast/Hepatocyte	/
W5_ATCACGAGTGTTCGAT	W5	Hepatoblast/Hepatocyte	ID3- Hepatoblast/Hepatocyte	/
W5_ATCACGAGTGTTTGGT	W5	Hepatoblast/Hepatocyte	ID3- Hepatoblast/Hepatocyte	/
W5_ATCACGAGTTATCGGT	W5	Liver endothelial cell	/	/
W5_ATCACGATCAGTGCAT	W5	Hepatoblast/Hepatocyte	ID3+ Hepatoblast	/
W5_ATCACGATCCACGCAG	W5	Hepatoblast/Hepatocyte	ID3+ Hepatoblast	/
W5_ATCACGATCGGTCTAA	W5	Liver endothelial cell	/	/
W5_ATCATCTAGCTGAAAT	W5	Hepatoblast/Hepatocyte	ID3+ Hepatoblast	/
W5_ATCATCTAGGATGGAA	W5	Hepatoblast/Hepatocyte	ID3- Hepatoblast/Hepatocyte	/
W5_ATCATCTAGGCGACAT	W5	Hepatoblast/Hepatocyte	ID3+ Hepatoblast	/
W5_ATCATCTAGGTGCTTT	W5	Hepatoblast/Hepatocyte	ID3- Hepatoblast/Hepatocyte	/
W5_ATCATCTCAAGGACAC	W5	Hepatoblast/Hepatocyte	ID3- Hepatoblast/Hepatocyte	/
W5_ATCATCTCACAACTGT	W5	Hepatoblast/Hepatocyte	ID3- Hepatoblast/Hepatocyte	/
W5_ATCATCTCACGTGAGA	W5	Hepatoblast/Hepatocyte	ID3- Hepatoblast/Hepatocyte	/
W5_ATCATCTCAGGATTGG	W5	Hepatoblast/Hepatocyte	ID3+ Hepatoblast	/
W5_ATCATCTCATATGCTG	W5	doublet	/	/
W5_ATCATCTGTTCGTTGA	W5	Hepatoblast/Hepatocyte	ID3+ Hepatoblast	/
W5_ATCATCTTCACTGGGC	W5	Hepatoblast/Hepatocyte	ID3- Hepatoblast/Hepatocyte	/
W5_ATCATCTTCCTTTCGG	W5	Hepatoblast/Hepatocyte	ID3- Hepatoblast/Hepatocyte	/
W5_ATCATCTTCGAGAGCA	W5	Hepatoblast/Hepatocyte	ID3- Hepatoblast/Hepatocyte	/
W5_ATCATGGAGACACTAA	W5	Hepatoblast/Hepatocyte	ID3- Hepatoblast/Hepatocyte	/
W5_ATCATGGAGACTAGAT	W5	Hepatoblast/Hepatocyte	ID3+ Hepatoblast	/
W5_ATCATGGAGAGAACAG	W5	Hepatoblast/Hepatocyte	ID3- Hepatoblast/Hepatocyte	/
W5_ATCATGGAGGTGATTA	W5	Hepatoblast/Hepatocyte	ID3- Hepatoblast/Hepatocyte	/
W5_ATCATGGAGTATGACA	W5	Hepatoblast/Hepatocyte	ID3- Hepatoblast/Hepatocyte	/
W5_ATCATGGCAAGACACG	W5	doublet	/	/
W5_ATCATGGCACCGTTGG	W5	doublet	/	/
W5_ATCATGGCACTGTGTA	W5	Hepatoblast/Hepatocyte	ID3- Hepatoblast/Hepatocyte	/
W5_ATCATGGCAGTTTACG	W5	Hepatoblast/Hepatocyte	ID3- Hepatoblast/Hepatocyte	/
W5_ATCATGGCATGGTCTA	W5	Hepatoblast/Hepatocyte	ID3- Hepatoblast/Hepatocyte	/
W5_ATCATGGGTAGCTGCC	W5	Hepatoblast/Hepatocyte	ID3- Hepatoblast/Hepatocyte	/
W5_ATCATGGGTGCATCTA	W5	Hepatoblast/Hepatocyte	ID3- Hepatoblast/Hepatocyte	/
W5_ATCATGGGTTTGTGTG	W5	Hepatoblast/Hepatocyte	ID3- Hepatoblast/Hepatocyte	/
W5_ATCATGGGTTTGTTGG	W5	Hepatoblast/Hepatocyte	ID3- Hepatoblast/Hepatocyte	/
W5_ATCATGGTCCAAACAC	W5	Hepatoblast/Hepatocyte	ID3- Hepatoblast/Hepatocyte	/
W5_ATCATGGTCCCTCAGT	W5	Hepatoblast/Hepatocyte	ID3- Hepatoblast/Hepatocyte	/
W5_ATCATGGTCCTGCCAT	W5	Hepatoblast/Hepatocyte	ID3- Hepatoblast/Hepatocyte	/
W5_ATCATGGTCGCTGATA	W5	Hepatoblast/Hepatocyte	ID3- Hepatoblast/Hepatocyte	/
W5_ATCATGGTCGTCTGAA	W5	Hepatoblast/Hepatocyte	ID3- Hepatoblast/Hepatocyte	/
W5_ATCATGGTCTGTGCAA	W5	Hepatoblast/Hepatocyte	ID3- Hepatoblast/Hepatocyte	/
W5_ATCCACCAGAGATGAG	W5	Hepatoblast/Hepatocyte	ID3- Hepatoblast/Hepatocyte	/
W5_ATCCACCAGCGATGAC	W5	Hepatoblast/Hepatocyte	ID3- Hepatoblast/Hepatocyte	/
W5_ATCCACCAGGTACTCT	W5	Hepatoblast/Hepatocyte	ID3- Hepatoblast/Hepatocyte	/
W5_ATCCACCAGTAAGTAC	W5	Hepatoblast/Hepatocyte	ID3- Hepatoblast/Hepatocyte	/
W5_ATCCACCAGTACGCGA	W5	Hepatoblast/Hepatocyte	ID3- Hepatoblast/Hepatocyte	/
W5_ATCCACCCAGGTCCAC	W5	doublet	/	/
W5_ATCCACCCATTCGACA	W5	Hepatoblast/Hepatocyte	ID3- Hepatoblast/Hepatocyte	/
W5_ATCCACCGTCTTCTCG	W5	Hepatoblast/Hepatocyte	ID3- Hepatoblast/Hepatocyte	/
W5_ATCCACCGTGCATCTA	W5	Hepatoblast/Hepatocyte	ID3- Hepatoblast/Hepatocyte	/
W5_ATCCACCGTTGATTCG	W5	Hepatoblast/Hepatocyte	ID3- Hepatoblast/Hepatocyte	/
W5_ATCCACCTCACAACGT	W5	Hepatoblast/Hepatocyte	ID3- Hepatoblast/Hepatocyte	/
W5_ATCCACCTCACTTACT	W5	Hepatoblast/Hepatocyte	ID3- Hepatoblast/Hepatocyte	/
W5_ATCCACCTCAGGCCCA	W5	Hepatoblast/Hepatocyte	ID3- Hepatoblast/Hepatocyte	/
W5_ATCCACCTCAGTACGT	W5	Hepatoblast/Hepatocyte	ID3- Hepatoblast/Hepatocyte	/
W5_ATCCACCTCGCTTAGA	W5	Hepatoblast/Hepatocyte	ID3- Hepatoblast/Hepatocyte	/
W5_ATCCGAAAGGAATGGA	W5	Hepatoblast/Hepatocyte	ID3- Hepatoblast/Hepatocyte	/
W5_ATCCGAAAGTGACATA	W5	Hepatoblast/Hepatocyte	ID3- Hepatoblast/Hepatocyte	/
W5_ATCCGAAAGTGACTCT	W5	Hepatoblast/Hepatocyte	ID3- Hepatoblast/Hepatocyte	/
W5_ATCCGAACAATGGTCT	W5	Hepatoblast/Hepatocyte	ID3- Hepatoblast/Hepatocyte	/
W5_ATCCGAACACAACGTT	W5	Hepatoblast/Hepatocyte	ID3- Hepatoblast/Hepatocyte	/
W5_ATCCGAACACTAGTAC	W5	Hepatoblast/Hepatocyte	ID3- Hepatoblast/Hepatocyte	/
W5_ATCCGAACAGACGCAA	W5	doublet	/	/
W5_ATCCGAACATCGACGC	W5	Hepatoblast/Hepatocyte	ID3- Hepatoblast/Hepatocyte	/
W5_ATCCGAAGTACCGAGA	W5	Hepatoblast/Hepatocyte	ID3- Hepatoblast/Hepatocyte	/
W5_ATCCGAAGTCGTCTTC	W5	Liver endothelial cell	/	/
W5_ATCCGAAGTCTTGCGG	W5	Hepatoblast/Hepatocyte	ID3- Hepatoblast/Hepatocyte	/
W5_ATCCGAAGTGACGGTA	W5	Hepatoblast/Hepatocyte	ID3- Hepatoblast/Hepatocyte	/
W5_ATCCGAAGTGCACGAA	W5	Hematopoietic stem and progenitor cell	/	Hematopoietic progenitor and stem cell
W5_ATCCGAATCAGTTGAC	W5	Hepatoblast/Hepatocyte	ID3- Hepatoblast/Hepatocyte	/
W5_ATCCGAATCGAATCCA	W5	Hepatoblast/Hepatocyte	ID3- Hepatoblast/Hepatocyte	/
W5_ATCCGAATCTCTTGAT	W5	Hepatoblast/Hepatocyte	ID3- Hepatoblast/Hepatocyte	/
W5_ATCGAGTAGGACGAAA	W5	Hepatoblast/Hepatocyte	ID3- Hepatoblast/Hepatocyte	/
W5_ATCGAGTAGGAGCGTT	W5	Hepatoblast/Hepatocyte	ID3+ Hepatoblast	/
W5_ATCGAGTCAAACGTGG	W5	Hepatoblast/Hepatocyte	ID3- Hepatoblast/Hepatocyte	/
W5_ATCGAGTCAAGAGGCT	W5	Hepatoblast/Hepatocyte	ID3- Hepatoblast/Hepatocyte	/
W5_ATCGAGTGTACAGCAG	W5	Hepatoblast/Hepatocyte	ID3- Hepatoblast/Hepatocyte	/
W5_ATCGAGTGTAGGGTAC	W5	Hepatoblast/Hepatocyte	ID3- Hepatoblast/Hepatocyte	/
W5_ATCGAGTGTATCACCA	W5	Hepatoblast/Hepatocyte	ID3- Hepatoblast/Hepatocyte	/
W5_ATCGAGTGTCTTCGTC	W5	Hepatoblast/Hepatocyte	ID3+ Hepatoblast	/
W5_ATCGAGTGTGAACCTT	W5	Hepatoblast/Hepatocyte	ID3+ Hepatoblast	/
W5_ATCGAGTGTGCATCTA	W5	Hepatoblast/Hepatocyte	ID3- Hepatoblast/Hepatocyte	/
W5_ATCGAGTTCACGACTA	W5	Hepatoblast/Hepatocyte	ID3- Hepatoblast/Hepatocyte	/
W5_ATCGAGTTCAGAGACG	W5	Hepatoblast/Hepatocyte	ID3- Hepatoblast/Hepatocyte	/
W5_ATCGAGTTCGTATCAG	W5	Hepatoblast/Hepatocyte	ID3- Hepatoblast/Hepatocyte	/
W5_ATCGAGTTCGTCTGAA	W5	Hepatoblast/Hepatocyte	ID3- Hepatoblast/Hepatocyte	/
W5_ATCGAGTTCTAAGCCA	W5	Hepatoblast/Hepatocyte	ID3- Hepatoblast/Hepatocyte	/
W5_ATCGAGTTCTATCCTA	W5	Hepatoblast/Hepatocyte	ID3- Hepatoblast/Hepatocyte	/
W5_ATCGAGTTCTTGTATC	W5	Hepatoblast/Hepatocyte	ID3- Hepatoblast/Hepatocyte	/
W5_ATCTACTAGAAACCAT	W5	Hepatoblast/Hepatocyte	ID3- Hepatoblast/Hepatocyte	/
W5_ATCTACTCAAAGGCGT	W5	Hepatoblast/Hepatocyte	ID3- Hepatoblast/Hepatocyte	/
W5_ATCTACTCAATAAGCA	W5	Primitive erythrocyte	/	/
W5_ATCTACTCAATGGACG	W5	Hepatoblast/Hepatocyte	ID3- Hepatoblast/Hepatocyte	/
W5_ATCTACTGTACTCGCG	W5	Hepatoblast/Hepatocyte	ID3- Hepatoblast/Hepatocyte	/
W5_ATCTACTGTCGACTAT	W5	doublet	/	/
W5_ATCTACTGTCTGATCA	W5	Hepatoblast/Hepatocyte	ID3+ Hepatoblast	/
W5_ATCTACTTCCGCATCT	W5	Hepatoblast/Hepatocyte	ID3- Hepatoblast/Hepatocyte	/
W5_ATCTACTTCCTACAGA	W5	Hepatoblast/Hepatocyte	ID3- Hepatoblast/Hepatocyte	/
W5_ATCTACTTCTACGAGT	W5	Liver endothelial cell	/	/
W5_ATCTGCCAGAAGGCCT	W5	Liver endothelial cell	/	/
W5_ATCTGCCAGCTAGTTC	W5	Hepatoblast/Hepatocyte	ID3- Hepatoblast/Hepatocyte	/
W5_ATCTGCCAGGCTAGGT	W5	Hepatoblast/Hepatocyte	ID3+ Hepatoblast	/
W5_ATCTGCCAGTCACGCC	W5	Hepatoblast/Hepatocyte	ID3- Hepatoblast/Hepatocyte	/
W5_ATCTGCCCAATTCCTT	W5	Hepatoblast/Hepatocyte	ID3- Hepatoblast/Hepatocyte	/
W5_ATCTGCCCACTCGACG	W5	Liver endothelial cell	/	/
W5_ATCTGCCCAGACAAAT	W5	Primitive erythrocyte	/	/
W5_ATCTGCCCAGGTGCCT	W5	Hepatoblast/Hepatocyte	ID3- Hepatoblast/Hepatocyte	/
W5_ATCTGCCCAGTCACTA	W5	Hepatoblast/Hepatocyte	ID3- Hepatoblast/Hepatocyte	/
W5_ATCTGCCCATCCGTGG	W5	Hepatoblast/Hepatocyte	ID3+ Hepatoblast	/
W5_ATCTGCCCATGGAATA	W5	Hepatoblast/Hepatocyte	ID3- Hepatoblast/Hepatocyte	/
W5_ATCTGCCGTACCGAGA	W5	Hepatoblast/Hepatocyte	ID3- Hepatoblast/Hepatocyte	/
W5_ATCTGCCGTAGAAGGA	W5	Hepatoblast/Hepatocyte	ID3- Hepatoblast/Hepatocyte	/
W5_ATCTGCCGTAGCGTAG	W5	Primitive erythrocyte	/	/
W5_ATCTGCCGTAGCGTCC	W5	Hepatoblast/Hepatocyte	ID3- Hepatoblast/Hepatocyte	/
W5_ATCTGCCGTAGGCTGA	W5	Hepatoblast/Hepatocyte	ID3- Hepatoblast/Hepatocyte	/
W5_ATCTGCCGTGCTTCTC	W5	Hepatoblast/Hepatocyte	ID3+ Hepatoblast	/
W5_ATCTGCCGTGGTGTAG	W5	Hepatoblast/Hepatocyte	ID3- Hepatoblast/Hepatocyte	/
W5_ATCTGCCGTGTTTGGT	W5	Hepatoblast/Hepatocyte	ID3- Hepatoblast/Hepatocyte	/
W5_ATCTGCCTCACTATTC	W5	Hepatoblast/Hepatocyte	ID3+ Hepatoblast	/
W5_ATCTGCCTCAGATAAG	W5	Hepatoblast/Hepatocyte	ID3- Hepatoblast/Hepatocyte	/
W5_ATCTGCCTCCGTAGGC	W5	Hepatoblast/Hepatocyte	ID3- Hepatoblast/Hepatocyte	/
W5_ATCTGCCTCCTGCCAT	W5	Hepatoblast/Hepatocyte	ID3- Hepatoblast/Hepatocyte	/
W5_ATCTGCCTCTGGGCCA	W5	Hepatoblast/Hepatocyte	ID3- Hepatoblast/Hepatocyte	/
W5_ATGAGGGAGACGCTTT	W5	Hepatoblast/Hepatocyte	ID3- Hepatoblast/Hepatocyte	/
W5_ATGAGGGAGAGACGAA	W5	Hepatoblast/Hepatocyte	ID3- Hepatoblast/Hepatocyte	/
W5_ATGAGGGAGATGTTAG	W5	Hepatoblast/Hepatocyte	ID3- Hepatoblast/Hepatocyte	/
W5_ATGAGGGAGGATTCGG	W5	doublet	/	/
W5_ATGAGGGAGGTGTGGT	W5	Hepatoblast/Hepatocyte	ID3- Hepatoblast/Hepatocyte	/
W5_ATGAGGGAGTCCAGGA	W5	Hepatoblast/Hepatocyte	ID3- Hepatoblast/Hepatocyte	/
W5_ATGAGGGCACCGATAT	W5	Hepatoblast/Hepatocyte	ID3+ Hepatoblast	/
W5_ATGAGGGCAGACACTT	W5	Hepatoblast/Hepatocyte	ID3- Hepatoblast/Hepatocyte	/
W5_ATGAGGGCAGATTGCT	W5	Liver endothelial cell	/	/
W5_ATGAGGGCAGTGAGTG	W5	doublet	/	/
W5_ATGAGGGCATGGTTGT	W5	Hepatoblast/Hepatocyte	ID3- Hepatoblast/Hepatocyte	/
W5_ATGAGGGCATTTCACT	W5	Hepatoblast/Hepatocyte	ID3- Hepatoblast/Hepatocyte	/
W5_ATGAGGGGTAGGCATG	W5	Hepatoblast/Hepatocyte	ID3- Hepatoblast/Hepatocyte	/
W5_ATGAGGGGTCTTCGTC	W5	Hepatoblast/Hepatocyte	ID3- Hepatoblast/Hepatocyte	/
W5_ATGAGGGGTGTTTGTG	W5	Hepatoblast/Hepatocyte	ID3- Hepatoblast/Hepatocyte	/
W5_ATGAGGGGTTACAGAA	W5	Hepatoblast/Hepatocyte	ID3- Hepatoblast/Hepatocyte	/
W5_ATGAGGGGTTGGTGGA	W5	Hepatoblast/Hepatocyte	ID3- Hepatoblast/Hepatocyte	/
W5_ATGAGGGTCTGGTTCC	W5	Hepatoblast/Hepatocyte	ID3+ Hepatoblast	/
W5_ATGCGATAGCACGCCT	W5	Hepatoblast/Hepatocyte	ID3- Hepatoblast/Hepatocyte	/
W5_ATGCGATAGCAGGCTA	W5	Hepatoblast/Hepatocyte	ID3- Hepatoblast/Hepatocyte	/
W5_ATGCGATAGCGATAGC	W5	Hepatoblast/Hepatocyte	ID3- Hepatoblast/Hepatocyte	/
W5_ATGCGATAGTCCCACG	W5	Hepatoblast/Hepatocyte	ID3- Hepatoblast/Hepatocyte	/
W5_ATGCGATCACCAGTTA	W5	Hepatoblast/Hepatocyte	ID3- Hepatoblast/Hepatocyte	/
W5_ATGCGATCACCTTGTC	W5	Hepatoblast/Hepatocyte	ID3- Hepatoblast/Hepatocyte	/
W5_ATGCGATCATCGGGTC	W5	Myeloid/lymphoid/megakaryoid cell	/	Monocyte/Macrophage
W5_ATGCGATGTATCAGTC	W5	Hepatoblast/Hepatocyte	ID3- Hepatoblast/Hepatocyte	/
W5_ATGCGATGTCCTAGCG	W5	Hepatoblast/Hepatocyte	ID3- Hepatoblast/Hepatocyte	/
W5_ATGCGATGTGGACGAT	W5	doublet	/	/
W5_ATGCGATGTTAGAACA	W5	Myeloid/lymphoid/megakaryoid cell	/	Megakaryocyte
W5_ATGCGATTCAACGGGA	W5	Hepatoblast/Hepatocyte	ID3- Hepatoblast/Hepatocyte	/
W5_ATGCGATTCAGATAAG	W5	Hepatoblast/Hepatocyte	ID3+ Hepatoblast	/
W5_ATGCGATTCCCTAATT	W5	Hematopoietic stem and progenitor cell	/	Hematopoietic progenitor and stem cell
W5_ATGCGATTCCGAACGC	W5	Hepatoblast/Hepatocyte	ID3- Hepatoblast/Hepatocyte	/
W5_ATGCGATTCTCCGGTT	W5	Hepatoblast/Hepatocyte	ID3- Hepatoblast/Hepatocyte	/
W5_ATGCGATTCTGCCAGG	W5	doublet	/	/
W5_ATGCGATTCTGGTATG	W5	Hepatoblast/Hepatocyte	ID3- Hepatoblast/Hepatocyte	/
W5_ATGCGATTCTTAACCT	W5	Hepatoblast/Hepatocyte	ID3- Hepatoblast/Hepatocyte	/
W5_ATGCGATTCTTAGCCC	W5	Hepatoblast/Hepatocyte	ID3- Hepatoblast/Hepatocyte	/
W5_ATGCGATTCTTGCAAG	W5	Hepatoblast/Hepatocyte	ID3- Hepatoblast/Hepatocyte	/
W5_ATGGGAGAGCCAGTAG	W5	Hepatoblast/Hepatocyte	ID3- Hepatoblast/Hepatocyte	/
W5_ATGGGAGAGCGTTCCG	W5	Hepatoblast/Hepatocyte	ID3+ Hepatoblast	/
W5_ATGGGAGAGCTTCGCG	W5	Hepatoblast/Hepatocyte	ID3- Hepatoblast/Hepatocyte	/
W5_ATGGGAGAGGAACTGC	W5	Hepatoblast/Hepatocyte	ID3- Hepatoblast/Hepatocyte	/
W5_ATGGGAGAGGACGAAA	W5	Hepatoblast/Hepatocyte	ID3- Hepatoblast/Hepatocyte	/
W5_ATGGGAGAGTGTCCAT	W5	Hepatoblast/Hepatocyte	ID3- Hepatoblast/Hepatocyte	/
W5_ATGGGAGAGTTCGATC	W5	doublet	/	/
W5_ATGGGAGCACATCCAA	W5	Hepatoblast/Hepatocyte	ID3- Hepatoblast/Hepatocyte	/
W5_ATGGGAGCAGACAAGC	W5	Hepatoblast/Hepatocyte	ID3- Hepatoblast/Hepatocyte	/
W5_ATGGGAGCATCATCCC	W5	Hepatoblast/Hepatocyte	ID3- Hepatoblast/Hepatocyte	/
W5_ATGGGAGGTCTTGTCC	W5	Hepatoblast/Hepatocyte	ID3- Hepatoblast/Hepatocyte	/
W5_ATGGGAGGTGTTGGGA	W5	Hepatoblast/Hepatocyte	ID3- Hepatoblast/Hepatocyte	/
W5_ATGGGAGGTTGGTTTG	W5	doublet	/	/
W5_ATGGGAGTCAGCTCGG	W5	doublet	/	/
W5_ATGGGAGTCCCTAACC	W5	doublet	/	/
W5_ATGGGAGTCCGTAGGC	W5	Hepatoblast/Hepatocyte	ID3- Hepatoblast/Hepatocyte	/
W5_ATGGGAGTCCTGCAGG	W5	Hepatoblast/Hepatocyte	ID3- Hepatoblast/Hepatocyte	/
W5_ATGGGAGTCGTGGGAA	W5	Hepatoblast/Hepatocyte	ID3- Hepatoblast/Hepatocyte	/
W5_ATGTGTGAGACAATAC	W5	Hepatoblast/Hepatocyte	ID3- Hepatoblast/Hepatocyte	/
W5_ATGTGTGAGAGGTTGC	W5	Hepatoblast/Hepatocyte	ID3- Hepatoblast/Hepatocyte	/
W5_ATGTGTGAGATGTCGG	W5	Hepatoblast/Hepatocyte	ID3- Hepatoblast/Hepatocyte	/
W5_ATGTGTGAGGCCCTCA	W5	Hepatoblast/Hepatocyte	ID3- Hepatoblast/Hepatocyte	/
W5_ATGTGTGCACTGTGTA	W5	Hepatoblast/Hepatocyte	ID3+ Hepatoblast	/
W5_ATGTGTGCAGCATACT	W5	Hepatoblast/Hepatocyte	ID3- Hepatoblast/Hepatocyte	/
W5_ATGTGTGCAGTACACT	W5	Hepatoblast/Hepatocyte	ID3- Hepatoblast/Hepatocyte	/
W5_ATGTGTGGTCATACTG	W5	doublet	/	/
W5_ATGTGTGGTCTGCGGT	W5	Hepatoblast/Hepatocyte	ID3+ Hepatoblast	/
W5_ATGTGTGTCACCCGAG	W5	Hepatoblast/Hepatocyte	ID3- Hepatoblast/Hepatocyte	/
W5_ATGTGTGTCCAGATCA	W5	doublet	/	/
W5_ATGTGTGTCTCACATT	W5	Hepatoblast/Hepatocyte	ID3- Hepatoblast/Hepatocyte	/
W5_ATGTGTGTCTCTTGAT	W5	Hepatoblast/Hepatocyte	ID3- Hepatoblast/Hepatocyte	/
W5_ATGTGTGTCTGAGTGT	W5	Hepatoblast/Hepatocyte	ID3- Hepatoblast/Hepatocyte	/
W5_ATTACTCAGACCTTTG	W5	Hepatoblast/Hepatocyte	ID3- Hepatoblast/Hepatocyte	/
W5_ATTACTCAGCCACCTG	W5	Liver endothelial cell	/	/
W5_ATTACTCAGTAAGTAC	W5	Hepatoblast/Hepatocyte	ID3- Hepatoblast/Hepatocyte	/
W5_ATTACTCCAAATACAG	W5	Hepatoblast/Hepatocyte	ID3- Hepatoblast/Hepatocyte	/
W5_ATTACTCCAAGTTGTC	W5	Hepatoblast/Hepatocyte	ID3- Hepatoblast/Hepatocyte	/
W5_ATTACTCCACACCGCA	W5	Hepatoblast/Hepatocyte	ID3- Hepatoblast/Hepatocyte	/
W5_ATTACTCCACCATCCT	W5	Hepatoblast/Hepatocyte	ID3- Hepatoblast/Hepatocyte	/
W5_ATTACTCCACGGCGTT	W5	Hepatoblast/Hepatocyte	ID3- Hepatoblast/Hepatocyte	/
W5_ATTACTCCAGCTGCAC	W5	Hepatoblast/Hepatocyte	ID3- Hepatoblast/Hepatocyte	/
W5_ATTACTCGTCAACATC	W5	Hepatoblast/Hepatocyte	ID3- Hepatoblast/Hepatocyte	/
W5_ATTACTCGTCTAAAGA	W5	Hepatoblast/Hepatocyte	ID3- Hepatoblast/Hepatocyte	/
W5_ATTACTCGTGTGTGCC	W5	Hepatoblast/Hepatocyte	ID3- Hepatoblast/Hepatocyte	/
W5_ATTACTCGTTCCACAA	W5	doublet	/	/
W5_ATTACTCTCGCTTGTC	W5	Hepatoblast/Hepatocyte	ID3- Hepatoblast/Hepatocyte	/
W5_ATTACTCTCGTATCAG	W5	Hepatoblast/Hepatocyte	ID3- Hepatoblast/Hepatocyte	/
W5_ATTACTCTCGTTGCCT	W5	Hepatoblast/Hepatocyte	ID3- Hepatoblast/Hepatocyte	/
W5_ATTATCCAGATGTGGC	W5	Hepatoblast/Hepatocyte	ID3- Hepatoblast/Hepatocyte	/
W5_ATTATCCAGGATATAC	W5	Hepatoblast/Hepatocyte	ID3- Hepatoblast/Hepatocyte	/
W5_ATTATCCAGGCCATAG	W5	Hepatoblast/Hepatocyte	ID3- Hepatoblast/Hepatocyte	/
W5_ATTATCCAGGCTCTTA	W5	Hepatoblast/Hepatocyte	ID3+ Hepatoblast	/
W5_ATTATCCAGGGTTCCC	W5	Hepatoblast/Hepatocyte	ID3- Hepatoblast/Hepatocyte	/
W5_ATTATCCCAAAGTCAA	W5	Hepatoblast/Hepatocyte	ID3- Hepatoblast/Hepatocyte	/
W5_ATTATCCCAATGGACG	W5	Hepatoblast/Hepatocyte	ID3- Hepatoblast/Hepatocyte	/
W5_ATTATCCCAGCCACCA	W5	doublet	/	/
W5_ATTATCCCAGCTTAAC	W5	Hepatoblast/Hepatocyte	ID3- Hepatoblast/Hepatocyte	/
W5_ATTATCCCAGGAATCG	W5	Hepatoblast/Hepatocyte	ID3- Hepatoblast/Hepatocyte	/
W5_ATTATCCCAGTTCCCT	W5	Primitive erythrocyte	/	/
W5_ATTATCCCATCTACGA	W5	Hepatoblast/Hepatocyte	ID3- Hepatoblast/Hepatocyte	/
W5_ATTATCCCATTGAGCT	W5	Hepatoblast/Hepatocyte	ID3- Hepatoblast/Hepatocyte	/
W5_ATTATCCGTACGCACC	W5	Hepatoblast/Hepatocyte	ID3- Hepatoblast/Hepatocyte	/
W5_ATTATCCGTAGGACAC	W5	Hepatoblast/Hepatocyte	ID3- Hepatoblast/Hepatocyte	/
W5_ATTATCCGTGAGTATA	W5	Hepatoblast/Hepatocyte	ID3- Hepatoblast/Hepatocyte	/
W5_ATTATCCGTGTAAGTA	W5	Hepatoblast/Hepatocyte	ID3- Hepatoblast/Hepatocyte	/
W5_ATTATCCGTGTCCTCT	W5	Hepatoblast/Hepatocyte	ID3- Hepatoblast/Hepatocyte	/
W5_ATTATCCTCAAGCCTA	W5	Hepatoblast/Hepatocyte	ID3- Hepatoblast/Hepatocyte	/
W5_ATTATCCTCGCCGTGA	W5	Hepatoblast/Hepatocyte	ID3- Hepatoblast/Hepatocyte	/
W5_ATTCTACAGCCTATGT	W5	Septum transversumal cell	/	/
W5_ATTCTACAGCGCCTCA	W5	Hepatoblast/Hepatocyte	ID3- Hepatoblast/Hepatocyte	/
W5_ATTCTACAGCTAAACA	W5	Hepatoblast/Hepatocyte	ID3- Hepatoblast/Hepatocyte	/
W5_ATTCTACAGGATTCGG	W5	Hepatoblast/Hepatocyte	ID3+ Hepatoblast	/
W5_ATTCTACAGTACTTGC	W5	Hepatoblast/Hepatocyte	ID3+ Hepatoblast	/
W5_ATTCTACCAAAGGAAG	W5	Hepatoblast/Hepatocyte	ID3- Hepatoblast/Hepatocyte	/
W5_ATTCTACCAAGTAGTA	W5	Hepatoblast/Hepatocyte	ID3- Hepatoblast/Hepatocyte	/
W5_ATTCTACCAATGACCT	W5	Hepatoblast/Hepatocyte	ID3+ Hepatoblast	/
W5_ATTCTACCAGATGGGT	W5	Hepatoblast/Hepatocyte	ID3- Hepatoblast/Hepatocyte	/
W5_ATTCTACCAGCCTTGG	W5	Hepatoblast/Hepatocyte	ID3- Hepatoblast/Hepatocyte	/
W5_ATTCTACCAGCTTCGG	W5	Hepatoblast/Hepatocyte	ID3- Hepatoblast/Hepatocyte	/
W5_ATTCTACCAGTATGCT	W5	Hepatoblast/Hepatocyte	ID3- Hepatoblast/Hepatocyte	/
W5_ATTCTACCAGTGGAGT	W5	Hepatoblast/Hepatocyte	ID3- Hepatoblast/Hepatocyte	/
W5_ATTCTACCATATGCTG	W5	Hepatoblast/Hepatocyte	ID3- Hepatoblast/Hepatocyte	/
W5_ATTCTACCATCACCCT	W5	doublet	/	/
W5_ATTCTACCATCGATGT	W5	Hepatoblast/Hepatocyte	ID3- Hepatoblast/Hepatocyte	/
W5_ATTCTACCATGTTGAC	W5	doublet	/	/
W5_ATTCTACGTAAGTAGT	W5	Hepatoblast/Hepatocyte	ID3- Hepatoblast/Hepatocyte	/
W5_ATTCTACGTAGCGCAA	W5	Myeloid/lymphoid/megakaryoid cell	/	Monocyte/Macrophage
W5_ATTCTACGTCACTGGC	W5	Hepatoblast/Hepatocyte	ID3- Hepatoblast/Hepatocyte	/
W5_ATTCTACGTCTGCGGT	W5	Hepatoblast/Hepatocyte	ID3+ Hepatoblast	/
W5_ATTCTACGTGGGTATG	W5	Hepatoblast/Hepatocyte	ID3- Hepatoblast/Hepatocyte	/
W5_ATTCTACGTTTAGCTG	W5	Hepatoblast/Hepatocyte	ID3- Hepatoblast/Hepatocyte	/
W5_ATTCTACTCAGCAACT	W5	Liver endothelial cell	/	/
W5_ATTCTACTCCTTAATC	W5	Hepatoblast/Hepatocyte	ID3- Hepatoblast/Hepatocyte	/
W5_ATTCTACTCGGCGCAT	W5	Hepatoblast/Hepatocyte	ID3- Hepatoblast/Hepatocyte	/
W5_ATTCTACTCGTCGTTC	W5	Liver endothelial cell	/	/
W5_ATTGGACAGATATGGT	W5	Hepatoblast/Hepatocyte	ID3- Hepatoblast/Hepatocyte	/
W5_ATTGGACAGCGTAATA	W5	Hepatoblast/Hepatocyte	ID3- Hepatoblast/Hepatocyte	/
W5_ATTGGACAGCGTTTAC	W5	Hepatoblast/Hepatocyte	ID3- Hepatoblast/Hepatocyte	/
W5_ATTGGACAGTCAATAG	W5	Hepatoblast/Hepatocyte	ID3- Hepatoblast/Hepatocyte	/
W5_ATTGGACCAGCTTAAC	W5	Hepatoblast/Hepatocyte	ID3- Hepatoblast/Hepatocyte	/
W5_ATTGGACCAGTAGAGC	W5	Hepatoblast/Hepatocyte	ID3- Hepatoblast/Hepatocyte	/
W5_ATTGGACCATGTTGAC	W5	Hepatoblast/Hepatocyte	ID3- Hepatoblast/Hepatocyte	/
W5_ATTGGACGTACTTCTT	W5	Hepatoblast/Hepatocyte	ID3- Hepatoblast/Hepatocyte	/
W5_ATTGGACGTCAGCTAT	W5	Hepatoblast/Hepatocyte	ID3- Hepatoblast/Hepatocyte	/
W5_ATTGGACGTCATGCCG	W5	Hematopoietic stem and progenitor cell	/	Hematopoietic progenitor and stem cell
W5_ATTGGACGTCCGTGAC	W5	Hepatoblast/Hepatocyte	ID3- Hepatoblast/Hepatocyte	/
W5_ATTGGACGTGAAATCA	W5	Hepatoblast/Hepatocyte	ID3+ Hepatoblast	/
W5_ATTGGACTCCCAAGTA	W5	Hepatoblast/Hepatocyte	ID3- Hepatoblast/Hepatocyte	/
W5_ATTGGACTCCCACTTG	W5	Hepatoblast/Hepatocyte	ID3- Hepatoblast/Hepatocyte	/
W5_ATTGGACTCCGTTGCT	W5	Hepatoblast/Hepatocyte	ID3- Hepatoblast/Hepatocyte	/
W5_ATTGGACTCGCATGGC	W5	Hepatoblast/Hepatocyte	ID3- Hepatoblast/Hepatocyte	/
W5_ATTGGACTCGCGGATC	W5	Hepatoblast/Hepatocyte	ID3- Hepatoblast/Hepatocyte	/
W5_ATTGGACTCGGCGCAT	W5	Hepatoblast/Hepatocyte	ID3- Hepatoblast/Hepatocyte	/
W5_ATTGGTGAGTGGAGTC	W5	Hepatoblast/Hepatocyte	ID3- Hepatoblast/Hepatocyte	/
W5_ATTGGTGGTAAGTGGC	W5	Hepatoblast/Hepatocyte	ID3- Hepatoblast/Hepatocyte	/
W5_ATTGGTGGTACAAGTA	W5	Hepatoblast/Hepatocyte	ID3- Hepatoblast/Hepatocyte	/
W5_ATTGGTGGTACATGTC	W5	Hepatoblast/Hepatocyte	ID3- Hepatoblast/Hepatocyte	/
W5_ATTGGTGGTACTCAAC	W5	Hepatoblast/Hepatocyte	ID3- Hepatoblast/Hepatocyte	/
W5_ATTGGTGGTCTAGCCG	W5	Hepatoblast/Hepatocyte	ID3- Hepatoblast/Hepatocyte	/
W5_ATTGGTGGTCTGCGGT	W5	Hepatoblast/Hepatocyte	ID3- Hepatoblast/Hepatocyte	/
W5_ATTGGTGGTGATGCCC	W5	Hepatoblast/Hepatocyte	ID3- Hepatoblast/Hepatocyte	/
W5_ATTGGTGGTGCAGTAG	W5	Hepatoblast/Hepatocyte	ID3- Hepatoblast/Hepatocyte	/
W5_ATTGGTGTCAACGGGA	W5	Hepatoblast/Hepatocyte	ID3- Hepatoblast/Hepatocyte	/
W5_ATTGGTGTCATGTGGT	W5	Hepatoblast/Hepatocyte	ID3- Hepatoblast/Hepatocyte	/
W5_ATTGGTGTCATTTGGG	W5	Hepatoblast/Hepatocyte	ID3- Hepatoblast/Hepatocyte	/
W5_ATTGGTGTCCTGCTTG	W5	Hepatoblast/Hepatocyte	ID3- Hepatoblast/Hepatocyte	/
W5_ATTGGTGTCTGGTGTA	W5	Hepatoblast/Hepatocyte	ID3- Hepatoblast/Hepatocyte	/
W5_ATTTCTGCACTAGTAC	W5	Hepatoblast/Hepatocyte	ID3- Hepatoblast/Hepatocyte	/
W5_ATTTCTGCACTGCCAG	W5	Hepatoblast/Hepatocyte	ID3- Hepatoblast/Hepatocyte	/
W5_ATTTCTGGTAGCGTAG	W5	Hepatoblast/Hepatocyte	ID3- Hepatoblast/Hepatocyte	/
W5_ATTTCTGGTCTTCTCG	W5	Hepatoblast/Hepatocyte	ID3- Hepatoblast/Hepatocyte	/
W5_ATTTCTGGTTGGTAAA	W5	Hepatoblast/Hepatocyte	ID3- Hepatoblast/Hepatocyte	/
W5_ATTTCTGTCAGCTCGG	W5	doublet	/	/
W5_ATTTCTGTCGCTGATA	W5	Hepatoblast/Hepatocyte	ID3- Hepatoblast/Hepatocyte	/
W5_CAACCAAAGAGTACCG	W5	Hepatoblast/Hepatocyte	ID3+ Hepatoblast	/
W5_CAACCAAAGCTGCGAA	W5	doublet	/	/
W5_CAACCAAAGGCCATAG	W5	Hepatoblast/Hepatocyte	ID3- Hepatoblast/Hepatocyte	/
W5_CAACCAAAGTGTCCCG	W5	Hepatoblast/Hepatocyte	ID3- Hepatoblast/Hepatocyte	/
W5_CAACCAACAAAGGCGT	W5	Hepatoblast/Hepatocyte	ID3- Hepatoblast/Hepatocyte	/
W5_CAACCAACACGCCAGT	W5	Hepatoblast/Hepatocyte	ID3- Hepatoblast/Hepatocyte	/
W5_CAACCAACACTCTGTC	W5	doublet	/	/
W5_CAACCAACAGCATGAG	W5	Hepatoblast/Hepatocyte	ID3- Hepatoblast/Hepatocyte	/
W5_CAACCAACAGGGCATA	W5	Hepatoblast/Hepatocyte	ID3- Hepatoblast/Hepatocyte	/
W5_CAACCAACAGTGACAG	W5	Primitive erythrocyte	/	/
W5_CAACCAACATACTCTT	W5	Hepatoblast/Hepatocyte	ID3- Hepatoblast/Hepatocyte	/
[truncated: 113,965 more rows]

## Sheet: Mouse, 10x genomics
Cell information for mouse whole liver scRNA-seq.
SampleName	Time	cluster	cluster_Endoderm_derived_lineages	cluster_Non-erythroid hematopoietic lineages (except Kupffer cell)
E11.0_AAACCTGAGAAACCTA	E11.0	Mesothelial cell	/	/
E11.0_AAACCTGAGAATTCCC	E11.0	Kupffer cell	/	/
E11.0_AAACCTGAGACAAAGG	E11.0	Hepatoblast/Hepatocyte	ID3- Hepatoblast/Hepatocyte	/
E11.0_AAACCTGAGACGCACA	E11.0	Liver endothelial cell	/	/
E11.0_AAACCTGAGCAATCTC	E11.0	Mesothelial cell	/	/
E11.0_AAACCTGAGCTGAACG	E11.0	Septum transversumal cell	/	/
E11.0_AAACCTGAGGACCACA	E11.0	Mesothelial cell	/	/
E11.0_AAACCTGAGGAGTTTA	E11.0	Septum transversumal cell	/	/
E11.0_AAACCTGAGGGCTCTC	E11.0	Primitive erythrocyte	/	/
E11.0_AAACCTGAGTCAATAG	E11.0	Mesothelial cell	/	/
E11.0_AAACCTGAGTGGTAAT	E11.0	Hepatoblast/Hepatocyte	ID3- Hepatoblast/Hepatocyte	/
E11.0_AAACCTGCAAAGGTGC	E11.0	Mesothelial cell	/	/
E11.0_AAACCTGCAAGGTTCT	E11.0	Erythroid progenitor	/	/
E11.0_AAACCTGCAAGTAATG	E11.0	doublet	/	/
E11.0_AAACCTGCAATGGACG	E11.0	Septum transversumal cell	/	/
E11.0_AAACCTGCACCGTTGG	E11.0	Myeloid/lymphoid/megakaryoid cell	/	Megakaryocyte-erythroid-mast cell progenitor
E11.0_AAACCTGCACGGTAAG	E11.0	Septum transversumal cell	/	/
E11.0_AAACCTGCACGGTGTC	E11.0	Septum transversumal cell	/	/
E11.0_AAACCTGCAGAAGCAC	E11.0	Primitive erythrocyte	/	/
E11.0_AAACCTGCAGCTATTG	E11.0	Hepatoblast/Hepatocyte	ID3- Hepatoblast/Hepatocyte	/
E11.0_AAACCTGCATCGGACC	E11.0	Erythroid progenitor	/	/
E11.0_AAACCTGCATGGTTGT	E11.0	Hepatoblast/Hepatocyte	ID3- Hepatoblast/Hepatocyte	/
E11.0_AAACCTGGTCGGCACT	E11.0	Mesothelial cell	/	/
E11.0_AAACCTGGTGCCTTGG	E11.0	Hepatoblast/Hepatocyte	ID3- Hepatoblast/Hepatocyte	/
E11.0_AAACCTGGTGTGGTTT	E11.0	Erythroid progenitor	/	/
E11.0_AAACCTGGTTATGCGT	E11.0	Hepatoblast/Hepatocyte	ID3- Hepatoblast/Hepatocyte	/
E11.0_AAACCTGGTTGACGTT	E11.0	Erythroid progenitor	/	/
E11.0_AAACCTGGTTGCTCCT	E11.0	doublet	/	/
E11.0_AAACCTGTCACTTACT	E11.0	Erythroid progenitor	/	/
E11.0_AAACCTGTCAGCCTAA	E11.0	Septum transversumal cell	/	/
E11.0_AAACCTGTCATGGTCA	E11.0	Hepatoblast/Hepatocyte	ID3+ Hepatoblast	/
E11.0_AAACCTGTCCATGAAC	E11.0	Septum transversumal cell	/	/
E11.0_AAACCTGTCCATGAGT	E11.0	Primitive erythrocyte	/	/
E11.0_AAACCTGTCCTAGTGA	E11.0	Primitive erythrocyte	/	/
E11.0_AAACCTGTCCTGCCAT	E11.0	Erythroid progenitor	/	/
E11.0_AAACCTGTCGCCAAAT	E11.0	Primitive erythrocyte	/	/
E11.0_AAACCTGTCTAACGGT	E11.0	Hepatoblast/Hepatocyte	ID3- Hepatoblast/Hepatocyte	/
E11.0_AAACGGGAGAAAGTGG	E11.0	Erythroid progenitor	/	/
E11.0_AAACGGGAGACGCTTT	E11.0	Erythroid progenitor	/	/
E11.0_AAACGGGAGGATGCGT	E11.0	Liver endothelial cell	/	/
E11.0_AAACGGGAGGCCCTCA	E11.0	doublet	/	/
E11.0_AAACGGGAGGGATCTG	E11.0	Liver endothelial cell	/	/
E11.0_AAACGGGAGGTCATCT	E11.0	Mesothelial cell	/	/
E11.0_AAACGGGAGTGTGGCA	E11.0	doublet	/	/
E11.0_AAACGGGCAAACTGCT	E11.0	Mesothelial cell	/	/
E11.0_AAACGGGCAATTCCTT	E11.0	Hepatoblast/Hepatocyte	ID3- Hepatoblast/Hepatocyte	/
E11.0_AAACGGGCAATTGCTG	E11.0	Hepatoblast/Hepatocyte	ID3- Hepatoblast/Hepatocyte	/
E11.0_AAACGGGCACAGGCCT	E11.0	Hepatoblast/Hepatocyte	ID3- Hepatoblast/Hepatocyte	/
E11.0_AAACGGGCACAGTCGC	E11.0	Cholangiocyte	Extrahepatic cholangiocyte	/
E11.0_AAACGGGCACGCGAAA	E11.0	Mesothelial cell	/	/
E11.0_AAACGGGCAGTCGATT	E11.0	Septum transversumal cell	/	/
E11.0_AAACGGGCAGTTCATG	E11.0	Hepatoblast/Hepatocyte	ID3- Hepatoblast/Hepatocyte	/
E11.0_AAACGGGGTAGCGTAG	E11.0	Mesothelial cell	/	/
E11.0_AAACGGGGTCACAAGG	E11.0	Erythroid progenitor	/	/
E11.0_AAACGGGGTCCGAATT	E11.0	Hepatoblast/Hepatocyte	ID3- Hepatoblast/Hepatocyte	/
E11.0_AAACGGGGTCTTTCAT	E11.0	Primitive erythrocyte	/	/
E11.0_AAACGGGTCAGCTTAG	E11.0	Mesothelial cell	/	/
E11.0_AAACGGGTCATGCAAC	E11.0	Hepatoblast/Hepatocyte	ID3- Hepatoblast/Hepatocyte	/
E11.0_AAACGGGTCCGTCAAA	E11.0	Erythroid progenitor	/	/
E11.0_AAACGGGTCGCGCCAA	E11.0	Septum transversumal cell	/	/
E11.0_AAACGGGTCTGGAGCC	E11.0	Mesothelial cell	/	/
E11.0_AAACGGGTCTTCTGGC	E11.0	Septum transversumal cell	/	/
E11.0_AAAGATGAGACAAAGG	E11.0	Hepatoblast/Hepatocyte	ID3- Hepatoblast/Hepatocyte	/
E11.0_AAAGATGAGCCAGAAC	E11.0	Liver endothelial cell	/	/
E11.0_AAAGATGAGCTAGGCA	E11.0	Mesothelial cell	/	/
E11.0_AAAGATGAGCTAGTCT	E11.0	Liver endothelial cell	/	/
E11.0_AAAGATGAGTCAAGCG	E11.0	Primitive erythrocyte	/	/
E11.0_AAAGATGAGTTCCACA	E11.0	Mesothelial cell	/	/
E11.0_AAAGATGCACAGGCCT	E11.0	Hepatoblast/Hepatocyte	ID3- Hepatoblast/Hepatocyte	/
E11.0_AAAGATGCACCCAGTG	E11.0	Erythroid progenitor	/	/
E11.0_AAAGATGCACGTCAGC	E11.0	Septum transversumal cell	/	/
E11.0_AAAGATGCAGAAGCAC	E11.0	Erythroid progenitor	/	/
E11.0_AAAGATGCAGGAATCG	E11.0	Septum transversumal cell	/	/
E11.0_AAAGATGCATTGCGGC	E11.0	Hepatoblast/Hepatocyte	ID3+ Hepatoblast	/
E11.0_AAAGATGGTAAATGAC	E11.0	Hepatoblast/Hepatocyte	ID3- Hepatoblast/Hepatocyte	/
E11.0_AAAGATGGTAAGTAGT	E11.0	Primitive erythrocyte	/	/
E11.0_AAAGATGGTAGAAAGG	E11.0	Septum transversumal cell	/	/
E11.0_AAAGATGGTAGCGTCC	E11.0	Liver endothelial cell	/	/
E11.0_AAAGATGGTAGCTTGT	E11.0	Hepatoblast/Hepatocyte	ID3- Hepatoblast/Hepatocyte	/
E11.0_AAAGATGGTCCGTTAA	E11.0	doublet	/	/
E11.0_AAAGATGGTGAGCGAT	E11.0	Erythroid progenitor	/	/
E11.0_AAAGATGGTTACCGAT	E11.0	Liver endothelial cell	/	/
E11.0_AAAGATGGTTGTACAC	E11.0	Hepatoblast/Hepatocyte	ID3- Hepatoblast/Hepatocyte	/
E11.0_AAAGATGGTTGTCTTT	E11.0	Primitive erythrocyte	/	/
E11.0_AAAGATGTCAACGCTA	E11.0	Hepatoblast/Hepatocyte	ID3+ Hepatoblast	/
E11.0_AAAGATGTCAAGCCTA	E11.0	Hepatoblast/Hepatocyte	ID3- Hepatoblast/Hepatocyte	/
E11.0_AAAGATGTCACAGGCC	E11.0	Hepatoblast/Hepatocyte	ID3- Hepatoblast/Hepatocyte	/
E11.0_AAAGATGTCAGTTCGA	E11.0	Septum transversumal cell	/	/
E11.0_AAAGATGTCCAAAGTC	E11.0	Hepatoblast/Hepatocyte	ID3- Hepatoblast/Hepatocyte	/
E11.0_AAAGATGTCCAATGGT	E11.0	Erythroid progenitor	/	/
E11.0_AAAGATGTCCTCGCAT	E11.0	Hepatoblast/Hepatocyte	ID3- Hepatoblast/Hepatocyte	/
E11.0_AAAGATGTCGTTACAG	E11.0	Hepatoblast/Hepatocyte	ID3- Hepatoblast/Hepatocyte	/
E11.0_AAAGATGTCGTTACGA	E11.0	Myeloid/lymphoid/megakaryoid cell	/	Megakaryocyte-erythroid-mast cell progenitor
E11.0_AAAGATGTCTTAGAGC	E11.0	Primitive erythrocyte	/	/
E11.0_AAAGATGTCTTCTGGC	E11.0	Hepatoblast/Hepatocyte	ID3+ Hepatoblast	/
E11.0_AAAGATGTCTTGCAAG	E11.0	Primitive erythrocyte	/	/
E11.0_AAAGCAAAGAACAACT	E11.0	Hepatoblast/Hepatocyte	ID3- Hepatoblast/Hepatocyte	/
E11.0_AAAGCAAAGACAAAGG	E11.0	Hepatoblast/Hepatocyte	ID3- Hepatoblast/Hepatocyte	/
E11.0_AAAGCAAAGACACTAA	E11.0	Erythroid progenitor	/	/
E11.0_AAAGCAAAGACCACGA	E11.0	Septum transversumal cell	/	/
E11.0_AAAGCAAAGAGCTGCA	E11.0	Erythroid progenitor	/	/
E11.0_AAAGCAAAGATCTGAA	E11.0	Septum transversumal cell	/	/
E11.0_AAAGCAAAGATGGCGT	E11.0	Kupffer cell	/	/
E11.0_AAAGCAAAGCTAGCCC	E11.0	doublet	/	/
E11.0_AAAGCAAAGCTTTGGT	E11.0	Septum transversumal cell	/	/
E11.0_AAAGCAAAGGACCACA	E11.0	Hepatoblast/Hepatocyte	ID3- Hepatoblast/Hepatocyte	/
E11.0_AAAGCAAAGGATGCGT	E11.0	Septum transversumal cell	/	/
E11.0_AAAGCAAAGGGAACGG	E11.0	Erythroid progenitor	/	/
E11.0_AAAGCAAAGGGCTTCC	E11.0	Septum transversumal cell	/	/
E11.0_AAAGCAAAGTACGCCC	E11.0	Hepatoblast/Hepatocyte	ID3- Hepatoblast/Hepatocyte	/
E11.0_AAAGCAAAGTACGCGA	E11.0	Septum transversumal cell	/	/
E11.0_AAAGCAAAGTCATGCT	E11.0	Septum transversumal cell	/	/
E11.0_AAAGCAAAGTTCCACA	E11.0	Erythroid progenitor	/	/
E11.0_AAAGCAAAGTTGCAGG	E11.0	Septum transversumal cell	/	/
E11.0_AAAGCAACAAGCGAGT	E11.0	Erythroid progenitor	/	/
E11.0_AAAGCAACACTTGGAT	E11.0	Erythroid progenitor	/	/
E11.0_AAAGCAACAGCGTCCA	E11.0	Mesothelial cell	/	/
E11.0_AAAGCAACAGCTGGCT	E11.0	Liver endothelial cell	/	/
E11.0_AAAGCAACAGTAAGCG	E11.0	Erythroid progenitor	/	/
E11.0_AAAGCAACAGTTTACG	E11.0	Hepatoblast/Hepatocyte	ID3- Hepatoblast/Hepatocyte	/
E11.0_AAAGCAACATAGGATA	E11.0	Erythroid progenitor	/	/
E11.0_AAAGCAAGTACGAAAT	E11.0	Primitive erythrocyte	/	/
E11.0_AAAGCAAGTCCAGTAT	E11.0	Septum transversumal cell	/	/
E11.0_AAAGCAAGTCGCCATG	E11.0	Erythroid progenitor	/	/
E11.0_AAAGCAAGTCGGCACT	E11.0	Erythroid progenitor	/	/
E11.0_AAAGCAAGTCTGCGGT	E11.0	Erythroid progenitor	/	/
E11.0_AAAGCAAGTCTTGTCC	E11.0	Hepatoblast/Hepatocyte	ID3- Hepatoblast/Hepatocyte	/
E11.0_AAAGCAAGTGCGATAG	E11.0	Mesothelial cell	/	/
E11.0_AAAGCAAGTGTTTGGT	E11.0	Mesothelial cell	/	/
E11.0_AAAGCAAGTTAGGGTG	E11.0	Mesothelial cell	/	/
E11.0_AAAGCAAGTTTGTTGG	E11.0	Hepatoblast/Hepatocyte	ID3- Hepatoblast/Hepatocyte	/
E11.0_AAAGCAATCAGTGCAT	E11.0	Septum transversumal cell	/	/
E11.0_AAAGCAATCATCTGCC	E11.0	Septum transversumal cell	/	/
E11.0_AAAGCAATCCCGACTT	E11.0	Septum transversumal cell	/	/
E11.0_AAAGCAATCGGGAGTA	E11.0	Septum transversumal cell	/	/
E11.0_AAAGCAATCGTGTAGT	E11.0	Primitive erythrocyte	/	/
E11.0_AAAGTAGAGAAACCTA	E11.0	Myeloid/lymphoid/megakaryoid cell	/	Megakaryocyte-erythroid-mast cell progenitor
E11.0_AAAGTAGAGACTTGAA	E11.0	Primitive erythrocyte	/	/
E11.0_AAAGTAGAGAGTTGGC	E11.0	Primitive erythrocyte	/	/
E11.0_AAAGTAGAGATATACG	E11.0	Erythroid progenitor	/	/
E11.0_AAAGTAGAGATCTGAA	E11.0	Primitive erythrocyte	/	/
E11.0_AAAGTAGAGCAGACTG	E11.0	Hepatoblast/Hepatocyte	ID3- Hepatoblast/Hepatocyte	/
E11.0_AAAGTAGAGCCAGGAT	E11.0	Hepatoblast/Hepatocyte	ID3- Hepatoblast/Hepatocyte	/
E11.0_AAAGTAGAGCGGCTTC	E11.0	Primitive erythrocyte	/	/
E11.0_AAAGTAGAGGATGGAA	E11.0	Primitive erythrocyte	/	/
E11.0_AAAGTAGAGGCTAGCA	E11.0	Primitive erythrocyte	/	/
E11.0_AAAGTAGAGGCTCATT	E11.0	Septum transversumal cell	/	/
E11.0_AAAGTAGAGGTCGGAT	E11.0	Hepatoblast/Hepatocyte	ID3- Hepatoblast/Hepatocyte	/
E11.0_AAAGTAGAGTGTTAGA	E11.0	Primitive erythrocyte	/	/
E11.0_AAAGTAGCAAGTCTAC	E11.0	Erythroid progenitor	/	/
E11.0_AAAGTAGCAATAACGA	E11.0	doublet	/	/
E11.0_AAAGTAGCAGACAAGC	E11.0	Hepatoblast/Hepatocyte	ID3- Hepatoblast/Hepatocyte	/
E11.0_AAAGTAGCAGCATGAG	E11.0	Hepatoblast/Hepatocyte	ID3- Hepatoblast/Hepatocyte	/
E11.0_AAAGTAGCAGGAATGC	E11.0	Hepatoblast/Hepatocyte	ID3- Hepatoblast/Hepatocyte	/
E11.0_AAAGTAGCAGTGGAGT	E11.0	doublet	/	/
E11.0_AAAGTAGCATGTTCCC	E11.0	Hepatoblast/Hepatocyte	ID3- Hepatoblast/Hepatocyte	/
E11.0_AAAGTAGGTAAATACG	E11.0	Hepatoblast/Hepatocyte	ID3- Hepatoblast/Hepatocyte	/
E11.0_AAAGTAGGTACATCCA	E11.0	Erythroid progenitor	/	/
E11.0_AAAGTAGGTACGCACC	E11.0	Mesothelial cell	/	/
E11.0_AAAGTAGGTAGAAGGA	E11.0	Hepatoblast/Hepatocyte	ID3- Hepatoblast/Hepatocyte	/
E11.0_AAAGTAGGTAGCACGA	E11.0	Erythroid progenitor	/	/
E11.0_AAAGTAGGTAGCCTCG	E11.0	Hepatoblast/Hepatocyte	ID3- Hepatoblast/Hepatocyte	/
E11.0_AAAGTAGGTAGCGTAG	E11.0	Septum transversumal cell	/	/
E11.0_AAAGTAGGTAGGAGTC	E11.0	Hepatoblast/Hepatocyte	ID3- Hepatoblast/Hepatocyte	/
E11.0_AAAGTAGGTCACTTCC	E11.0	Erythroid progenitor	/	/
E11.0_AAAGTAGGTCCAACTA	E11.0	Septum transversumal cell	/	/
E11.0_AAAGTAGGTCTGATTG	E11.0	Myeloid/lymphoid/megakaryoid cell	/	Megakaryocyte-erythroid-mast cell progenitor
E11.0_AAAGTAGGTGGTTTCA	E11.0	Septum transversumal cell	/	/
E11.0_AAAGTAGGTTTGACTG	E11.0	Mesothelial cell	/	/
E11.0_AAAGTAGTCCCATTAT	E11.0	Septum transversumal cell	/	/
E11.0_AAAGTAGTCCGCATCT	E11.0	Hepatoblast/Hepatocyte	ID3- Hepatoblast/Hepatocyte	/
E11.0_AAAGTAGTCTATCGCC	E11.0	Mesothelial cell	/	/
E11.0_AAAGTAGTCTCGAGTA	E11.0	Septum transversumal cell	/	/
E11.0_AAAGTAGTCTGAGGGA	E11.0	doublet	/	/
E11.0_AAATGCCAGACCGGAT	E11.0	Septum transversumal cell	/	/
E11.0_AAATGCCAGCACACAG	E11.0	Septum transversumal cell	/	/
E11.0_AAATGCCAGCCCAACC	E11.0	Erythroid progenitor	/	/
E11.0_AAATGCCAGCTGTCTA	E11.0	Kupffer cell	/	/
E11.0_AAATGCCAGGACCACA	E11.0	Erythroid progenitor	/	/
E11.0_AAATGCCAGGGTTCCC	E11.0	Hepatoblast/Hepatocyte	ID3- Hepatoblast/Hepatocyte	/
E11.0_AAATGCCAGTACACCT	E11.0	Myeloid/lymphoid/megakaryoid cell	/	Megakaryocyte-erythroid-mast cell progenitor
E11.0_AAATGCCCACAAGCCC	E11.0	Primitive erythrocyte	/	/
E11.0_AAATGCCCACATCTTT	E11.0	Erythroid progenitor	/	/
E11.0_AAATGCCCACCCAGTG	E11.0	Septum transversumal cell	/	/
E11.0_AAATGCCCAGGATTGG	E11.0	Mesothelial cell	/	/
E11.0_AAATGCCCATAACCTG	E11.0	Hepatoblast/Hepatocyte	ID3- Hepatoblast/Hepatocyte	/
E11.0_AAATGCCCATTAGGCT	E11.0	Liver endothelial cell	/	/
E11.0_AAATGCCGTACCGAGA	E11.0	Mesothelial cell	/	/
E11.0_AAATGCCGTACCGTAT	E11.0	Liver endothelial cell	/	/
E11.0_AAATGCCGTAGGCTGA	E11.0	Hepatoblast/Hepatocyte	ID3- Hepatoblast/Hepatocyte	/
E11.0_AAATGCCGTAGGGTAC	E11.0	Erythroid progenitor	/	/
E11.0_AAATGCCGTATCGCAT	E11.0	Hepatoblast/Hepatocyte	ID3- Hepatoblast/Hepatocyte	/
E11.0_AAATGCCGTCACCCAG	E11.0	Septum transversumal cell	/	/
E11.0_AAATGCCGTCAGATAA	E11.0	Myeloid/lymphoid/megakaryoid cell	/	Monocyte/Macrophage
E11.0_AAATGCCGTGATAAAC	E11.0	Hepatoblast/Hepatocyte	ID3- Hepatoblast/Hepatocyte	/
E11.0_AAATGCCGTGGTGTAG	E11.0	Septum transversumal cell	/	/
E11.0_AAATGCCGTTGGACCC	E11.0	Mesothelial cell	/	/
E11.0_AAATGCCGTTTGTGTG	E11.0	Septum transversumal cell	/	/
E11.0_AAATGCCTCATTTGGG	E11.0	Erythroid progenitor	/	/
E11.0_AAATGCCTCCGAATGT	E11.0	Septum transversumal cell	/	/
E11.0_AAATGCCTCGCCTGTT	E11.0	Erythroid progenitor	/	/
E11.0_AAATGCCTCTCATTCA	E11.0	Primitive erythrocyte	/	/
E11.0_AAATGCCTCTTTCCTC	E11.0	Primitive erythrocyte	/	/
E11.0_AACACGTAGATGTCGG	E11.0	Hematopoietic stem and progenitor cell	/	Hematopoietic progenitor and stem cell
E11.0_AACACGTAGCAATATG	E11.0	Primitive erythrocyte	/	/
E11.0_AACACGTAGCCAGGAT	E11.0	Erythroid progenitor	/	/
E11.0_AACACGTAGCCTCGTG	E11.0	Kupffer cell	/	/
E11.0_AACACGTAGCGATATA	E11.0	Primitive erythrocyte	/	/
E11.0_AACACGTAGGCAGGTT	E11.0	Mesothelial cell	/	/
E11.0_AACACGTAGTATTGGA	E11.0	Erythroid progenitor	/	/
E11.0_AACACGTAGTCGATAA	E11.0	Hepatoblast/Hepatocyte	ID3- Hepatoblast/Hepatocyte	/
E11.0_AACACGTAGTGGTCCC	E11.0	Hepatoblast/Hepatocyte	ID3- Hepatoblast/Hepatocyte	/
E11.0_AACACGTAGTGTACCT	E11.0	Hepatoblast/Hepatocyte	ID3- Hepatoblast/Hepatocyte	/
E11.0_AACACGTAGTTTAGGA	E11.0	Septum transversumal cell	/	/
E11.0_AACACGTCACAGATTC	E11.0	Septum transversumal cell	/	/
E11.0_AACACGTCAGATCCAT	E11.0	Primitive erythrocyte	/	/
E11.0_AACACGTCAGCATACT	E11.0	Erythroid progenitor	/	/
E11.0_AACACGTCAGGTGCCT	E11.0	Myeloid/lymphoid/megakaryoid cell	/	Megakaryocyte-erythroid-mast cell progenitor
E11.0_AACACGTCAGTTTACG	E11.0	Mesothelial cell	/	/
E11.0_AACACGTCATACCATG	E11.0	Hepatoblast/Hepatocyte	ID3- Hepatoblast/Hepatocyte	/
E11.0_AACACGTCATCCCACT	E11.0	Erythroid progenitor	/	/
E11.0_AACACGTGTAAGAGGA	E11.0	Hepatoblast/Hepatocyte	ID3- Hepatoblast/Hepatocyte	/
E11.0_AACACGTGTAATCACC	E11.0	Primitive erythrocyte	/	/
E11.0_AACACGTGTCCAAGTT	E11.0	Liver endothelial cell	/	/
E11.0_AACACGTGTCTTGATG	E11.0	Hepatoblast/Hepatocyte	ID3- Hepatoblast/Hepatocyte	/
E11.0_AACACGTGTGTGACCC	E11.0	Erythroid progenitor	/	/
E11.0_AACACGTGTTCCACGG	E11.0	Septum transversumal cell	/	/
E11.0_AACACGTTCAGTGCAT	E11.0	Septum transversumal cell	/	/
E11.0_AACACGTTCATCTGTT	E11.0	Erythroid progenitor	/	/
E11.0_AACACGTTCATGCATG	E11.0	doublet	/	/
E11.0_AACACGTTCATGGTCA	E11.0	Septum transversumal cell	/	/
E11.0_AACACGTTCCACGAAT	E11.0	Mesothelial cell	/	/
E11.0_AACACGTTCCACGTGG	E11.0	Septum transversumal cell	/	/
E11.0_AACACGTTCTAAGCCA	E11.0	Septum transversumal cell	/	/
E11.0_AACACGTTCTACGAGT	E11.0	Septum transversumal cell	/	/
E11.0_AACACGTTCTAGAGTC	E11.0	Hepatoblast/Hepatocyte	ID3- Hepatoblast/Hepatocyte	/
E11.0_AACACGTTCTCCCTGA	E11.0	Septum transversumal cell	/	/
E11.0_AACACGTTCTCCGGTT	E11.0	Mesothelial cell	/	/
E11.0_AACACGTTCTTGTATC	E11.0	Hepatoblast/Hepatocyte	ID3- Hepatoblast/Hepatocyte	/
E11.0_AACCATGAGCGGCTTC	E11.0	Kupffer cell	/	/
E11.0_AACCATGAGCGTTCCG	E11.0	Mesothelial cell	/	/
E11.0_AACCATGAGGACTGGT	E11.0	Myeloid/lymphoid/megakaryoid cell	/	Megakaryocyte-erythroid-mast cell progenitor
E11.0_AACCATGAGGCCCGTT	E11.0	Hepatoblast/Hepatocyte	ID3- Hepatoblast/Hepatocyte	/
E11.0_AACCATGAGTCAAGCG	E11.0	Erythroid progenitor	/	/
E11.0_AACCATGCAAATACAG	E11.0	Septum transversumal cell	/	/
E11.0_AACCATGCAAGGACTG	E11.0	Septum transversumal cell	/	/
E11.0_AACCATGCAGGTCGTC	E11.0	Hepatoblast/Hepatocyte	ID3- Hepatoblast/Hepatocyte	/
E11.0_AACCATGCATACGCCG	E11.0	Erythroid progenitor	/	/
E11.0_AACCATGCATGTAAGA	E11.0	Hepatoblast/Hepatocyte	ID3- Hepatoblast/Hepatocyte	/
E11.0_AACCATGCATTCCTCG	E11.0	Hepatoblast/Hepatocyte	ID3- Hepatoblast/Hepatocyte	/
E11.0_AACCATGGTAAACCTC	E11.0	Septum transversumal cell	/	/
E11.0_AACCATGGTACTTCTT	E11.0	Primitive erythrocyte	/	/
E11.0_AACCATGGTCAACATC	E11.0	Septum transversumal cell	/	/
E11.0_AACCATGGTCAATGTC	E11.0	Erythroid progenitor	/	/
E11.0_AACCATGGTCACTTCC	E11.0	Hepatoblast/Hepatocyte	ID3- Hepatoblast/Hepatocyte	/
E11.0_AACCATGGTCTGATTG	E11.0	Liver endothelial cell	/	/
E11.0_AACCATGGTGTCGCTG	E11.0	Myeloid/lymphoid/megakaryoid cell	/	Megakaryocyte-erythroid-mast cell progenitor
E11.0_AACCATGGTTGCCTCT	E11.0	Erythroid progenitor	/	/
E11.0_AACCATGTCCTTTACA	E11.0	Septum transversumal cell	/	/
E11.0_AACCATGTCTAACTTC	E11.0	Liver endothelial cell	/	/
E11.0_AACCATGTCTCCGGTT	E11.0	Septum transversumal cell	/	/
E11.0_AACCATGTCTCGCATC	E11.0	doublet	/	/
E11.0_AACCATGTCTTACCGC	E11.0	Liver endothelial cell	/	/
E11.0_AACCGCGAGATACACA	E11.0	Erythroid progenitor	/	/
E11.0_AACCGCGAGATATACG	E11.0	Hepatoblast/Hepatocyte	ID3- Hepatoblast/Hepatocyte	/
E11.0_AACCGCGAGGACATTA	E11.0	Erythroid progenitor	/	/
E11.0_AACCGCGAGGCAAAGA	E11.0	Septum transversumal cell	/	/
E11.0_AACCGCGAGGCCATAG	E11.0	Hepatoblast/Hepatocyte	ID3- Hepatoblast/Hepatocyte	/
E11.0_AACCGCGAGGCTATCT	E11.0	doublet	/	/
E11.0_AACCGCGAGGGAAACA	E11.0	Myeloid/lymphoid/megakaryoid cell	/	Megakaryocyte-erythroid-mast cell progenitor
E11.0_AACCGCGAGTAGTGCG	E11.0	doublet	/	/
E11.0_AACCGCGAGTCTTGCA	E11.0	Hepatoblast/Hepatocyte	ID3- Hepatoblast/Hepatocyte	/
E11.0_AACCGCGCAAATTGCC	E11.0	Hepatoblast/Hepatocyte	ID3- Hepatoblast/Hepatocyte	/
E11.0_AACCGCGCACGTCAGC	E11.0	Liver endothelial cell	/	/
E11.0_AACCGCGCAGTATAAG	E11.0	Septum transversumal cell	/	/
E11.0_AACCGCGCATGATCCA	E11.0	Mesothelial cell	/	/
E11.0_AACCGCGCATTAACCG	E11.0	Erythroid progenitor	/	/
E11.0_AACCGCGCATTGCGGC	E11.0	Hepatoblast/Hepatocyte	ID3- Hepatoblast/Hepatocyte	/
E11.0_AACCGCGGTACTTCTT	E11.0	Erythroid progenitor	/	/
E11.0_AACCGCGGTCCGTCAG	E11.0	doublet	/	/
E11.0_AACCGCGGTGAGCGAT	E11.0	Septum transversumal cell	/	/
E11.0_AACCGCGGTTACTGAC	E11.0	Primitive erythrocyte	/	/
E11.0_AACCGCGGTTCCTCCA	E11.0	doublet	/	/
E11.0_AACCGCGGTTGGTAAA	E11.0	Primitive erythrocyte	/	/
E11.0_AACCGCGGTTTGTTTC	E11.0	Hepatoblast/Hepatocyte	ID3- Hepatoblast/Hepatocyte	/
E11.0_AACCGCGTCACGCATA	E11.0	Hepatoblast/Hepatocyte	ID3- Hepatoblast/Hepatocyte	/
E11.0_AACCGCGTCAGTGCAT	E11.0	Primitive erythrocyte	/	/
E11.0_AACCGCGTCATGCATG	E11.0	Septum transversumal cell	/	/
E11.0_AACCGCGTCCCATTTA	E11.0	Primitive erythrocyte	/	/
E11.0_AACCGCGTCCGCATCT	E11.0	Septum transversumal cell	/	/
E11.0_AACCGCGTCGATCCCT	E11.0	Septum transversumal cell	/	/
E11.0_AACCGCGTCGGTGTCG	E11.0	Septum transversumal cell	/	/
E11.0_AACCGCGTCTCTAGGA	E11.0	Erythroid progenitor	/	/
E11.0_AACGTTGAGAGACTAT	E11.0	Erythroid progenitor	/	/
E11.0_AACGTTGAGCTGAAAT	E11.0	Primitive erythrocyte	/	/
E11.0_AACGTTGAGGACACCA	E11.0	Hepatoblast/Hepatocyte	ID3- Hepatoblast/Hepatocyte	/
E11.0_AACGTTGAGGCTCTTA	E11.0	Erythroid progenitor	/	/
E11.0_AACGTTGAGGTAAACT	E11.0	Erythroid progenitor	/	/
E11.0_AACGTTGAGGTGACCA	E11.0	Septum transversumal cell	/	/
E11.0_AACGTTGAGTTACCCA	E11.0	Myeloid/lymphoid/megakaryoid cell	/	Monocyte/Macrophage
E11.0_AACGTTGCAAATCCGT	E11.0	Liver endothelial cell	/	/
E11.0_AACGTTGCACACAGAG	E11.0	doublet	/	/
E11.0_AACGTTGCACAGGTTT	E11.0	Septum transversumal cell	/	/
E11.0_AACGTTGCACCTCGTT	E11.0	Mesothelial cell	/	/
E11.0_AACGTTGCACGAAACG	E11.0	Primitive erythrocyte	/	/
E11.0_AACGTTGCACGAAATA	E11.0	Septum transversumal cell	/	/
E11.0_AACGTTGCAGGTGCCT	E11.0	doublet	/	/
E11.0_AACGTTGCAGTATAAG	E11.0	Septum transversumal cell	/	/
E11.0_AACGTTGCATCACGAT	E11.0	Septum transversumal cell	/	/
E11.0_AACGTTGCATCGACGC	E11.0	Primitive erythrocyte	/	/
E11.0_AACGTTGGTAAAGGAG	E11.0	Erythroid progenitor	/	/
E11.0_AACGTTGGTAAATGAC	E11.0	Septum transversumal cell	/	/
E11.0_AACGTTGGTAGGCATG	E11.0	doublet	/	/
E11.0_AACGTTGGTAGGCTGA	E11.0	Erythroid progenitor	/	/
E11.0_AACGTTGGTATCTGCA	E11.0	Hepatoblast/Hepatocyte	ID3- Hepatoblast/Hepatocyte	/
E11.0_AACGTTGGTCGACTAT	E11.0	Erythroid progenitor	/	/
E11.0_AACGTTGGTGAAATCA	E11.0	Hepatoblast/Hepatocyte	ID3- Hepatoblast/Hepatocyte	/
E11.0_AACGTTGGTGAGCGAT	E11.0	Primitive erythrocyte	/	/
E11.0_AACGTTGGTGTAACGG	E11.0	Liver endothelial cell	/	/
E11.0_AACGTTGGTTGATTGC	E11.0	Liver endothelial cell	/	/
E11.0_AACGTTGGTTTAGGAA	E11.0	Erythroid progenitor	/	/
E11.0_AACGTTGTCAAGAAGT	E11.0	doublet	/	/
E11.0_AACGTTGTCATCGATG	E11.0	Septum transversumal cell	/	/
E11.0_AACGTTGTCCGTCATC	E11.0	Erythroid progenitor	/	/
E11.0_AACGTTGTCGCGCCAA	E11.0	Erythroid progenitor	/	/
E11.0_AACGTTGTCTATCCTA	E11.0	Septum transversumal cell	/	/
E11.0_AACGTTGTCTCTTATG	E11.0	Septum transversumal cell	/	/
E11.0_AACGTTGTCTGTACGA	E11.0	Primitive erythrocyte	/	/
E11.0_AACTCAGAGAAGGTGA	E11.0	Mesothelial cell	/	/
E11.0_AACTCAGAGAGCCCAA	E11.0	Hepatoblast/Hepatocyte	ID3- Hepatoblast/Hepatocyte	/
E11.0_AACTCAGAGGATCGCA	E11.0	Primitive erythrocyte	/	/
E11.0_AACTCAGAGGCATTGG	E11.0	Primitive erythrocyte	/	/
E11.0_AACTCAGAGTAGGTGC	E11.0	Septum transversumal cell	/	/
E11.0_AACTCAGCAAACTGTC	E11.0	Myeloid/lymphoid/megakaryoid cell	/	Megakaryocyte-erythroid-mast cell progenitor
E11.0_AACTCAGCAAATCCGT	E11.0	Erythroid progenitor	/	/
E11.0_AACTCAGCACACATGT	E11.0	Myeloid/lymphoid/megakaryoid cell	/	Megakaryocyte-erythroid-mast cell progenitor
E11.0_AACTCAGCACCAGGCT	E11.0	Erythroid progenitor	/	/
E11.0_AACTCAGCACGGATAG	E11.0	Erythroid progenitor	/	/
E11.0_AACTCAGCAGGGCATA	E11.0	doublet	/	/
E11.0_AACTCAGCATGTCCTC	E11.0	Erythroid progenitor	/	/
E11.0_AACTCAGGTAAATGAC	E11.0	Liver endothelial cell	/	/
E11.0_AACTCAGGTATAAACG	E11.0	Primitive erythrocyte	/	/
E11.0_AACTCAGGTATGAAAC	E11.0	Primitive erythrocyte	/	/
E11.0_AACTCAGGTGTCTGAT	E11.0	Septum transversumal cell	/	/
E11.0_AACTCAGGTGTGACGA	E11.0	Hepatoblast/Hepatocyte	ID3- Hepatoblast/Hepatocyte	/
E11.0_AACTCAGGTGTGGCTC	E11.0	doublet	/	/
E11.0_AACTCAGTCACCGTAA	E11.0	Hepatoblast/Hepatocyte	ID3- Hepatoblast/Hepatocyte	/
E11.0_AACTCAGTCACCTCGT	E11.0	Primitive erythrocyte	/	/
E11.0_AACTCAGTCCAGAAGG	E11.0	Hepatoblast/Hepatocyte	ID3- Hepatoblast/Hepatocyte	/
E11.0_AACTCAGTCGAATCCA	E11.0	Hepatoblast/Hepatocyte	ID3- Hepatoblast/Hepatocyte	/
E11.0_AACTCAGTCGCGCCAA	E11.0	Myeloid/lymphoid/megakaryoid cell	/	Megakaryocyte-erythroid-mast cell progenitor
E11.0_AACTCAGTCTAAGCCA	E11.0	Primitive erythrocyte	/	/
E11.0_AACTCAGTCTACCTGC	E11.0	Septum transversumal cell	/	/
E11.0_AACTCAGTCTGGTTCC	E11.0	Myeloid/lymphoid/megakaryoid cell	/	Megakaryocyte-erythroid-mast cell progenitor
E11.0_AACTCAGTCTTCAACT	E11.0	Primitive erythrocyte	/	/
E11.0_AACTCCCAGACAATAC	E11.0	Septum transversumal cell	/	/
E11.0_AACTCCCAGATAGGAG	E11.0	Hepatoblast/Hepatocyte	ID3- Hepatoblast/Hepatocyte	/
E11.0_AACTCCCAGCACCGCT	E11.0	doublet	/	/
E11.0_AACTCCCAGGCTACGA	E11.0	Septum transversumal cell	/	/
E11.0_AACTCCCAGTGACTCT	E11.0	Liver endothelial cell	/	/
E11.0_AACTCCCCAAAGGTGC	E11.0	Hepatoblast/Hepatocyte	ID3- Hepatoblast/Hepatocyte	/
E11.0_AACTCCCCACAACGTT	E11.0	Liver endothelial cell	/	/
E11.0_AACTCCCCACAGGTTT	E11.0	Erythroid progenitor	/	/
E11.0_AACTCCCCACCTGGTG	E11.0	Primitive erythrocyte	/	/
E11.0_AACTCCCCACGCATCG	E11.0	Hepatoblast/Hepatocyte	ID3- Hepatoblast/Hepatocyte	/
E11.0_AACTCCCCACGTCTCT	E11.0	Erythroid progenitor	/	/
E11.0_AACTCCCCAGCATACT	E11.0	Mesothelial cell	/	/
E11.0_AACTCCCCAGCTGTGC	E11.0	Liver endothelial cell	/	/
E11.0_AACTCCCCAGTTCCCT	E11.0	doublet	/	/
E11.0_AACTCCCCATATGAGA	E11.0	Hepatoblast/Hepatocyte	ID3- Hepatoblast/Hepatocyte	/
E11.0_AACTCCCCATTAACCG	E11.0	Mesothelial cell	/	/
E11.0_AACTCCCCATTATCTC	E11.0	Primitive erythrocyte	/	/
E11.0_AACTCCCGTAGCTGCC	E11.0	Septum transversumal cell	/	/
E11.0_AACTCCCGTCACTGGC	E11.0	Septum transversumal cell	/	/
E11.0_AACTCCCGTCCAGTTA	E11.0	Erythroid progenitor	/	/
E11.0_AACTCCCGTGGACGAT	E11.0	Hepatoblast/Hepatocyte	ID3- Hepatoblast/Hepatocyte	/
E11.0_AACTCCCGTGTGAAAT	E11.0	Myeloid/lymphoid/megakaryoid cell	/	Megakaryocyte-erythroid-mast cell progenitor
E11.0_AACTCCCGTGTTTGTG	E11.0	Erythroid progenitor	/	/
E11.0_AACTCCCGTTCCATGA	E11.0	Myeloid/lymphoid/megakaryoid cell	/	Megakaryocyte-erythroid-mast cell progenitor
E11.0_AACTCCCGTTCGTCTC	E11.0	Septum transversumal cell	/	/
E11.0_AACTCCCTCAAACCAC	E11.0	Erythroid progenitor	/	/
E11.0_AACTCCCTCAGAAATG	E11.0	Septum transversumal cell	/	/
E11.0_AACTCCCTCCTATGTT	E11.0	Erythroid progenitor	/	/
E11.0_AACTCCCTCCTTTCTC	E11.0	Liver endothelial cell	/	/
E11.0_AACTCCCTCGTAGGTT	E11.0	Mesothelial cell	/	/
E11.0_AACTCTTAGAGTTGGC	E11.0	Hepatoblast/Hepatocyte	ID3- Hepatoblast/Hepatocyte	/
E11.0_AACTCTTAGATGTGGC	E11.0	Primitive erythrocyte	/	/
E11.0_AACTCTTAGCGATTCT	E11.0	Erythroid progenitor	/	/
E11.0_AACTCTTAGCGTTTAC	E11.0	Hepatoblast/Hepatocyte	ID3- Hepatoblast/Hepatocyte	/
E11.0_AACTCTTAGGATCGCA	E11.0	Erythroid progenitor	/	/
E11.0_AACTCTTAGTCATCCA	E11.0	Septum transversumal cell	/	/
E11.0_AACTCTTAGTGGTAGC	E11.0	Hepatoblast/Hepatocyte	ID3- Hepatoblast/Hepatocyte	/
E11.0_AACTCTTCAACACCTA	E11.0	Liver endothelial cell	/	/
E11.0_AACTCTTCAATTCCTT	E11.0	Hepatoblast/Hepatocyte	ID3- Hepatoblast/Hepatocyte	/
E11.0_AACTCTTCACAACGCC	E11.0	Liver endothelial cell	/	/
E11.0_AACTCTTCACCGAAAG	E11.0	Hepatoblast/Hepatocyte	ID3- Hepatoblast/Hepatocyte	/
E11.0_AACTCTTCAGCTGTGC	E11.0	Hepatoblast/Hepatocyte	ID3- Hepatoblast/Hepatocyte	/
E11.0_AACTCTTCAGTGACAG	E11.0	Erythroid progenitor	/	/
E11.0_AACTCTTCATAGACTC	E11.0	Septum transversumal cell	/	/
E11.0_AACTCTTCATGTAAGA	E11.0	Mesothelial cell	/	/
E11.0_AACTCTTCATGTCTCC	E11.0	Erythroid progenitor	/	/
E11.0_AACTCTTGTATAGGTA	E11.0	Primitive erythrocyte	/	/
E11.0_AACTCTTGTCAAGCGA	E11.0	Myeloid/lymphoid/megakaryoid cell	/	Mast cell
E11.0_AACTCTTGTCAGAATA	E11.0	Hepatoblast/Hepatocyte	ID3- Hepatoblast/Hepatocyte	/
E11.0_AACTCTTGTCGCATCG	E11.0	Hepatoblast/Hepatocyte	ID3+ Hepatoblast	/
E11.0_AACTCTTGTTATCACG	E11.0	Septum transversumal cell	/	/
E11.0_AACTCTTGTTCACGGC	E11.0	Hepatoblast/Hepatocyte	ID3- Hepatoblast/Hepatocyte	/
E11.0_AACTCTTTCAAGCCTA	E11.0	Septum transversumal cell	/	/
E11.0_AACTCTTTCACGCATA	E11.0	Hepatoblast/Hepatocyte	ID3- Hepatoblast/Hepatocyte	/
E11.0_AACTCTTTCAGTACGT	E11.0	Erythroid progenitor	/	/
E11.0_AACTCTTTCAGTCCCT	E11.0	Erythroid progenitor	/	/
E11.0_AACTCTTTCCAGTAGT	E11.0	Primitive erythrocyte	/	/
E11.0_AACTCTTTCCGATATG	E11.0	doublet	/	/
E11.0_AACTCTTTCCGCGGTA	E11.0	Mesothelial cell	/	/
E11.0_AACTCTTTCCGGGTGT	E11.0	Erythroid progenitor	/	/
E11.0_AACTCTTTCGACCAGC	E11.0	Erythroid progenitor	/	/
E11.0_AACTCTTTCTACTATC	E11.0	Liver endothelial cell	/	/
E11.0_AACTCTTTCTGAGGGA	E11.0	Mesothelial cell	/	/
E11.0_AACTCTTTCTGTCTCG	E11.0	Erythroid progenitor	/	/
E11.0_AACTGGTAGAAGGGTA	E11.0	Erythroid progenitor	/	/
E11.0_AACTGGTAGACTAGGC	E11.0	Septum transversumal cell	/	/
E11.0_AACTGGTAGAGCCTAG	E11.0	Erythroid progenitor	/	/
E11.0_AACTGGTAGATATACG	E11.0	Septum transversumal cell	/	/
E11.0_AACTGGTAGCGTGAGT	E11.0	Kupffer cell	/	/
E11.0_AACTGGTAGTCCGTAT	E11.0	doublet	/	/
E11.0_AACTGGTCAAGGTTCT	E11.0	Primitive erythrocyte	/	/
E11.0_AACTGGTCACGGTTTA	E11.0	Primitive erythrocyte	/	/
E11.0_AACTGGTCACTTCTGC	E11.0	Hepatoblast/Hepatocyte	ID3- Hepatoblast/Hepatocyte	/
E11.0_AACTGGTCAGACGCTC	E11.0	Mesothelial cell	/	/
E11.0_AACTGGTCAGGTGCCT	E11.0	Erythroid progenitor	/	/
E11.0_AACTGGTCATGCATGT	E11.0	Hepatoblast/Hepatocyte	ID3- Hepatoblast/Hepatocyte	/
E11.0_AACTGGTGTAAACACA	E11.0	Mesothelial cell	/	/
E11.0_AACTGGTGTAATCACC	E11.0	Mesothelial cell	/	/
E11.0_AACTGGTGTCATCGGC	E11.0	Septum transversumal cell	/	/
E11.0_AACTGGTGTCCAACTA	E11.0	Septum transversumal cell	/	/
E11.0_AACTGGTGTCTCTCGT	E11.0	Primitive erythrocyte	/	/
E11.0_AACTGGTGTTCAGGCC	E11.0	Hepatoblast/Hepatocyte	ID3- Hepatoblast/Hepatocyte	/
E11.0_AACTGGTTCAGTACGT	E11.0	Septum transversumal cell	/	/
E11.0_AACTGGTTCATTGCGA	E11.0	Hepatoblast/Hepatocyte	ID3- Hepatoblast/Hepatocyte	/
E11.0_AACTGGTTCCCAAGTA	E11.0	Primitive erythrocyte	/	/
E11.0_AACTGGTTCCGCATCT	E11.0	Primitive erythrocyte	/	/
E11.0_AACTGGTTCCGGCACA	E11.0	Septum transversumal cell	/	/
E11.0_AACTGGTTCGCGTAGC	E11.0	Septum transversumal cell	/	/
E11.0_AACTGGTTCGGAGCAA	E11.0	Primitive erythrocyte	/	/
E11.0_AACTTTCAGGAATGGA	E11.0	Erythroid progenitor	/	/
E11.0_AACTTTCAGGCGCTCT	E11.0	Liver endothelial cell	/	/
E11.0_AACTTTCAGTACACCT	E11.0	Erythroid progenitor	/	/
E11.0_AACTTTCAGTATGACA	E11.0	Erythroid progenitor	/	/
E11.0_AACTTTCAGTGAACGC	E11.0	Hepatoblast/Hepatocyte	ID3- Hepatoblast/Hepatocyte	/
E11.0_AACTTTCCAAGACACG	E11.0	Erythroid progenitor	/	/
E11.0_AACTTTCCAATCGGTT	E11.0	Septum transversumal cell	/	/
E11.0_AACTTTCCACATCTTT	E11.0	Septum transversumal cell	/	/
E11.0_AACTTTCCACGGCCAT	E11.0	doublet	/	/
E11.0_AACTTTCCAGAGTGTG	E11.0	Mesothelial cell	/	/
E11.0_AACTTTCCAGCCTTGG	E11.0	Hepatoblast/Hepatocyte	ID3- Hepatoblast/Hepatocyte	/
E11.0_AACTTTCCAGTAAGAT	E11.0	Septum transversumal cell	/	/
E11.0_AACTTTCCATCGGTTA	E11.0	Hepatoblast/Hepatocyte	ID3- Hepatoblast/Hepatocyte	/
E11.0_AACTTTCCATGTTGAC	E11.0	Hepatoblast/Hepatocyte	ID3- Hepatoblast/Hepatocyte	/
E11.0_AACTTTCGTACCGGCT	E11.0	Erythroid progenitor	/	/
E11.0_AACTTTCGTACGAAAT	E11.0	Septum transversumal cell	/	/
E11.0_AACTTTCGTACGACCC	E11.0	Septum transversumal cell	/	/
E11.0_AACTTTCGTAGTAGTA	E11.0	Erythroid progenitor	/	/
E11.0_AACTTTCGTCATGCAT	E11.0	Erythroid progenitor	/	/
E11.0_AACTTTCGTCCCGACA	E11.0	Hepatoblast/Hepatocyte	ID3- Hepatoblast/Hepatocyte	/
E11.0_AACTTTCGTCGAAAGC	E11.0	Mesothelial cell	/	/
E11.0_AACTTTCGTGCGGTAA	E11.0	Kupffer cell	/	/
E11.0_AACTTTCGTGCTTCTC	E11.0	Septum transversumal cell	/	/
E11.0_AACTTTCGTTAAGGGC	E11.0	Mesothelial cell	/	/
E11.0_AACTTTCTCAGGTAAA	E11.0	doublet	/	/
E11.0_AACTTTCTCAGTCCCT	E11.0	Erythroid progenitor	/	/
E11.0_AACTTTCTCCAGTAGT	E11.0	Hematopoietic stem and progenitor cell	/	Hematopoietic progenitor and stem cell
E11.0_AACTTTCTCCTAAGTG	E11.0	Septum transversumal cell	/	/
E11.0_AACTTTCTCCTTGCCA	E11.0	doublet	/	/
E11.0_AACTTTCTCGTCTGAA	E11.0	doublet	/	/
E11.0_AACTTTCTCGTTACAG	E11.0	Erythroid progenitor	/	/
E11.0_AACTTTCTCGTTTAGG	E11.0	Hepatoblast/Hepatocyte	ID3- Hepatoblast/Hepatocyte	/
E11.0_AACTTTCTCTCGGACG	E11.0	Hepatoblast/Hepatocyte	ID3- Hepatoblast/Hepatocyte	/
E11.0_AAGACCTAGATCCGAG	E11.0	Hepatoblast/Hepatocyte	ID3- Hepatoblast/Hepatocyte	/
E11.0_AAGACCTAGCCAGTTT	E11.0	Septum transversumal cell	/	/
E11.0_AAGACCTAGCGTTGCC	E11.0	Septum transversumal cell	/	/
E11.0_AAGACCTAGGCAATTA	E11.0	Mesothelial cell	/	/
E11.0_AAGACCTAGGGTCGAT	E11.0	Septum transversumal cell	/	/
E11.0_AAGACCTAGGTGATTA	E11.0	Erythroid progenitor	/	/
E11.0_AAGACCTCACAACGCC	E11.0	Hepatoblast/Hepatocyte	ID3- Hepatoblast/Hepatocyte	/
E11.0_AAGACCTCACAACTGT	E11.0	Myeloid/lymphoid/megakaryoid cell	/	Megakaryocyte-erythroid-mast cell progenitor
E11.0_AAGACCTCACCAGCAC	E11.0	Myeloid/lymphoid/megakaryoid cell	/	Megakaryocyte-erythroid-mast cell progenitor
E11.0_AAGACCTCAGTCTTCC	E11.0	Primitive erythrocyte	/	/
E11.0_AAGACCTCATAAAGGT	E11.0	Hepatoblast/Hepatocyte	ID3- Hepatoblast/Hepatocyte	/
E11.0_AAGACCTCATACGCTA	E11.0	Hepatoblast/Hepatocyte	ID3- Hepatoblast/Hepatocyte	/
E11.0_AAGACCTCATTGCGGC	E11.0	Myeloid/lymphoid/megakaryoid cell	/	Megakaryocyte-erythroid-mast cell progenitor
E11.0_AAGACCTGTATAAACG	E11.0	Hepatic stellate cell	/	/
E11.0_AAGACCTGTCCGAATT	E11.0	Mesothelial cell	/	/
E11.0_AAGACCTGTCCGACGT	E11.0	Primitive erythrocyte	/	/
E11.0_AAGACCTGTCGGGTCT	E11.0	Hepatoblast/Hepatocyte	ID3- Hepatoblast/Hepatocyte	/
E11.0_AAGACCTGTGTGACGA	E11.0	Hepatoblast/Hepatocyte	ID3- Hepatoblast/Hepatocyte	/
E11.0_AAGACCTGTTACTGAC	E11.0	Myeloid/lymphoid/megakaryoid cell	/	Monocyte/Macrophage
E11.0_AAGACCTGTTGAGGTG	E11.0	Hepatoblast/Hepatocyte	ID3- Hepatoblast/Hepatocyte	/
E11.0_AAGACCTGTTGAGTTC	E11.0	Primitive erythrocyte	/	/
E11.0_AAGACCTGTTTAAGCC	E11.0	Erythroid progenitor	/	/
E11.0_AAGACCTTCATTGCGA	E11.0	Hepatoblast/Hepatocyte	ID3- Hepatoblast/Hepatocyte	/
E11.0_AAGACCTTCCCTCAGT	E11.0	Erythroid progenitor	/	/
E11.0_AAGACCTTCCGTCAAA	E11.0	Erythroid progenitor	/	/
E11.0_AAGACCTTCCTTTACA	E11.0	Hepatoblast/Hepatocyte	ID3- Hepatoblast/Hepatocyte	/
E11.0_AAGACCTTCGCCATAA	E11.0	Septum transversumal cell	/	/
E11.0_AAGACCTTCTTCGGTC	E11.0	Septum transversumal cell	/	/
E11.0_AAGCCGCAGAGTAATC	E11.0	Septum transversumal cell	/	/
E11.0_AAGCCGCAGATGCCAG	E11.0	Hepatoblast/Hepatocyte	ID3- Hepatoblast/Hepatocyte	/
E11.0_AAGCCGCAGATGTGTA	E11.0	Myeloid/lymphoid/megakaryoid cell	/	Neutrophil
E11.0_AAGCCGCAGCATCATC	E11.0	Hepatoblast/Hepatocyte	ID3- Hepatoblast/Hepatocyte	/
E11.0_AAGCCGCAGCTAACTC	E11.0	Liver endothelial cell	/	/
E11.0_AAGCCGCAGGTGTGGT	E11.0	Hepatoblast/Hepatocyte	ID3- Hepatoblast/Hepatocyte	/
E11.0_AAGCCGCAGTAATCCC	E11.0	Erythroid progenitor	/	/
E11.0_AAGCCGCAGTCCATAC	E11.0	Myeloid/lymphoid/megakaryoid cell	/	Megakaryocyte-erythroid-mast cell progenitor
E11.0_AAGCCGCAGTGTACTC	E11.0	Hepatoblast/Hepatocyte	ID3- Hepatoblast/Hepatocyte	/
E11.0_AAGCCGCCAAAGGAAG	E11.0	Primitive erythrocyte	/	/
E11.0_AAGCCGCCAAGCCCAC	E11.0	Myeloid/lymphoid/megakaryoid cell	/	Mast cell
E11.0_AAGCCGCCAAGGGTCA	E11.0	Hepatoblast/Hepatocyte	ID3- Hepatoblast/Hepatocyte	/
E11.0_AAGCCGCCAATGGTCT	E11.0	Erythroid progenitor	/	/
E11.0_AAGCCGCCACAGCCCA	E11.0	Hepatoblast/Hepatocyte	ID3- Hepatoblast/Hepatocyte	/
E11.0_AAGCCGCCAGAGCCAA	E11.0	Septum transversumal cell	/	/
E11.0_AAGCCGCCAGATCTGT	E11.0	Hepatoblast/Hepatocyte	ID3- Hepatoblast/Hepatocyte	/
E11.0_AAGCCGCCAGGGTTAG	E11.0	Hepatoblast/Hepatocyte	ID3- Hepatoblast/Hepatocyte	/
E11.0_AAGCCGCCATACAGCT	E11.0	Myeloid/lymphoid/megakaryoid cell	/	Megakaryocyte-erythroid-mast cell progenitor
E11.0_AAGCCGCGTATTACCG	E11.0	Septum transversumal cell	/	/
E11.0_AAGCCGCGTCATATCG	E11.0	Hepatoblast/Hepatocyte	ID3- Hepatoblast/Hepatocyte	/
E11.0_AAGCCGCGTCTAGGTT	E11.0	Hepatoblast/Hepatocyte	ID3- Hepatoblast/Hepatocyte	/
E11.0_AAGCCGCGTGCCTGTG	E11.0	Liver endothelial cell	/	/
E11.0_AAGCCGCGTTGGAGGT	E11.0	Mesothelial cell	/	/
E11.0_AAGCCGCGTTTGTTTC	E11.0	doublet	/	/
E11.0_AAGCCGCTCAAACAAG	E11.0	Hepatoblast/Hepatocyte	ID3- Hepatoblast/Hepatocyte	/
E11.0_AAGCCGCTCACCTTAT	E11.0	Hepatoblast/Hepatocyte	ID3- Hepatoblast/Hepatocyte	/
E11.0_AAGCCGCTCATTTGGG	E11.0	Septum transversumal cell	/	/
E11.0_AAGCCGCTCCAAACTG	E11.0	Mesothelial cell	/	/
E11.0_AAGCCGCTCCGGGTGT	E11.0	Mesothelial cell	/	/
E11.0_AAGGAGCAGAGCTATA	E11.0	Mesothelial cell	/	/
E11.0_AAGGAGCAGATCGATA	E11.0	Myeloid/lymphoid/megakaryoid cell	/	Mast cell
E11.0_AAGGAGCAGCAAATCA	E11.0	Hepatoblast/Hepatocyte	ID3- Hepatoblast/Hepatocyte	/
E11.0_AAGGAGCAGCACCGCT	E11.0	Hepatoblast/Hepatocyte	ID3- Hepatoblast/Hepatocyte	/
E11.0_AAGGAGCAGCGATCCC	E11.0	Hepatoblast/Hepatocyte	ID3- Hepatoblast/Hepatocyte	/
E11.0_AAGGAGCAGGTGATTA	E11.0	Mesothelial cell	/	/
E11.0_AAGGAGCAGTGACATA	E11.0	Erythroid progenitor	/	/
E11.0_AAGGAGCCACCTGGTG	E11.0	Hepatoblast/Hepatocyte	ID3- Hepatoblast/Hepatocyte	/
E11.0_AAGGAGCCAGATGGGT	E11.0	doublet	/	/
E11.0_AAGGAGCCAGCCTTGG	E11.0	Septum transversumal cell	/	/
E11.0_AAGGAGCCAGTTTACG	E11.0	Mesothelial cell	/	/
E11.0_AAGGAGCCATCTACGA	E11.0	Mesothelial cell	/	/
E11.0_AAGGAGCCATCTCCCA	E11.0	Septum transversumal cell	/	/
E11.0_AAGGAGCCATTTCACT	E11.0	Hepatoblast/Hepatocyte	ID3- Hepatoblast/Hepatocyte	/
E11.0_AAGGAGCGTACCGGCT	E11.0	Septum transversumal cell	/	/
E11.0_AAGGAGCGTAGAAAGG	E11.0	Primitive erythrocyte	/	/
E11.0_AAGGAGCGTATGCTTG	E11.0	Primitive erythrocyte	/	/
E11.0_AAGGAGCGTATTACCG	E11.0	Hepatoblast/Hepatocyte	ID3- Hepatoblast/Hepatocyte	/
E11.0_AAGGAGCGTGATGCCC	E11.0	Erythroid progenitor	/	/
E11.0_AAGGAGCGTTGAGGTG	E11.0	Septum transversumal cell	/	/
E11.0_AAGGAGCTCACTCCTG	E11.0	Liver endothelial cell	/	/
E11.0_AAGGAGCTCAGTTAGC	E11.0	Erythroid progenitor	/	/
E11.0_AAGGAGCTCGCGTAGC	E11.0	Septum transversumal cell	/	/
E11.0_AAGGCAGAGACCGGAT	E11.0	Hepatoblast/Hepatocyte	ID3- Hepatoblast/Hepatocyte	/
E11.0_AAGGCAGAGAGACTTA	E11.0	Hepatoblast/Hepatocyte	ID3- Hepatoblast/Hepatocyte	/
E11.0_AAGGCAGAGAGCAATT	E11.0	Erythroid progenitor	/	/
E11.0_AAGGCAGAGATGGCGT	E11.0	Hepatoblast/Hepatocyte	ID3- Hepatoblast/Hepatocyte	/
E11.0_AAGGCAGAGCCCTAAT	E11.0	Hepatoblast/Hepatocyte	ID3- Hepatoblast/Hepatocyte	/
E11.0_AAGGCAGAGCGATATA	E11.0	Septum transversumal cell	/	/
E11.0_AAGGCAGAGGAGTACC	E11.0	Septum transversumal cell	/	/
E11.0_AAGGCAGAGGATGGTC	E11.0	Erythroid progenitor	/	/
E11.0_AAGGCAGAGGGATGGG	E11.0	Hepatoblast/Hepatocyte	ID3- Hepatoblast/Hepatocyte	/
E11.0_AAGGCAGAGTAGCGGT	E11.0	Septum transversumal cell	/	/
E11.0_AAGGCAGAGTCAATAG	E11.0	Primitive erythrocyte	/	/
E11.0_AAGGCAGAGTGACTCT	E11.0	Erythroid progenitor	/	/
E11.0_AAGGCAGAGTGGTAAT	E11.0	Primitive erythrocyte	/	/
E11.0_AAGGCAGCAAGCCGTC	E11.0	Primitive erythrocyte	/	/
E11.0_AAGGCAGCACCACGTG	E11.0	Hepatoblast/Hepatocyte	ID3- Hepatoblast/Hepatocyte	/
E11.0_AAGGCAGCACCCTATC	E11.0	Hepatoblast/Hepatocyte	ID3+ Hepatoblast	/
E11.0_AAGGCAGCACCTCGTT	E11.0	Septum transversumal cell	/	/
E11.0_AAGGCAGCAGCCTATA	E11.0	Erythroid progenitor	/	/
E11.0_AAGGCAGCATGGGAAC	E11.0	Septum transversumal cell	/	/
E11.0_AAGGCAGCATGTCTCC	E11.0	Primitive erythrocyte	/	/
E11.0_AAGGCAGCATTAACCG	E11.0	Cholangiocyte	Extrahepatic cholangiocyte	/
E11.0_AAGGCAGCATTGAGCT	E11.0	Primitive erythrocyte	/	/
E11.0_AAGGCAGGTAAGCACG	E11.0	Hepatoblast/Hepatocyte	ID3- Hepatoblast/Hepatocyte	/
E11.0_AAGGCAGGTACACCGC	E11.0	Hepatoblast/Hepatocyte	ID3+ Hepatoblast	/
E11.0_AAGGCAGGTCAGTGGA	E11.0	Septum transversumal cell	/	/
E11.0_AAGGCAGGTCCCGACA	E11.0	Septum transversumal cell	/	/
E11.0_AAGGCAGGTGCACGAA	E11.0	Hepatoblast/Hepatocyte	ID3- Hepatoblast/Hepatocyte	/
E11.0_AAGGCAGGTGTGAATA	E11.0	Erythroid progenitor	/	/
E11.0_AAGGCAGGTGTGGCTC	E11.0	Hepatoblast/Hepatocyte	ID3- Hepatoblast/Hepatocyte	/
E11.0_AAGGCAGTCAACCATG	E11.0	Septum transversumal cell	/	/
E11.0_AAGGCAGTCAACGAAA	E11.0	Septum transversumal cell	/	/
E11.0_AAGGCAGTCACGGTTA	E11.0	Hepatoblast/Hepatocyte	ID3- Hepatoblast/Hepatocyte	/
E11.0_AAGGCAGTCAGAGCTT	E11.0	doublet	/	/
E11.0_AAGGCAGTCCGTCATC	E11.0	Mesothelial cell	/	/
E11.0_AAGGCAGTCCTCAACC	E11.0	Septum transversumal cell	/	/
E11.0_AAGGCAGTCGTAGGAG	E11.0	Erythroid progenitor	/	/
E11.0_AAGGCAGTCGTTTATC	E11.0	Hepatoblast/Hepatocyte	ID3- Hepatoblast/Hepatocyte	/
E11.0_AAGGCAGTCTCGATGA	E11.0	Hepatoblast/Hepatocyte	ID3- Hepatoblast/Hepatocyte	/
E11.0_AAGGTTCAGCGTTTAC	E11.0	Erythroid progenitor	/	/
E11.0_AAGGTTCAGCTAGGCA	E11.0	Primitive erythrocyte	/	/
E11.0_AAGGTTCAGGAGTCTG	E11.0	Septum transversumal cell	/	/
E11.0_AAGGTTCAGTTGTAGA	E11.0	Septum transversumal cell	/	/
E11.0_AAGGTTCCAAAGTCAA	E11.0	Erythroid progenitor	/	/
E11.0_AAGGTTCCAGCATGAG	E11.0	Myeloid/lymphoid/megakaryoid cell	/	Megakaryocyte-erythroid-mast cell progenitor
E11.0_AAGGTTCCAGGTCTCG	E11.0	Liver endothelial cell	/	/
E11.0_AAGGTTCCAGTGGAGT	E11.0	Hepatoblast/Hepatocyte	ID3- Hepatoblast/Hepatocyte	/
E11.0_AAGGTTCCATAGACTC	E11.0	Liver endothelial cell	/	/
E11.0_AAGGTTCGTAAAGGAG	E11.0	Erythroid progenitor	/	/
E11.0_AAGGTTCGTACCGAGA	E11.0	Liver endothelial cell	/	/
E11.0_AAGGTTCGTATGGTTC	E11.0	Erythroid progenitor	/	/
E11.0_AAGGTTCGTCCCTACT	E11.0	Mesothelial cell	/	/
E11.0_AAGGTTCGTCCCTTGT	E11.0	doublet	/	/
E11.0_AAGGTTCGTCTCGTTC	E11.0	Primitive erythrocyte	/	/
E11.0_AAGGTTCGTGCTTCTC	E11.0	Erythroid progenitor	/	/
E11.0_AAGGTTCGTTCGCTAA	E11.0	Erythroid progenitor	/	/
E11.0_AAGGTTCGTTCTCATT	E11.0	Hepatoblast/Hepatocyte	ID3- Hepatoblast/Hepatocyte	/
E11.0_AAGGTTCGTTTCCACC	E11.0	Primitive erythrocyte	/	/
E11.0_AAGGTTCGTTTGGGCC	E11.0	Septum transversumal cell	/	/
E11.0_AAGGTTCTCAACGAAA	E11.0	Septum transversumal cell	/	/
E11.0_AAGGTTCTCAGAGGTG	E11.0	Hepatoblast/Hepatocyte	ID3- Hepatoblast/Hepatocyte	/
E11.0_AAGGTTCTCAGGCAAG	E11.0	Mesothelial cell	/	/
E11.0_AAGGTTCTCCGGGTGT	E11.0	Mesothelial cell	/	/
E11.0_AAGGTTCTCCGTCATC	E11.0	Hepatoblast/Hepatocyte	ID3- Hepatoblast/Hepatocyte	/
E11.0_AAGGTTCTCGATGAGG	E11.0	Septum transversumal cell	/	/
E11.0_AAGGTTCTCTACCTGC	E11.0	doublet	/	/
E11.0_AAGGTTCTCTTCCTTC	E11.0	Hepatoblast/Hepatocyte	ID3- Hepatoblast/Hepatocyte	/
E11.0_AAGGTTCTCTTCTGGC	E11.0	Hepatoblast/Hepatocyte	ID3- Hepatoblast/Hepatocyte	/
E11.0_AAGTCTGAGCTAGTGG	E11.0	Mesothelial cell	/	/
E11.0_AAGTCTGAGGCAAAGA	E11.0	Hepatoblast/Hepatocyte	ID3- Hepatoblast/Hepatocyte	/
E11.0_AAGTCTGAGGCATGTG	E11.0	Erythroid progenitor	/	/
E11.0_AAGTCTGAGTGACTCT	E11.0	Erythroid progenitor	/	/
E11.0_AAGTCTGAGTGCCATT	E11.0	Septum transversumal cell	/	/
E11.0_AAGTCTGAGTGTACGG	E11.0	Primitive erythrocyte	/	/
E11.0_AAGTCTGCAATCCAAC	E11.0	Hepatoblast/Hepatocyte	ID3- Hepatoblast/Hepatocyte	/
E11.0_AAGTCTGCACATTAGC	E11.0	Erythroid progenitor	/	/
E11.0_AAGTCTGCAGGTCGTC	E11.0	Hepatoblast/Hepatocyte	ID3- Hepatoblast/Hepatocyte	/
E11.0_AAGTCTGCATCACAAC	E11.0	Primitive erythrocyte	/	/
E11.0_AAGTCTGGTAAGCACG	E11.0	Hepatoblast/Hepatocyte	ID3- Hepatoblast/Hepatocyte	/
E11.0_AAGTCTGGTAGCGATG	E11.0	Septum transversumal cell	/	/
E11.0_AAGTCTGGTAGCGCTC	E11.0	Primitive erythrocyte	/	/
E11.0_AAGTCTGGTAGCTAAA	E11.0	Erythroid progenitor	/	/
E11.0_AAGTCTGGTAGCTTGT	E11.0	Erythroid progenitor	/	/
E11.0_AAGTCTGGTCAGGACA	E11.0	Hepatoblast/Hepatocyte	ID3- Hepatoblast/Hepatocyte	/
E11.0_AAGTCTGGTCGGATCC	E11.0	Hepatoblast/Hepatocyte	ID3- Hepatoblast/Hepatocyte	/
E11.0_AAGTCTGGTGTCAATC	E11.0	Erythroid progenitor	/	/
E11.0_AAGTCTGGTTCTGAAC	E11.0	Erythroid progenitor	/	/
E11.0_AAGTCTGGTTCTGGTA	E11.0	Hepatoblast/Hepatocyte	ID3- Hepatoblast/Hepatocyte	/
E11.0_AAGTCTGGTTTGGCGC	E11.0	Septum transversumal cell	/	/
E11.0_AAGTCTGTCACATACG	E11.0	Septum transversumal cell	/	/
E11.0_AAGTCTGTCAGAGACG	E11.0	Erythroid progenitor	/	/
E11.0_AAGTCTGTCCAGTATG	E11.0	Primitive erythrocyte	/	/
E11.0_AAGTCTGTCCCTCAGT	E11.0	Cholangiocyte	Extrahepatic cholangiocyte	/
E11.0_AAGTCTGTCGTCACGG	E11.0	Erythroid progenitor	/	/
E11.0_AAGTCTGTCTCCAGGG	E11.0	Mesothelial cell	/	/
E11.0_AAGTCTGTCTTATCTG	E11.0	Septum transversumal cell	/	/
E11.0_AATCCAGAGAATTGTG	E11.0	Myeloid/lymphoid/megakaryoid cell	/	Megakaryocyte-erythroid-mast cell progenitor
E11.0_AATCCAGAGCAAATCA	E11.0	doublet	/	/
E11.0_AATCCAGAGCTTATCG	E11.0	Myeloid/lymphoid/megakaryoid cell	/	Megakaryocyte-erythroid-mast cell progenitor
E11.0_AATCCAGAGGAATCGC	E11.0	Myeloid/lymphoid/megakaryoid cell	/	Megakaryocyte-erythroid-mast cell progenitor
E11.0_AATCCAGAGGCCCGTT	E11.0	Mesothelial cell	/	/
E11.0_AATCCAGAGGTGTTAA	E11.0	Liver endothelial cell	/	/
E11.0_AATCCAGAGTACGCGA	E11.0	Myeloid/lymphoid/megakaryoid cell	/	Mast cell
E11.0_AATCCAGAGTCGTACT	E11.0	Myeloid/lymphoid/megakaryoid cell	/	Megakaryocyte-erythroid-mast cell progenitor
E11.0_AATCCAGCAAGTAATG	E11.0	Myeloid/lymphoid/megakaryoid cell	/	Mast cell
E11.0_AATCCAGCAATGTTGC	E11.0	Erythroid progenitor	/	/
E11.0_AATCCAGCACAGAGGT	E11.0	Septum transversumal cell	/	/
E11.0_AATCCAGCACATGGGA	E11.0	Septum transversumal cell	/	/
E11.0_AATCCAGCAGTGGAGT	E11.0	Mesothelial cell	/	/
E11.0_AATCCAGGTAAGTGTA	E11.0	Septum transversumal cell	/	/
E11.0_AATCCAGGTAGCGATG	E11.0	Hepatoblast/Hepatocyte	ID3- Hepatoblast/Hepatocyte	/
E11.0_AATCCAGGTCGAATCT	E11.0	Septum transversumal cell	/	/
E11.0_AATCCAGGTCTAAACC	E11.0	Primitive erythrocyte	/	/
E11.0_AATCCAGGTCTCATCC	E11.0	Mesothelial cell	/	/
E11.0_AATCCAGGTGCAGGTA	E11.0	Erythroid progenitor	/	/
E11.0_AATCCAGGTTAGAACA	E11.0	Erythroid progenitor	/	/
E11.0_AATCCAGTCCAGAAGG	E11.0	Erythroid progenitor	/	/
E11.0_AATCCAGTCGCGTTTC	E11.0	Septum transversumal cell	/	/
E11.0_AATCCAGTCGGCCGAT	E11.0	Erythroid progenitor	/	/
E11.0_AATCCAGTCGTCCAGG	E11.0	Myeloid/lymphoid/megakaryoid cell	/	Megakaryocyte-erythroid-mast cell progenitor
E11.0_AATCCAGTCTTGAGGT	E11.0	Kupffer cell	/	/
E11.0_AATCGGTAGAAGGTTT	E11.0	Erythroid progenitor	/	/
E11.0_AATCGGTAGTACGATA	E11.0	Erythroid progenitor	/	/
E11.0_AATCGGTAGTACGTAA	E11.0	Septum transversumal cell	/	/
E11.0_AATCGGTCAAAGGCGT	E11.0	Septum transversumal cell	/	/
E11.0_AATCGGTCAAGAGGCT	E11.0	Erythroid progenitor	/	/
E11.0_AATCGGTCAAGGCTCC	E11.0	Hepatoblast/Hepatocyte	ID3+ Hepatoblast	/
E11.0_AATCGGTCAATAGCGG	E11.0	Erythroid progenitor	/	/
E11.0_AATCGGTCACAACGTT	E11.0	Hepatoblast/Hepatocyte	ID3- Hepatoblast/Hepatocyte	/
E11.0_AATCGGTCACATAACC	E11.0	Septum transversumal cell	/	/
E11.0_AATCGGTCACGCGAAA	E11.0	Septum transversumal cell	/	/
E11.0_AATCGGTCACGTCTCT	E11.0	Erythroid progenitor	/	/
E11.0_AATCGGTCAGTGAGTG	E11.0	Septum transversumal cell	/	/
E11.0_AATCGGTGTACCGTTA	E11.0	Septum transversumal cell	/	/
E11.0_AATCGGTGTAGCTAAA	E11.0	Myeloid/lymphoid/megakaryoid cell	/	Megakaryocyte-erythroid-mast cell progenitor
E11.0_AATCGGTGTAGGAGTC	E11.0	Hepatoblast/Hepatocyte	ID3- Hepatoblast/Hepatocyte	/
E11.0_AATCGGTGTAGGGTAC	E11.0	Liver endothelial cell	/	/
E11.0_AATCGGTGTATATCCG	E11.0	Hepatoblast/Hepatocyte	ID3+ Hepatoblast	/
E11.0_AATCGGTGTCCAAGTT	E11.0	Erythroid progenitor	/	/
E11.0_AATCGGTGTCTAGGTT	E11.0	Septum transversumal cell	/	/
E11.0_AATCGGTGTGCTGTAT	E11.0	Septum transversumal cell	/	/
E11.0_AATCGGTGTTACGTCA	E11.0	Erythroid progenitor	/	/
E11.0_AATCGGTTCACCCTCA	E11.0	doublet	/	/
E11.0_AATCGGTTCACCGGGT	E11.0	Erythroid progenitor	/	/
E11.0_AATCGGTTCCCAAGTA	E11.0	Mesothelial cell	/	/
E11.0_AATCGGTTCGCAGGCT	E11.0	doublet	/	/
E11.0_AATCGGTTCTCTGAGA	E11.0	Hepatoblast/Hepatocyte	ID3- Hepatoblast/Hepatocyte	/
E11.0_AATCGGTTCTGACCTC	E11.0	Septum transversumal cell	/	/
E11.0_AATCGGTTCTGCTGCT	E11.0	Septum transversumal cell	/	/
E11.0_AATCGGTTCTGCTGTC	E11.0	Erythroid progenitor	/	/
E11.0_ACACCAAAGACTACAA	E11.0	Septum transversumal cell	/	/
E11.0_ACACCAAAGCCCGAAA	E11.0	Primitive erythrocyte	/	/
E11.0_ACACCAAAGGCAGGTT	E11.0	Hepatoblast/Hepatocyte	ID3- Hepatoblast/Hepatocyte	/
E11.0_ACACCAAAGGGAAACA	E11.0	Hematopoietic stem and progenitor cell	/	Hematopoietic progenitor and stem cell
E11.0_ACACCAAAGGGAGTAA	E11.0	Mesothelial cell	/	/
E11.0_ACACCAAAGTGGCACA	E11.0	Mesothelial cell	/	/
E11.0_ACACCAAAGTTCCACA	E11.0	Myeloid/lymphoid/megakaryoid cell	/	Megakaryocyte-erythroid-mast cell progenitor
E11.0_ACACCAACAAGGACTG	E11.0	Septum transversumal cell	/	/
E11.0_ACACCAACAAGGTTCT	E11.0	Primitive erythrocyte	/	/
E11.0_ACACCAACAAGTTCTG	E11.0	Septum transversumal cell	/	/
E11.0_ACACCAACACAGACTT	E11.0	Hepatoblast/Hepatocyte	ID3- Hepatoblast/Hepatocyte	/
E11.0_ACACCAACACATCCAA	E11.0	doublet	/	/
E11.0_ACACCAACACGAGGTA	E11.0	Hepatoblast/Hepatocyte	ID3- Hepatoblast/Hepatocyte	/
E11.0_ACACCAACACTAAGTC	E11.0	Hepatoblast/Hepatocyte	ID3- Hepatoblast/Hepatocyte	/
E11.0_ACACCAACACTGTTAG	E11.0	Mesothelial cell	/	/
E11.0_ACACCAACAGATAATG	E11.0	Septum transversumal cell	/	/
E11.0_ACACCAACATCCCACT	E11.0	Erythroid progenitor	/	/
E11.0_ACACCAAGTAAGTAGT	E11.0	Erythroid progenitor	/	/
E11.0_ACACCAAGTACTCTCC	E11.0	Erythroid progenitor	/	/
E11.0_ACACCAAGTAGCCTCG	E11.0	Erythroid progenitor	/	/
E11.0_ACACCAAGTATAGTAG	E11.0	Hepatoblast/Hepatocyte	ID3- Hepatoblast/Hepatocyte	/
E11.0_ACACCAAGTCAATACC	E11.0	Myeloid/lymphoid/megakaryoid cell	/	Megakaryocyte
E11.0_ACACCAAGTCACTGGC	E11.0	Septum transversumal cell	/	/
E11.0_ACACCAAGTCATCGGC	E11.0	Liver endothelial cell	/	/
E11.0_ACACCAAGTCCGAAGA	E11.0	Erythroid progenitor	/	/
E11.0_ACACCAAGTGCGCTTG	E11.0	Septum transversumal cell	/	/
E11.0_ACACCAAGTGCTCTTC	E11.0	Septum transversumal cell	/	/
E11.0_ACACCAAGTTACGACT	E11.0	Erythroid progenitor	/	/
E11.0_ACACCAATCAAGAAGT	E11.0	Hepatoblast/Hepatocyte	ID3- Hepatoblast/Hepatocyte	/
E11.0_ACACCAATCACCCTCA	E11.0	Primitive erythrocyte	/	/
E11.0_ACACCAATCACCGGGT	E11.0	Erythroid progenitor	/	/
E11.0_ACACCAATCCCGGATG	E11.0	Primitive erythrocyte	/	/
E11.0_ACACCAATCCGTAGTA	E11.0	Mesothelial cell	/	/
E11.0_ACACCAATCGCCCTTA	E11.0	Hepatoblast/Hepatocyte	ID3- Hepatoblast/Hepatocyte	/
E11.0_ACACCAATCTCGCTTG	E11.0	Hepatoblast/Hepatocyte	ID3- Hepatoblast/Hepatocyte	/
E11.0_ACACCAATCTGCCAGG	E11.0	Septum transversumal cell	/	/
E11.0_ACACCAATCTGTCAAG	E11.0	Erythroid progenitor	/	/
E11.0_ACACCCTAGAACTCGG	E11.0	doublet	/	/
E11.0_ACACCCTAGAGCTTCT	E11.0	Erythroid progenitor	/	/
E11.0_ACACCCTAGCCAGTAG	E11.0	Hepatoblast/Hepatocyte	ID3- Hepatoblast/Hepatocyte	/
E11.0_ACACCCTAGCGATGAC	E11.0	Hepatoblast/Hepatocyte	ID3- Hepatoblast/Hepatocyte	/
E11.0_ACACCCTAGGGTATCG	E11.0	Erythroid progenitor	/	/
E11.0_ACACCCTAGGTCGGAT	E11.0	Hepatoblast/Hepatocyte	ID3- Hepatoblast/Hepatocyte	/
E11.0_ACACCCTAGTTAAGTG	E11.0	Hepatoblast/Hepatocyte	ID3- Hepatoblast/Hepatocyte	/
E11.0_ACACCCTCAAACCTAC	E11.0	Myeloid/lymphoid/megakaryoid cell	/	Neutrophil
E11.0_ACACCCTCAAAGCAAT	E11.0	Erythroid progenitor	/	/
E11.0_ACACCCTCAAGGACAC	E11.0	Hepatoblast/Hepatocyte	ID3- Hepatoblast/Hepatocyte	/
E11.0_ACACCCTCAATGTAAG	E11.0	Erythroid progenitor	/	/
E11.0_ACACCCTCAGTTTACG	E11.0	Septum transversumal cell	/	/
E11.0_ACACCCTCATCACCCT	E11.0	Erythroid progenitor	/	/
E11.0_ACACCCTCATGCCTTC	E11.0	Mesothelial cell	/	/
E11.0_ACACCCTGTAGCGCTC	E11.0	Erythroid progenitor	/	/
E11.0_ACACCCTGTAGCGTGA	E11.0	Septum transversumal cell	/	/
E11.0_ACACCCTGTAGCTGCC	E11.0	Hepatoblast/Hepatocyte	ID3- Hepatoblast/Hepatocyte	/
E11.0_ACACCCTGTCGCTTCT	E11.0	Erythroid progenitor	/	/
E11.0_ACACCCTGTGAGGGAG	E11.0	Septum transversumal cell	/	/
E11.0_ACACCCTGTTATGCGT	E11.0	Primitive erythrocyte	/	/
E11.0_ACACCCTGTTGCTCCT	E11.0	Erythroid progenitor	/	/
E11.0_ACACCCTGTTTCCACC	E11.0	Hepatoblast/Hepatocyte	ID3- Hepatoblast/Hepatocyte	/
E11.0_ACACCCTTCAAGATCC	E11.0	Erythroid progenitor	/	/
E11.0_ACACCCTTCAGTGCAT	E11.0	Hepatoblast/Hepatocyte	ID3- Hepatoblast/Hepatocyte	/
E11.0_ACACCCTTCCACGTTC	E11.0	Erythroid progenitor	/	/
E11.0_ACACCCTTCTCACATT	E11.0	Septum transversumal cell	/	/
E11.0_ACACCCTTCTGCAAGT	E11.0	Erythroid progenitor	/	/
E11.0_ACACCCTTCTGCGGCA	E11.0	Septum transversumal cell	/	/
E11.0_ACACCGGAGGGCTCTC	E11.0	Hepatoblast/Hepatocyte	ID3- Hepatoblast/Hepatocyte	/
E11.0_ACACCGGCAATGTTGC	E11.0	Primitive erythrocyte	/	/
E11.0_ACACCGGCAGGTCTCG	E11.0	Primitive erythrocyte	/	/
E11.0_ACACCGGCATACCATG	E11.0	Hepatoblast/Hepatocyte	ID3- Hepatoblast/Hepatocyte	/
E11.0_ACACCGGCATACTCTT	E11.0	Mesothelial cell	/	/
E11.0_ACACCGGCATCCGTGG	E11.0	Septum transversumal cell	/	/
E11.0_ACACCGGGTAAACACA	E11.0	Hepatoblast/Hepatocyte	ID3- Hepatoblast/Hepatocyte	/
E11.0_ACACCGGGTAAGGATT	E11.0	Primitive erythrocyte	/	/
E11.0_ACACCGGGTACCAGTT	E11.0	Mesothelial cell	/	/
E11.0_ACACCGGGTCAAAGCG	E11.0	Hepatoblast/Hepatocyte	ID3- Hepatoblast/Hepatocyte	/
E11.0_ACACCGGGTGGGTATG	E11.0	Erythroid progenitor	/	/
E11.0_ACACCGGGTGGTAACG	E11.0	doublet	/	/
E11.0_ACACCGGGTGTGCCTG	E11.0	Mesothelial cell	/	/
E11.0_ACACCGGGTTAAGACA	E11.0	Septum transversumal cell	/	/
E11.0_ACACCGGGTTATCCGA	E11.0	Kupffer cell	/	/
E11.0_ACACCGGTCACGACTA	E11.0	Primitive erythrocyte	/	/
E11.0_ACACCGGTCCAAGCCG	E11.0	Primitive erythrocyte	/	/
E11.0_ACACCGGTCCTTCAAT	E11.0	Erythroid progenitor	/	/
E11.0_ACACCGGTCTGCGGCA	E11.0	Erythroid progenitor	/	/
E11.0_ACACCGGTCTGCGTAA	E11.0	Septum transversumal cell	/	/
E11.0_ACACCGGTCTTACCGC	E11.0	doublet	/	/
E11.0_ACACCGGTCTTCGAGA	E11.0	Septum transversumal cell	/	/
E11.0_ACACCGGTCTTGGGTA	E11.0	doublet	/	/
E11.0_ACACTGAAGAACAATC	E11.0	Erythroid progenitor	/	/
E11.0_ACACTGAAGAAGCCCA	E11.0	Hepatoblast/Hepatocyte	ID3- Hepatoblast/Hepatocyte	/
E11.0_ACACTGAAGATGCCTT	E11.0	Hepatoblast/Hepatocyte	ID3- Hepatoblast/Hepatocyte	/
E11.0_ACACTGAAGCTACCGC	E11.0	doublet	/	/
E11.0_ACACTGAAGGACTGGT	E11.0	Hepatoblast/Hepatocyte	ID3- Hepatoblast/Hepatocyte	/
E11.0_ACACTGAAGGCGATAC	E11.0	Erythroid progenitor	/	/
E11.0_ACACTGAAGTAGGTGC	E11.0	Erythroid progenitor	/	/
E11.0_ACACTGACACAACGTT	E11.0	Septum transversumal cell	/	/
E11.0_ACACTGACACACGCTG	E11.0	Septum transversumal cell	/	/
E11.0_ACACTGACACCTATCC	E11.0	Liver endothelial cell	/	/
E11.0_ACACTGACACCTGGTG	E11.0	Erythroid progenitor	/	/
E11.0_ACACTGACACGACTCG	E11.0	Myeloid/lymphoid/megakaryoid cell	/	Megakaryocyte-erythroid-mast cell progenitor
E11.0_ACACTGACACGGCCAT	E11.0	Primitive erythrocyte	/	/
E11.0_ACACTGACACTGAAGG	E11.0	Hepatoblast/Hepatocyte	ID3- Hepatoblast/Hepatocyte	/
E11.0_ACACTGACACTTCGAA	E11.0	Hepatoblast/Hepatocyte	ID3- Hepatoblast/Hepatocyte	/
E11.0_ACACTGACATCACGTA	E11.0	Erythroid progenitor	/	/
E11.0_ACACTGACATTCCTCG	E11.0	Primitive erythrocyte	/	/
E11.0_ACACTGAGTAAGGGAA	E11.0	Septum transversumal cell	/	/
E11.0_ACACTGAGTCGGGTCT	E11.0	Primitive erythrocyte	/	/
E11.0_ACACTGAGTCTCTTTA	E11.0	Septum transversumal cell	/	/
E11.0_ACACTGAGTGAAATCA	E11.0	Liver endothelial cell	/	/
E11.0_ACACTGAGTGAGGGAG	E11.0	Septum transversumal cell	/	/
E11.0_ACACTGAGTGTGACCC	E11.0	Mesothelial cell	/	/
E11.0_ACACTGAGTTCAGTAC	E11.0	Septum transversumal cell	/	/
E11.0_ACACTGAGTTTGACTG	E11.0	Septum transversumal cell	/	/
E11.0_ACACTGATCGCAAACT	E11.0	Hepatoblast/Hepatocyte	ID3- Hepatoblast/Hepatocyte	/
E11.0_ACACTGATCGCCTGTT	E11.0	Mesothelial cell	/	/
E11.0_ACACTGATCGGCTTGG	E11.0	Hepatoblast/Hepatocyte	ID3- Hepatoblast/Hepatocyte	/
E11.0_ACACTGATCTGTCTAT	E11.0	Liver endothelial cell	/	/
E11.0_ACACTGATCTTGCCGT	E11.0	Myeloid/lymphoid/megakaryoid cell	/	Megakaryocyte-erythroid-mast cell progenitor
E11.0_ACACTGATCTTGGGTA	E11.0	Erythroid progenitor	/	/
E11.0_ACAGCCGAGACACGAC	E11.0	Hepatoblast/Hepatocyte	ID3- Hepatoblast/Hepatocyte	/
E11.0_ACAGCCGAGACCACGA	E11.0	Liver endothelial cell	/	/
E11.0_ACAGCCGAGACTAAGT	E11.0	Primitive erythrocyte	/	/
E11.0_ACAGCCGAGACTGGGT	E11.0	Erythroid progenitor	/	/
E11.0_ACAGCCGAGATCACGG	E11.0	Primitive erythrocyte	/	/
E11.0_ACAGCCGAGCACAGGT	E11.0	Mesothelial cell	/	/
E11.0_ACAGCCGAGCAGGTCA	E11.0	doublet	/	/
E11.0_ACAGCCGAGCTCTCGG	E11.0	Primitive erythrocyte	/	/
E11.0_ACAGCCGAGGACCACA	E11.0	Mesothelial cell	/	/
E11.0_ACAGCCGAGTAGATGT	E11.0	Hepatoblast/Hepatocyte	ID3+ Hepatoblast	/
E11.0_ACAGCCGAGTTGCAGG	E11.0	Mesothelial cell	/	/
E11.0_ACAGCCGCAAGCCATT	E11.0	Erythroid progenitor	/	/
E11.0_ACAGCCGCAAGTTCTG	E11.0	Hepatoblast/Hepatocyte	ID3- Hepatoblast/Hepatocyte	/
E11.0_ACAGCCGCACATAACC	E11.0	Septum transversumal cell	/	/
E11.0_ACAGCCGCACGGCGTT	E11.0	Septum transversumal cell	/	/
E11.0_ACAGCCGCACTGTGTA	E11.0	Septum transversumal cell	/	/
E11.0_ACAGCCGCAGCGATCC	E11.0	Liver endothelial cell	/	/
E11.0_ACAGCCGGTACAGACG	E11.0	Septum transversumal cell	/	/
E11.0_ACAGCCGGTAGCACGA	E11.0	Erythroid progenitor	/	/
E11.0_ACAGCCGGTATAGGGC	E11.0	Erythroid progenitor	/	/
E11.0_ACAGCCGGTATATCCG	E11.0	Septum transversumal cell	/	/
E11.0_ACAGCCGGTCCAAGTT	E11.0	Septum transversumal cell	/	/
E11.0_ACAGCCGGTCTTCGTC	E11.0	Mesothelial cell	/	/
E11.0_ACAGCCGGTCTTTCAT	E11.0	Hepatoblast/Hepatocyte	ID3- Hepatoblast/Hepatocyte	/
E11.0_ACAGCCGGTGATGTCT	E11.0	Erythroid progenitor	/	/
E11.0_ACAGCCGGTTAAGACA	E11.0	Hepatoblast/Hepatocyte	ID3- Hepatoblast/Hepatocyte	/
E11.0_ACAGCCGTCCTAGAAC	E11.0	Primitive erythrocyte	/	/
E11.0_ACAGCCGTCCTTGGTC	E11.0	Erythroid progenitor	/	/
E11.0_ACAGCCGTCGTGGGAA	E11.0	Septum transversumal cell	/	/
E11.0_ACAGCCGTCTATGTGG	E11.0	Liver endothelial cell	/	/
E11.0_ACAGCCGTCTGGCGAC	E11.0	Hepatoblast/Hepatocyte	ID3- Hepatoblast/Hepatocyte	/
E11.0_ACAGCTAAGAACAATC	E11.0	Myeloid/lymphoid/megakaryoid cell	/	Megakaryocyte-erythroid-mast cell progenitor
E11.0_ACAGCTAAGACCCACC	E11.0	Septum transversumal cell	/	/
E11.0_ACAGCTAAGAGGGATA	E11.0	doublet	/	/
E11.0_ACAGCTAAGAGGTACC	E11.0	doublet	/	/
E11.0_ACAGCTAAGCTACCGC	E11.0	Hepatoblast/Hepatocyte	ID3- Hepatoblast/Hepatocyte	/
E11.0_ACAGCTAAGCTTCGCG	E11.0	Erythroid progenitor	/	/
E11.0_ACAGCTAAGTTCGCAT	E11.0	doublet	/	/
E11.0_ACAGCTACAAGTCATC	E11.0	Erythroid progenitor	/	/
E11.0_ACAGCTACAAGTTCTG	E11.0	Septum transversumal cell	/	/
E11.0_ACAGCTACACATGTGT	E11.0	Kupffer cell	/	/
E11.0_ACAGCTACAGGAATCG	E11.0	Hepatoblast/Hepatocyte	ID3- Hepatoblast/Hepatocyte	/
E11.0_ACAGCTACAGTAAGAT	E11.0	Mesothelial cell	/	/
E11.0_ACAGCTACAGTATGCT	E11.0	Erythroid progenitor	/	/
E11.0_ACAGCTACATCTATGG	E11.0	Hepatoblast/Hepatocyte	ID3- Hepatoblast/Hepatocyte	/
E11.0_ACAGCTACATGAAGTA	E11.0	Primitive erythrocyte	/	/
E11.0_ACAGCTAGTAATTGGA	E11.0	Primitive erythrocyte	/	/
E11.0_ACAGCTAGTAGAGGAA	E11.0	Erythroid progenitor	/	/
E11.0_ACAGCTAGTAGGCTGA	E11.0	Hepatoblast/Hepatocyte	ID3- Hepatoblast/Hepatocyte	/
E11.0_ACAGCTAGTAGTAGTA	E11.0	doublet	/	/
E11.0_ACAGCTAGTCAAAGAT	E11.0	doublet	/	/
E11.0_ACAGCTAGTCCCTACT	E11.0	Hepatoblast/Hepatocyte	ID3- Hepatoblast/Hepatocyte	/
E11.0_ACAGCTAGTCTGCGGT	E11.0	Primitive erythrocyte	/	/
E11.0_ACAGCTAGTTAAGACA	E11.0	Hematopoietic stem and progenitor cell	/	Hematopoietic progenitor and stem cell
E11.0_ACAGCTAGTTCGTGAT	E11.0	Erythroid progenitor	/	/
E11.0_ACAGCTATCACAATGC	E11.0	Septum transversumal cell	/	/
E11.0_ACAGCTATCCAAATGC	E11.0	Septum transversumal cell	/	/
E11.0_ACAGCTATCCGCGCAA	E11.0	Hepatoblast/Hepatocyte	ID3- Hepatoblast/Hepatocyte	/
E11.0_ACAGCTATCCTTGACC	E11.0	Primitive erythrocyte	/	/
E11.0_ACAGCTATCGACCAGC	E11.0	Septum transversumal cell	/	/
E11.0_ACAGCTATCGGTTAAC	E11.0	Hepatoblast/Hepatocyte	ID3+ Hepatoblast	/
E11.0_ACAGCTATCGTCCAGG	E11.0	Septum transversumal cell	/	/
E11.0_ACAGCTATCTGAGGGA	E11.0	Hepatoblast/Hepatocyte	ID3- Hepatoblast/Hepatocyte	/
E11.0_ACATACGAGAATAGGG	E11.0	Primitive erythrocyte	/	/
E11.0_ACATACGAGACTAAGT	E11.0	doublet	/	/
E11.0_ACATACGAGAGGTACC	E11.0	doublet	/	/
E11.0_ACATACGAGCGTAGTG	E11.0	Erythroid progenitor	/	/
E11.0_ACATACGCAAGTAGTA	E11.0	Hepatoblast/Hepatocyte	ID3- Hepatoblast/Hepatocyte	/
E11.0_ACATACGCACCTGGTG	E11.0	Hepatoblast/Hepatocyte	ID3- Hepatoblast/Hepatocyte	/
E11.0_ACATACGCACGCTTTC	E11.0	Mesothelial cell	/	/
E11.0_ACATACGCAGCCTATA	E11.0	doublet	/	/
E11.0_ACATACGCAGTATAAG	E11.0	Liver endothelial cell	/	/
E11.0_ACATACGCAGTTAACC	E11.0	Mesothelial cell	/	/
E11.0_ACATACGGTAAACCTC	E11.0	Erythroid progenitor	/	/
E11.0_ACATACGGTACCGTTA	E11.0	Myeloid/lymphoid/megakaryoid cell	/	Megakaryocyte-erythroid-mast cell progenitor
E11.0_ACATACGGTCAAACTC	E11.0	Erythroid progenitor	/	/
E11.0_ACATACGGTCAATGTC	E11.0	Septum transversumal cell	/	/
E11.0_ACATACGGTGACAAAT	E11.0	Erythroid progenitor	/	/
E11.0_ACATACGGTGCAGACA	E11.0	Myeloid/lymphoid/megakaryoid cell	/	Neutrophil
E11.0_ACATACGGTTCGCTAA	E11.0	Erythroid progenitor	/	/
E11.0_ACATACGTCAATACCG	E11.0	Erythroid progenitor	/	/
E11.0_ACATACGTCACTGGGC	E11.0	Hepatoblast/Hepatocyte	ID3- Hepatoblast/Hepatocyte	/
E11.0_ACATACGTCAGGCCCA	E11.0	Erythroid progenitor	/	/
E11.0_ACATACGTCATCTGCC	E11.0	Hepatoblast/Hepatocyte	ID3- Hepatoblast/Hepatocyte	/
E11.0_ACATACGTCGTCACGG	E11.0	Hepatoblast/Hepatocyte	ID3- Hepatoblast/Hepatocyte	/
E11.0_ACATCAGAGAAGGGTA	E11.0	Primitive erythrocyte	/	/
E11.0_ACATCAGAGACGACGT	E11.0	doublet	/	/
E11.0_ACATCAGAGACGCAAC	E11.0	Septum transversumal cell	/	/
E11.0_ACATCAGAGACTTGAA	E11.0	Septum transversumal cell	/	/
E11.0_ACATCAGAGAGACGAA	E11.0	Hepatoblast/Hepatocyte	ID3- Hepatoblast/Hepatocyte	/
E11.0_ACATCAGAGAGTACCG	E11.0	Erythroid progenitor	/	/
E11.0_ACATCAGAGCGATTCT	E11.0	Erythroid progenitor	/	/
E11.0_ACATCAGAGGAATCGC	E11.0	doublet	/	/
E11.0_ACATCAGAGTATGACA	E11.0	Hepatoblast/Hepatocyte	ID3- Hepatoblast/Hepatocyte	/
E11.0_ACATCAGAGTCGTACT	E11.0	Septum transversumal cell	/	/
E11.0_ACATCAGAGTGGGTTG	E11.0	Septum transversumal cell	/	/
E11.0_ACATCAGAGTTTGCGT	E11.0	Septum transversumal cell	/	/
E11.0_ACATCAGCAAGGACTG	E11.0	Hepatoblast/Hepatocyte	ID3- Hepatoblast/Hepatocyte	/
E11.0_ACATCAGCACACCGCA	E11.0	Mesothelial cell	/	/
E11.0_ACATCAGCAGCATACT	E11.0	Erythroid progenitor	/	/
E11.0_ACATCAGCAGGAACGT	E11.0	Septum transversumal cell	/	/
E11.0_ACATCAGCAGTCACTA	E11.0	Primitive erythrocyte	/	/
E11.0_ACATCAGCATCTATGG	E11.0	Hepatoblast/Hepatocyte	ID3+ Hepatoblast	/
E11.0_ACATCAGCATTGGTAC	E11.0	Hepatoblast/Hepatocyte	ID3- Hepatoblast/Hepatocyte	/
E11.0_ACATCAGCATTTCAGG	E11.0	Hepatoblast/Hepatocyte	ID3- Hepatoblast/Hepatocyte	/
E11.0_ACATCAGGTAGGCATG	E11.0	Septum transversumal cell	/	/
E11.0_ACATCAGGTAGGGACT	E11.0	Hepatoblast/Hepatocyte	ID3- Hepatoblast/Hepatocyte	/
E11.0_ACATCAGGTCAATGTC	E11.0	Myeloid/lymphoid/megakaryoid cell	/	Megakaryocyte-erythroid-mast cell progenitor
E11.0_ACATCAGGTCAGAGGT	E11.0	Primitive erythrocyte	/	/
E11.0_ACATCAGGTCGGCACT	E11.0	Mesothelial cell	/	/
E11.0_ACATCAGGTCTAGTCA	E11.0	Myeloid/lymphoid/megakaryoid cell	/	Neutrophil Progenitor
E11.0_ACATCAGGTGCCTTGG	E11.0	Primitive erythrocyte	/	/
E11.0_ACATCAGGTTAAGAAC	E11.0	Hepatoblast/Hepatocyte	ID3+ Hepatoblast	/
E11.0_ACATCAGGTTAAGGGC	E11.0	Septum transversumal cell	/	/
E11.0_ACATCAGGTTCCATGA	E11.0	Septum transversumal cell	/	/
E11.0_ACATCAGGTTGAACTC	E11.0	Erythroid progenitor	/	/
E11.0_ACATCAGGTTGGTGGA	E11.0	Myeloid/lymphoid/megakaryoid cell	/	Megakaryocyte-erythroid-mast cell progenitor
E11.0_ACATCAGTCCGTTGCT	E11.0	Erythroid progenitor	/	/
E11.0_ACATCAGTCGATGAGG	E11.0	Primitive erythrocyte	/	/
E11.0_ACATCAGTCGCGCCAA	E11.0	Septum transversumal cell	/	/
E11.0_ACATCAGTCGTATCAG	E11.0	Primitive erythrocyte	/	/
E11.0_ACATCAGTCTGGCGAC	E11.0	Erythroid progenitor	/	/
E11.0_ACATCAGTCTTGTACT	E11.0	Erythroid progenitor	/	/
E11.0_ACATGGTAGCTCCTTC	E11.0	Erythroid progenitor	/	/
E11.0_ACATGGTAGGGATCTG	E11.0	Septum transversumal cell	/	/
E11.0_ACATGGTAGGGCTCTC	E11.0	Septum transversumal cell	/	/
E11.0_ACATGGTAGGTTACCT	E11.0	Myeloid/lymphoid/megakaryoid cell	/	Megakaryocyte-erythroid-mast cell progenitor
E11.0_ACATGGTAGTAGGTGC	E11.0	Hepatoblast/Hepatocyte	ID3- Hepatoblast/Hepatocyte	/
E11.0_ACATGGTAGTCTCAAC	E11.0	Septum transversumal cell	/	/
E11.0_ACATGGTAGTTACCCA	E11.0	Erythroid progenitor	/	/
E11.0_ACATGGTAGTTAGCGG	E11.0	Hepatoblast/Hepatocyte	ID3- Hepatoblast/Hepatocyte	/
E11.0_ACATGGTCAAATACAG	E11.0	Erythroid progenitor	/	/
E11.0_ACATGGTCAAGTAGTA	E11.0	Hepatoblast/Hepatocyte	ID3- Hepatoblast/Hepatocyte	/
E11.0_ACATGGTCAATGGATA	E11.0	Septum transversumal cell	/	/
E11.0_ACATGGTCACAAGACG	E11.0	Hepatoblast/Hepatocyte	ID3- Hepatoblast/Hepatocyte	/
E11.0_ACATGGTCACTGTCGG	E11.0	Primitive erythrocyte	/	/
E11.0_ACATGGTCACTGTTAG	E11.0	Primitive erythrocyte	/	/
E11.0_ACATGGTCAGCGTTCG	E11.0	Hepatoblast/Hepatocyte	ID3- Hepatoblast/Hepatocyte	/
E11.0_ACATGGTCAGCTCGAC	E11.0	doublet	/	/
E11.0_ACATGGTCAGGAATCG	E11.0	Myeloid/lymphoid/megakaryoid cell	/	Megakaryocyte-erythroid-mast cell progenitor
E11.0_ACATGGTCAGGACCCT	E11.0	Primitive erythrocyte	/	/
E11.0_ACATGGTCAGGGCATA	E11.0	Myeloid/lymphoid/megakaryoid cell	/	Megakaryocyte-erythroid-mast cell progenitor
E11.0_ACATGGTCAGTAAGCG	E11.0	Myeloid/lymphoid/megakaryoid cell	/	Megakaryocyte-erythroid-mast cell progenitor
E11.0_ACATGGTCATATGGTC	E11.0	Septum transversumal cell	/	/
E11.0_ACATGGTCATGTTCCC	E11.0	doublet	/	/
E11.0_ACATGGTCATTCCTGC	E11.0	Septum transversumal cell	/	/
E11.0_ACATGGTCATTGGCGC	E11.0	Cholangiocyte	Extrahepatic cholangiocyte	/
E11.0_ACATGGTGTAGCCTCG	E11.0	Mesothelial cell	/	/
E11.0_ACATGGTGTCAGATAA	E11.0	Mesothelial cell	/	/
E11.0_ACATGGTGTCTCACCT	E11.0	Erythroid progenitor	/	/
E11.0_ACATGGTGTCTCCCTA	E11.0	Myeloid/lymphoid/megakaryoid cell	/	Megakaryocyte-erythroid-mast cell progenitor
E11.0_ACATGGTGTCTCTCGT	E11.0	Hepatoblast/Hepatocyte	ID3+ Hepatoblast	/
E11.0_ACATGGTGTGAGGGTT	E11.0	Mesothelial cell	/	/
E11.0_ACATGGTGTGCCTGCA	E11.0	Erythroid progenitor	/	/
E11.0_ACATGGTGTTGACGTT	E11.0	Primitive erythrocyte	/	/
E11.0_ACATGGTTCAACGGCC	E11.0	Hepatoblast/Hepatocyte	ID3- Hepatoblast/Hepatocyte	/
E11.0_ACATGGTTCACTTACT	E11.0	Septum transversumal cell	/	/
E11.0_ACATGGTTCATTCACT	E11.0	Hepatoblast/Hepatocyte	ID3- Hepatoblast/Hepatocyte	/
E11.0_ACATGGTTCCGAAGAG	E11.0	Erythroid progenitor	/	/
E11.0_ACATGGTTCCGTACAA	E11.0	Septum transversumal cell	/	/
E11.0_ACATGGTTCGGTCCGA	E11.0	Septum transversumal cell	/	/
E11.0_ACATGGTTCGTAGGTT	E11.0	Erythroid progenitor	/	/
E11.0_ACATGGTTCGTCCGTT	E11.0	Erythroid progenitor	/	/
E11.0_ACATGGTTCTAGCACA	E11.0	Erythroid progenitor	/	/
E11.0_ACATGGTTCTCCAACC	E11.0	Mesothelial cell	/	/
E11.0_ACATGGTTCTGTCTCG	E11.0	Hepatoblast/Hepatocyte	ID3- Hepatoblast/Hepatocyte	/
E11.0_ACATGGTTCTTCTGGC	E11.0	Erythroid progenitor	/	/
E11.0_ACCAGTAAGAAGGGTA	E11.0	Primitive erythrocyte	/	/
E11.0_ACCAGTAAGAGCAATT	E11.0	Hepatoblast/Hepatocyte	ID3- Hepatoblast/Hepatocyte	/
E11.0_ACCAGTAAGAGTGACC	E11.0	Liver endothelial cell	/	/
E11.0_ACCAGTAAGATCTGCT	E11.0	Septum transversumal cell	/	/
E11.0_ACCAGTAAGCCAGGAT	E11.0	Hepatoblast/Hepatocyte	ID3- Hepatoblast/Hepatocyte	/
E11.0_ACCAGTAAGCGTTTAC	E11.0	Liver endothelial cell	/	/
E11.0_ACCAGTAAGGGATGGG	E11.0	Septum transversumal cell	/	/
E11.0_ACCAGTACACAAGCCC	E11.0	Erythroid progenitor	/	/
E11.0_ACCAGTACAGTCTTCC	E11.0	Erythroid progenitor	/	/
E11.0_ACCAGTACAGTGGGAT	E11.0	doublet	/	/
E11.0_ACCAGTAGTAGCTAAA	E11.0	doublet	/	/
E11.0_ACCAGTAGTATATCCG	E11.0	Hepatoblast/Hepatocyte	ID3- Hepatoblast/Hepatocyte	/
E11.0_ACCAGTAGTATCTGCA	E11.0	Mesothelial cell	/	/
E11.0_ACCAGTAGTATGAAAC	E11.0	Hematopoietic stem and progenitor cell	/	Hematopoietic progenitor and stem cell
E11.0_ACCAGTAGTCCGAGTC	E11.0	Mesothelial cell	/	/
E11.0_ACCAGTAGTGAGGGAG	E11.0	doublet	/	/
E11.0_ACCAGTAGTTGAGGTG	E11.0	Liver endothelial cell	/	/
E11.0_ACCAGTAGTTGGACCC	E11.0	Primitive erythrocyte	/	/
E11.0_ACCAGTAGTTGTCTTT	E11.0	Primitive erythrocyte	/	/
E11.0_ACCAGTATCAGTCCCT	E11.0	Septum transversumal cell	/	/
E11.0_ACCAGTATCCAAATGC	E11.0	Primitive erythrocyte	/	/
E11.0_ACCAGTATCCAAGCCG	E11.0	Liver endothelial cell	/	/
E11.0_ACCAGTATCCAGAAGG	E11.0	Septum transversumal cell	/	/
E11.0_ACCAGTATCCGCTGTT	E11.0	Primitive erythrocyte	/	/
E11.0_ACCAGTATCCGTCATC	E11.0	Hepatoblast/Hepatocyte	ID3- Hepatoblast/Hepatocyte	/
E11.0_ACCAGTATCGCAGGCT	E11.0	Mesothelial cell	/	/
E11.0_ACCAGTATCGGGAGTA	E11.0	Erythroid progenitor	/	/
E11.0_ACCAGTATCTAGCACA	E11.0	Hepatoblast/Hepatocyte	ID3- Hepatoblast/Hepatocyte	/
E11.0_ACCAGTATCTCGGACG	E11.0	Myeloid/lymphoid/megakaryoid cell	/	Megakaryocyte-erythroid-mast cell progenitor
E11.0_ACCAGTATCTGGCGAC	E11.0	Primitive erythrocyte	/	/
E11.0_ACCAGTATCTTCTGGC	E11.0	Myeloid/lymphoid/megakaryoid cell	/	Monocyte/Macrophage
E11.0_ACCCACTAGACTTTCG	E11.0	Hepatoblast/Hepatocyte	ID3- Hepatoblast/Hepatocyte	/
E11.0_ACCCACTAGAGATGAG	E11.0	Septum transversumal cell	/	/
E11.0_ACCCACTAGAGTGAGA	E11.0	Hepatoblast/Hepatocyte	ID3- Hepatoblast/Hepatocyte	/
E11.0_ACCCACTAGCTAGTTC	E11.0	Myeloid/lymphoid/megakaryoid cell	/	Megakaryocyte-erythroid-mast cell progenitor
E11.0_ACCCACTAGGAGTTTA	E11.0	Septum transversumal cell	/	/
E11.0_ACCCACTAGGCCGAAT	E11.0	Septum transversumal cell	/	/
E11.0_ACCCACTAGGTGACCA	E11.0	Liver endothelial cell	/	/
E11.0_ACCCACTAGTAGGCCA	E11.0	Hepatoblast/Hepatocyte	ID3- Hepatoblast/Hepatocyte	/
E11.0_ACCCACTAGTCTCCTC	E11.0	Hepatoblast/Hepatocyte	ID3- Hepatoblast/Hepatocyte	/
E11.0_ACCCACTCAAAGGAAG	E11.0	Hepatoblast/Hepatocyte	ID3- Hepatoblast/Hepatocyte	/
E11.0_ACCCACTCAACTGCTA	E11.0	Erythroid progenitor	/	/
E11.0_ACCCACTCAAGCTGAG	E11.0	Erythroid progenitor	/	/
E11.0_ACCCACTCAAGTAGTA	E11.0	Mesothelial cell	/	/
E11.0_ACCCACTCAATAGCAA	E11.0	Hepatoblast/Hepatocyte	ID3- Hepatoblast/Hepatocyte	/
E11.0_ACCCACTCACGCATCG	E11.0	Septum transversumal cell	/	/
E11.0_ACCCACTCACTCTGTC	E11.0	Primitive erythrocyte	/	/
E11.0_ACCCACTCAGTCTTCC	E11.0	Kupffer cell	/	/
E11.0_ACCCACTGTCCTCCAT	E11.0	Septum transversumal cell	/	/
E11.0_ACCCACTGTCTAGAGG	E11.0	Septum transversumal cell	/	/
E11.0_ACCCACTTCACCCTCA	E11.0	Primitive erythrocyte	/	/
E11.0_ACCCACTTCACTTCAT	E11.0	Erythroid progenitor	/	/
E11.0_ACCCACTTCATGGTCA	E11.0	doublet	/	/
E11.0_ACCCACTTCCACTGGG	E11.0	Erythroid progenitor	/	/
E11.0_ACCCACTTCCATGAGT	E11.0	Erythroid progenitor	/	/
E11.0_ACCCACTTCCGCGTTT	E11.0	Primitive erythrocyte	/	/
E11.0_ACCCACTTCTACTTAC	E11.0	doublet	/	/
E11.0_ACCCACTTCTCCCTGA	E11.0	Hepatoblast/Hepatocyte	ID3- Hepatoblast/Hepatocyte	/
E11.0_ACCCACTTCTTGAGAC	E11.0	Mesothelial cell	/	/
E11.0_ACCGTAAAGACGCTTT	E11.0	Septum transversumal cell	/	/
E11.0_ACCGTAAAGCGGCTTC	E11.0	Hepatoblast/Hepatocyte	ID3+ Hepatoblast	/
E11.0_ACCGTAAAGCTAACTC	E11.0	Septum transversumal cell	/	/
E11.0_ACCGTAAAGCTGCCCA	E11.0	Primitive erythrocyte	/	/
E11.0_ACCGTAAAGCTTCGCG	E11.0	Erythroid progenitor	/	/
E11.0_ACCGTAAAGGAGTTTA	E11.0	Mesothelial cell	/	/
E11.0_ACCGTAAAGTAACCCT	E11.0	Myeloid/lymphoid/megakaryoid cell	/	Monocyte/Macrophage
E11.0_ACCGTAAAGTAGATGT	E11.0	Hepatoblast/Hepatocyte	ID3- Hepatoblast/Hepatocyte	/
E11.0_ACCGTAAAGTAGTGCG	E11.0	Primitive erythrocyte	/	/
E11.0_ACCGTAAAGTCACGCC	E11.0	Mesothelial cell	/	/
E11.0_ACCGTAAAGTGCTGCC	E11.0	Erythroid progenitor	/	/
E11.0_ACCGTAAAGTTATCGC	E11.0	Erythroid progenitor	/	/
E11.0_ACCGTAACAAGCCCAC	E11.0	Erythroid progenitor	/	/
E11.0_ACCGTAACAAGCTGTT	E11.0	Hepatoblast/Hepatocyte	ID3- Hepatoblast/Hepatocyte	/
E11.0_ACCGTAACAAGTCATC	E11.0	Erythroid progenitor	/	/
E11.0_ACCGTAACACATGGGA	E11.0	Hepatoblast/Hepatocyte	ID3+ Hepatoblast	/
E11.0_ACCGTAACAGACACTT	E11.0	Hepatoblast/Hepatocyte	ID3- Hepatoblast/Hepatocyte	/
E11.0_ACCGTAACAGGATCGA	E11.0	Mesothelial cell	/	/
E11.0_ACCGTAACATGCAACT	E11.0	Hepatoblast/Hepatocyte	ID3- Hepatoblast/Hepatocyte	/
E11.0_ACCGTAACATGGTCAT	E11.0	Erythroid progenitor	/	/
E11.0_ACCGTAAGTAAAGTCA	E11.0	doublet	/	/
E11.0_ACCGTAAGTAAGGGAA	E11.0	Erythroid progenitor	/	/
E11.0_ACCGTAAGTAATCACC	E11.0	Erythroid progenitor	/	/
E11.0_ACCGTAAGTACTCGCG	E11.0	Septum transversumal cell	/	/
E11.0_ACCGTAAGTCATCCCT	E11.0	Septum transversumal cell	/	/
E11.0_ACCGTAAGTGATAAGT	E11.0	Primitive erythrocyte	/	/
E11.0_ACCGTAAGTGTAACGG	E11.0	Hepatoblast/Hepatocyte	ID3- Hepatoblast/Hepatocyte	/
E11.0_ACCGTAAGTGTAAGTA	E11.0	Septum transversumal cell	/	/
E11.0_ACCGTAAGTGTTCGAT	E11.0	Myeloid/lymphoid/megakaryoid cell	/	Megakaryocyte-erythroid-mast cell progenitor
E11.0_ACCGTAAGTTATCACG	E11.0	Septum transversumal cell	/	/
E11.0_ACCGTAAGTTATGCGT	E11.0	Erythroid progenitor	/	/
E11.0_ACCGTAAGTTGCGTTA	E11.0	Primitive erythrocyte	/	/
E11.0_ACCGTAATCACTCCTG	E11.0	Erythroid progenitor	/	/
E11.0_ACCTTTAAGAAGGTTT	E11.0	Primitive erythrocyte	/	/
E11.0_ACCTTTAAGACTAGGC	E11.0	Hepatoblast/Hepatocyte	ID3- Hepatoblast/Hepatocyte	/
E11.0_ACCTTTAAGAGGGATA	E11.0	Hepatoblast/Hepatocyte	ID3- Hepatoblast/Hepatocyte	/
E11.0_ACCTTTAAGATAGGAG	E11.0	Septum transversumal cell	/	/
E11.0_ACCTTTAAGATGTAAC	E11.0	Primitive erythrocyte	/	/
E11.0_ACCTTTAAGGCCCTCA	E11.0	doublet	/	/
E11.0_ACCTTTAAGGCTCATT	E11.0	Hepatoblast/Hepatocyte	ID3- Hepatoblast/Hepatocyte	/
E11.0_ACCTTTAAGTCTCCTC	E11.0	Erythroid progenitor	/	/
E11.0_ACCTTTACAAGAAGAG	E11.0	Septum transversumal cell	/	/
E11.0_ACCTTTACAAGTTCTG	E11.0	Primitive erythrocyte	/	/
E11.0_ACCTTTACAATCTACG	E11.0	Erythroid progenitor	/	/
E11.0_ACCTTTACACAGGAGT	E11.0	Primitive erythrocyte	/	/
E11.0_ACCTTTACACGGACAA	E11.0	Primitive erythrocyte	/	/
E11.0_ACCTTTACACGGTAAG	E11.0	Septum transversumal cell	/	/
E11.0_ACCTTTACAGCTGCTG	E11.0	Erythroid progenitor	/	/
E11.0_ACCTTTACAGGTGCCT	E11.0	Hepatoblast/Hepatocyte	ID3- Hepatoblast/Hepatocyte	/
E11.0_ACCTTTACATCTACGA	E11.0	Hepatoblast/Hepatocyte	ID3- Hepatoblast/Hepatocyte	/
E11.0_ACCTTTAGTAATTGGA	E11.0	doublet	/	/
E11.0_ACCTTTAGTAGAAAGG	E11.0	Mesothelial cell	/	/
E11.0_ACCTTTAGTCGGCATC	E11.0	doublet	/	/
E11.0_ACCTTTAGTGGTAACG	E11.0	Septum transversumal cell	/	/
E11.0_ACCTTTAGTTCGCGAC	E11.0	Septum transversumal cell	/	/
E11.0_ACCTTTATCACCGTAA	E11.0	Primitive erythrocyte	/	/
E11.0_ACCTTTATCACCTTAT	E11.0	Erythroid progenitor	/	/
E11.0_ACCTTTATCACTCTTA	E11.0	Septum transversumal cell	/	/
E11.0_ACCTTTATCATAGCAC	E11.0	Erythroid progenitor	/	/
E11.0_ACCTTTATCATGTCCC	E11.0	Primitive erythrocyte	/	/
E11.0_ACCTTTATCCAAATGC	E11.0	Erythroid progenitor	/	/
E11.0_ACCTTTATCCAGAAGG	E11.0	Septum transversumal cell	/	/
E11.0_ACCTTTATCGGAGGTA	E11.0	Mesothelial cell	/	/
E11.0_ACCTTTATCGGATGGA	E11.0	Hepatoblast/Hepatocyte	ID3- Hepatoblast/Hepatocyte	/
E11.0_ACCTTTATCTAACTTC	E11.0	Erythroid progenitor	/	/
E11.0_ACCTTTATCTGACCTC	E11.0	Primitive erythrocyte	/	/
E11.0_ACGAGCCAGAATGTGT	E11.0	Liver endothelial cell	/	/
E11.0_ACGAGCCAGGCAGTCA	E11.0	Hepatoblast/Hepatocyte	ID3- Hepatoblast/Hepatocyte	/
E11.0_ACGAGCCAGTAACCCT	E11.0	Mesothelial cell	/	/
E11.0_ACGAGCCAGTACGACG	E11.0	Liver endothelial cell	/	/
E11.0_ACGAGCCCAAGTACCT	E11.0	Septum transversumal cell	/	/
E11.0_ACGAGCCCAAGTCTAC	E11.0	Septum transversumal cell	/	/
E11.0_ACGAGCCCACCGGAAA	E11.0	Primitive erythrocyte	/	/
E11.0_ACGAGCCCAGGGTATG	E11.0	Myeloid/lymphoid/megakaryoid cell	/	Megakaryocyte-erythroid-mast cell progenitor
E11.0_ACGAGCCCATAGGATA	E11.0	Mesothelial cell	/	/
E11.0_ACGAGCCCATATACCG	E11.0	Septum transversumal cell	/	/
E11.0_ACGAGCCGTAAACGCG	E11.0	Hepatoblast/Hepatocyte	ID3- Hepatoblast/Hepatocyte	/
E11.0_ACGAGCCGTAAGTTCC	E11.0	Hepatoblast/Hepatocyte	ID3- Hepatoblast/Hepatocyte	/
E11.0_ACGAGCCGTCAGCTAT	E11.0	Hepatoblast/Hepatocyte	ID3- Hepatoblast/Hepatocyte	/
E11.0_ACGAGCCGTCCGTGAC	E11.0	Hepatoblast/Hepatocyte	ID3- Hepatoblast/Hepatocyte	/
E11.0_ACGAGCCGTCTGGAGA	E11.0	Hepatoblast/Hepatocyte	ID3- Hepatoblast/Hepatocyte	/
E11.0_ACGAGCCGTGGAAAGA	E11.0	Primitive erythrocyte	/	/
E11.0_ACGAGCCGTGTTTGGT	E11.0	Septum transversumal cell	/	/
E11.0_ACGAGCCGTTACGGAG	E11.0	Mesothelial cell	/	/
E11.0_ACGAGCCGTTTCGCTC	E11.0	Mesothelial cell	/	/
E11.0_ACGAGCCGTTTGACAC	E11.0	Erythroid progenitor	/	/
E11.0_ACGAGCCTCACTTACT	E11.0	Erythroid progenitor	/	/
E11.0_ACGAGCCTCCAAGTAC	E11.0	Hepatoblast/Hepatocyte	ID3- Hepatoblast/Hepatocyte	/
E11.0_ACGAGCCTCGCCGTGA	E11.0	Erythroid progenitor	/	/
E11.0_ACGAGCCTCGCGCCAA	E11.0	Primitive erythrocyte	/	/
E11.0_ACGAGCCTCTAACTGG	E11.0	Septum transversumal cell	/	/
E11.0_ACGAGCCTCTGATACG	E11.0	Erythroid progenitor	/	/
E11.0_ACGAGCCTCTTTACAC	E11.0	Septum transversumal cell	/	/
E11.0_ACGAGCCTCTTTACGT	E11.0	Septum transversumal cell	/	/
E11.0_ACGAGGAAGAGGACGG	E11.0	Hepatoblast/Hepatocyte	ID3- Hepatoblast/Hepatocyte	/
E11.0_ACGAGGAAGAGGTTGC	E11.0	Erythroid progenitor	/	/
E11.0_ACGAGGAAGAGTACCG	E11.0	Septum transversumal cell	/	/
E11.0_ACGAGGAAGATCGGGT	E11.0	Hepatoblast/Hepatocyte	ID3- Hepatoblast/Hepatocyte	/
E11.0_ACGAGGAAGCCACTAT	E11.0	Septum transversumal cell	/	/
E11.0_ACGAGGAAGCCTTGAT	E11.0	Septum transversumal cell	/	/
E11.0_ACGAGGAAGCTGTCTA	E11.0	Hepatoblast/Hepatocyte	ID3- Hepatoblast/Hepatocyte	/
E11.0_ACGAGGAAGGAGTTGC	E11.0	Hepatoblast/Hepatocyte	ID3- Hepatoblast/Hepatocyte	/
E11.0_ACGAGGAAGGCTAGGT	E11.0	Septum transversumal cell	/	/
E11.0_ACGAGGAAGGGATACC	E11.0	doublet	/	/
E11.0_ACGAGGAAGGTGTTAA	E11.0	Erythroid progenitor	/	/
E11.0_ACGAGGAAGTTTAGGA	E11.0	Erythroid progenitor	/	/
E11.0_ACGAGGAAGTTTGCGT	E11.0	Septum transversumal cell	/	/
E11.0_ACGAGGACAATGTTGC	E11.0	Hepatoblast/Hepatocyte	ID3- Hepatoblast/Hepatocyte	/
E11.0_ACGAGGACACTCTGTC	E11.0	Septum transversumal cell	/	/
E11.0_ACGAGGACACTGTCGG	E11.0	Septum transversumal cell	/	/
E11.0_ACGAGGAGTCCAGTAT	E11.0	Hepatoblast/Hepatocyte	ID3- Hepatoblast/Hepatocyte	/
E11.0_ACGAGGAGTCGCTTCT	E11.0	Hepatoblast/Hepatocyte	ID3- Hepatoblast/Hepatocyte	/
E11.0_ACGAGGAGTCTTCGTC	E11.0	Hepatoblast/Hepatocyte	ID3- Hepatoblast/Hepatocyte	/
E11.0_ACGAGGAGTCTTGCGG	E11.0	Liver endothelial cell	/	/
E11.0_ACGAGGAGTGCAGGTA	E11.0	Septum transversumal cell	/	/
E11.0_ACGAGGAGTGTTGAGG	E11.0	Erythroid progenitor	/	/
E11.0_ACGAGGAGTTCAGCGC	E11.0	Mesothelial cell	/	/
E11.0_ACGAGGAGTTCGAATC	E11.0	Septum transversumal cell	/	/
E11.0_ACGAGGATCAAGGTAA	E11.0	Hepatoblast/Hepatocyte	ID3- Hepatoblast/Hepatocyte	/
E11.0_ACGAGGATCAATACCG	E11.0	Hepatoblast/Hepatocyte	ID3- Hepatoblast/Hepatocyte	/
E11.0_ACGAGGATCACTTCAT	E11.0	Primitive erythrocyte	/	/
E11.0_ACGAGGATCATCTGTT	E11.0	Primitive erythrocyte	/	/
E11.0_ACGAGGATCCGGGTGT	E11.0	Hepatoblast/Hepatocyte	ID3- Hepatoblast/Hepatocyte	/
E11.0_ACGATACAGACCTAGG	E11.0	Hepatoblast/Hepatocyte	ID3- Hepatoblast/Hepatocyte	/
E11.0_ACGATACAGCACAGGT	E11.0	Mesothelial cell	/	/
E11.0_ACGATACAGCCACTAT	E11.0	Primitive erythrocyte	/	/
E11.0_ACGATACAGCCAGTTT	E11.0	Primitive erythrocyte	/	/
E11.0_ACGATACCACCATCCT	E11.0	doublet	/	/
E11.0_ACGATACCAGACGCCT	E11.0	Hepatoblast/Hepatocyte	ID3- Hepatoblast/Hepatocyte	/
E11.0_ACGATACCAGAGTGTG	E11.0	Septum transversumal cell	/	/
E11.0_ACGATACCAGATGAGC	E11.0	Septum transversumal cell	/	/
E11.0_ACGATACCAGGCTGAA	E11.0	Primitive erythrocyte	/	/
E11.0_ACGATACCAGTTTACG	E11.0	Erythroid progenitor	/	/
E11.0_ACGATACCATAAAGGT	E11.0	doublet	/	/
E11.0_ACGATACCATCACGAT	E11.0	Hepatoblast/Hepatocyte	ID3- Hepatoblast/Hepatocyte	/
E11.0_ACGATACCATCGATTG	E11.0	doublet	/	/
E11.0_ACGATACGTAGATTAG	E11.0	Septum transversumal cell	/	/
E11.0_ACGATACGTAGCACGA	E11.0	Hepatoblast/Hepatocyte	ID3- Hepatoblast/Hepatocyte	/
E11.0_ACGATACGTATTCTCT	E11.0	Liver endothelial cell	/	/
E11.0_ACGATACGTCAAAGCG	E11.0	Erythroid progenitor	/	/
E11.0_ACGATACGTGAGGGAG	E11.0	Primitive erythrocyte	/	/
E11.0_ACGATACGTTGTTTGG	E11.0	Septum transversumal cell	/	/
E11.0_ACGATACTCAAACCGT	E11.0	Hepatoblast/Hepatocyte	ID3- Hepatoblast/Hepatocyte	/
E11.0_ACGATACTCCAAGTAC	E11.0	Hematopoietic stem and progenitor cell	/	Hematopoietic progenitor and stem cell
E11.0_ACGATACTCCGCATAA	E11.0	Erythroid progenitor	/	/
E11.0_ACGATACTCCGTCATC	E11.0	Primitive erythrocyte	/	/
E11.0_ACGATACTCGCCCTTA	E11.0	Hepatoblast/Hepatocyte	ID3- Hepatoblast/Hepatocyte	/
E11.0_ACGATACTCTAGCACA	E11.0	Mesothelial cell	/	/
E11.0_ACGATACTCTGGTGTA	E11.0	Septum transversumal cell	/	/
E11.0_ACGATACTCTTCGGTC	E11.0	Hepatoblast/Hepatocyte	ID3- Hepatoblast/Hepatocyte	/
E11.0_ACGATGTAGACGACGT	E11.0	Septum transversumal cell	/	/
E11.0_ACGATGTAGATCCGAG	E11.0	Erythroid progenitor	/	/
E11.0_ACGATGTAGCAGGCTA	E11.0	Primitive erythrocyte	/	/
E11.0_ACGATGTAGCGATAGC	E11.0	Myeloid/lymphoid/megakaryoid cell	/	Neutrophil
E11.0_ACGATGTAGCTGCGAA	E11.0	Liver endothelial cell	/	/
E11.0_ACGATGTAGGCATGGT	E11.0	Primitive erythrocyte	/	/
E11.0_ACGATGTAGGGATACC	E11.0	Mesothelial cell	/	/
E11.0_ACGATGTAGGGCTCTC	E11.0	Septum transversumal cell	/	/
E11.0_ACGATGTCAATGGACG	E11.0	Hepatoblast/Hepatocyte	ID3- Hepatoblast/Hepatocyte	/
E11.0_ACGATGTCACCCTATC	E11.0	Erythroid progenitor	/	/
E11.0_ACGATGTCACCGAATT	E11.0	Erythroid progenitor	/	/
E11.0_ACGATGTCAGCGTCCA	E11.0	Septum transversumal cell	/	/
E11.0_ACGATGTCATACTACG	E11.0	Septum transversumal cell	/	/
E11.0_ACGATGTCATCGGAAG	E11.0	Hepatoblast/Hepatocyte	ID3- Hepatoblast/Hepatocyte	/
E11.0_ACGATGTGTACATCCA	E11.0	Septum transversumal cell	/	/
E11.0_ACGATGTGTAGCAAAT	E11.0	Septum transversumal cell	/	/
E11.0_ACGATGTGTCATATCG	E11.0	doublet	/	/
E11.0_ACGATGTGTCTAGCGC	E11.0	Erythroid progenitor	/	/
E11.0_ACGATGTGTGAAATCA	E11.0	doublet	/	/
E11.0_ACGATGTGTGACAAAT	E11.0	Liver endothelial cell	/	/
E11.0_ACGATGTGTGGAAAGA	E11.0	Mesothelial cell	/	/
E11.0_ACGATGTGTTGTTTGG	E11.0	Erythroid progenitor	/	/
E11.0_ACGATGTGTTTAAGCC	E11.0	Hepatoblast/Hepatocyte	ID3- Hepatoblast/Hepatocyte	/
E11.0_ACGATGTTCACCCGAG	E11.0	Hepatoblast/Hepatocyte	ID3- Hepatoblast/Hepatocyte	/
E11.0_ACGATGTTCCTTTCGG	E11.0	Erythroid progenitor	/	/
E11.0_ACGATGTTCGATAGAA	E11.0	Hepatoblast/Hepatocyte	ID3- Hepatoblast/Hepatocyte	/
E11.0_ACGATGTTCTAAGCCA	E11.0	Hepatoblast/Hepatocyte	ID3- Hepatoblast/Hepatocyte	/
E11.0_ACGATGTTCTATCGCC	E11.0	Septum transversumal cell	/	/
E11.0_ACGCAGCAGAGTGAGA	E11.0	Hepatoblast/Hepatocyte	ID3+ Hepatoblast	/
E11.0_ACGCAGCAGATTACCC	E11.0	Mesothelial cell	/	/
E11.0_ACGCAGCAGGGCTCTC	E11.0	Erythroid progenitor	/	/
E11.0_ACGCAGCAGTCCGGTC	E11.0	doublet	/	/
E11.0_ACGCAGCAGTGACATA	E11.0	Hepatoblast/Hepatocyte	ID3- Hepatoblast/Hepatocyte	/
E11.0_ACGCAGCCAACCGCCA	E11.0	Septum transversumal cell	/	/
E11.0_ACGCAGCCAATCACAC	E11.0	Hepatoblast/Hepatocyte	ID3- Hepatoblast/Hepatocyte	/
E11.0_ACGCAGCCACAGGCCT	E11.0	Hepatoblast/Hepatocyte	ID3- Hepatoblast/Hepatocyte	/
E11.0_ACGCAGCCAGTAGAGC	E11.0	Mesothelial cell	/	/
E11.0_ACGCAGCCATGACGGA	E11.0	Hepatoblast/Hepatocyte	ID3- Hepatoblast/Hepatocyte	/
E11.0_ACGCAGCGTACCTACA	E11.0	Hepatoblast/Hepatocyte	ID3- Hepatoblast/Hepatocyte	/
E11.0_ACGCAGCGTATAGTAG	E11.0	Myeloid/lymphoid/megakaryoid cell	/	Monocyte/Macrophage
E11.0_ACGCAGCGTCAGAAGC	E11.0	Liver endothelial cell	/	/
E11.0_ACGCAGCGTCAGTGGA	E11.0	Erythroid progenitor	/	/
E11.0_ACGCAGCGTCTAGCCG	E11.0	Septum transversumal cell	/	/
E11.0_ACGCAGCGTGTGACCC	E11.0	Hepatoblast/Hepatocyte	ID3- Hepatoblast/Hepatocyte	/
E11.0_ACGCAGCGTTCAGGCC	E11.0	Primitive erythrocyte	/	/
E11.0_ACGCAGCGTTTGGCGC	E11.0	Liver endothelial cell	/	/
E11.0_ACGCAGCTCAGCGATT	E11.0	Septum transversumal cell	/	/
E11.0_ACGCAGCTCCGCAGTG	E11.0	Liver endothelial cell	/	/
E11.0_ACGCAGCTCGTGGACC	E11.0	Mesothelial cell	/	/
E11.0_ACGCAGCTCTAACTGG	E11.0	Liver endothelial cell	/	/
E11.0_ACGCAGCTCTCTAGGA	E11.0	Liver endothelial cell	/	/
E11.0_ACGCCAGAGAATGTTG	E11.0	Hepatic stellate cell	/	/
E11.0_ACGCCAGAGACGCACA	E11.0	doublet	/	/
E11.0_ACGCCAGAGATCCGAG	E11.0	Primitive erythrocyte	/	/
E11.0_ACGCCAGAGATGCCAG	E11.0	Primitive erythrocyte	/	/
E11.0_ACGCCAGAGCGCCTTG	E11.0	Erythroid progenitor	/	/
E11.0_ACGCCAGAGCGGATCA	E11.0	Erythroid progenitor	/	/
E11.0_ACGCCAGAGGCTATCT	E11.0	Primitive erythrocyte	/	/
E11.0_ACGCCAGAGTCAATAG	E11.0	Primitive erythrocyte	/	/
E11.0_ACGCCAGAGTGCGTGA	E11.0	Septum transversumal cell	/	/
E11.0_ACGCCAGAGTTTCCTT	E11.0	Hepatoblast/Hepatocyte	ID3- Hepatoblast/Hepatocyte	/
E11.0_ACGCCAGCAAACGCGA	E11.0	Erythroid progenitor	/	/
E11.0_ACGCCAGCACCACCAG	E11.0	Liver endothelial cell	/	/
E11.0_ACGCCAGCAGCTGCTG	E11.0	Hepatoblast/Hepatocyte	ID3+ Hepatoblast	/
E11.0_ACGCCAGCATTTCACT	E11.0	Hepatoblast/Hepatocyte	ID3- Hepatoblast/Hepatocyte	/
E11.0_ACGCCAGGTCCAGTAT	E11.0	Liver endothelial cell	/	/
E11.0_ACGCCAGGTGAACCTT	E11.0	Septum transversumal cell	/	/
E11.0_ACGCCAGGTGTGCCTG	E11.0	Mesothelial cell	/	/
E11.0_ACGCCAGGTTAAAGTG	E11.0	Primitive erythrocyte	/	/
E11.0_ACGCCAGGTTAGTGGG	E11.0	Hepatoblast/Hepatocyte	ID3- Hepatoblast/Hepatocyte	/
E11.0_ACGCCAGGTTGGGACA	E11.0	Septum transversumal cell	/	/
E11.0_ACGCCAGGTTTGGGCC	E11.0	Erythroid progenitor	/	/
E11.0_ACGCCAGTCCTACAGA	E11.0	Erythroid progenitor	/	/
E11.0_ACGCCAGTCCTAGGGC	E11.0	Hepatoblast/Hepatocyte	ID3+ Hepatoblast	/
E11.0_ACGCCAGTCCTGCAGG	E11.0	Primitive erythrocyte	/	/
E11.0_ACGCCAGTCTGCAAGT	E11.0	Hepatoblast/Hepatocyte	ID3- Hepatoblast/Hepatocyte	/
E11.0_ACGCCAGTCTGTGCAA	E11.0	Septum transversumal cell	/	/
E11.0_ACGCCGAAGGCTCTTA	E11.0	doublet	/	/
E11.0_ACGCCGAAGGGTCGAT	E11.0	Primitive erythrocyte	/	/
E11.0_ACGCCGAAGTGAAGAG	E11.0	Myeloid/lymphoid/megakaryoid cell	/	Megakaryocyte-erythroid-mast cell progenitor
E11.0_ACGCCGAAGTGGGCTA	E11.0	Myeloid/lymphoid/megakaryoid cell	/	Monocyte/Macrophage
E11.0_ACGCCGACAAATACAG	E11.0	Myeloid/lymphoid/megakaryoid cell	/	Megakaryocyte-erythroid-mast cell progenitor
E11.0_ACGCCGACAACCGCCA	E11.0	Hepatoblast/Hepatocyte	ID3- Hepatoblast/Hepatocyte	/
E11.0_ACGCCGACAATTGCTG	E11.0	Hepatoblast/Hepatocyte	ID3- Hepatoblast/Hepatocyte	/
E11.0_ACGCCGACACAAGTAA	E11.0	Myeloid/lymphoid/megakaryoid cell	/	Megakaryocyte
E11.0_ACGCCGACACAGGCCT	E11.0	Septum transversumal cell	/	/
E11.0_ACGCCGACACGCCAGT	E11.0	Primitive erythrocyte	/	/
E11.0_ACGCCGACACTCTGTC	E11.0	Septum transversumal cell	/	/
E11.0_ACGCCGACAGGATTGG	E11.0	Mesothelial cell	/	/
E11.0_ACGCCGACAGTTCATG	E11.0	Septum transversumal cell	/	/
E11.0_ACGCCGACATCCTTGC	E11.0	Myeloid/lymphoid/megakaryoid cell	/	Monocyte/Macrophage
E11.0_ACGCCGACATGAAGTA	E11.0	Hepatoblast/Hepatocyte	ID3- Hepatoblast/Hepatocyte	/
E11.0_ACGCCGAGTACCGTAT	E11.0	Erythroid progenitor	/	/
E11.0_ACGCCGAGTCATGCAT	E11.0	Primitive erythrocyte	/	/
E11.0_ACGCCGAGTGCGAAAC	E11.0	Primitive erythrocyte	/	/
E11.0_ACGCCGAGTTACGCGC	E11.0	Erythroid progenitor	/	/
E11.0_ACGCCGAGTTCGGCAC	E11.0	Mesothelial cell	/	/
E11.0_ACGCCGAGTTCGTTGA	E11.0	Hepatoblast/Hepatocyte	ID3- Hepatoblast/Hepatocyte	/
E11.0_ACGCCGAGTTTGACAC	E11.0	Myeloid/lymphoid/megakaryoid cell	/	Megakaryocyte-erythroid-mast cell progenitor
E11.0_ACGCCGATCGCCTGTT	E11.0	Septum transversumal cell	/	/
E11.0_ACGCCGATCGTTGCCT	E11.0	Septum transversumal cell	/	/
E11.0_ACGCCGATCTGATTCT	E11.0	Hepatoblast/Hepatocyte	ID3- Hepatoblast/Hepatocyte	/
E11.0_ACGCCGATCTTCTGGC	E11.0	Hepatoblast/Hepatocyte	ID3- Hepatoblast/Hepatocyte	/
E11.0_ACGGAGAAGACACGAC	E11.0	Erythroid progenitor	/	/
E11.0_ACGGAGAAGACAGAGA	E11.0	Myeloid/lymphoid/megakaryoid cell	/	Megakaryocyte-erythroid-mast cell progenitor
E11.0_ACGGAGAAGACTGGGT	E11.0	Erythroid progenitor	/	/
E11.0_ACGGAGAAGACTGTAA	E11.0	Hepatoblast/Hepatocyte	ID3- Hepatoblast/Hepatocyte	/
E11.0_ACGGAGAAGATGTAAC	E11.0	doublet	/	/
E11.0_ACGGAGAAGCCCAATT	E11.0	doublet	/	/
E11.0_ACGGAGAAGCCCAGCT	E11.0	Hepatoblast/Hepatocyte	ID3- Hepatoblast/Hepatocyte	/
E11.0_ACGGAGAAGCGCTTAT	E11.0	Hepatoblast/Hepatocyte	ID3- Hepatoblast/Hepatocyte	/
E11.0_ACGGAGAAGCTGTCTA	E11.0	Liver endothelial cell	/	/
E11.0_ACGGAGAAGTCCTCCT	E11.0	Septum transversumal cell	/	/
E11.0_ACGGAGAAGTGTGAAT	E11.0	Septum transversumal cell	/	/
E11.0_ACGGAGACACCTTGTC	E11.0	Erythroid progenitor	/	/
E11.0_ACGGAGACACTATCTT	E11.0	Septum transversumal cell	/	/
E11.0_ACGGAGACAGATCTGT	E11.0	Hepatoblast/Hepatocyte	ID3- Hepatoblast/Hepatocyte	/
E11.0_ACGGAGACAGGTGCCT	E11.0	Hepatoblast/Hepatocyte	ID3- Hepatoblast/Hepatocyte	/
E11.0_ACGGAGACATACTACG	E11.0	Hepatoblast/Hepatocyte	ID3- Hepatoblast/Hepatocyte	/
E11.0_ACGGAGACATCATCCC	E11.0	Kupffer cell	/	/
E11.0_ACGGAGACATTCCTGC	E11.0	Erythroid progenitor	/	/
E11.0_ACGGAGAGTAAGGGCT	E11.0	Hepatoblast/Hepatocyte	ID3- Hepatoblast/Hepatocyte	/
E11.0_ACGGAGAGTACCATCA	E11.0	Erythroid progenitor	/	/
E11.0_ACGGAGAGTCAATACC	E11.0	Septum transversumal cell	/	/
E11.0_ACGGAGAGTCAGTGGA	E11.0	Hepatoblast/Hepatocyte	ID3- Hepatoblast/Hepatocyte	/
E11.0_ACGGAGAGTCCATCCT	E11.0	Septum transversumal cell	/	/
E11.0_ACGGAGAGTCCCTACT	E11.0	Septum transversumal cell	/	/
E11.0_ACGGAGAGTGAGCGAT	E11.0	Erythroid progenitor	/	/
E11.0_ACGGAGAGTGATGCCC	E11.0	Hepatoblast/Hepatocyte	ID3- Hepatoblast/Hepatocyte	/
E11.0_ACGGAGAGTGCGCTTG	E11.0	Erythroid progenitor	/	/
E11.0_ACGGAGAGTTCCGGCA	E11.0	Septum transversumal cell	/	/
E11.0_ACGGAGAGTTGATTGC	E11.0	Kupffer cell	/	/
E11.0_ACGGAGAGTTGTGGCC	E11.0	doublet	/	/
E11.0_ACGGAGATCAGCAACT	E11.0	Hepatoblast/Hepatocyte	ID3- Hepatoblast/Hepatocyte	/
E11.0_ACGGAGATCATCACCC	E11.0	doublet	/	/
E11.0_ACGGAGATCATGCAAC	E11.0	doublet	/	/
E11.0_ACGGAGATCCCAACGG	E11.0	Primitive erythrocyte	/	/
E11.0_ACGGAGATCGATAGAA	E11.0	Erythroid progenitor	/	/
E11.0_ACGGAGATCGGATGTT	E11.0	Mesothelial cell	/	/
E11.0_ACGGCCAAGAAACCAT	E11.0	Hepatoblast/Hepatocyte	ID3- Hepatoblast/Hepatocyte	/
E11.0_ACGGCCAAGATAGGAG	E11.0	Hepatoblast/Hepatocyte	ID3- Hepatoblast/Hepatocyte	/
E11.0_ACGGCCAAGCCGCCTA	E11.0	Hepatoblast/Hepatocyte	ID3- Hepatoblast/Hepatocyte	/
E11.0_ACGGCCAAGCGATCCC	E11.0	Erythroid progenitor	/	/
E11.0_ACGGCCAAGTCGAGTG	E11.0	Primitive erythrocyte	/	/
E11.0_ACGGCCAAGTGGTAAT	E11.0	Mesothelial cell	/	/
E11.0_ACGGCCAAGTTAAGTG	E11.0	Primitive erythrocyte	/	/
E11.0_ACGGCCACAAACAACA	E11.0	Hepatoblast/Hepatocyte	ID3- Hepatoblast/Hepatocyte	/
E11.0_ACGGCCACAAAGGTGC	E11.0	Septum transversumal cell	/	/
E11.0_ACGGCCACAAGCCCAC	E11.0	Liver endothelial cell	/	/
E11.0_ACGGCCACAAGCGCTC	E11.0	Erythroid progenitor	/	/
E11.0_ACGGCCACACAGCGTC	E11.0	Primitive erythrocyte	/	/
E11.0_ACGGCCACACATGGGA	E11.0	Primitive erythrocyte	/	/
E11.0_ACGGCCACACTTGGAT	E11.0	Hepatoblast/Hepatocyte	ID3- Hepatoblast/Hepatocyte	/
E11.0_ACGGCCACAGACAAGC	E11.0	Septum transversumal cell	/	/
E11.0_ACGGCCACAGGAATCG	E11.0	doublet	/	/
E11.0_ACGGCCACATAGTAAG	E11.0	Myeloid/lymphoid/megakaryoid cell	/	Megakaryocyte-erythroid-mast cell progenitor
E11.0_ACGGCCACATCTGGTA	E11.0	Erythroid progenitor	/	/
E11.0_ACGGCCAGTACACCGC	E11.0	Mesothelial cell	/	/
E11.0_ACGGCCAGTATATCCG	E11.0	Septum transversumal cell	/	/
E11.0_ACGGCCAGTCAACTGT	E11.0	Primitive erythrocyte	/	/
E11.0_ACGGCCAGTCACTGGC	E11.0	Myeloid/lymphoid/megakaryoid cell	/	Monocyte/Macrophage
E11.0_ACGGCCAGTCGCGGTT	E11.0	Mesothelial cell	/	/
E11.0_ACGGCCAGTCGGCATC	E11.0	Hepatoblast/Hepatocyte	ID3- Hepatoblast/Hepatocyte	/
E11.0_ACGGCCAGTCTTGATG	E11.0	Hepatoblast/Hepatocyte	ID3+ Hepatoblast	/
E11.0_ACGGCCAGTGCGGTAA	E11.0	Septum transversumal cell	/	/
E11.0_ACGGCCAGTTTCCACC	E11.0	Septum transversumal cell	/	/
E11.0_ACGGCCATCAGGTAAA	E11.0	Primitive erythrocyte	/	/
E11.0_ACGGCCATCCAAATGC	E11.0	Erythroid progenitor	/	/
E11.0_ACGGCCATCCATTCTA	E11.0	Liver endothelial cell	/	/
E11.0_ACGGCCATCGCAGGCT	E11.0	Myeloid/lymphoid/megakaryoid cell	/	Neutrophil
E11.0_ACGGCCATCGGAATCT	E11.0	Mesothelial cell	/	/
E11.0_ACGGCCATCGGTGTTA	E11.0	Hepatoblast/Hepatocyte	ID3- Hepatoblast/Hepatocyte	/
E11.0_ACGGCCATCTAGCACA	E11.0	Liver endothelial cell	/	/
E11.0_ACGGCCATCTGATTCT	E11.0	Liver endothelial cell	/	/
E11.0_ACGGCCATCTGCAAGT	E11.0	Primitive erythrocyte	/	/
E11.0_ACGGGCTAGAATTCCC	E11.0	Erythroid progenitor	/	/
E11.0_ACGGGCTAGCCCTAAT	E11.0	doublet	/	/
E11.0_ACGGGCTAGCGATCCC	E11.0	Myeloid/lymphoid/megakaryoid cell	/	Megakaryocyte-erythroid-mast cell progenitor
E11.0_ACGGGCTAGGTGATAT	E11.0	Erythroid progenitor	/	/
E11.0_ACGGGCTAGTAGCCGA	E11.0	Erythroid progenitor	/	/
E11.0_ACGGGCTAGTTTAGGA	E11.0	Primitive erythrocyte	/	/
E11.0_ACGGGCTCAAGTTAAG	E11.0	Myeloid/lymphoid/megakaryoid cell	/	Megakaryocyte-erythroid-mast cell progenitor
E11.0_ACGGGCTCAATGGACG	E11.0	Primitive erythrocyte	/	/
E11.0_ACGGGCTCACTCAGGC	E11.0	doublet	/	/
E11.0_ACGGGCTCACTTAACG	E11.0	Septum transversumal cell	/	/
E11.0_ACGGGCTCAGTATGCT	E11.0	Hepatoblast/Hepatocyte	ID3- Hepatoblast/Hepatocyte	/
E11.0_ACGGGCTCATTCACTT	E11.0	Hepatoblast/Hepatocyte	ID3- Hepatoblast/Hepatocyte	/
E11.0_ACGGGCTGTACAGTGG	E11.0	Septum transversumal cell	/	/
E11.0_ACGGGCTGTAGCGTAG	E11.0	Erythroid progenitor	/	/
E11.0_ACGGGCTGTCAGAGGT	E11.0	Primitive erythrocyte	/	/
E11.0_ACGGGCTGTCCGAATT	E11.0	Liver endothelial cell	/	/
E11.0_ACGGGCTGTGCGGTAA	E11.0	Erythroid progenitor	/	/
E11.0_ACGGGCTGTGGGTCAA	E11.0	Hepatoblast/Hepatocyte	ID3- Hepatoblast/Hepatocyte	/
E11.0_ACGGGCTGTGGTGTAG	E11.0	Erythroid progenitor	/	/
E11.0_ACGGGCTTCCATGCTC	E11.0	Primitive erythrocyte	/	/
E11.0_ACGGGCTTCTATGTGG	E11.0	Septum transversumal cell	/	/
E11.0_ACGGGCTTCTGCGACG	E11.0	Erythroid progenitor	/	/
E11.0_ACGGGCTTCTGGGCCA	E11.0	Hepatoblast/Hepatocyte	ID3- Hepatoblast/Hepatocyte	/
E11.0_ACGGGCTTCTTCTGGC	E11.0	Septum transversumal cell	/	/
E11.0_ACGGGTCAGACTAAGT	E11.0	Primitive erythrocyte	/	/
E11.0_ACGGGTCAGCCTATGT	E11.0	Septum transversumal cell	/	/
E11.0_ACGGGTCAGGAGTTGC	E11.0	Hepatoblast/Hepatocyte	ID3- Hepatoblast/Hepatocyte	/
E11.0_ACGGGTCAGGGTTTCT	E11.0	Myeloid/lymphoid/megakaryoid cell	/	Megakaryocyte-erythroid-mast cell progenitor
E11.0_ACGGGTCAGTAGGCCA	E11.0	doublet	/	/
E11.0_ACGGGTCAGTTAACGA	E11.0	Septum transversumal cell	/	/
E11.0_ACGGGTCCAACTGGCC	E11.0	Primitive erythrocyte	/	/
E11.0_ACGGGTCCAATCGGTT	E11.0	Hepatoblast/Hepatocyte	ID3- Hepatoblast/Hepatocyte	/
E11.0_ACGGGTCCACCGGAAA	E11.0	Septum transversumal cell	/	/
E11.0_ACGGGTCCACGTGAGA	E11.0	Mesothelial cell	/	/
E11.0_ACGGGTCCAGTGACAG	E11.0	Erythroid progenitor	/	/
E11.0_ACGGGTCCATGCTGGC	E11.0	Mesothelial cell	/	/
E11.0_ACGGGTCGTCATCCCT	E11.0	Septum transversumal cell	/	/
E11.0_ACGGGTCGTCTAGCCG	E11.0	Myeloid/lymphoid/megakaryoid cell	/	Megakaryocyte-erythroid-mast cell progenitor
E11.0_ACGGGTCGTGATAAGT	E11.0	Hepatoblast/Hepatocyte	ID3- Hepatoblast/Hepatocyte	/
E11.0_ACGGGTCGTGTCAATC	E11.0	Hepatoblast/Hepatocyte	ID3- Hepatoblast/Hepatocyte	/
E11.0_ACGGGTCGTGTTCGAT	E11.0	Septum transversumal cell	/	/
E11.0_ACGGGTCGTTATGTGC	E11.0	Hepatoblast/Hepatocyte	ID3- Hepatoblast/Hepatocyte	/
E11.0_ACGGGTCGTTCGCGAC	E11.0	Septum transversumal cell	/	/
E11.0_ACGGGTCGTTGGTGGA	E11.0	Erythroid progenitor	/	/
E11.0_ACGGGTCGTTGTTTGG	E11.0	Primitive erythrocyte	/	/
E11.0_ACGGGTCTCAAGGTAA	E11.0	Hepatoblast/Hepatocyte	ID3- Hepatoblast/Hepatocyte	/
E11.0_ACGGGTCTCACAACGT	E11.0	Hepatoblast/Hepatocyte	ID3- Hepatoblast/Hepatocyte	/
E11.0_ACGGGTCTCACGAAGG	E11.0	Mesothelial cell	/	/
E11.0_ACGGGTCTCATGGTCA	E11.0	Septum transversumal cell	/	/
E11.0_ACGGGTCTCCAAACTG	E11.0	Septum transversumal cell	/	/
E11.0_ACGGGTCTCCAATGGT	E11.0	Hepatoblast/Hepatocyte	ID3- Hepatoblast/Hepatocyte	/
E11.0_ACGGGTCTCCAGGGCT	E11.0	Primitive erythrocyte	/	/
E11.0_ACGGGTCTCCGCAAGC	E11.0	Mesothelial cell	/	/
E11.0_ACGGGTCTCCGTTGCT	E11.0	Primitive erythrocyte	/	/
E11.0_ACGGGTCTCCTTGACC	E11.0	Liver endothelial cell	/	/
E11.0_ACGGGTCTCGGCATCG	E11.0	Kupffer cell	/	/
E11.0_ACGGGTCTCTCAAACG	E11.0	Hepatoblast/Hepatocyte	ID3- Hepatoblast/Hepatocyte	/
E11.0_ACGTCAAAGACATAAC	E11.0	Hepatoblast/Hepatocyte	ID3- Hepatoblast/Hepatocyte	/
E11.0_ACGTCAAAGACGACGT	E11.0	Erythroid progenitor	/	/
E11.0_ACGTCAAAGACGCTTT	E11.0	Septum transversumal cell	/	/
E11.0_ACGTCAAAGATAGGAG	E11.0	Mesothelial cell	/	/
E11.0_ACGTCAAAGCCTATGT	E11.0	Septum transversumal cell	/	/
E11.0_ACGTCAAAGGCTAGAC	E11.0	Hepatoblast/Hepatocyte	ID3- Hepatoblast/Hepatocyte	/
E11.0_ACGTCAAAGGTTACCT	E11.0	Hepatoblast/Hepatocyte	ID3- Hepatoblast/Hepatocyte	/
E11.0_ACGTCAAAGTAGGTGC	E11.0	Hepatoblast/Hepatocyte	ID3- Hepatoblast/Hepatocyte	/
E11.0_ACGTCAAAGTTAACGA	E11.0	doublet	/	/
E11.0_ACGTCAACAAAGTGCG	E11.0	Septum transversumal cell	/	/
E11.0_ACGTCAACAATTCCTT	E11.0	Mesothelial cell	/	/
E11.0_ACGTCAACACCGCTAG	E11.0	Septum transversumal cell	/	/
E11.0_ACGTCAACACCTCGTT	E11.0	Septum transversumal cell	/	/
E11.0_ACGTCAACACTCTGTC	E11.0	Erythroid progenitor	/	/
E11.0_ACGTCAACACTTCTGC	E11.0	Hepatoblast/Hepatocyte	ID3- Hepatoblast/Hepatocyte	/
E11.0_ACGTCAACAGACGCCT	E11.0	Septum transversumal cell	/	/
E11.0_ACGTCAACAGCCAGAA	E11.0	Erythroid progenitor	/	/
E11.0_ACGTCAACAGGCAGTA	E11.0	Septum transversumal cell	/	/
E11.0_ACGTCAACAGTGGAGT	E11.0	Hepatoblast/Hepatocyte	ID3- Hepatoblast/Hepatocyte	/
E11.0_ACGTCAACATCAGTCA	E11.0	Mesothelial cell	/	/
E11.0_ACGTCAACATGCCTTC	E11.0	Hepatoblast/Hepatocyte	ID3- Hepatoblast/Hepatocyte	/
E11.0_ACGTCAACATGGGACA	E11.0	Hepatoblast/Hepatocyte	ID3- Hepatoblast/Hepatocyte	/
E11.0_ACGTCAAGTACGCACC	E11.0	Septum transversumal cell	/	/
E11.0_ACGTCAAGTGACTCAT	E11.0	Hepatoblast/Hepatocyte	ID3- Hepatoblast/Hepatocyte	/
E11.0_ACGTCAAGTGAGGGTT	E11.0	Primitive erythrocyte	/	/
E11.0_ACGTCAATCAACCAAC	E11.0	Septum transversumal cell	/	/
E11.0_ACGTCAATCAGTTAGC	E11.0	Primitive erythrocyte	/	/
E11.0_ACGTCAATCATCTGTT	E11.0	Hepatoblast/Hepatocyte	ID3- Hepatoblast/Hepatocyte	/
E11.0_ACGTCAATCCTTTACA	E11.0	Erythroid progenitor	/	/
E11.0_ACTATCTAGAGTCTGG	E11.0	Primitive erythrocyte	/	/
E11.0_ACTATCTAGCAACGGT	E11.0	Septum transversumal cell	/	/
E11.0_ACTATCTAGGCTAGAC	E11.0	Erythroid progenitor	/	/
E11.0_ACTATCTAGTACGTTC	E11.0	Erythroid progenitor	/	/
E11.0_ACTATCTAGTCGTACT	E11.0	Hepatoblast/Hepatocyte	ID3- Hepatoblast/Hepatocyte	/
E11.0_ACTATCTAGTGAAGAG	E11.0	Hepatoblast/Hepatocyte	ID3- Hepatoblast/Hepatocyte	/
E11.0_ACTATCTCAAAGCGGT	E11.0	Erythroid progenitor	/	/
E11.0_ACTATCTCACGTCAGC	E11.0	Erythroid progenitor	/	/
E11.0_ACTATCTCAGCCTGTG	E11.0	Septum transversumal cell	/	/
E11.0_ACTATCTCAGTCAGCC	E11.0	Septum transversumal cell	/	/
E11.0_ACTATCTCATAGAAAC	E11.0	Septum transversumal cell	/	/
E11.0_ACTATCTCATGTCCTC	E11.0	Hepatoblast/Hepatocyte	ID3- Hepatoblast/Hepatocyte	/
E11.0_ACTATCTGTAGCGTGA	E11.0	Erythroid progenitor	/	/
E11.0_ACTATCTGTCTGGAGA	E11.0	Septum transversumal cell	/	/
E11.0_ACTATCTGTGAGGCTA	E11.0	Erythroid progenitor	/	/
E11.0_ACTATCTGTGATAAAC	E11.0	Primitive erythrocyte	/	/
E11.0_ACTATCTGTGCCTGTG	E11.0	Myeloid/lymphoid/megakaryoid cell	/	Megakaryocyte-erythroid-mast cell progenitor
E11.0_ACTATCTGTTACGTCA	E11.0	Primitive erythrocyte	/	/
E11.0_ACTATCTGTTAGGGTG	E11.0	Liver endothelial cell	/	/
E11.0_ACTATCTGTTATTCTC	E11.0	Septum transversumal cell	/	/
E11.0_ACTATCTGTTCTGTTT	E11.0	Primitive erythrocyte	/	/
E11.0_ACTATCTTCCTTGCCA	E11.0	Hepatoblast/Hepatocyte	ID3- Hepatoblast/Hepatocyte	/
E11.0_ACTATCTTCGCCCTTA	E11.0	Erythroid progenitor	/	/
E11.0_ACTATCTTCGGAGCAA	E11.0	Hepatoblast/Hepatocyte	ID3- Hepatoblast/Hepatocyte	/
E11.0_ACTATCTTCGGCGCAT	E11.0	Erythroid progenitor	/	/
E11.0_ACTATCTTCGTCACGG	E11.0	Septum transversumal cell	/	/
E11.0_ACTATCTTCTGCTTGC	E11.0	Septum transversumal cell	/	/
E11.0_ACTATCTTCTTAACCT	E11.0	Primitive erythrocyte	/	/
E11.0_ACTATCTTCTTCATGT	E11.0	Septum transversumal cell	/	/
E11.0_ACTGAACAGAAGATTC	E11.0	Liver endothelial cell	/	/
E11.0_ACTGAACAGACTACAA	E11.0	Erythroid progenitor	/	/
E11.0_ACTGAACAGCCACGCT	E11.0	Mesothelial cell	/	/
E11.0_ACTGAACAGCCCTAAT	E11.0	doublet	/	/
E11.0_ACTGAACAGCTTATCG	E11.0	doublet	/	/
E11.0_ACTGAACAGGATGGTC	E11.0	Mesothelial cell	/	/
E11.0_ACTGAACAGGCTAGGT	E11.0	Erythroid progenitor	/	/
E11.0_ACTGAACAGTGAAGAG	E11.0	Cholangiocyte	Extrahepatic cholangiocyte	/
E11.0_ACTGAACAGTTATCGC	E11.0	Primitive erythrocyte	/	/
E11.0_ACTGAACCAACGCACC	E11.0	Hematopoietic stem and progenitor cell	/	Hematopoietic progenitor and stem cell
E11.0_ACTGAACCAATAACGA	E11.0	Mesothelial cell	/	/
E11.0_ACTGAACCAGGCTGAA	E11.0	Septum transversumal cell	/	/
E11.0_ACTGAACCATCATCCC	E11.0	Erythroid progenitor	/	/
E11.0_ACTGAACGTAGCTGCC	E11.0	Mesothelial cell	/	/
E11.0_ACTGAACGTAGTACCT	E11.0	doublet	/	/
E11.0_ACTGAACGTATGAATG	E11.0	Primitive erythrocyte	/	/
E11.0_ACTGAACGTCTCCACT	E11.0	Primitive erythrocyte	/	/
E11.0_ACTGAACGTGCCTGGT	E11.0	Hepatoblast/Hepatocyte	ID3- Hepatoblast/Hepatocyte	/
E11.0_ACTGAACGTGTCTGAT	E11.0	Hepatoblast/Hepatocyte	ID3- Hepatoblast/Hepatocyte	/
E11.0_ACTGAACGTTAGGGTG	E11.0	Liver endothelial cell	/	/
E11.0_ACTGAACGTTGGACCC	E11.0	Septum transversumal cell	/	/
E11.0_ACTGAACTCACATGCA	E11.0	Mesothelial cell	/	/
E11.0_ACTGAACTCCTGCTTG	E11.0	Liver endothelial cell	/	/
E11.0_ACTGAACTCGCCCTTA	E11.0	Erythroid progenitor	/	/
E11.0_ACTGAACTCTCCAGGG	E11.0	Hepatoblast/Hepatocyte	ID3- Hepatoblast/Hepatocyte	/
E11.0_ACTGAACTCTGCTTGC	E11.0	Liver endothelial cell	/	/
E11.0_ACTGAACTCTTCAACT	E11.0	Septum transversumal cell	/	/
E11.0_ACTGAGTAGAAGATTC	E11.0	Hepatoblast/Hepatocyte	ID3- Hepatoblast/Hepatocyte	/
E11.0_ACTGAGTAGAATAGGG	E11.0	Erythroid progenitor	/	/
E11.0_ACTGAGTAGAGCTGCA	E11.0	Erythroid progenitor	/	/
E11.0_ACTGAGTAGAGGTAGA	E11.0	Septum transversumal cell	/	/
E11.0_ACTGAGTAGAGTGACC	E11.0	Erythroid progenitor	/	/
E11.0_ACTGAGTAGCGTGAAC	E11.0	Myeloid/lymphoid/megakaryoid cell	/	Megakaryocyte-erythroid-mast cell progenitor
E11.0_ACTGAGTAGCTAGTTC	E11.0	Erythroid progenitor	/	/
E11.0_ACTGAGTAGCTGCGAA	E11.0	Erythroid progenitor	/	/
E11.0_ACTGAGTAGGTGCTAG	E11.0	Kupffer cell	/	/
E11.0_ACTGAGTAGTCTCAAC	E11.0	Liver endothelial cell	/	/
E11.0_ACTGAGTAGTTGAGAT	E11.0	Hepatoblast/Hepatocyte	ID3- Hepatoblast/Hepatocyte	/
E11.0_ACTGAGTCAAGCCGTC	E11.0	Erythroid progenitor	/	/
E11.0_ACTGAGTCACACCGCA	E11.0	Hepatoblast/Hepatocyte	ID3- Hepatoblast/Hepatocyte	/
E11.0_ACTGAGTCACAGACTT	E11.0	Hepatoblast/Hepatocyte	ID3- Hepatoblast/Hepatocyte	/
E11.0_ACTGAGTCACCCATTC	E11.0	Erythroid progenitor	/	/
E11.0_ACTGAGTCACCCTATC	E11.0	Myeloid/lymphoid/megakaryoid cell	/	Megakaryocyte-erythroid-mast cell progenitor
E11.0_ACTGAGTCACGAAAGC	E11.0	Hepatoblast/Hepatocyte	ID3- Hepatoblast/Hepatocyte	/
E11.0_ACTGAGTCACTTCTGC	E11.0	Primitive erythrocyte	/	/
E11.0_ACTGAGTCAGGTTTCA	E11.0	Myeloid/lymphoid/megakaryoid cell	/	Neutrophil
E11.0_ACTGAGTCAGTCGATT	E11.0	Septum transversumal cell	/	/
E11.0_ACTGAGTCATAGTAAG	E11.0	Primitive erythrocyte	/	/
E11.0_ACTGAGTCATTACGAC	E11.0	Hepatoblast/Hepatocyte	ID3- Hepatoblast/Hepatocyte	/
E11.0_ACTGAGTGTAAGTAGT	E11.0	Erythroid progenitor	/	/
E11.0_ACTGAGTGTACTTGAC	E11.0	Septum transversumal cell	/	/
E11.0_ACTGAGTGTCGAGATG	E11.0	Erythroid progenitor	/	/
E11.0_ACTGAGTGTCTCACCT	E11.0	Hepatoblast/Hepatocyte	ID3- Hepatoblast/Hepatocyte	/
E11.0_ACTGAGTGTGGCAAAC	E11.0	Primitive erythrocyte	/	/
E11.0_ACTGAGTGTGTGCGTC	E11.0	Myeloid/lymphoid/megakaryoid cell	/	Megakaryocyte-erythroid-mast cell progenitor
E11.0_ACTGAGTGTTACGCGC	E11.0	doublet	/	/
E11.0_ACTGAGTGTTCACGGC	E11.0	Septum transversumal cell	/	/
E11.0_ACTGAGTGTTGCCTCT	E11.0	Myeloid/lymphoid/megakaryoid cell	/	Mast cell
E11.0_ACTGAGTTCAGTTTGG	E11.0	Erythroid progenitor	/	/
E11.0_ACTGAGTTCATCATTC	E11.0	Primitive erythrocyte	/	/
E11.0_ACTGAGTTCATTGCCC	E11.0	Hepatoblast/Hepatocyte	ID3- Hepatoblast/Hepatocyte	/
E11.0_ACTGAGTTCCACGTGG	E11.0	Hepatoblast/Hepatocyte	ID3- Hepatoblast/Hepatocyte	/
E11.0_ACTGAGTTCCTTGACC	E11.0	Erythroid progenitor	/	/
E11.0_ACTGAGTTCGCTAGCG	E11.0	Septum transversumal cell	/	/
E11.0_ACTGAGTTCGTCACGG	E11.0	Liver endothelial cell	/	/
E11.0_ACTGAGTTCTATCCTA	E11.0	Hepatoblast/Hepatocyte	ID3- Hepatoblast/Hepatocyte	/
E11.0_ACTGATGAGCCGTCGT	E11.0	Primitive erythrocyte	/	/
E11.0_ACTGATGAGCGATAGC	E11.0	Primitive erythrocyte	/	/
E11.0_ACTGATGAGGTGGGTT	E11.0	Hepatoblast/Hepatocyte	ID3- Hepatoblast/Hepatocyte	/
E11.0_ACTGATGAGTAGGTGC	E11.0	Septum transversumal cell	/	/
E11.0_ACTGATGAGTAGTGCG	E11.0	Mesothelial cell	/	/
E11.0_ACTGATGAGTGGTCCC	E11.0	Erythroid progenitor	/	/
E11.0_ACTGATGCAAGCGATG	E11.0	Hepatoblast/Hepatocyte	ID3- Hepatoblast/Hepatocyte	/
E11.0_ACTGATGCACACATGT	E11.0	Erythroid progenitor	/	/
E11.0_ACTGATGCAGACTCGC	E11.0	Primitive erythrocyte	/	/
E11.0_ACTGATGCATTAGCCA	E11.0	Hematopoietic stem and progenitor cell	/	Hematopoietic progenitor and stem cell
E11.0_ACTGATGGTAAGCACG	E11.0	Liver endothelial cell	/	/
E11.0_ACTGATGGTAGTACCT	E11.0	Septum transversumal cell	/	/
E11.0_ACTGATGGTCTAGTCA	E11.0	Primitive erythrocyte	/	/
E11.0_ACTGATGGTTCATGGT	E11.0	Hepatoblast/Hepatocyte	ID3- Hepatoblast/Hepatocyte	/
E11.0_ACTGATGGTTCCGGCA	E11.0	Hepatoblast/Hepatocyte	ID3- Hepatoblast/Hepatocyte	/
E11.0_ACTGATGGTTGTCTTT	E11.0	Hepatoblast/Hepatocyte	ID3- Hepatoblast/Hepatocyte	/
E11.0_ACTGATGTCAAGGTAA	E11.0	Hepatoblast/Hepatocyte	ID3- Hepatoblast/Hepatocyte	/
E11.0_ACTGATGTCAGCTCTC	E11.0	Erythroid progenitor	/	/
E11.0_ACTGCTCAGATGCCAG	E11.0	Primitive erythrocyte	/	/
E11.0_ACTGCTCAGCACCGTC	E11.0	Erythroid progenitor	/	/
E11.0_ACTGCTCAGCTGCAAG	E11.0	Primitive erythrocyte	/	/
E11.0_ACTGCTCAGGAATGGA	E11.0	Hepatoblast/Hepatocyte	ID3- Hepatoblast/Hepatocyte	/
E11.0_ACTGCTCAGGACAGCT	E11.0	Erythroid progenitor	/	/
E11.0_ACTGCTCAGGCTCAGA	E11.0	Hepatoblast/Hepatocyte	ID3- Hepatoblast/Hepatocyte	/
E11.0_ACTGCTCAGTCCGTAT	E11.0	Septum transversumal cell	/	/
E11.0_ACTGCTCAGTGGAGAA	E11.0	Septum transversumal cell	/	/
E11.0_ACTGCTCCAAGCTGAG	E11.0	Septum transversumal cell	/	/
E11.0_ACTGCTCCACATGGGA	E11.0	Erythroid progenitor	/	/
E11.0_ACTGCTCCACCAACCG	E11.0	Septum transversumal cell	/	/
E11.0_ACTGCTCCACCACCAG	E11.0	Septum transversumal cell	/	/
E11.0_ACTGCTCCACGGTAGA	E11.0	doublet	/	/
E11.0_ACTGCTCCAGAGTGTG	E11.0	Kupffer cell	/	/
E11.0_ACTGCTCCAGCTTAAC	E11.0	Mesothelial cell	/	/
E11.0_ACTGCTCCAGGACCCT	E11.0	Hepatoblast/Hepatocyte	ID3- Hepatoblast/Hepatocyte	/
E11.0_ACTGCTCCATCTATGG	E11.0	Erythroid progenitor	/	/
E11.0_ACTGCTCCATTAGGCT	E11.0	Liver endothelial cell	/	/
E11.0_ACTGCTCCATTGTGCA	E11.0	Erythroid progenitor	/	/
E11.0_ACTGCTCGTAAATGTG	E11.0	Erythroid progenitor	/	/
E11.0_ACTGCTCGTACTTAGC	E11.0	Erythroid progenitor	/	/
E11.0_ACTGCTCGTCACCTAA	E11.0	Erythroid progenitor	/	/
E11.0_ACTGCTCGTCAGCTAT	E11.0	Primitive erythrocyte	/	/
E11.0_ACTGCTCGTCATATGC	E11.0	Hematopoietic stem and progenitor cell	/	Hematopoietic progenitor and stem cell
E11.0_ACTGCTCGTCCAGTAT	E11.0	Erythroid progenitor	/	/
E11.0_ACTGCTCGTCGGATCC	E11.0	Septum transversumal cell	/	/
E11.0_ACTGCTCGTCTGATCA	E11.0	Hepatoblast/Hepatocyte	ID3- Hepatoblast/Hepatocyte	/
E11.0_ACTGCTCGTGCACGAA	E11.0	Primitive erythrocyte	/	/
E11.0_ACTGCTCGTTCCACAA	E11.0	Erythroid progenitor	/	/
E11.0_ACTGCTCGTTCCCGAG	E11.0	Hepatoblast/Hepatocyte	ID3- Hepatoblast/Hepatocyte	/
E11.0_ACTGCTCTCACAGTAC	E11.0	Erythroid progenitor	/	/
E11.0_ACTGCTCTCATTCACT	E11.0	Primitive erythrocyte	/	/
E11.0_ACTGCTCTCGGTGTCG	E11.0	Primitive erythrocyte	/	/
E11.0_ACTGCTCTCTAACGGT	E11.0	doublet	/	/
E11.0_ACTGCTCTCTCGCTTG	E11.0	Primitive erythrocyte	/	/
E11.0_ACTGCTCTCTGTCTAT	E11.0	Hepatoblast/Hepatocyte	ID3- Hepatoblast/Hepatocyte	/
E11.0_ACTGCTCTCTTCATGT	E11.0	Erythroid progenitor	/	/
E11.0_ACTGTCCAGAAACCGC	E11.0	Erythroid progenitor	/	/
E11.0_ACTGTCCAGCACCGCT	E11.0	Hepatoblast/Hepatocyte	ID3- Hepatoblast/Hepatocyte	/
E11.0_ACTGTCCAGCGGCTTC	E11.0	Hepatoblast/Hepatocyte	ID3- Hepatoblast/Hepatocyte	/
E11.0_ACTGTCCAGGAGTCTG	E11.0	Mesothelial cell	/	/
E11.0_ACTGTCCAGGCCCTTG	E11.0	Hepatoblast/Hepatocyte	ID3- Hepatoblast/Hepatocyte	/
E11.0_ACTGTCCAGGGTGTTG	E11.0	Erythroid progenitor	/	/
E11.0_ACTGTCCAGGGTTCCC	E11.0	Septum transversumal cell	/	/
E11.0_ACTGTCCAGTACGTAA	E11.0	Liver endothelial cell	/	/
E11.0_ACTGTCCAGTGTTGAA	E11.0	Hepatoblast/Hepatocyte	ID3- Hepatoblast/Hepatocyte	/
E11.0_ACTGTCCAGTTACCCA	E11.0	Mesothelial cell	/	/
E11.0_ACTGTCCAGTTACGGG	E11.0	Hepatoblast/Hepatocyte	ID3- Hepatoblast/Hepatocyte	/
E11.0_ACTGTCCCACATTTCT	E11.0	Septum transversumal cell	/	/
E11.0_ACTGTCCCAGCTGTTA	E11.0	Hepatoblast/Hepatocyte	ID3- Hepatoblast/Hepatocyte	/
E11.0_ACTGTCCCAGTTAACC	E11.0	Primitive erythrocyte	/	/
E11.0_ACTGTCCCATAGTAAG	E11.0	Erythroid progenitor	/	/
E11.0_ACTGTCCCATATACGC	E11.0	Mesothelial cell	/	/
E11.0_ACTGTCCCATGTTGAC	E11.0	Hepatoblast/Hepatocyte	ID3- Hepatoblast/Hepatocyte	/
E11.0_ACTGTCCGTACGCACC	E11.0	Erythroid progenitor	/	/
E11.0_ACTGTCCGTAGGGACT	E11.0	Liver endothelial cell	/	/
E11.0_ACTGTCCGTATGAATG	E11.0	Primitive erythrocyte	/	/
E11.0_ACTGTCCGTCGGCATC	E11.0	Erythroid progenitor	/	/
E11.0_ACTGTCCGTCTACCTC	E11.0	Hepatoblast/Hepatocyte	ID3- Hepatoblast/Hepatocyte	/
E11.0_ACTGTCCGTCTGCAAT	E11.0	Septum transversumal cell	/	/
E11.0_ACTGTCCGTCTTCAAG	E11.0	Primitive erythrocyte	/	/
E11.0_ACTGTCCGTGCTGTAT	E11.0	Erythroid progenitor	/	/
E11.0_ACTGTCCGTGTTGAGG	E11.0	Hepatoblast/Hepatocyte	ID3- Hepatoblast/Hepatocyte	/
E11.0_ACTGTCCGTTCACCTC	E11.0	Hepatoblast/Hepatocyte	ID3- Hepatoblast/Hepatocyte	/
E11.0_ACTGTCCGTTCAGGCC	E11.0	Liver endothelial cell	/	/
E11.0_ACTGTCCTCACAATGC	E11.0	Erythroid progenitor	/	/
E11.0_ACTGTCCTCAGCCTAA	E11.0	Mesothelial cell	/	/
E11.0_ACTGTCCTCATTGCGA	E11.0	Septum transversumal cell	/	/
E11.0_ACTGTCCTCGCATGAT	E11.0	Septum transversumal cell	/	/
E11.0_ACTGTCCTCTGCAAGT	E11.0	Hepatoblast/Hepatocyte	ID3- Hepatoblast/Hepatocyte	/
E11.0_ACTGTCCTCTGCCCTA	E11.0	Septum transversumal cell	/	/
E11.0_ACTTACTAGAGGTTGC	E11.0	Mesothelial cell	/	/
E11.0_ACTTACTAGAGTAAGG	E11.0	Primitive erythrocyte	/	/
E11.0_ACTTACTAGATACACA	E11.0	Liver endothelial cell	/	/
E11.0_ACTTACTAGTACGATA	E11.0	Septum transversumal cell	/	/
E11.0_ACTTACTAGTCCTCCT	E11.0	Hepatoblast/Hepatocyte	ID3- Hepatoblast/Hepatocyte	/
E11.0_ACTTACTAGTTCGCGC	E11.0	Erythroid progenitor	/	/
E11.0_ACTTACTCACCACCAG	E11.0	Mesothelial cell	/	/
E11.0_ACTTACTCACGCATCG	E11.0	Septum transversumal cell	/	/
E11.0_ACTTACTCACGGACAA	E11.0	Hepatoblast/Hepatocyte	ID3+ Hepatoblast	/
E11.0_ACTTACTCACGTAAGG	E11.0	Myeloid/lymphoid/megakaryoid cell	/	Megakaryocyte-erythroid-mast cell progenitor
E11.0_ACTTACTCAGTGAGTG	E11.0	Hepatoblast/Hepatocyte	ID3- Hepatoblast/Hepatocyte	/
E11.0_ACTTACTGTACCATCA	E11.0	Hepatoblast/Hepatocyte	ID3- Hepatoblast/Hepatocyte	/
E11.0_ACTTACTGTATAGGTA	E11.0	Mesothelial cell	/	/
E11.0_ACTTACTGTATTACCG	E11.0	Hepatoblast/Hepatocyte	ID3- Hepatoblast/Hepatocyte	/
E11.0_ACTTACTGTGTGCGTC	E11.0	Erythroid progenitor	/	/
E11.0_ACTTACTGTTCCACAA	E11.0	Erythroid progenitor	/	/
E11.0_ACTTACTTCACAATGC	E11.0	Erythroid progenitor	/	/
E11.0_ACTTACTTCAGCACAT	E11.0	Septum transversumal cell	/	/
E11.0_ACTTACTTCCACGAAT	E11.0	Hepatoblast/Hepatocyte	ID3- Hepatoblast/Hepatocyte	/
E11.0_ACTTACTTCCACTCCA	E11.0	Liver endothelial cell	/	/
E11.0_ACTTACTTCCGTTGTC	E11.0	doublet	/	/
E11.0_ACTTACTTCGCTTGTC	E11.0	Liver endothelial cell	/	/
E11.0_ACTTACTTCGGGAGTA	E11.0	Primitive erythrocyte	/	/
E11.0_ACTTACTTCTAACTTC	E11.0	Primitive erythrocyte	/	/
E11.0_ACTTACTTCTGTTTGT	E11.0	Septum transversumal cell	/	/
E11.0_ACTTACTTCTTACCGC	E11.0	doublet	/	/
E11.0_ACTTGTTAGAACAATC	E11.0	Mesothelial cell	/	/
E11.0_ACTTGTTAGACAAAGG	E11.0	Septum transversumal cell	/	/
E11.0_ACTTGTTAGAGCCCAA	E11.0	Mesothelial cell	/	/
E11.0_ACTTGTTAGATCACGG	E11.0	Hepatoblast/Hepatocyte	ID3- Hepatoblast/Hepatocyte	/
E11.0_ACTTGTTAGGCTATCT	E11.0	Erythroid progenitor	/	/
E11.0_ACTTGTTAGTCCATAC	E11.0	Hepatoblast/Hepatocyte	ID3- Hepatoblast/Hepatocyte	/
E11.0_ACTTGTTAGTCCTCCT	E11.0	Septum transversumal cell	/	/
E11.0_ACTTGTTAGTGGGATC	E11.0	Hepatoblast/Hepatocyte	ID3+ Hepatoblast	/
E11.0_ACTTGTTAGTGTACGG	E11.0	Hepatoblast/Hepatocyte	ID3- Hepatoblast/Hepatocyte	/
E11.0_ACTTGTTAGTGTCTCA	E11.0	Septum transversumal cell	/	/
E11.0_ACTTGTTAGTTCCACA	E11.0	Erythroid progenitor	/	/
E11.0_ACTTGTTCAACTGCGC	E11.0	Erythroid progenitor	/	/
E11.0_ACTTGTTCAATAGCAA	E11.0	Erythroid progenitor	/	/
E11.0_ACTTGTTCACAACGCC	E11.0	Hepatoblast/Hepatocyte	ID3- Hepatoblast/Hepatocyte	/
E11.0_ACTTGTTCACCAGTTA	E11.0	doublet	/	/
E11.0_ACTTGTTCAGCGTCCA	E11.0	Erythroid progenitor	/	/
E11.0_ACTTGTTCATAGACTC	E11.0	Septum transversumal cell	/	/
E11.0_ACTTGTTCATATGCTG	E11.0	Hepatoblast/Hepatocyte	ID3- Hepatoblast/Hepatocyte	/
E11.0_ACTTGTTCATCGGGTC	E11.0	Hepatoblast/Hepatocyte	ID3- Hepatoblast/Hepatocyte	/
E11.0_ACTTGTTCATGAACCT	E11.0	Erythroid progenitor	/	/
E11.0_ACTTGTTCATGCTGGC	E11.0	Erythroid progenitor	/	/
E11.0_ACTTGTTGTAATAGCA	E11.0	Erythroid progenitor	/	/
E11.0_ACTTGTTGTATCTGCA	E11.0	Myeloid/lymphoid/megakaryoid cell	/	Megakaryocyte-erythroid-mast cell progenitor
E11.0_ACTTGTTGTCATTAGC	E11.0	Septum transversumal cell	/	/
E11.0_ACTTGTTGTGCAGACA	E11.0	Hepatoblast/Hepatocyte	ID3- Hepatoblast/Hepatocyte	/
E11.0_ACTTGTTGTTAGTGGG	E11.0	Liver endothelial cell	/	/
E11.0_ACTTGTTGTTTGGGCC	E11.0	Septum transversumal cell	/	/
E11.0_ACTTGTTGTTTGTTGG	E11.0	Hepatoblast/Hepatocyte	ID3- Hepatoblast/Hepatocyte	/
E11.0_ACTTGTTTCAATAAGG	E11.0	Septum transversumal cell	/	/
E11.0_ACTTGTTTCAGAGCTT	E11.0	Erythroid progenitor	/	/
E11.0_ACTTGTTTCATTTGGG	E11.0	Mesothelial cell	/	/
E11.0_ACTTGTTTCGCGTAGC	E11.0	Hepatoblast/Hepatocyte	ID3- Hepatoblast/Hepatocyte	/
E11.0_ACTTGTTTCGGGAGTA	E11.0	Erythroid progenitor	/	/
E11.0_ACTTGTTTCGTTACGA	E11.0	Kupffer cell	/	/
E11.0_ACTTGTTTCTCTGAGA	E11.0	Hepatoblast/Hepatocyte	ID3- Hepatoblast/Hepatocyte	/
E11.0_ACTTTCAAGACCGGAT	E11.0	Septum transversumal cell	/	/
E11.0_ACTTTCAAGATCGATA	E11.0	Hepatoblast/Hepatocyte	ID3- Hepatoblast/Hepatocyte	/
E11.0_ACTTTCAAGCCTCGTG	E11.0	doublet	/	/
E11.0_ACTTTCAAGGAATTAC	E11.0	Hepatoblast/Hepatocyte	ID3+ Hepatoblast	/
E11.0_ACTTTCAAGTATCTCG	E11.0	Erythroid progenitor	/	/
E11.0_ACTTTCAAGTCCGTAT	E11.0	Erythroid progenitor	/	/
E11.0_ACTTTCACAAAGGAAG	E11.0	Primitive erythrocyte	/	/
E11.0_ACTTTCACAACACGCC	E11.0	Hepatoblast/Hepatocyte	ID3- Hepatoblast/Hepatocyte	/
E11.0_ACTTTCACAACTGCTA	E11.0	Myeloid/lymphoid/megakaryoid cell	/	Megakaryocyte-erythroid-mast cell progenitor
E11.0_ACTTTCACAACTTGAC	E11.0	Septum transversumal cell	/	/
E11.0_ACTTTCACAAGGTGTG	E11.0	Septum transversumal cell	/	/
E11.0_ACTTTCACAGGGTTAG	E11.0	Mesothelial cell	/	/
E11.0_ACTTTCACATGAGCGA	E11.0	Hepatoblast/Hepatocyte	ID3- Hepatoblast/Hepatocyte	/
E11.0_ACTTTCAGTAACGTTC	E11.0	Primitive erythrocyte	/	/
E11.0_ACTTTCAGTCCGTGAC	E11.0	Septum transversumal cell	/	/
E11.0_ACTTTCAGTCGTTGTA	E11.0	Erythroid progenitor	/	/
E11.0_ACTTTCAGTCTAGTGT	E11.0	Primitive erythrocyte	/	/
E11.0_ACTTTCAGTGGTGTAG	E11.0	Erythroid progenitor	/	/
E11.0_ACTTTCAGTTCAGTAC	E11.0	Septum transversumal cell	/	/
E11.0_ACTTTCATCAACACTG	E11.0	Septum transversumal cell	/	/
E11.0_ACTTTCATCACTCCTG	E11.0	Primitive erythrocyte	/	/
E11.0_ACTTTCATCAGTTTGG	E11.0	Erythroid progenitor	/	/
E11.0_ACTTTCATCGAACGGA	E11.0	Septum transversumal cell	/	/
E11.0_ACTTTCATCGCGTAGC	E11.0	Erythroid progenitor	/	/
E11.0_ACTTTCATCTGATTCT	E11.0	Erythroid progenitor	/	/
E11.0_ACTTTCATCTTGCCGT	E11.0	Hepatoblast/Hepatocyte	ID3- Hepatoblast/Hepatocyte	/
E11.0_AGAATAGAGACGACGT	E11.0	Hepatoblast/Hepatocyte	ID3- Hepatoblast/Hepatocyte	/
E11.0_AGAATAGAGATATGCA	E11.0	Septum transversumal cell	/	/
E11.0_AGAATAGAGCGTCTAT	E11.0	Septum transversumal cell	/	/
E11.0_AGAATAGAGTGAAGAG	E11.0	Erythroid progenitor	/	/
E11.0_AGAATAGAGTGTGGCA	E11.0	Erythroid progenitor	/	/
E11.0_AGAATAGAGTTTGCGT	E11.0	Myeloid/lymphoid/megakaryoid cell	/	Megakaryocyte-erythroid-mast cell progenitor
E11.0_AGAATAGCAAGTTAAG	E11.0	Mesothelial cell	/	/
E11.0_AGAATAGCAATAAGCA	E11.0	Erythroid progenitor	/	/
E11.0_AGAATAGCACCGATAT	E11.0	Erythroid progenitor	/	/
E11.0_AGAATAGCACGCGAAA	E11.0	Primitive erythrocyte	/	/
E11.0_AGAATAGCAGCCACCA	E11.0	Erythroid progenitor	/	/
E11.0_AGAATAGCATACGCCG	E11.0	Erythroid progenitor	/	/
E11.0_AGAATAGCATCTCCCA	E11.0	Mesothelial cell	/	/
E11.0_AGAATAGCATTCCTGC	E11.0	Erythroid progenitor	/	/
E11.0_AGAATAGGTAGAAAGG	E11.0	Septum transversumal cell	/	/
E11.0_AGAATAGGTCGTCTTC	E11.0	Hepatoblast/Hepatocyte	ID3- Hepatoblast/Hepatocyte	/
E11.0_AGAATAGGTCTAAACC	E11.0	Septum transversumal cell	/	/
E11.0_AGAATAGGTCTAGCCG	E11.0	Septum transversumal cell	/	/
E11.0_AGAATAGGTGACGCCT	E11.0	Septum transversumal cell	/	/
E11.0_AGAATAGGTTCGGGCT	E11.0	Erythroid progenitor	/	/
E11.0_AGAATAGGTTGTCTTT	E11.0	Erythroid progenitor	/	/
E11.0_AGAATAGTCATCATTC	E11.0	Primitive erythrocyte	/	/
E11.0_AGAATAGTCCGTTGCT	E11.0	Erythroid progenitor	/	/
E11.0_AGAATAGTCGCACTCT	E11.0	Mesothelial cell	/	/
E11.0_AGAATAGTCGTCTGCT	E11.0	Erythroid progenitor	/	/
E11.0_AGAATAGTCTCCAACC	E11.0	Septum transversumal cell	/	/
E11.0_AGAATAGTCTCGAGTA	E11.0	Hepatoblast/Hepatocyte	ID3- Hepatoblast/Hepatocyte	/
E11.0_AGAATAGTCTGCTGTC	E11.0	Hepatoblast/Hepatocyte	ID3- Hepatoblast/Hepatocyte	/
E11.0_AGACGTTAGACAGAGA	E11.0	Septum transversumal cell	/	/
E11.0_AGACGTTAGCGATAGC	E11.0	Primitive erythrocyte	/	/
E11.0_AGACGTTAGTTAAGTG	E11.0	Mesothelial cell	/	/
E11.0_AGACGTTCAAAGTGCG	E11.0	Primitive erythrocyte	/	/
E11.0_AGACGTTCAACTGCGC	E11.0	Erythroid progenitor	/	/
E11.0_AGACGTTCAAGTTAAG	E11.0	Erythroid progenitor	/	/
E11.0_AGACGTTCAATGACCT	E11.0	doublet	/	/
E11.0_AGACGTTCACAGACAG	E11.0	Hepatoblast/Hepatocyte	ID3- Hepatoblast/Hepatocyte	/
E11.0_AGACGTTCACCAGCAC	E11.0	Septum transversumal cell	/	/
E11.0_AGACGTTCACGACGAA	E11.0	Myeloid/lymphoid/megakaryoid cell	/	Megakaryocyte-erythroid-mast cell progenitor
E11.0_AGACGTTCAGGGTATG	E11.0	Primitive erythrocyte	/	/
E11.0_AGACGTTCAGTGACAG	E11.0	Erythroid progenitor	/	/
E11.0_AGACGTTCATACGCCG	E11.0	Septum transversumal cell	/	/
E11.0_AGACGTTCATCGATTG	E11.0	Hepatoblast/Hepatocyte	ID3- Hepatoblast/Hepatocyte	/
E11.0_AGACGTTGTATTACCG	E11.0	Hepatoblast/Hepatocyte	ID3- Hepatoblast/Hepatocyte	/
E11.0_AGACGTTGTCAATACC	E11.0	Hepatoblast/Hepatocyte	ID3- Hepatoblast/Hepatocyte	/
E11.0_AGACGTTGTCCTCTTG	E11.0	Liver endothelial cell	/	/
E11.0_AGACGTTGTCGAATCT	E11.0	Hepatic stellate cell	/	/
E11.0_AGACGTTGTCTCCCTA	E11.0	Erythroid progenitor	/	/
E11.0_AGACGTTGTCTGCGGT	E11.0	Mesothelial cell	/	/
E11.0_AGACGTTGTTTACTCT	E11.0	Mesothelial cell	/	/
E11.0_AGACGTTTCAGTGCAT	E11.0	Primitive erythrocyte	/	/
E11.0_AGACGTTTCCCTGACT	E11.0	Erythroid progenitor	/	/
E11.0_AGACGTTTCCTGCCAT	E11.0	Septum transversumal cell	/	/
E11.0_AGACGTTTCGAACTGT	E11.0	Erythroid progenitor	/	/
E11.0_AGACGTTTCGAATGCT	E11.0	Myeloid/lymphoid/megakaryoid cell	/	Megakaryocyte-erythroid-mast cell progenitor
E11.0_AGACGTTTCGGGAGTA	E11.0	Hepatoblast/Hepatocyte	ID3- Hepatoblast/Hepatocyte	/
E11.0_AGACGTTTCGGTTAAC	E11.0	Erythroid progenitor	/	/
E11.0_AGACGTTTCGTAGATC	E11.0	Liver endothelial cell	/	/
E11.0_AGACGTTTCTGGCGTG	E11.0	Erythroid progenitor	/	/
E11.0_AGACGTTTCTGGTGTA	E11.0	Myeloid/lymphoid/megakaryoid cell	/	Megakaryocyte-erythroid-mast cell progenitor
E11.0_AGACGTTTCTGTCTCG	E11.0	Erythroid progenitor	/	/
E11.0_AGAGCGAAGACTTTCG	E11.0	Hepatoblast/Hepatocyte	ID3- Hepatoblast/Hepatocyte	/
E11.0_AGAGCGAAGATATACG	E11.0	Erythroid progenitor	/	/
E11.0_AGAGCGAAGCCACCTG	E11.0	Primitive erythrocyte	/	/
E11.0_AGAGCGAAGCTGCCCA	E11.0	Septum transversumal cell	/	/
E11.0_AGAGCGAAGGACAGCT	E11.0	Hepatoblast/Hepatocyte	ID3- Hepatoblast/Hepatocyte	/
E11.0_AGAGCGAAGGATGGAA	E11.0	Hepatoblast/Hepatocyte	ID3- Hepatoblast/Hepatocyte	/
E11.0_AGAGCGAAGGCAAAGA	E11.0	Myeloid/lymphoid/megakaryoid cell	/	Megakaryocyte-erythroid-mast cell progenitor
E11.0_AGAGCGAAGGCATGGT	E11.0	Erythroid progenitor	/	/
E11.0_AGAGCGAAGGCCATAG	E11.0	Liver endothelial cell	/	/
E11.0_AGAGCGAAGTACGTTC	E11.0	Primitive erythrocyte	/	/
E11.0_AGAGCGAAGTGTACTC	E11.0	Mesothelial cell	/	/
E11.0_AGAGCGACAAGGTTCT	E11.0	Septum transversumal cell	/	/
E11.0_AGAGCGACAAGTACCT	E11.0	doublet	/	/
E11.0_AGAGCGACAATGGTCT	E11.0	Erythroid progenitor	/	/
E11.0_AGAGCGACACATTTCT	E11.0	Primitive erythrocyte	/	/
E11.0_AGAGCGACACGGTTTA	E11.0	Erythroid progenitor	/	/
E11.0_AGAGCGACACTGTGTA	E11.0	Primitive erythrocyte	/	/
E11.0_AGAGCGACATACGCTA	E11.0	Primitive erythrocyte	/	/
E11.0_AGAGCGACATCGGGTC	E11.0	Septum transversumal cell	/	/
E11.0_AGAGCGACATGGATGG	E11.0	Erythroid progenitor	/	/
E11.0_AGAGCGACATGTCCTC	E11.0	Primitive erythrocyte	/	/
E11.0_AGAGCGACATTAACCG	E11.0	Erythroid progenitor	/	/
E11.0_AGAGCGAGTCACTTCC	E11.0	Erythroid progenitor	/	/
E11.0_AGAGCGAGTGTCCTCT	E11.0	Erythroid progenitor	/	/
E11.0_AGAGCGAGTTGCGTTA	E11.0	Septum transversumal cell	/	/
E11.0_AGAGCGATCACAGGCC	E11.0	Septum transversumal cell	/	/
E11.0_AGAGCGATCATTCACT	E11.0	Hepatoblast/Hepatocyte	ID3- Hepatoblast/Hepatocyte	/
E11.0_AGAGCGATCCCAAGAT	E11.0	Mesothelial cell	/	/
E11.0_AGAGCGATCCCAAGTA	E11.0	Mesothelial cell	/	/
E11.0_AGAGCGATCCCTTGTG	E11.0	Hepatoblast/Hepatocyte	ID3- Hepatoblast/Hepatocyte	/
E11.0_AGAGCGATCCTCAATT	E11.0	Primitive erythrocyte	/	/
E11.0_AGAGCGATCTGGTGTA	E11.0	Primitive erythrocyte	/	/
E11.0_AGAGCTTAGAAGGTGA	E11.0	Primitive erythrocyte	/	/
E11.0_AGAGCTTAGCAACGGT	E11.0	Mesothelial cell	/	/
E11.0_AGAGCTTAGCCTCGTG	E11.0	Erythroid progenitor	/	/
E11.0_AGAGCTTAGGGAAACA	E11.0	Erythroid progenitor	/	/
E11.0_AGAGCTTAGTGAACAT	E11.0	Septum transversumal cell	/	/
E11.0_AGAGCTTCAATGGAAT	E11.0	Mesothelial cell	/	/
E11.0_AGAGCTTCACACAGAG	E11.0	Hepatoblast/Hepatocyte	ID3+ Hepatoblast	/
E11.0_AGAGCTTCACGAGAGT	E11.0	Hepatoblast/Hepatocyte	ID3+ Hepatoblast	/
E11.0_AGAGCTTCACGAGGTA	E11.0	Septum transversumal cell	/	/
E11.0_AGAGCTTCAGCCAGAA	E11.0	Hepatoblast/Hepatocyte	ID3- Hepatoblast/Hepatocyte	/
E11.0_AGAGCTTCATCAGTCA	E11.0	Hepatoblast/Hepatocyte	ID3- Hepatoblast/Hepatocyte	/
E11.0_AGAGCTTCATGATCCA	E11.0	Septum transversumal cell	/	/
E11.0_AGAGCTTCATTGGGCC	E11.0	Mesothelial cell	/	/
E11.0_AGAGCTTGTAAGGGAA	E11.0	doublet	/	/
E11.0_AGAGCTTGTAAGTAGT	E11.0	Hepatoblast/Hepatocyte	ID3- Hepatoblast/Hepatocyte	/
E11.0_AGAGCTTGTAGGCATG	E11.0	Myeloid/lymphoid/megakaryoid cell	/	Megakaryocyte-erythroid-mast cell progenitor
E11.0_AGAGCTTGTATGGTTC	E11.0	Erythroid progenitor	/	/
E11.0_AGAGCTTGTCTCACCT	E11.0	Erythroid progenitor	/	/
E11.0_AGAGCTTGTCTGCAAT	E11.0	Primitive erythrocyte	/	/
E11.0_AGAGCTTGTTGACGTT	E11.0	Septum transversumal cell	/	/
E11.0_AGAGCTTGTTGTCGCG	E11.0	doublet	/	/
E11.0_AGAGCTTTCATTGCCC	E11.0	Erythroid progenitor	/	/
E11.0_AGAGCTTTCCACGCAG	E11.0	Erythroid progenitor	/	/
E11.0_AGAGCTTTCCAGAGGA	E11.0	Primitive erythrocyte	/	/
E11.0_AGAGCTTTCCCTTGTG	E11.0	Septum transversumal cell	/	/
E11.0_AGAGCTTTCCTCATTA	E11.0	Kupffer cell	/	/
E11.0_AGAGCTTTCGGTCCGA	E11.0	Hepatoblast/Hepatocyte	ID3- Hepatoblast/Hepatocyte	/
E11.0_AGAGCTTTCTCATTCA	E11.0	Liver endothelial cell	/	/
E11.0_AGAGTGGAGACCTTTG	E11.0	Erythroid progenitor	/	/
E11.0_AGAGTGGAGAGACGAA	E11.0	Primitive erythrocyte	/	/
E11.0_AGAGTGGAGAGCTTCT	E11.0	Septum transversumal cell	/	/
E11.0_AGAGTGGAGCGAGAAA	E11.0	Kupffer cell	/	/
E11.0_AGAGTGGAGGAGCGTT	E11.0	Erythroid progenitor	/	/
E11.0_AGAGTGGAGGATATAC	E11.0	Liver endothelial cell	/	/
E11.0_AGAGTGGAGGGCACTA	E11.0	Erythroid progenitor	/	/
E11.0_AGAGTGGAGGTGCTAG	E11.0	Primitive erythrocyte	/	/
E11.0_AGAGTGGAGGTGTTAA	E11.0	Liver endothelial cell	/	/
E11.0_AGAGTGGAGTTAGGTA	E11.0	Hepatoblast/Hepatocyte	ID3- Hepatoblast/Hepatocyte	/
E11.0_AGAGTGGCAAACTGCT	E11.0	Erythroid progenitor	/	/
E11.0_AGAGTGGCACACATGT	E11.0	Erythroid progenitor	/	/
E11.0_AGAGTGGCACAGGCCT	E11.0	Septum transversumal cell	/	/
E11.0_AGAGTGGCACATCTTT	E11.0	Hepatoblast/Hepatocyte	ID3- Hepatoblast/Hepatocyte	/
E11.0_AGAGTGGCACCACGTG	E11.0	Hepatic stellate cell	/	/
E11.0_AGAGTGGCAGATAATG	E11.0	Myeloid/lymphoid/megakaryoid cell	/	Megakaryocyte-erythroid-mast cell progenitor
E11.0_AGAGTGGCAGATCTGT	E11.0	Primitive erythrocyte	/	/
E11.0_AGAGTGGCAGGGCATA	E11.0	Myeloid/lymphoid/megakaryoid cell	/	Megakaryocyte-erythroid-mast cell progenitor
E11.0_AGAGTGGCAGTAAGAT	E11.0	Hepatoblast/Hepatocyte	ID3+ Hepatoblast	/
E11.0_AGAGTGGCATCCGGGT	E11.0	Primitive erythrocyte	/	/
E11.0_AGAGTGGGTACGACCC	E11.0	Erythroid progenitor	/	/
E11.0_AGAGTGGGTACTCTCC	E11.0	Erythroid progenitor	/	/
E11.0_AGAGTGGGTCATGCAT	E11.0	Hematopoietic stem and progenitor cell	/	Hematopoietic progenitor and stem cell
E11.0_AGAGTGGGTCTCATCC	E11.0	doublet	/	/
E11.0_AGAGTGGGTCTCCCTA	E11.0	Septum transversumal cell	/	/
E11.0_AGAGTGGGTCTGCCAG	E11.0	Septum transversumal cell	/	/
E11.0_AGAGTGGGTCTTGATG	E11.0	Hepatoblast/Hepatocyte	ID3- Hepatoblast/Hepatocyte	/
E11.0_AGAGTGGGTGATAAGT	E11.0	Liver endothelial cell	/	/
E11.0_AGAGTGGGTGTCGCTG	E11.0	Hepatoblast/Hepatocyte	ID3+ Hepatoblast	/
E11.0_AGAGTGGGTTAAAGAC	E11.0	Erythroid progenitor	/	/
E11.0_AGAGTGGGTTACGACT	E11.0	Primitive erythrocyte	/	/
E11.0_AGAGTGGGTTCCACTC	E11.0	Liver endothelial cell	/	/
E11.0_AGAGTGGGTTGGGACA	E11.0	Erythroid progenitor	/	/
E11.0_AGAGTGGTCAGAGGTG	E11.0	Hepatoblast/Hepatocyte	ID3- Hepatoblast/Hepatocyte	/
E11.0_AGAGTGGTCCCTAACC	E11.0	Septum transversumal cell	/	/
E11.0_AGAGTGGTCTGCAGTA	E11.0	Primitive erythrocyte	/	/
E11.0_AGATCTGAGAACAACT	E11.0	doublet	/	/
E11.0_AGATCTGAGACAGACC	E11.0	Erythroid progenitor	/	/
E11.0_AGATCTGAGCCATCGC	E11.0	doublet	/	/
E11.0_AGATCTGAGGATCGCA	E11.0	Hepatoblast/Hepatocyte	ID3- Hepatoblast/Hepatocyte	/
E11.0_AGATCTGAGGCTATCT	E11.0	Mesothelial cell	/	/
E11.0_AGATCTGAGTGGAGTC	E11.0	Mesothelial cell	/	/
E11.0_AGATCTGCAAACCCAT	E11.0	Primitive erythrocyte	/	/
E11.0_AGATCTGCAATTGCTG	E11.0	Septum transversumal cell	/	/
E11.0_AGATCTGCACAACGCC	E11.0	Septum transversumal cell	/	/
E11.0_AGATCTGCACGAGAGT	E11.0	Hepatoblast/Hepatocyte	ID3- Hepatoblast/Hepatocyte	/
E11.0_AGATCTGCATAAAGGT	E11.0	Myeloid/lymphoid/megakaryoid cell	/	Monocyte/Macrophage
E11.0_AGATCTGCATGCGCAC	E11.0	Septum transversumal cell	/	/
E11.0_AGATCTGCATGGGAAC	E11.0	Hepatoblast/Hepatocyte	ID3- Hepatoblast/Hepatocyte	/
E11.0_AGATCTGCATTCCTCG	E11.0	Septum transversumal cell	/	/
E11.0_AGATCTGGTAGAAAGG	E11.0	Erythroid progenitor	/	/
E11.0_AGATCTGGTATCGCAT	E11.0	Primitive erythrocyte	/	/
E11.0_AGATCTGGTCAGTGGA	E11.0	Septum transversumal cell	/	/
E11.0_AGATCTGGTCCATGAT	E11.0	Hepatoblast/Hepatocyte	ID3- Hepatoblast/Hepatocyte	/
E11.0_AGATCTGGTCGCATCG	E11.0	Erythroid progenitor	/	/
E11.0_AGATCTGGTGTGCCTG	E11.0	doublet	/	/
E11.0_AGATCTGGTTCGTTGA	E11.0	Kupffer cell	/	/
E11.0_AGATCTGGTTTAGCTG	E11.0	Erythroid progenitor	/	/
E11.0_AGATCTGTCAACGAAA	E11.0	Septum transversumal cell	/	/
E11.0_AGATCTGTCAACTCTT	E11.0	Hepatoblast/Hepatocyte	ID3- Hepatoblast/Hepatocyte	/
E11.0_AGATCTGTCCCACTTG	E11.0	Mesothelial cell	/	/
E11.0_AGATCTGTCCCGGATG	E11.0	Hepatoblast/Hepatocyte	ID3- Hepatoblast/Hepatocyte	/
E11.0_AGATCTGTCGGTTAAC	E11.0	Septum transversumal cell	/	/
E11.0_AGATCTGTCGTCCGTT	E11.0	Hepatoblast/Hepatocyte	ID3+ Hepatoblast	/
E11.0_AGATCTGTCGTTGACA	E11.0	Erythroid progenitor	/	/
E11.0_AGATCTGTCTATCGCC	E11.0	Erythroid progenitor	/	/
E11.0_AGATCTGTCTTGTTTG	E11.0	Erythroid progenitor	/	/
E11.0_AGATTGCAGAATGTTG	E11.0	Liver endothelial cell	/	/
E11.0_AGATTGCAGATAGGAG	E11.0	Septum transversumal cell	/	/
E11.0_AGATTGCAGGCTAGCA	E11.0	Primitive erythrocyte	/	/
E11.0_AGATTGCAGGTAGCTG	E11.0	Primitive erythrocyte	/	/
E11.0_AGATTGCAGGTGCAAC	E11.0	Primitive erythrocyte	/	/
E11.0_AGATTGCAGTTAACGA	E11.0	Primitive erythrocyte	/	/
E11.0_AGATTGCCAACTGCTA	E11.0	doublet	/	/
E11.0_AGATTGCCACCGCTAG	E11.0	Hepatoblast/Hepatocyte	ID3- Hepatoblast/Hepatocyte	/
E11.0_AGATTGCCACCTCGGA	E11.0	Erythroid progenitor	/	/
E11.0_AGATTGCCAGGGTATG	E11.0	Myeloid/lymphoid/megakaryoid cell	/	Megakaryocyte-erythroid-mast cell progenitor
E11.0_AGATTGCCATACAGCT	E11.0	Primitive erythrocyte	/	/
E11.0_AGATTGCCATATGCTG	E11.0	Hepatoblast/Hepatocyte	ID3- Hepatoblast/Hepatocyte	/
E11.0_AGATTGCCATATGGTC	E11.0	Primitive erythrocyte	/	/
E11.0_AGATTGCCATCACGTA	E11.0	Hepatoblast/Hepatocyte	ID3- Hepatoblast/Hepatocyte	/
E11.0_AGATTGCCATGACATC	E11.0	Erythroid progenitor	/	/
E11.0_AGATTGCGTAAACGCG	E11.0	Primitive erythrocyte	/	/
E11.0_AGATTGCGTAAAGGAG	E11.0	Septum transversumal cell	/	/
E11.0_AGATTGCGTACCCAAT	E11.0	Septum transversumal cell	/	/
E11.0_AGATTGCGTCGCGGTT	E11.0	Myeloid/lymphoid/megakaryoid cell	/	Megakaryocyte-erythroid-mast cell progenitor
E11.0_AGATTGCGTTCCAACA	E11.0	Liver endothelial cell	/	/
E11.0_AGATTGCTCACATACG	E11.0	Septum transversumal cell	/	/
E11.0_AGATTGCTCCAGATCA	E11.0	Hepatoblast/Hepatocyte	ID3- Hepatoblast/Hepatocyte	/
E11.0_AGATTGCTCGCACTCT	E11.0	Primitive erythrocyte	/	/
E11.0_AGATTGCTCGCTTAGA	E11.0	doublet	/	/
E11.0_AGATTGCTCGTACCGG	E11.0	Hepatoblast/Hepatocyte	ID3- Hepatoblast/Hepatocyte	/
E11.0_AGATTGCTCTCAACTT	E11.0	Primitive erythrocyte	/	/
E11.0_AGATTGCTCTCTGCTG	E11.0	Primitive erythrocyte	/	/
E11.0_AGATTGCTCTGGTATG	E11.0	Hepatoblast/Hepatocyte	ID3+ Hepatoblast	/
E11.0_AGCAGCCAGAAGGGTA	E11.0	Myeloid/lymphoid/megakaryoid cell	/	Megakaryocyte-erythroid-mast cell progenitor
E11.0_AGCAGCCAGAGTAATC	E11.0	Mesothelial cell	/	/
E11.0_AGCAGCCAGATCCCAT	E11.0	Erythroid progenitor	/	/
E11.0_AGCAGCCAGCGGATCA	E11.0	Hepatoblast/Hepatocyte	ID3- Hepatoblast/Hepatocyte	/
E11.0_AGCAGCCAGCTATGCT	E11.0	Septum transversumal cell	/	/
E11.0_AGCAGCCAGCTGGAAC	E11.0	Erythroid progenitor	/	/
E11.0_AGCAGCCAGGATCGCA	E11.0	Septum transversumal cell	/	/
E11.0_AGCAGCCAGGATTCGG	E11.0	Hepatoblast/Hepatocyte	ID3- Hepatoblast/Hepatocyte	/
E11.0_AGCAGCCAGGTAGCTG	E11.0	Primitive erythrocyte	/	/
E11.0_AGCAGCCAGTACGACG	E11.0	Liver endothelial cell	/	/
E11.0_AGCAGCCCAATGCCAT	E11.0	Kupffer cell	/	/
E11.0_AGCAGCCCAATGGACG	E11.0	Hepatoblast/Hepatocyte	ID3- Hepatoblast/Hepatocyte	/
E11.0_AGCAGCCCACATAACC	E11.0	Erythroid progenitor	/	/
E11.0_AGCAGCCCACCCATGG	E11.0	Hepatoblast/Hepatocyte	ID3- Hepatoblast/Hepatocyte	/
E11.0_AGCAGCCCAGCTTAAC	E11.0	Erythroid progenitor	/	/
E11.0_AGCAGCCCAGTCTTCC	E11.0	Hepatoblast/Hepatocyte	ID3- Hepatoblast/Hepatocyte	/
E11.0_AGCAGCCGTAGCCTCG	E11.0	Hepatoblast/Hepatocyte	ID3- Hepatoblast/Hepatocyte	/
E11.0_AGCAGCCGTAGCTGCC	E11.0	Mesothelial cell	/	/
E11.0_AGCAGCCGTCAGAAGC	E11.0	Erythroid progenitor	/	/
E11.0_AGCAGCCGTCCAGTTA	E11.0	Hepatoblast/Hepatocyte	ID3- Hepatoblast/Hepatocyte	/
E11.0_AGCAGCCGTCGAAAGC	E11.0	Primitive erythrocyte	/	/
E11.0_AGCAGCCGTGAAATCA	E11.0	Hepatoblast/Hepatocyte	ID3- Hepatoblast/Hepatocyte	/
E11.0_AGCAGCCGTGAGTGAC	E11.0	doublet	/	/
E11.0_AGCAGCCGTGCAACGA	E11.0	Hepatoblast/Hepatocyte	ID3- Hepatoblast/Hepatocyte	/
E11.0_AGCAGCCGTGCAACTT	E11.0	Hepatic stellate cell	/	/
E11.0_AGCAGCCGTGTGACCC	E11.0	Myeloid/lymphoid/megakaryoid cell	/	Megakaryocyte-erythroid-mast cell progenitor
E11.0_AGCAGCCTCAAACCGT	E11.0	Erythroid progenitor	/	/
E11.0_AGCAGCCTCACTTACT	E11.0	Septum transversumal cell	/	/
E11.0_AGCAGCCTCAGCATGT	E11.0	Erythroid progenitor	/	/
E11.0_AGCAGCCTCCCTTGCA	E11.0	Septum transversumal cell	/	/
E11.0_AGCAGCCTCGCCTGTT	E11.0	Primitive erythrocyte	/	/
E11.0_AGCAGCCTCGGATGGA	E11.0	Septum transversumal cell	/	/
E11.0_AGCAGCCTCGGTGTTA	E11.0	Myeloid/lymphoid/megakaryoid cell	/	Megakaryocyte-erythroid-mast cell progenitor
E11.0_AGCAGCCTCGTGGGAA	E11.0	Hepatoblast/Hepatocyte	ID3+ Hepatoblast	/
E11.0_AGCAGCCTCTCCCTGA	E11.0	Liver endothelial cell	/	/
E11.0_AGCATACAGAAGGTTT	E11.0	Septum transversumal cell	/	/
E11.0_AGCATACAGAGGTTGC	E11.0	Hepatoblast/Hepatocyte	ID3- Hepatoblast/Hepatocyte	/
E11.0_AGCATACAGATATACG	E11.0	Septum transversumal cell	/	/
E11.0_AGCATACAGCTAGTTC	E11.0	Liver endothelial cell	/	/
E11.0_AGCATACAGGGAACGG	E11.0	Erythroid progenitor	/	/
E11.0_AGCATACAGTGAACGC	E11.0	Septum transversumal cell	/	/
E11.0_AGCATACAGTGCTGCC	E11.0	Erythroid progenitor	/	/
E11.0_AGCATACAGTTAGGTA	E11.0	Liver endothelial cell	/	/
E11.0_AGCATACCAATGAATG	E11.0	Hepatoblast/Hepatocyte	ID3- Hepatoblast/Hepatocyte	/
E11.0_AGCATACCACCCATTC	E11.0	Erythroid progenitor	/	/
E11.0_AGCATACCACGAGGTA	E11.0	Septum transversumal cell	/	/
E11.0_AGCATACCAGGCAGTA	E11.0	Septum transversumal cell	/	/
E11.0_AGCATACCATCGGTTA	E11.0	Hepatoblast/Hepatocyte	ID3- Hepatoblast/Hepatocyte	/
E11.0_AGCATACCATTCACTT	E11.0	Erythroid progenitor	/	/
E11.0_AGCATACGTCCGAAGA	E11.0	Erythroid progenitor	/	/
[truncated: 124,835 more rows]

## Sheet: Mouse, mSTRT-seq
Cell information for mouse erythroid progenitor scRNA-seq.
SampleName	Time	Batch	quality
E11.5M1_1	E11.5	E11.5M1	Good
E11.5M1_2	E11.5	E11.5M1	Good
E11.5M1_3	E11.5	E11.5M1	Good
E11.5M1_4	E11.5	E11.5M1	Good
E11.5M1_5	E11.5	E11.5M1	Good
E11.5M1_6	E11.5	E11.5M1	Good
E11.5M1_7	E11.5	E11.5M1	Good
E11.5M1_8	E11.5	E11.5M1	Good
E11.5M1_9	E11.5	E11.5M1	Good
E11.5M1_10	E11.5	E11.5M1	Low
E11.5M1_11	E11.5	E11.5M1	Good
E11.5M1_12	E11.5	E11.5M1	Good
E11.5M1_13	E11.5	E11.5M1	Good
E11.5M1_14	E11.5	E11.5M1	Good
E11.5M1_15	E11.5	E11.5M1	Good
E11.5M1_16	E11.5	E11.5M1	Good
E11.5M1_17	E11.5	E11.5M1	Good
E11.5M1_18	E11.5	E11.5M1	Good
E11.5M1_19	E11.5	E11.5M1	Good
E11.5M1_20	E11.5	E11.5M1	Good
E11.5M1_21	E11.5	E11.5M1	Good
E11.5M1_22	E11.5	E11.5M1	Good
E11.5M1_23	E11.5	E11.5M1	Good
E11.5M1_24	E11.5	E11.5M1	Good
E11.5M1_25	E11.5	E11.5M1	Good
E11.5M1_26	E11.5	E11.5M1	Good
E11.5M1_27	E11.5	E11.5M1	Good
E11.5M1_28	E11.5	E11.5M1	Good
E11.5M1_29	E11.5	E11.5M1	Good
E11.5M1_30	E11.5	E11.5M1	Low
E11.5M1_31	E11.5	E11.5M1	Good
E11.5M1_32	E11.5	E11.5M1	Low
E11.5M1_33	E11.5	E11.5M1	Good
E11.5M1_34	E11.5	E11.5M1	Good
E11.5M1_35	E11.5	E11.5M1	Good
E11.5M1_36	E11.5	E11.5M1	Good
E11.5M1_37	E11.5	E11.5M1	Good
E11.5M1_38	E11.5	E11.5M1	Good
E11.5M1_39	E11.5	E11.5M1	Good
E11.5M1_40	E11.5	E11.5M1	Good
E11.5M2_1	E11.5	E11.5M2	Good
E11.5M2_2	E11.5	E11.5M2	Good
E11.5M2_3	E11.5	E11.5M2	Good
E11.5M2_4	E11.5	E11.5M2	Good
E11.5M2_5	E11.5	E11.5M2	Good
E11.5M2_6	E11.5	E11.5M2	Good
E11.5M2_7	E11.5	E11.5M2	Good
E11.5M2_8	E11.5	E11.5M2	Good
E11.5M2_9	E11.5	E11.5M2	Good
E11.5M2_10	E11.5	E11.5M2	Good
E11.5M2_11	E11.5	E11.5M2	Good
E11.5M2_12	E11.5	E11.5M2	Good
E11.5M2_13	E11.5	E11.5M2	Low
E11.5M2_14	E11.5	E11.5M2	Good
E11.5M2_15	E11.5	E11.5M2	Good
E11.5M2_16	E11.5	E11.5M2	Good
E11.5M2_17	E11.5	E11.5M2	Good
E11.5M2_18	E11.5	E11.5M2	Good
E11.5M2_19	E11.5	E11.5M2	Good
E11.5M2_20	E11.5	E11.5M2	Good
E11.5M2_21	E11.5	E11.5M2	Good
E11.5M2_22	E11.5	E11.5M2	Good
E11.5M2_23	E11.5	E11.5M2	Good
E11.5M2_24	E11.5	E11.5M2	Good
E11.5M2_25	E11.5	E11.5M2	Good
E11.5M2_26	E11.5	E11.5M2	Low
E11.5M2_27	E11.5	E11.5M2	Good
E11.5M2_28	E11.5	E11.5M2	Good
E11.5M2_29	E11.5	E11.5M2	Good
E11.5M2_30	E11.5	E11.5M2	Good
E11.5M2_31	E11.5	E11.5M2	Good
E11.5M2_32	E11.5	E11.5M2	Good
E11.5M2_33	E11.5	E11.5M2	Good
E11.5M2_34	E11.5	E11.5M2	Good
E11.5M2_35	E11.5	E11.5M2	Good
E11.5M2_36	E11.5	E11.5M2	Good
E11.5M2_37	E11.5	E11.5M2	Good
E11.5M2_38	E11.5	E11.5M2	Good
E11.5M2_39	E11.5	E11.5M2	Good
E11.5M2_40	E11.5	E11.5M2	Low
E13.0M1_1	E13.0	E13.0M1	Good
E13.0M1_2	E13.0	E13.0M1	Good
E13.0M1_3	E13.0	E13.0M1	Good
E13.0M1_4	E13.0	E13.0M1	Low
E13.0M1_5	E13.0	E13.0M1	Good
E13.0M1_6	E13.0	E13.0M1	Good
E13.0M1_7	E13.0	E13.0M1	Good
E13.0M1_8	E13.0	E13.0M1	Good
E13.0M1_9	E13.0	E13.0M1	Good
E13.0M1_10	E13.0	E13.0M1	Good
E13.0M1_11	E13.0	E13.0M1	Good
E13.0M1_12	E13.0	E13.0M1	Good
E13.0M1_13	E13.0	E13.0M1	Good
E13.0M1_14	E13.0	E13.0M1	Good
E13.0M1_15	E13.0	E13.0M1	Good
E13.0M1_16	E13.0	E13.0M1	Good
E13.0M1_17	E13.0	E13.0M1	Good
E13.0M1_18	E13.0	E13.0M1	Good
E13.0M1_19	E13.0	E13.0M1	Good
E13.0M1_20	E13.0	E13.0M1	Good
E13.0M1_21	E13.0	E13.0M1	Good
E13.0M1_22	E13.0	E13.0M1	Good
E13.0M1_23	E13.0	E13.0M1	Low
E13.0M1_24	E13.0	E13.0M1	Good
E13.0M1_25	E13.0	E13.0M1	Good
E13.0M1_26	E13.0	E13.0M1	Good
E13.0M1_27	E13.0	E13.0M1	Good
E13.0M1_28	E13.0	E13.0M1	Good
E13.0M1_29	E13.0	E13.0M1	Good
E13.0M1_30	E13.0	E13.0M1	Good
E13.0M1_31	E13.0	E13.0M1	Good
E13.0M1_32	E13.0	E13.0M1	Good
E13.0M1_33	E13.0	E13.0M1	Good
E13.0M1_34	E13.0	E13.0M1	Low
E13.0M1_35	E13.0	E13.0M1	Good
E13.0M1_36	E13.0	E13.0M1	Good
E13.0M1_37	E13.0	E13.0M1	Good
E13.0M1_38	E13.0	E13.0M1	Good
E13.0M1_39	E13.0	E13.0M1	Good
E13.0M1_40	E13.0	E13.0M1	Good
E13.0M2_1	E13.0	E13.0M2	Good
E13.0M2_2	E13.0	E13.0M2	Good
E13.0M2_3	E13.0	E13.0M2	Low
E13.0M2_4	E13.0	E13.0M2	Good
E13.0M2_5	E13.0	E13.0M2	Good
E13.0M2_6	E13.0	E13.0M2	Good
E13.0M2_7	E13.0	E13.0M2	Good
E13.0M2_8	E13.0	E13.0M2	Good
E13.0M2_9	E13.0	E13.0M2	Good
E13.0M2_10	E13.0	E13.0M2	Good
E13.0M2_11	E13.0	E13.0M2	Good
E13.0M2_12	E13.0	E13.0M2	Good
E13.0M2_13	E13.0	E13.0M2	Good
E13.0M2_14	E13.0	E13.0M2	Good
E13.0M2_15	E13.0	E13.0M2	Good
E13.0M2_16	E13.0	E13.0M2	Good
E13.0M2_17	E13.0	E13.0M2	Good
E13.0M2_18	E13.0	E13.0M2	Good
E13.0M2_19	E13.0	E13.0M2	Good
E13.0M2_20	E13.0	E13.0M2	Good
E13.0M2_21	E13.0	E13.0M2	Good
E13.0M2_22	E13.0	E13.0M2	Good
E13.0M2_23	E13.0	E13.0M2	Good
E13.0M2_24	E13.0	E13.0M2	Good
E13.0M2_25	E13.0	E13.0M2	Good
E13.0M2_26	E13.0	E13.0M2	Good
E13.0M2_27	E13.0	E13.0M2	Good
E13.0M2_28	E13.0	E13.0M2	Good
E13.0M2_29	E13.0	E13.0M2	Good
E13.0M2_30	E13.0	E13.0M2	Good
E13.0M2_31	E13.0	E13.0M2	Good
E13.0M2_32	E13.0	E13.0M2	Good
E13.0M2_33	E13.0	E13.0M2	Good
E13.0M2_34	E13.0	E13.0M2	Good
E13.0M2_35	E13.0	E13.0M2	Good
E13.0M2_36	E13.0	E13.0M2	Good
E13.0M2_37	E13.0	E13.0M2	Low
E13.0M2_38	E13.0	E13.0M2	Good
E13.0M2_39	E13.0	E13.0M2	Good
E13.0M2_40	E13.0	E13.0M2	Good
E16.0M1_1	E16.0	E16.0M1	Good
E16.0M1_2	E16.0	E16.0M1	Good
E16.0M1_3	E16.0	E16.0M1	Good
E16.0M1_4	E16.0	E16.0M1	Good
E16.0M1_5	E16.0	E16.0M1	Good
E16.0M1_6	E16.0	E16.0M1	Good
E16.0M1_7	E16.0	E16.0M1	Good
E16.0M1_8	E16.0	E16.0M1	Good
E16.0M1_9	E16.0	E16.0M1	Good
E16.0M1_10	E16.0	E16.0M1	Good
E16.0M1_11	E16.0	E16.0M1	Good
E16.0M1_12	E16.0	E16.0M1	Good
E16.0M1_13	E16.0	E16.0M1	Good
E16.0M1_14	E16.0	E16.0M1	Good
E16.0M1_15	E16.0	E16.0M1	Good
E16.0M1_16	E16.0	E16.0M1	Good
E16.0M1_17	E16.0	E16.0M1	Good
E16.0M1_18	E16.0	E16.0M1	Good
E16.0M1_19	E16.0	E16.0M1	Good
E16.0M1_20	E16.0	E16.0M1	Good
E16.0M1_21	E16.0	E16.0M1	Good
E16.0M1_22	E16.0	E16.0M1	Good
E16.0M1_23	E16.0	E16.0M1	Low
E16.0M1_24	E16.0	E16.0M1	Good
E16.0M1_25	E16.0	E16.0M1	Good
E16.0M1_26	E16.0	E16.0M1	Good
E16.0M1_27	E16.0	E16.0M1	Good
E16.0M1_28	E16.0	E16.0M1	Good
E16.0M1_29	E16.0	E16.0M1	Good
E16.0M1_30	E16.0	E16.0M1	Good
E16.0M1_31	E16.0	E16.0M1	Good
E16.0M1_32	E16.0	E16.0M1	Good
E16.0M1_33	E16.0	E16.0M1	Good
E16.0M1_34	E16.0	E16.0M1	Low
E16.0M1_35	E16.0	E16.0M1	Good
E16.0M1_36	E16.0	E16.0M1	Good
E16.0M1_37	E16.0	E16.0M1	Good
E16.0M1_38	E16.0	E16.0M1	Good
E16.0M1_39	E16.0	E16.0M1	Good
E16.0M1_40	E16.0	E16.0M1	Good
E16.0M2_1	E16.0	E16.0M2	Good
E16.0M2_2	E16.0	E16.0M2	Good
E16.0M2_3	E16.0	E16.0M2	Good
E16.0M2_4	E16.0	E16.0M2	Good
E16.0M2_5	E16.0	E16.0M2	Good
E16.0M2_6	E16.0	E16.0M2	Good
E16.0M2_7	E16.0	E16.0M2	Good
E16.0M2_8	E16.0	E16.0M2	Good
E16.0M2_9	E16.0	E16.0M2	Good
E16.0M2_10	E16.0	E16.0M2	Good
E16.0M2_11	E16.0	E16.0M2	Good
E16.0M2_12	E16.0	E16.0M2	Good
E16.0M2_13	E16.0	E16.0M2	Good
E16.0M2_14	E16.0	E16.0M2	Good
E16.0M2_15	E16.0	E16.0M2	Good
E16.0M2_16	E16.0	E16.0M2	Good
E16.0M2_17	E16.0	E16.0M2	Good
E16.0M2_18	E16.0	E16.0M2	Good
E16.0M2_19	E16.0	E16.0M2	Good
E16.0M2_20	E16.0	E16.0M2	Good
E16.0M2_21	E16.0	E16.0M2	Good
E16.0M2_22	E16.0	E16.0M2	Good
E16.0M2_23	E16.0	E16.0M2	Good
E16.0M2_24	E16.0	E16.0M2	Good
E16.0M2_25	E16.0	E16.0M2	Good
E16.0M2_26	E16.0	E16.0M2	Good
E16.0M2_27	E16.0	E16.0M2	Good
E16.0M2_28	E16.0	E16.0M2	Good
E16.0M2_29	E16.0	E16.0M2	Good
E16.0M2_30	E16.0	E16.0M2	Good
E16.0M2_31	E16.0	E16.0M2	Good
E16.0M2_32	E16.0	E16.0M2	Good
E16.0M2_33	E16.0	E16.0M2	Good
E16.0M2_34	E16.0	E16.0M2	Good
E16.0M2_35	E16.0	E16.0M2	Good
E16.0M2_36	E16.0	E16.0M2	Good
E16.0M2_37	E16.0	E16.0M2	Good
E16.0M2_38	E16.0	E16.0M2	Good
E16.0M2_39	E16.0	E16.0M2	Good
E16.0M2_40	E16.0	E16.0M2	Good
E17.5M1_1	E17.5	E17.5M1	Good
E17.5M1_2	E17.5	E17.5M1	Good
E17.5M1_3	E17.5	E17.5M1	Good
E17.5M1_4	E17.5	E17.5M1	Good
E17.5M1_5	E17.5	E17.5M1	Good
E17.5M1_6	E17.5	E17.5M1	Good
E17.5M1_7	E17.5	E17.5M1	Low
E17.5M1_8	E17.5	E17.5M1	Good
E17.5M1_9	E17.5	E17.5M1	Good
E17.5M1_10	E17.5	E17.5M1	Good
E17.5M1_11	E17.5	E17.5M1	Good
E17.5M1_12	E17.5	E17.5M1	Good
E17.5M1_13	E17.5	E17.5M1	Good
E17.5M1_14	E17.5	E17.5M1	Good
E17.5M1_15	E17.5	E17.5M1	Low
E17.5M1_16	E17.5	E17.5M1	Good
E17.5M1_17	E17.5	E17.5M1	Good
E17.5M1_18	E17.5	E17.5M1	Low
E17.5M1_19	E17.5	E17.5M1	Good
E17.5M1_20	E17.5	E17.5M1	Good
E17.5M1_21	E17.5	E17.5M1	Good
E17.5M1_22	E17.5	E17.5M1	Good
E17.5M1_23	E17.5	E17.5M1	Good
E17.5M1_24	E17.5	E17.5M1	Good
E17.5M1_25	E17.5	E17.5M1	Good
E17.5M1_26	E17.5	E17.5M1	Good
E17.5M1_27	E17.5	E17.5M1	Good
E17.5M1_28	E17.5	E17.5M1	Good
E17.5M1_29	E17.5	E17.5M1	Good
E17.5M1_30	E17.5	E17.5M1	Good
E17.5M1_31	E17.5	E17.5M1	Good
E17.5M1_32	E17.5	E17.5M1	Good
E17.5M1_33	E17.5	E17.5M1	Good
E17.5M1_34	E17.5	E17.5M1	Good
E17.5M1_35	E17.5	E17.5M1	Good
E17.5M1_36	E17.5	E17.5M1	Good
E17.5M1_37	E17.5	E17.5M1	Good
E17.5M1_38	E17.5	E17.5M1	Good
E17.5M1_39	E17.5	E17.5M1	Good
E17.5M1_40	E17.5	E17.5M1	Good
E17.5M2_1	E17.5	E17.5M2	Good
E17.5M2_2	E17.5	E17.5M2	Good
E17.5M2_3	E17.5	E17.5M2	Good
E17.5M2_4	E17.5	E17.5M2	Good
E17.5M2_5	E17.5	E17.5M2	Good
E17.5M2_6	E17.5	E17.5M2	Low
E17.5M2_7	E17.5	E17.5M2	Good
E17.5M2_8	E17.5	E17.5M2	Good
E17.5M2_9	E17.5	E17.5M2	Good
E17.5M2_10	E17.5	E17.5M2	Good
E17.5M2_11	E17.5	E17.5M2	Good
E17.5M2_12	E17.5	E17.5M2	Good
E17.5M2_13	E17.5	E17.5M2	Good
E17.5M2_14	E17.5	E17.5M2	Good
E17.5M2_15	E17.5	E17.5M2	Good
E17.5M2_16	E17.5	E17.5M2	Good
E17.5M2_17	E17.5	E17.5M2	Low
E17.5M2_18	E17.5	E17.5M2	Good
E17.5M2_19	E17.5	E17.5M2	Good
E17.5M2_20	E17.5	E17.5M2	Good
E17.5M2_21	E17.5	E17.5M2	Good
E17.5M2_22	E17.5	E17.5M2	Good
E17.5M2_23	E17.5	E17.5M2	Good
E17.5M2_24	E17.5	E17.5M2	Good
E17.5M2_25	E17.5	E17.5M2	Good
E17.5M2_26	E17.5	E17.5M2	Good
E17.5M2_27	E17.5	E17.5M2	Good
E17.5M2_28	E17.5	E17.5M2	Good
E17.5M2_29	E17.5	E17.5M2	Low
E17.5M2_30	E17.5	E17.5M2	Good
E17.5M2_31	E17.5	E17.5M2	Good
E17.5M2_32	E17.5	E17.5M2	Good
E17.5M2_33	E17.5	E17.5M2	Good
E17.5M2_34	E17.5	E17.5M2	Good
E17.5M2_35	E17.5	E17.5M2	Good
E17.5M2_36	E17.5	E17.5M2	Good
E17.5M2_37	E17.5	E17.5M2	Good
E17.5M2_38	E17.5	E17.5M2	Good
E17.5M2_39	E17.5	E17.5M2	Good
E17.5M2_40	E17.5	E17.5M2	Good
