# Supplementary material for: Comparative analysis of cell lineage differentiation during hepatogenesis in humans and mice at the single-cell transcriptome level
Source: Cell Res. 2020 Jul 20;30(12):1109–26. doi: 10.1038/s41422-020-0378-6 (PMC7784864; doi:10.1038/s41422-020-0378-6)
Supplement: Supplementary file 11 — Supplementary information, Table S2 [file 41422_2020_378_MOESM11_ESM.xlsx]

## Sheet: Human
Supplementary information, Table S2 Human and mouse cell type-specific genes. Related to Fig. 1d.
Human cell-type-specific genes in fetal liver.
gene	cluster	Pvalue_median
CPS1	Hepatoblast/Hepatocyte	7.22308e-140
ORM1	Hepatoblast/Hepatocyte	2.9638e-137
SERPINC1	Hepatoblast/Hepatocyte	4.79896e-131
SERPIND1	Hepatoblast/Hepatocyte	5.38186e-129
ORM2	Hepatoblast/Hepatocyte	8.72118e-120
PLG	Hepatoblast/Hepatocyte	3.32369e-115
KNG1	Hepatoblast/Hepatocyte	3.56551e-115
PRODH2	Hepatoblast/Hepatocyte	4.49056e-114
DUSP9	Hepatoblast/Hepatocyte	6.28397e-113
APOC2	Hepatoblast/Hepatocyte	1.1777e-112
ASGR1	Hepatoblast/Hepatocyte	2.46316e-112
SLC13A5	Hepatoblast/Hepatocyte	7.47685e-111
PRAP1	Hepatoblast/Hepatocyte	1.56773e-109
APOB	Hepatoblast/Hepatocyte	3.94711e-108
GSTA1	Hepatoblast/Hepatocyte	7.11518e-108
MASP2	Hepatoblast/Hepatocyte	3.51335e-107
TM4SF5	Hepatoblast/Hepatocyte	1.36976e-106
AGXT	Hepatoblast/Hepatocyte	8.04497e-106
MSMO1	Hepatoblast/Hepatocyte	1.02187e-105
HAL	Hepatoblast/Hepatocyte	1.22314e-105
MTTP	Hepatoblast/Hepatocyte	2.10268e-105
SLC2A2	Hepatoblast/Hepatocyte	3.6696e-103
ITIH1	Hepatoblast/Hepatocyte	4.73438e-103
CFHR1	Hepatoblast/Hepatocyte	5.09415e-103
SULT1E1	Hepatoblast/Hepatocyte	1.274e-102
RP11-1151B14.3	Hepatoblast/Hepatocyte	3.76792e-102
ACSL4	Hepatoblast/Hepatocyte	4.62407e-102
NUPR1	Hepatoblast/Hepatocyte	5.90303e-94
SLC39A14	Hepatoblast/Hepatocyte	4.10558e-92
ASS1	Hepatoblast/Hepatocyte	1.7582e-91
PEG10	Hepatoblast/Hepatocyte	4.16177e-91
ADH1A	Hepatoblast/Hepatocyte	1.66832e-89
TF	Hepatoblast/Hepatocyte	2.84766e-89
SERPINA6	Hepatoblast/Hepatocyte	4.025e-88
ACADSB	Hepatoblast/Hepatocyte	8.57583e-88
SCD	Hepatoblast/Hepatocyte	3.23757e-87
PROC	Hepatoblast/Hepatocyte	5.80925e-87
SLC39A5	Hepatoblast/Hepatocyte	6.94326e-87
APOM	Hepatoblast/Hepatocyte	2.07559e-86
RP11-116D2.1	Hepatoblast/Hepatocyte	2.79481e-86
HPD	Hepatoblast/Hepatocyte	5.14921e-86
RBP2	Hepatoblast/Hepatocyte	5.80025e-86
HMGCS1	Hepatoblast/Hepatocyte	9.54663e-86
MLXIPL	Hepatoblast/Hepatocyte	3.43836e-85
COL2A1	Hepatoblast/Hepatocyte	1.75807e-84
MT1M	Hepatoblast/Hepatocyte	1.86302e-84
SULT2A1	Hepatoblast/Hepatocyte	2.74605e-84
GOLT1A	Hepatoblast/Hepatocyte	1.01525e-82
CIDEB	Hepatoblast/Hepatocyte	1.16521e-82
DDC	Hepatoblast/Hepatocyte	1.28531e-82
C4BPB	Hepatoblast/Hepatocyte	2.93329e-82
RBP4	Hepatoblast/Hepatocyte	4.43058e-82
CYP27A1	Hepatoblast/Hepatocyte	3.97579e-81
TCEA3	Hepatoblast/Hepatocyte	1.6388e-80
ALDH4A1	Hepatoblast/Hepatocyte	2.53048e-80
PBLD	Hepatoblast/Hepatocyte	6.63887e-80
TDO2	Hepatoblast/Hepatocyte	8.54705e-80
FST	Hepatoblast/Hepatocyte	5.27983e-79
CCR6	Hepatoblast/Hepatocyte	6.11269e-79
ASPDH	Hepatoblast/Hepatocyte	2.01488e-78
A1BG	Hepatoblast/Hepatocyte	3.08623e-78
PHYH	Hepatoblast/Hepatocyte	3.24053e-78
SSTR2	Hepatoblast/Hepatocyte	1.75031e-77
MAOB	Hepatoblast/Hepatocyte	2.85024e-77
DHCR7	Hepatoblast/Hepatocyte	5.1626e-77
SLC38A3	Hepatoblast/Hepatocyte	1.67253e-76
TM7SF2	Hepatoblast/Hepatocyte	2.03558e-76
APOE	Hepatoblast/Hepatocyte	1.34267e-75
MGST1	Hepatoblast/Hepatocyte	5.65451e-75
DHCR24	Hepatoblast/Hepatocyte	1.12082e-74
HP	Hepatoblast/Hepatocyte	2.90367e-74
ARG1	Hepatoblast/Hepatocyte	5.32626e-74
ADH6	Hepatoblast/Hepatocyte	1.70234e-73
PAQR9-AS1	Hepatoblast/Hepatocyte	1.83306e-73
A2M	Hepatoblast/Hepatocyte	2.42833e-72
SERPINA11	Hepatoblast/Hepatocyte	5.26029e-72
APOC3	Hepatoblast/Hepatocyte	1.4965e-71
HFE2	Hepatoblast/Hepatocyte	6.24868e-71
RGN	Hepatoblast/Hepatocyte	1.05993e-70
GCHFR	Hepatoblast/Hepatocyte	5.42485e-70
FABP1	Hepatoblast/Hepatocyte	3.42495e-69
AMDHD1	Hepatoblast/Hepatocyte	4.11015e-69
BHMT	Hepatoblast/Hepatocyte	7.30325e-68
CP	Hepatoblast/Hepatocyte	8.96849e-68
TMEM82	Hepatoblast/Hepatocyte	6.72384e-67
DGAT2	Hepatoblast/Hepatocyte	1.28341e-66
EPO	Hepatoblast/Hepatocyte	2.21016e-66
C8A	Hepatoblast/Hepatocyte	5.17181e-66
AFP	Hepatoblast/Hepatocyte	6.02832e-66
ALDH6A1	Hepatoblast/Hepatocyte	8.30582e-66
IGSF1	Hepatoblast/Hepatocyte	4.23226e-65
FTCD	Hepatoblast/Hepatocyte	2.3524e-64
TMEM176A	Hepatoblast/Hepatocyte	2.74912e-64
SLC38A4	Hepatoblast/Hepatocyte	1.68933e-63
DPYS	Hepatoblast/Hepatocyte	6.99174e-63
AHSG	Hepatoblast/Hepatocyte	7.29589e-63
NAT8	Hepatoblast/Hepatocyte	2.25401e-62
GSTA2	Hepatoblast/Hepatocyte	3.90861e-62
HYAL1	Hepatoblast/Hepatocyte	7.73682e-62
F5	Hepatoblast/Hepatocyte	1.53002e-61
F12	Hepatoblast/Hepatocyte	1.65252e-61
LSS	Hepatoblast/Hepatocyte	2.23222e-61
GLUD1	Hepatoblast/Hepatocyte	2.65311e-61
DBI	Hepatoblast/Hepatocyte	3.45056e-61
ACOX2	Hepatoblast/Hepatocyte	3.66773e-61
CYP4F3	Hepatoblast/Hepatocyte	8.21976e-61
APOA2	Hepatoblast/Hepatocyte	8.41424e-61
SERPINA10	Hepatoblast/Hepatocyte	3.0794e-60
SPP2	Hepatoblast/Hepatocyte	4.58987e-60
IDI1	Hepatoblast/Hepatocyte	5.13956e-60
IGF2	Hepatoblast/Hepatocyte	7.60046e-60
ANGPTL8	Hepatoblast/Hepatocyte	1.65075e-59
TMEM97	Hepatoblast/Hepatocyte	3.06168e-58
ALDH1L1	Hepatoblast/Hepatocyte	4.1683e-58
APOA1	Hepatoblast/Hepatocyte	6.03266e-58
SLC22A9	Hepatoblast/Hepatocyte	6.1366e-58
HMGCR	Hepatoblast/Hepatocyte	1.11147e-57
GAMT	Hepatoblast/Hepatocyte	3.56023e-57
AKR1C2	Hepatoblast/Hepatocyte	4.22488e-57
ADH4	Hepatoblast/Hepatocyte	5.72199e-57
CEBPA	Hepatoblast/Hepatocyte	5.92822e-57
KRT6C	Hepatoblast/Hepatocyte	6.8315e-57
CYP19A1	Hepatoblast/Hepatocyte	1.06405e-56
MT1G	Hepatoblast/Hepatocyte	1.23654e-56
MST1	Hepatoblast/Hepatocyte	2.20304e-56
MT1H	Hepatoblast/Hepatocyte	3.06315e-56
SLC7A2	Hepatoblast/Hepatocyte	3.40568e-56
MT2A	Hepatoblast/Hepatocyte	3.67745e-56
PSAT1	Hepatoblast/Hepatocyte	1.4515e-55
LECT2	Hepatoblast/Hepatocyte	6.09726e-55
MAT1A	Hepatoblast/Hepatocyte	8.11363e-55
PLA2G12B	Hepatoblast/Hepatocyte	1.00019e-54
GLDC	Hepatoblast/Hepatocyte	5.41503e-54
TMEM176B	Hepatoblast/Hepatocyte	1.85241e-53
LCAT	Hepatoblast/Hepatocyte	1.85578e-53
F7	Hepatoblast/Hepatocyte	5.74996e-53
HRSP12	Hepatoblast/Hepatocyte	2.13365e-52
KLB	Hepatoblast/Hepatocyte	1.0334e-51
SERPINA7	Hepatoblast/Hepatocyte	2.94777e-51
SDC1	Hepatoblast/Hepatocyte	1.21679e-50
SCML1	Hepatoblast/Hepatocyte	1.29706e-50
PAQR9	Hepatoblast/Hepatocyte	2.57299e-50
SDC2	Hepatoblast/Hepatocyte	2.9633e-50
HGFAC	Hepatoblast/Hepatocyte	6.60833e-50
CREB3L3	Hepatoblast/Hepatocyte	6.95081e-50
FOXA3	Hepatoblast/Hepatocyte	9.66081e-50
REEP6	Hepatoblast/Hepatocyte	1.56201e-49
CYP4A11	Hepatoblast/Hepatocyte	2.29464e-49
SNHG23	Hepatoblast/Hepatocyte	3.56012e-49
ITIH3	Hepatoblast/Hepatocyte	1.85228e-48
PCSK9	Hepatoblast/Hepatocyte	2.08177e-48
GAS2	Hepatoblast/Hepatocyte	2.09464e-48
TST	Hepatoblast/Hepatocyte	3.2831e-48
XBP1	Hepatoblast/Hepatocyte	3.94678e-48
DDAH1	Hepatoblast/Hepatocyte	4.75985e-48
MMAB	Hepatoblast/Hepatocyte	5.04259e-48
FBP1	Hepatoblast/Hepatocyte	1.23452e-47
ACMSD	Hepatoblast/Hepatocyte	1.80038e-47
ACSL1	Hepatoblast/Hepatocyte	2.08953e-47
HNF4A	Hepatoblast/Hepatocyte	3.07625e-47
EBP	Hepatoblast/Hepatocyte	5.52723e-47
FADS1	Hepatoblast/Hepatocyte	5.74115e-47
PECR	Hepatoblast/Hepatocyte	1.74451e-46
STEAP1	Hepatoblast/Hepatocyte	1.82506e-46
IDH1	Hepatoblast/Hepatocyte	1.12941e-45
CYB5A	Hepatoblast/Hepatocyte	1.28825e-45
MEG3	Hepatoblast/Hepatocyte	2.31737e-45
HAMP	Hepatoblast/Hepatocyte	3.7237e-45
FASN	Hepatoblast/Hepatocyte	5.34007e-45
FKBP11	Hepatoblast/Hepatocyte	5.59298e-45
SLC17A2	Hepatoblast/Hepatocyte	3.00253e-44
RP4-710M16.2	Hepatoblast/Hepatocyte	3.2906e-44
PPP1R16A	Hepatoblast/Hepatocyte	5.22633e-44
SMARCA1	Hepatoblast/Hepatocyte	5.65174e-44
C2orf72	Hepatoblast/Hepatocyte	8.46585e-44
GCSH	Hepatoblast/Hepatocyte	1.297e-43
KHK	Hepatoblast/Hepatocyte	1.45729e-43
TMEM150A	Hepatoblast/Hepatocyte	2.9302e-43
ACAA1	Hepatoblast/Hepatocyte	3.26784e-43
SLC22A18	Hepatoblast/Hepatocyte	4.11548e-43
CD302	Hepatoblast/Hepatocyte	5.11785e-43
CYP4A22	Hepatoblast/Hepatocyte	1.01143e-42
MSRB1	Hepatoblast/Hepatocyte	1.14011e-42
SLC22A7	Hepatoblast/Hepatocyte	1.14205e-42
UGT2B10	Hepatoblast/Hepatocyte	1.79986e-42
HINT1	Hepatoblast/Hepatocyte	7.9107e-42
NADK2	Hepatoblast/Hepatocyte	1.59605e-41
ACAT2	Hepatoblast/Hepatocyte	2.54505e-41
ATF5	Hepatoblast/Hepatocyte	3.52704e-41
AADAC	Hepatoblast/Hepatocyte	5.51755e-41
MGST2	Hepatoblast/Hepatocyte	8.19701e-41
VSNL1	Hepatoblast/Hepatocyte	8.72067e-41
PON3	Hepatoblast/Hepatocyte	9.88788e-41
METTL7A	Hepatoblast/Hepatocyte	1.12134e-40
FAM3B	Hepatoblast/Hepatocyte	1.9092e-40
SNTB1	Hepatoblast/Hepatocyte	2.97623e-40
TMEM220	Hepatoblast/Hepatocyte	3.51722e-40
FETUB	Hepatoblast/Hepatocyte	4.01749e-40
AKR1C3	Hepatoblast/Hepatocyte	7.10901e-40
ACSS2	Hepatoblast/Hepatocyte	2.88675e-39
EPHX1	Hepatoblast/Hepatocyte	4.73675e-39
HSD17B7	Hepatoblast/Hepatocyte	5.11663e-39
SQLE	Hepatoblast/Hepatocyte	9.4949e-39
NIPSNAP1	Hepatoblast/Hepatocyte	9.63522e-39
ACSM2B	Hepatoblast/Hepatocyte	1.4407e-38
TRPM4	Hepatoblast/Hepatocyte	3.48643e-38
ERRFI1	Hepatoblast/Hepatocyte	6.41526e-38
RP11-254I22.3	Hepatoblast/Hepatocyte	7.32907e-38
RBP5	Hepatoblast/Hepatocyte	8.12706e-38
C2	Hepatoblast/Hepatocyte	1.2073e-37
AFMID	Hepatoblast/Hepatocyte	1.42414e-37
NT5E	Hepatoblast/Hepatocyte	1.61789e-37
EPHX2	Hepatoblast/Hepatocyte	5.83679e-37
C8B	Hepatoblast/Hepatocyte	1.68336e-36
TSTD1	Hepatoblast/Hepatocyte	1.8339e-36
RP4-665J23.1	Hepatoblast/Hepatocyte	3.17924e-36
LINC00467	Hepatoblast/Hepatocyte	7.97674e-36
PGM1	Hepatoblast/Hepatocyte	8.62603e-36
GALK1	Hepatoblast/Hepatocyte	1.59556e-35
PCYT2	Hepatoblast/Hepatocyte	2.7273e-35
MVD	Hepatoblast/Hepatocyte	4.58699e-35
CERS4	Hepatoblast/Hepatocyte	6.01668e-35
FDFT1	Hepatoblast/Hepatocyte	4.46639e-34
FADS2	Hepatoblast/Hepatocyte	5.91207e-34
SPTLC3	Hepatoblast/Hepatocyte	5.94614e-34
ESPN	Hepatoblast/Hepatocyte	1.92259e-33
IGFBP1	Hepatoblast/Hepatocyte	5.32968e-33
CISD1	Hepatoblast/Hepatocyte	9.63624e-33
SIGMAR1	Hepatoblast/Hepatocyte	2.42885e-32
HGD	Hepatoblast/Hepatocyte	2.52261e-32
GALT	Hepatoblast/Hepatocyte	2.85798e-32
CDH1	Hepatoblast/Hepatocyte	5.79209e-32
INSIG1	Hepatoblast/Hepatocyte	9.09699e-32
TTC39C	Hepatoblast/Hepatocyte	1.60195e-31
ETFB	Hepatoblast/Hepatocyte	3.65263e-31
SC5D	Hepatoblast/Hepatocyte	7.73229e-31
CSF3R	Hepatoblast/Hepatocyte	1.15306e-30
RRBP1	Hepatoblast/Hepatocyte	1.59214e-30
FDPS	Hepatoblast/Hepatocyte	2.93379e-30
SEC11C	Hepatoblast/Hepatocyte	6.94532e-30
GLYCTK	Hepatoblast/Hepatocyte	8.58981e-30
AZGP1	Hepatoblast/Hepatocyte	9.25645e-30
EHHADH	Hepatoblast/Hepatocyte	9.37391e-30
RPS6KA3	Hepatoblast/Hepatocyte	9.66132e-30
FMO5	Hepatoblast/Hepatocyte	9.95622e-30
GGCX	Hepatoblast/Hepatocyte	1.59833e-29
AIG1	Hepatoblast/Hepatocyte	3.01607e-28
SMIM14	Hepatoblast/Hepatocyte	3.16265e-28
ABCD3	Hepatoblast/Hepatocyte	4.14257e-28
SMCO4	Hepatoblast/Hepatocyte	6.99295e-28
GSN	Hepatoblast/Hepatocyte	1.1203e-27
PEG3	Hepatoblast/Hepatocyte	2.66725e-27
MT-ND4L	Hepatoblast/Hepatocyte	3.67113e-27
SLC25A13	Hepatoblast/Hepatocyte	3.94137e-27
ABCA1	Hepatoblast/Hepatocyte	5.24161e-27
SPRYD4	Hepatoblast/Hepatocyte	7.46297e-27
GOT2	Hepatoblast/Hepatocyte	1.10681e-26
ONECUT2	Hepatoblast/Hepatocyte	1.74509e-26
BNIP3	Hepatoblast/Hepatocyte	2.16024e-26
DDT	Hepatoblast/Hepatocyte	2.74947e-26
MBNL3	Hepatoblast/Hepatocyte	3.27614e-26
ASL	Hepatoblast/Hepatocyte	3.68541e-26
FUOM	Hepatoblast/Hepatocyte	4.13777e-26
POR	Hepatoblast/Hepatocyte	5.18825e-26
GCAT	Hepatoblast/Hepatocyte	1.86816e-25
ODC1	Hepatoblast/Hepatocyte	3.78058e-25
ANXA13	Cholangiocyte	1.55102e-195
IL32	Cholangiocyte	4.08708e-145
TM4SF4	Cholangiocyte	2.73716e-142
CDH6	Cholangiocyte	1.40968e-124
CLDN6	Cholangiocyte	1.59653e-121
CD24	Cholangiocyte	1.98613e-105
BICC1	Cholangiocyte	1.06574e-101
DCDC2	Cholangiocyte	1.25162e-91
PLEKHB1	Cholangiocyte	7.61037e-90
SPP1	Cholangiocyte	1.6779e-88
SOX9	Cholangiocyte	1.06598e-85
BAAT	Cholangiocyte	1.08787e-85
TNFRSF12A	Cholangiocyte	4.95207e-85
S100A14	Cholangiocyte	1.69295e-84
ERICH5	Cholangiocyte	9.23938e-84
SORBS2	Cholangiocyte	1.98587e-80
LOXL4	Cholangiocyte	5.85294e-79
KIF12	Cholangiocyte	4.68413e-78
ANXA4	Cholangiocyte	5.94886e-76
PKHD1	Cholangiocyte	6.16161e-73
SLC44A3	Cholangiocyte	1.92789e-71
UGT2B15	Cholangiocyte	3.73949e-71
HABP2	Cholangiocyte	4.57153e-64
C14orf105	Cholangiocyte	1.43859e-62
SCGN	Cholangiocyte	2.26243e-62
ELOVL2	Cholangiocyte	3.08116e-62
SLC12A2	Cholangiocyte	4.1267e-62
ELF3	Cholangiocyte	4.36462e-62
SMIM6	Cholangiocyte	5.20266e-62
SULT1C4	Cholangiocyte	3.82469e-61
ZBTB20	Cholangiocyte	5.28408e-59
SFRP5	Cholangiocyte	8.48456e-59
HNF1B	Cholangiocyte	3.90846e-57
UGT2A3	Cholangiocyte	1.09673e-55
SH3YL1	Cholangiocyte	2.63497e-55
ACSM3	Cholangiocyte	4.30269e-55
STAT1	Cholangiocyte	6.55806e-55
SNAP25	Cholangiocyte	1.76247e-54
RAB17	Cholangiocyte	2.11624e-53
RP11-404P21.3	Cholangiocyte	5.04008e-53
GLIS3	Cholangiocyte	7.2091e-53
SERPING1	Cholangiocyte	3.41469e-49
TTYH1	Cholangiocyte	5.90873e-49
RP11-553L6.5	Cholangiocyte	1.14652e-47
RP11-397G17.1	Cholangiocyte	7.17386e-47
TSPAN6	Cholangiocyte	2.17805e-46
MT-CO1	Cholangiocyte	5.11007e-46
MT-ND2	Cholangiocyte	2.50545e-45
MT-CYB	Cholangiocyte	1.09537e-44
CTD-3080P12.3	Cholangiocyte	1.16493e-44
HSD17B11	Cholangiocyte	2.95142e-44
CPM	Cholangiocyte	2.30201e-43
GPX2	Cholangiocyte	9.18614e-43
SDC4	Cholangiocyte	1.34095e-41
LAD1	Cholangiocyte	2.71936e-41
AJUBA	Cholangiocyte	4.16187e-41
AGMO	Cholangiocyte	4.49867e-41
DTNA	Cholangiocyte	1.41221e-40
MT-CO3	Cholangiocyte	1.52176e-40
PON1	Cholangiocyte	1.58161e-40
ECHDC2	Cholangiocyte	4.27885e-40
CRP	Cholangiocyte	5.07786e-40
RP1-60O19.1	Cholangiocyte	8.30815e-40
DHRS7	Cholangiocyte	1.14173e-39
GLYATL1	Cholangiocyte	1.27981e-39
HMGN3	Cholangiocyte	2.00668e-39
PROM1	Cholangiocyte	2.05657e-39
FARP1	Cholangiocyte	6.78057e-39
HOGA1	Cholangiocyte	1.10523e-38
ALCAM	Cholangiocyte	1.14835e-38
RNF128	Cholangiocyte	3.20075e-38
CSPP1	Cholangiocyte	6.61341e-38
HIST1H2AC	Cholangiocyte	6.84313e-38
KIAA1522	Cholangiocyte	8.26129e-38
C11orf54	Cholangiocyte	8.72592e-38
GCNT4	Cholangiocyte	5.67499e-37
EIF1	Cholangiocyte	7.49366e-37
FSTL3	Cholangiocyte	1.20436e-36
RP11-297L17.2	Cholangiocyte	1.25329e-36
LDOC1	Cholangiocyte	1.45839e-36
PLGLB1	Cholangiocyte	1.94163e-36
SLC4A4	Cholangiocyte	7.45982e-36
HOOK1	Cholangiocyte	1.07576e-35
FGFR3	Cholangiocyte	1.40763e-35
PLXNB1	Cholangiocyte	1.5673e-35
TPT1	Cholangiocyte	1.82006e-35
UBD	Cholangiocyte	7.34957e-35
MT-ND1	Cholangiocyte	9.71927e-35
LMCD1	Cholangiocyte	1.02104e-34
RAB25	Cholangiocyte	2.32918e-34
AKAP7	Cholangiocyte	3.42726e-34
CAMK2N1	Cholangiocyte	1.70622e-33
CIRBP	Cholangiocyte	3.04543e-33
PRKAA2	Cholangiocyte	3.31155e-33
PTPRK	Cholangiocyte	3.57249e-33
TMEM139	Cholangiocyte	5.17311e-33
APCS	Cholangiocyte	2.8244e-32
BEX2	Cholangiocyte	3.05972e-32
SNRPN	Cholangiocyte	7.02641e-32
CCDC24	Cholangiocyte	7.77652e-32
LEFTY1	Cholangiocyte	3.34555e-31
DSP	Cholangiocyte	3.52565e-31
RHOB	Cholangiocyte	5.10698e-31
MBL2	Cholangiocyte	8.28219e-31
NEDD9	Cholangiocyte	9.08526e-31
CAPS	Cholangiocyte	9.9486e-31
SERINC5	Cholangiocyte	1.20501e-30
SGIP1	Cholangiocyte	4.76786e-30
DEFB1	Cholangiocyte	1.03658e-29
CYS1	Cholangiocyte	1.40584e-29
PIK3C2G	Cholangiocyte	2.37551e-29
KIFC3	Cholangiocyte	2.66055e-29
IER3	Cholangiocyte	3.65402e-29
CDC42EP1	Cholangiocyte	7.76144e-29
WNK2	Cholangiocyte	1.2724e-28
CPD	Cholangiocyte	1.72342e-28
RPL6	Cholangiocyte	3.42358e-28
GMNN	Cholangiocyte	1.35858e-27
LLGL2	Cholangiocyte	1.38393e-27
PDGFC	Cholangiocyte	1.6578e-27
SERINC2	Cholangiocyte	3.59862e-27
COL27A1	Cholangiocyte	4.57763e-27
MARVELD2	Cholangiocyte	4.90614e-27
EHF	Cholangiocyte	5.39633e-27
SLC17A4	Cholangiocyte	5.44212e-27
BTG1	Cholangiocyte	5.95746e-27
VEPH1	Cholangiocyte	6.20632e-27
LAPTM4A	Cholangiocyte	6.36805e-27
ADGRG6	Cholangiocyte	8.92866e-27
C1orf210	Cholangiocyte	1.31171e-26
TGIF1	Cholangiocyte	1.38142e-26
EEF1A1	Cholangiocyte	2.38625e-26
SPATS2L	Cholangiocyte	4.62676e-26
ANXA3	Cholangiocyte	6.12352e-26
CHST9	Cholangiocyte	1.01366e-25
NCF2	Cholangiocyte	1.15471e-25
PRR15L	Cholangiocyte	1.5088e-25
PAWR	Cholangiocyte	2.25167e-25
INADL	Cholangiocyte	2.93963e-25
FAM178B	Erythroid progenitor	2.72054e-170
KCNH2	Erythroid progenitor	3.80929e-97
SYNGR1	Erythroid progenitor	9.03321e-80
PNMT	Erythroid progenitor	3.62797e-74
ICAM4	Erythroid progenitor	1.75261e-63
S100A6	Erythroid progenitor	9.92749e-57
CNRIP1	Erythroid progenitor	7.54898e-56
NMNAT3	Erythroid progenitor	1.20116e-55
TMEM14C	Erythroid progenitor	6.47109e-54
MLLT3	Erythroid progenitor	2.01604e-53
CD82	Erythroid progenitor	8.64032e-51
TFRC	Erythroid progenitor	2.9873e-49
GATA1	Erythroid progenitor	2.92949e-48
RPL14	Erythroid progenitor	4.43036e-48
GFI1B	Erythroid progenitor	3.09948e-46
TMEM14B	Erythroid progenitor	3.28426e-46
RPL4	Erythroid progenitor	3.1861e-45
RPLP0	Erythroid progenitor	3.72485e-45
KLF1	Erythroid progenitor	1.83199e-44
CAST	Erythroid progenitor	2.66714e-44
REXO2	Erythroid progenitor	4.17564e-44
MYC	Erythroid progenitor	7.03418e-44
ABCB10	Erythroid progenitor	1.20229e-43
RPL7A	Erythroid progenitor	4.95545e-43
ANK1	Erythroid progenitor	5.64228e-42
RPL8	Erythroid progenitor	6.878e-42
ARV1	Erythroid progenitor	1.54201e-41
RPS5	Erythroid progenitor	1.3047e-40
HMGB1	Erythroid progenitor	2.37102e-40
DNAJA4	Erythroid progenitor	1.89565e-39
SLC25A21	Erythroid progenitor	2.00838e-39
ADD2	Erythroid progenitor	2.9273e-39
KIAA0101	Erythroid progenitor	5.06595e-39
RAN	Erythroid progenitor	9.6232e-39
RPSA	Erythroid progenitor	1.53302e-38
LMO2	Erythroid progenitor	6.1654e-37
MINPP1	Erythroid progenitor	6.62647e-37
HMGA1	Erythroid progenitor	1.58647e-36
UBAC1	Erythroid progenitor	2.02463e-36
BTF3	Erythroid progenitor	4.7938e-36
PCNA	Erythroid progenitor	6.48902e-36
GAR1	Erythroid progenitor	1.53236e-35
SLC38A5	Erythroid progenitor	2.08371e-35
GINS2	Erythroid progenitor	2.09495e-35
SRI	Erythroid progenitor	9.8849e-35
SLC43A3	Erythroid progenitor	2.80898e-34
RPS6	Erythroid progenitor	6.64986e-34
PKLR	Erythroid progenitor	1.06523e-33
FAH	Erythroid progenitor	2.3017e-33
AK1	Erythroid progenitor	2.90877e-33
HSP90AA1	Erythroid progenitor	3.53391e-33
AMMECR1	Erythroid progenitor	1.31754e-32
DHFR	Erythroid progenitor	1.4652e-32
APOBEC3C	Erythroid progenitor	5.06872e-32
MCM4	Erythroid progenitor	8.0719e-32
LRR1	Erythroid progenitor	9.43229e-32
ITGA4	Erythroid progenitor	1.9975e-31
FEN1	Erythroid progenitor	2.82758e-31
EPOR	Erythroid progenitor	1.22887e-30
HMGN5	Erythroid progenitor	1.4727e-30
TSPAN17	Erythroid progenitor	3.42416e-30
HEBP1	Erythroid progenitor	3.99875e-30
C20orf27	Erythroid progenitor	5.14194e-30
RPS3A	Erythroid progenitor	5.35854e-30
CHAC2	Erythroid progenitor	7.24987e-30
TAF9	Erythroid progenitor	7.33248e-30
LXN	Erythroid progenitor	1.03562e-29
G0S2	Erythroid progenitor	1.9374e-29
DNAJC9	Erythroid progenitor	2.90781e-29
MCM7	Erythroid progenitor	1.10654e-28
EIF1AY	Erythroid progenitor	1.58397e-28
RPL29	Erythroid progenitor	2.16802e-28
DLEU1	Erythroid progenitor	3.06992e-28
SNRPB	Erythroid progenitor	3.62333e-28
PVT1	Erythroid progenitor	7.91848e-28
EEF1E1	Erythroid progenitor	9.7648e-28
ATPIF1	Erythroid progenitor	2.00074e-27
NSMCE2	Erythroid progenitor	2.07901e-27
WDR4	Erythroid progenitor	2.98383e-27
RPL7	Erythroid progenitor	3.19708e-27
HSPD1	Erythroid progenitor	5.20072e-27
RFC4	Erythroid progenitor	5.98957e-27
CD36	Erythroid progenitor	1.45476e-26
TK1	Erythroid progenitor	1.8772e-26
SRSF7	Erythroid progenitor	2.85276e-26
ECI2	Erythroid progenitor	3.71241e-26
PAICS	Erythroid progenitor	3.76419e-26
MRPL2	Erythroid progenitor	4.20018e-26
METAP2	Erythroid progenitor	6.08944e-26
NARF	Erythroid progenitor	8.9121e-26
SLC25A6	Erythroid progenitor	1.20343e-25
MBOAT2	Erythroid progenitor	2.64096e-25
SLC4A1	Erythroblast	3.44508e-51
RHCE	Erythroblast	3.00532e-50
HMBS	Erythroblast	9.84789e-48
RHD	Erythroblast	9.17973e-39
EPB42	Erythroblast	9.58866e-38
UROS	Erythroblast	1.99086e-37
MGST3	Erythroblast	2.1135e-35
H1F0	Erythroblast	4.08754e-35
TUBA1B	Erythroblast	1.25954e-33
ACKR1	Erythroblast	1.97129e-33
FECH	Erythroblast	2.57301e-33
C17orf99	Erythroblast	1.59096e-32
SELENBP1	Erythroblast	4.79713e-31
SMOX	Erythroblast	7.3547e-31
NUSAP1	Erythroblast	6.34363e-30
TUBG1	Erythroblast	6.46549e-29
RAD23A	Erythroblast	2.96266e-28
ANP32E	Erythroblast	4.07368e-28
PTTG1	Erythroblast	2.55999e-27
CPOX	Erythroblast	2.77801e-27
SPTA1	Erythroblast	1.67944e-26
SLC25A39	Erythroblast	3.90702e-26
UCP2	Erythroblast	7.14115e-26
ALAD	Erythroblast	9.46186e-26
TSPO2	Erythroblast	2.96794e-25
BPGM	Early_erythrocyte	8.75325e-59
TMCC2	Early_erythrocyte	3.80884e-44
ARL4A	Early_erythrocyte	1.81959e-34
BNIP3L	Early_erythrocyte	1.50277e-33
HBE1	Primitive erythrocyte	1.21582e-74
HBZ	Primitive erythrocyte	1.53673e-64
RP11-470P21.2	Primitive erythrocyte	2.07416e-63
RP11-797H7.5	Primitive erythrocyte	2.5827e-50
GYPE	Primitive erythrocyte	4.35325e-37
SMIM1	Primitive erythrocyte	6.94527e-34
ASIC4	Primitive erythrocyte	1.25728e-33
HBQ1	Primitive erythrocyte	9.5158e-29
SPINK2	Hematopoietic stem cell	3.02831e-108
LSP1	Hematopoietic stem cell	3.36933e-99
CD52	Hematopoietic stem cell	3.35458e-86
GAPT	Hematopoietic stem cell	3.32642e-58
SMIM24	Hematopoietic stem cell	5.35947e-56
S100B	Hematopoietic stem cell	9.83201e-54
TRAF3IP3	Hematopoietic stem cell	2.11916e-51
ACY3	Hematopoietic stem cell	1.70293e-48
MATK	Hematopoietic stem cell	2.11654e-48
CD34	Hematopoietic stem cell	2.05146e-46
IGLL1	Hematopoietic stem cell	3.03044e-45
PYCARD	Hematopoietic stem cell	2.38486e-44
SELL	Hematopoietic stem cell	3.9393e-44
CD48	Hematopoietic stem cell	2.14729e-42
CXorf21	Hematopoietic stem cell	2.5596e-41
RPL19	Hematopoietic stem cell	1.515e-40
PLD4	Hematopoietic stem cell	1.99593e-40
RPL18A	Hematopoietic stem cell	2.15005e-40
RPS12	Hematopoietic stem cell	2.3076e-38
RPS27A	Hematopoietic stem cell	9.00239e-38
RPL12	Hematopoietic stem cell	4.17339e-37
NKG7	Hematopoietic stem cell	4.61558e-37
FAU	Hematopoietic stem cell	1.549e-34
RPL22	Hematopoietic stem cell	1.00097e-33
DHRS9	Hematopoietic stem cell	3.14162e-33
RPL11	Hematopoietic stem cell	3.44696e-33
AGR2	Hematopoietic stem cell	3.73743e-32
ITM2A	Hematopoietic stem cell	6.11921e-32
MPO	Hematopoietic stem cell	7.02718e-32
PRAM1	Hematopoietic stem cell	4.20636e-31
JCHAIN	Hematopoietic stem cell	4.4095e-30
TAOK3	Hematopoietic stem cell	3.05461e-29
ARHGAP9	Hematopoietic stem cell	5.03074e-29
PTPN7	Hematopoietic stem cell	1.10249e-28
RPL15	Hematopoietic stem cell	3.02023e-27
ATP5G2	Hematopoietic stem cell	7.19979e-27
SEPT6	Hematopoietic stem cell	1.1571e-26
PARVG	Hematopoietic stem cell	1.17522e-26
RPS9	Hematopoietic stem cell	1.50993e-26
DOCK2	Hematopoietic stem cell	2.66504e-26
LDHB	Hematopoietic stem cell	6.72769e-26
ARRB2	Hematopoietic stem cell	2.68603e-25
CYBA	Hematopoietic stem cell	3.2701e-25
RPL13A	Hematopoietic stem cell	3.72301e-25
RP11-354E11.2	Myeloid/lymphoid/megakaryoid cell	4.39409e-95
CMTM5	Myeloid/lymphoid/megakaryoid cell	4.44132e-72
C6orf25	Myeloid/lymphoid/megakaryoid cell	1.49074e-71
ITGA2B	Myeloid/lymphoid/megakaryoid cell	1.93939e-69
PLEK	Myeloid/lymphoid/megakaryoid cell	1.10095e-64
LAT	Myeloid/lymphoid/megakaryoid cell	1.38944e-62
RAB27B	Myeloid/lymphoid/megakaryoid cell	9.7663e-62
MMRN1	Myeloid/lymphoid/megakaryoid cell	7.67294e-61
BIN2	Myeloid/lymphoid/megakaryoid cell	8.85632e-61
PF4	Myeloid/lymphoid/megakaryoid cell	2.41916e-55
HBD	Myeloid/lymphoid/megakaryoid cell	9.65526e-55
RGS18	Myeloid/lymphoid/megakaryoid cell	1.25319e-54
GP9	Myeloid/lymphoid/megakaryoid cell	3.76553e-54
SELP	Myeloid/lymphoid/megakaryoid cell	1.71806e-52
ALOX12	Myeloid/lymphoid/megakaryoid cell	3.07741e-51
LCN2	Myeloid/lymphoid/megakaryoid cell	4.96327e-48
FLI1	Myeloid/lymphoid/megakaryoid cell	5.01425e-48
F13A1	Myeloid/lymphoid/megakaryoid cell	9.38693e-48
MED12L	Myeloid/lymphoid/megakaryoid cell	1.12188e-47
P2RX1	Myeloid/lymphoid/megakaryoid cell	1.26274e-47
FERMT3	Myeloid/lymphoid/megakaryoid cell	1.3499e-47
SERPINB1	Myeloid/lymphoid/megakaryoid cell	1.35918e-47
GP1BA	Myeloid/lymphoid/megakaryoid cell	6.75377e-47
SPX	Myeloid/lymphoid/megakaryoid cell	2.00231e-45
TREML1	Myeloid/lymphoid/megakaryoid cell	2.074e-45
RASGRP2	Myeloid/lymphoid/megakaryoid cell	9.11074e-43
GP6	Myeloid/lymphoid/megakaryoid cell	1.44625e-42
FAM212A	Myeloid/lymphoid/megakaryoid cell	9.34796e-41
SLC37A1	Myeloid/lymphoid/megakaryoid cell	4.42841e-40
LIMD2	Myeloid/lymphoid/megakaryoid cell	3.86649e-39
HPSE	Myeloid/lymphoid/megakaryoid cell	1.10646e-38
TMEM40	Myeloid/lymphoid/megakaryoid cell	9.79039e-38
NRGN	Myeloid/lymphoid/megakaryoid cell	3.24489e-37
CCL5	Myeloid/lymphoid/megakaryoid cell	6.04928e-37
CFL1	Myeloid/lymphoid/megakaryoid cell	7.44231e-37
SLA	Myeloid/lymphoid/megakaryoid cell	1.93905e-36
PSTPIP2	Myeloid/lymphoid/megakaryoid cell	2.46349e-36
CXCL3	Myeloid/lymphoid/megakaryoid cell	3.4482e-36
CXCR4	Myeloid/lymphoid/megakaryoid cell	9.62996e-36
XXbac-BPG32J3.19	Myeloid/lymphoid/megakaryoid cell	3.81161e-35
MEF2C	Myeloid/lymphoid/megakaryoid cell	5.03306e-35
RP11-401P9.5	Myeloid/lymphoid/megakaryoid cell	1.11088e-34
ALDOA	Myeloid/lymphoid/megakaryoid cell	3.56359e-34
MLC1	Myeloid/lymphoid/megakaryoid cell	5.67355e-34
FCER1A	Myeloid/lymphoid/megakaryoid cell	2.60845e-33
CLIC1	Myeloid/lymphoid/megakaryoid cell	2.79393e-33
DNM3	Myeloid/lymphoid/megakaryoid cell	9.02687e-33
PECAM1	Myeloid/lymphoid/megakaryoid cell	3.81263e-32
DAPP1	Myeloid/lymphoid/megakaryoid cell	3.86767e-32
PPP1R18	Myeloid/lymphoid/megakaryoid cell	8.3507e-32
PTPN6	Myeloid/lymphoid/megakaryoid cell	1.2963e-31
HACD4	Myeloid/lymphoid/megakaryoid cell	2.60878e-31
BANK1	Myeloid/lymphoid/megakaryoid cell	3.68105e-31
PPBP	Myeloid/lymphoid/megakaryoid cell	9.94278e-31
RILPL2	Myeloid/lymphoid/megakaryoid cell	1.17334e-30
TAGLN2	Myeloid/lymphoid/megakaryoid cell	1.23743e-30
ELF1	Myeloid/lymphoid/megakaryoid cell	3.47828e-30
CD69	Myeloid/lymphoid/megakaryoid cell	9.80636e-30
LY6G6F	Myeloid/lymphoid/megakaryoid cell	1.03658e-29
WAS	Myeloid/lymphoid/megakaryoid cell	1.37609e-29
GATA2	Myeloid/lymphoid/megakaryoid cell	1.56674e-29
CTSW	Myeloid/lymphoid/megakaryoid cell	4.03145e-29
GAPDH	Myeloid/lymphoid/megakaryoid cell	5.40594e-29
ATP2A3	Myeloid/lymphoid/megakaryoid cell	1.01807e-28
ARPC4	Myeloid/lymphoid/megakaryoid cell	1.60303e-28
MGLL	Myeloid/lymphoid/megakaryoid cell	1.92412e-28
DNAAF3	Myeloid/lymphoid/megakaryoid cell	2.30776e-28
PKM	Myeloid/lymphoid/megakaryoid cell	3.39772e-28
ARPC2	Myeloid/lymphoid/megakaryoid cell	4.47624e-28
RP6-159A1.4	Myeloid/lymphoid/megakaryoid cell	5.07568e-28
MFNG	Myeloid/lymphoid/megakaryoid cell	5.76462e-28
RGS19	Myeloid/lymphoid/megakaryoid cell	6.28332e-28
CMTM2	Myeloid/lymphoid/megakaryoid cell	9.75897e-28
NCF4	Myeloid/lymphoid/megakaryoid cell	1.54932e-27
CAP1	Myeloid/lymphoid/megakaryoid cell	7.64482e-27
TBXAS1	Myeloid/lymphoid/megakaryoid cell	2.57968e-26
BID	Myeloid/lymphoid/megakaryoid cell	3.13301e-26
PDLIM1	Myeloid/lymphoid/megakaryoid cell	6.10586e-26
CDIP1	Myeloid/lymphoid/megakaryoid cell	9.78865e-26
UNC13D	Myeloid/lymphoid/megakaryoid cell	2.21685e-25
CSK	Myeloid/lymphoid/megakaryoid cell	3.04061e-25
NAA38	Myeloid/lymphoid/megakaryoid cell	3.04732e-25
CD5L	Kupffer cell	5.96034e-212
FOLR2	Kupffer cell	1.18338e-195
MS4A7	Kupffer cell	4.36241e-192
C1QA	Kupffer cell	4.13846e-184
FCGR3A	Kupffer cell	5.78379e-181
C1QC	Kupffer cell	9.52684e-181
C1QB	Kupffer cell	4.02545e-179
MS4A6A	Kupffer cell	1.24143e-150
CD163	Kupffer cell	3.69707e-148
IGSF6	Kupffer cell	1.07776e-139
CTSS	Kupffer cell	2.62097e-138
LILRB5	Kupffer cell	6.66993e-136
CD68	Kupffer cell	1.49593e-135
VSIG4	Kupffer cell	9.70704e-131
HMOX1	Kupffer cell	1.41704e-130
MAFB	Kupffer cell	5.92596e-125
LY96	Kupffer cell	2.79245e-123
TMIGD3	Kupffer cell	4.8022e-123
TYROBP	Kupffer cell	4.76341e-122
MS4A4A	Kupffer cell	1.97236e-119
CFP	Kupffer cell	3.39534e-116
LIPA	Kupffer cell	1.34054e-113
MARCO	Kupffer cell	1.45349e-111
C1orf162	Kupffer cell	1.49419e-111
CYBB	Kupffer cell	6.28739e-107
TIMD4	Kupffer cell	2.07356e-104
FABP3	Kupffer cell	3.46488e-100
LGMN	Kupffer cell	7.4946e-100
MSR1	Kupffer cell	1.91241e-97
MPEG1	Kupffer cell	1.65633e-92
HLA-DRB1	Kupffer cell	2.85396e-91
CETP	Kupffer cell	2.81279e-90
VCAM1	Kupffer cell	5.69883e-90
SIGLEC1	Kupffer cell	1.02094e-89
CCR1	Kupffer cell	4.02672e-88
RGS1	Kupffer cell	7.61531e-87
CSF1R	Kupffer cell	1.26788e-86
SCIMP	Kupffer cell	4.35791e-85
FGL2	Kupffer cell	5.51965e-85
SLC40A1	Kupffer cell	1.78907e-84
AXL	Kupffer cell	9.42649e-83
RBP7	Kupffer cell	1.47238e-81
CCL3	Kupffer cell	1.2186e-80
SAMHD1	Kupffer cell	1.58333e-80
SIGLEC7	Kupffer cell	1.64908e-79
ADAP2	Kupffer cell	4.69974e-79
HLA-DPA1	Kupffer cell	4.83289e-78
SPIC	Kupffer cell	1.95944e-76
SDC3	Kupffer cell	1.0078e-73
LILRB1	Kupffer cell	2.18714e-71
HLA-B	Kupffer cell	3.83672e-71
GFRA2	Kupffer cell	1.26782e-70
HPGDS	Kupffer cell	1.31802e-70
CARD16	Kupffer cell	2.21314e-69
PSAP	Kupffer cell	1.07608e-67
CTSB	Kupffer cell	1.46763e-67
PLA2G7	Kupffer cell	1.88659e-67
CMKLR1	Kupffer cell	1.66691e-66
GPR34	Kupffer cell	1.83022e-66
NPC2	Kupffer cell	6.1334e-66
HCK	Kupffer cell	8.58323e-66
LILRB2	Kupffer cell	2.34647e-65
LILRB4	Kupffer cell	3.04872e-65
SAT1	Kupffer cell	6.58844e-65
GLIPR1	Kupffer cell	8.05126e-64
HLA-DQA1	Kupffer cell	2.19941e-62
FUCA1	Kupffer cell	5.40854e-61
B2M	Kupffer cell	6.29669e-61
FCGRT	Kupffer cell	1.22212e-60
GRN	Kupffer cell	3.08299e-59
KCNAB1	Kupffer cell	5.00365e-58
CTSD	Kupffer cell	2.8514e-57
ITLN1	Kupffer cell	1.01887e-56
HLA-DPB1	Kupffer cell	1.67346e-56
RNASET2	Kupffer cell	2.33476e-56
LCP1	Kupffer cell	4.83617e-56
MYO1F	Kupffer cell	5.34453e-56
CECR1	Kupffer cell	2.83796e-55
HLA-C	Kupffer cell	2.43252e-54
MCOLN1	Kupffer cell	3.44935e-54
LY86	Kupffer cell	1.08124e-53
CST3	Kupffer cell	4.74863e-53
EPB41L3	Kupffer cell	9.70464e-52
CREG1	Kupffer cell	1.14101e-51
CASP1	Kupffer cell	2.53043e-51
LGALS9	Kupffer cell	3.77581e-51
PRKCB	Kupffer cell	3.25132e-50
CD300A	Kupffer cell	2.029e-49
FPR1	Kupffer cell	2.10756e-49
HLA-DMB	Kupffer cell	3.83261e-49
CD86	Kupffer cell	5.31726e-49
GPNMB	Kupffer cell	1.50707e-48
ARL4C	Kupffer cell	1.9554e-48
LINC01272	Kupffer cell	6.38637e-48
MARCH1	Kupffer cell	7.23319e-48
IFT74	Kupffer cell	3.63695e-47
SUCNR1	Kupffer cell	5.82566e-47
KCTD12	Kupffer cell	4.28094e-46
IL10RA	Kupffer cell	8.52664e-45
S100A11	Kupffer cell	9.9811e-45
PGA5	Kupffer cell	1.69442e-44
GPR65	Kupffer cell	5.68577e-44
HLA-DMA	Kupffer cell	8.64199e-44
PDK4	Kupffer cell	8.77333e-43
CCL4L2	Kupffer cell	1.79944e-42
NABP1	Kupffer cell	2.43793e-42
CD84	Kupffer cell	5.35777e-42
TPP1	Kupffer cell	1.16654e-41
IL18	Kupffer cell	2.08165e-41
HCLS1	Kupffer cell	4.9355e-41
ABI3	Kupffer cell	1.94561e-40
PLA2G15	Kupffer cell	3.94648e-40
LRRC25	Kupffer cell	5.9145e-40
EBI3	Kupffer cell	6.96074e-40
PPT1	Kupffer cell	1.54993e-39
NR1H3	Kupffer cell	2.04267e-39
PSMB9	Kupffer cell	3.0268e-39
IFI44L	Kupffer cell	3.66556e-39
P2RY13	Kupffer cell	1.69966e-38
GLUL	Kupffer cell	2.08e-38
CCL4	Kupffer cell	8.68435e-38
CTSC	Kupffer cell	9.84349e-38
ARPC3	Kupffer cell	1.74123e-37
LINC00704	Kupffer cell	1.93852e-37
EVI2B	Kupffer cell	2.00941e-37
PILRA	Kupffer cell	3.89332e-37
IFI30	Kupffer cell	5.2699e-37
CYTH4	Kupffer cell	8.50389e-37
SLC15A3	Kupffer cell	1.71054e-36
CD63	Kupffer cell	2.90727e-36
OSTF1	Kupffer cell	1.00767e-35
S100A9	Kupffer cell	2.63684e-35
GPR137B	Kupffer cell	4.92719e-35
SMPDL3A	Kupffer cell	5.73106e-35
NDST3	Kupffer cell	7.34957e-35
FPR3	Kupffer cell	1.03004e-34
SIGLEC9	Kupffer cell	1.70821e-34
SLC7A7	Kupffer cell	1.89135e-34
TGFBI	Kupffer cell	4.27793e-33
NAIP	Kupffer cell	4.32227e-33
MX1	Kupffer cell	1.56193e-32
CD209	Kupffer cell	2.40999e-32
ISG15	Kupffer cell	2.49965e-32
NINJ1	Kupffer cell	2.95905e-32
CPVL	Kupffer cell	3.03682e-32
ANXA1	Kupffer cell	4.39725e-32
TNFRSF1B	Kupffer cell	8.99953e-32
FGD2	Kupffer cell	1.00425e-31
WWP1	Kupffer cell	1.30934e-31
C3AR1	Kupffer cell	1.34016e-31
AP000439.1	Kupffer cell	1.97446e-31
LCP2	Kupffer cell	2.40603e-31
RAB32	Kupffer cell	2.52002e-31
NCKAP1L	Kupffer cell	6.05905e-31
FAM49A	Kupffer cell	6.20544e-31
CD33	Kupffer cell	6.71214e-31
SAMSN1	Kupffer cell	1.10254e-30
HLA-DQB1	Kupffer cell	1.22636e-30
PLD3	Kupffer cell	1.97517e-30
ASAH1	Kupffer cell	3.29311e-30
C1orf54	Kupffer cell	5.83625e-30
CABP4	Kupffer cell	9.27282e-30
HAVCR2	Kupffer cell	2.21546e-29
SLC37A2	Kupffer cell	2.21707e-29
ABCG2	Kupffer cell	2.60481e-29
EVL	Kupffer cell	6.12861e-29
PTPRJ	Kupffer cell	8.04351e-29
CD44	Kupffer cell	8.87392e-29
IFI27	Kupffer cell	9.61133e-29
XAF1	Kupffer cell	1.77472e-28
FABP5	Kupffer cell	1.78426e-28
IQGAP1	Kupffer cell	1.87174e-28
SLCO2B1	Kupffer cell	2.00411e-28
PTPRC	Kupffer cell	2.04184e-28
ITM2B	Kupffer cell	3.96449e-28
OAZ1	Kupffer cell	1.09996e-27
IRF8	Kupffer cell	4.88113e-27
CD4	Kupffer cell	7.06358e-27
ARPC5	Kupffer cell	1.98841e-26
EPB41L2	Kupffer cell	2.2616e-26
GPBAR1	Kupffer cell	2.98278e-26
ATP1B1	Kupffer cell	3.18589e-26
GIMAP1	Kupffer cell	7.24485e-26
ACVRL1	Kupffer cell	7.32491e-26
CD163L1	Kupffer cell	1.01993e-25
RAB20	Kupffer cell	1.06544e-25
DRAM2	Kupffer cell	1.56472e-25
SCN1B	Kupffer cell	3.53245e-25
IFIT3	Kupffer cell	3.55724e-25
LHX2	Septum transversumal cell	2.25229e-66
MDK	Septum transversumal cell	5.51234e-59
TMSB15A	Septum transversumal cell	6.0782e-59
SOX11	Septum transversumal cell	4.94939e-51
EFNB3	Septum transversumal cell	1.77767e-46
H3F3A	Septum transversumal cell	2.27038e-42
HMGA2	Septum transversumal cell	4.82912e-42
RXRG	Septum transversumal cell	1.46885e-40
VCAN	Septum transversumal cell	6.5824e-40
C12orf57	Septum transversumal cell	1.07714e-39
NR2F2	Septum transversumal cell	2.80992e-39
SNRPE	Septum transversumal cell	1.61845e-38
SEZ6L2	Septum transversumal cell	1.82397e-37
NPY	Septum transversumal cell	2.33289e-37
CADM1	Septum transversumal cell	7.33822e-37
HAND2	Septum transversumal cell	1.91817e-36
TUBB2B	Septum transversumal cell	2.70557e-36
RPL36A	Septum transversumal cell	3.4303e-36
NNAT	Septum transversumal cell	8.76751e-36
CSRP2	Septum transversumal cell	1.24228e-35
MEX3A	Septum transversumal cell	2.62927e-35
TUBA1A	Septum transversumal cell	4.46394e-35
TMA7	Septum transversumal cell	1.61811e-34
TMEM258	Septum transversumal cell	1.03283e-33
IGDCC3	Septum transversumal cell	1.24806e-33
MLLT11	Septum transversumal cell	1.57611e-33
KCNQ1OT1	Septum transversumal cell	8.32772e-33
RP11-85O21.2	Septum transversumal cell	1.91574e-32
PDGFRA	Septum transversumal cell	1.35525e-31
NAP1L1	Septum transversumal cell	1.5328e-31
ID2	Septum transversumal cell	6.20577e-31
COX7C	Septum transversumal cell	3.33671e-30
STMN2	Septum transversumal cell	5.48832e-30
SFRP1	Septum transversumal cell	5.73504e-30
MARCKS	Septum transversumal cell	6.90686e-30
CALB1	Septum transversumal cell	8.20681e-30
NDUFS5	Septum transversumal cell	1.33887e-29
HAND2-AS1	Septum transversumal cell	1.71786e-29
NCAM1	Septum transversumal cell	2.07759e-29
PFN2	Septum transversumal cell	2.7425e-29
ISYNA1	Septum transversumal cell	2.90003e-29
SVIL	Septum transversumal cell	3.84243e-29
RUNX1T1	Septum transversumal cell	9.05219e-29
ROBO2	Septum transversumal cell	1.00771e-28
SNRPF	Septum transversumal cell	1.15589e-28
PHPT1	Septum transversumal cell	1.66618e-28
MDFI	Septum transversumal cell	1.93544e-28
NDUFA4	Septum transversumal cell	2.56904e-28
PTMA	Septum transversumal cell	2.7113e-28
SHFM1	Septum transversumal cell	3.33058e-28
NDUFA13	Septum transversumal cell	3.38929e-28
LRRN3	Septum transversumal cell	3.49105e-28
MIF	Septum transversumal cell	4.68649e-28
RPL21	Septum transversumal cell	8.84621e-28
RP11-834C11.4	Septum transversumal cell	1.36193e-27
COMMD6	Septum transversumal cell	1.4776e-27
PCOLCE	Septum transversumal cell	2.5102e-27
DCX	Septum transversumal cell	2.56638e-27
NDUFA11	Septum transversumal cell	3.17152e-27
POLR2L	Septum transversumal cell	3.40787e-27
CDH2	Septum transversumal cell	3.46573e-27
GATA6	Septum transversumal cell	3.94951e-27
CBX1	Septum transversumal cell	1.04605e-26
PTGIS	Septum transversumal cell	4.22843e-26
ZFAS1	Septum transversumal cell	8.53522e-26
MEIS3	Septum transversumal cell	1.42201e-25
H2AFY2	Septum transversumal cell	1.56338e-25
RHOBTB3	Septum transversumal cell	1.56571e-25
FSTL1	Septum transversumal cell	3.57952e-25
BGN	Hepatic stellate cell	2.08438e-131
DCN	Hepatic stellate cell	5.18429e-122
COLEC10	Hepatic stellate cell	1.85355e-95
NID2	Hepatic stellate cell	1.14491e-91
GGT5	Hepatic stellate cell	9.68294e-87
ASPN	Hepatic stellate cell	1.70264e-86
DIO3	Hepatic stellate cell	9.86007e-79
NR1H4	Hepatic stellate cell	5.23255e-75
GPX3	Hepatic stellate cell	6.12411e-75
ACTA2	Hepatic stellate cell	1.32056e-74
RGS5	Hepatic stellate cell	9.37744e-72
ALPL	Hepatic stellate cell	2.15897e-71
HGF	Hepatic stellate cell	3.74273e-68
POSTN	Hepatic stellate cell	7.19988e-65
COL6A3	Hepatic stellate cell	6.74513e-62
LRAT	Hepatic stellate cell	2.20799e-61
LIFR	Hepatic stellate cell	1.74435e-56
LRRC17	Hepatic stellate cell	7.66762e-56
OLFML3	Hepatic stellate cell	6.0679e-52
COL14A1	Hepatic stellate cell	1.92304e-51
NGFR	Hepatic stellate cell	2.22918e-51
PELO	Hepatic stellate cell	1.31082e-44
PCDH18	Hepatic stellate cell	1.54709e-44
PDGFRB	Hepatic stellate cell	1.46045e-43
SEMA5A	Hepatic stellate cell	3.2674e-43
LUM	Hepatic stellate cell	3.87533e-43
GPR183	Hepatic stellate cell	3.03614e-40
COL5A2	Hepatic stellate cell	7.40255e-40
CCDC3	Hepatic stellate cell	2.67037e-38
ANGPTL6	Hepatic stellate cell	9.68847e-37
ANK3	Hepatic stellate cell	3.28308e-35
NID1	Hepatic stellate cell	5.00502e-35
DMD	Hepatic stellate cell	1.13384e-34
SPRY1	Hepatic stellate cell	1.85903e-34
CD248	Hepatic stellate cell	2.41469e-34
CXCL12	Hepatic stellate cell	3.37086e-34
PCDH9	Hepatic stellate cell	1.14564e-33
TAGLN	Hepatic stellate cell	1.55145e-33
HS3ST3B1	Hepatic stellate cell	3.53024e-33
RBMS3	Hepatic stellate cell	2.67073e-32
STEAP4	Hepatic stellate cell	4.20315e-32
CCBE1	Hepatic stellate cell	8.92065e-32
PTH1R	Hepatic stellate cell	8.86038e-31
SLITRK6	Hepatic stellate cell	1.58143e-30
COL5A1	Hepatic stellate cell	4.70908e-30
SYT1	Hepatic stellate cell	8.64977e-30
COL4A2	Hepatic stellate cell	5.9221e-29
TCF21	Hepatic stellate cell	2.02548e-28
IGFBP7	Hepatic stellate cell	2.57613e-28
MASP1	Hepatic stellate cell	6.94244e-28
ITM2C	Hepatic stellate cell	8.16671e-28
FERMT2	Hepatic stellate cell	2.95302e-27
DKK1	Hepatic stellate cell	4.17053e-26
GUCY1A3	Hepatic stellate cell	1.01884e-25
SEPT4	Hepatic stellate cell	1.65326e-25
UPK3B	Mesothelial cell	2.60897e-198
MGP	Mesothelial cell	3.5658e-175
KLK11	Mesothelial cell	1.38895e-150
CH17-360D5.2	Mesothelial cell	1.36939e-128
OGN	Mesothelial cell	5.93334e-122
ALDH1A2	Mesothelial cell	6.02325e-114
C2orf40	Mesothelial cell	1.33965e-106
RPRM	Mesothelial cell	1.0143e-102
CLIC3	Mesothelial cell	1.51492e-101
MSLN	Mesothelial cell	1.96033e-98
C21orf62	Mesothelial cell	1.80012e-93
PROCR	Mesothelial cell	7.62034e-93
CDH3	Mesothelial cell	3.21078e-90
KLK5	Mesothelial cell	4.79446e-90
PDPN	Mesothelial cell	5.28682e-90
FXYD7	Mesothelial cell	1.00924e-88
TCEAL2	Mesothelial cell	3.27303e-86
COL9A3	Mesothelial cell	1.62557e-83
PAPPA	Mesothelial cell	9.56987e-81
PODXL	Mesothelial cell	2.8257e-80
LY6H	Mesothelial cell	7.11281e-76
ANXA8L1	Mesothelial cell	7.1971e-76
KRT19	Mesothelial cell	6.57579e-75
PLLP	Mesothelial cell	3.22869e-73
CRIP1	Mesothelial cell	5.95396e-72
NPNT	Mesothelial cell	9.04903e-72
PMP22	Mesothelial cell	2.51437e-71
EGR1	Mesothelial cell	9.09207e-71
ANXA8	Mesothelial cell	2.88509e-70
CA9	Mesothelial cell	4.18579e-70
CRYAB	Mesothelial cell	6.92316e-69
EFEMP1	Mesothelial cell	3.47752e-67
PTGDS	Mesothelial cell	6.11577e-66
KLK10	Mesothelial cell	1.12532e-64
FOS	Mesothelial cell	2.12462e-64
AKR1B10	Mesothelial cell	3.66659e-63
GPM6A	Mesothelial cell	3.7881e-63
TNNT2	Mesothelial cell	8.01538e-63
TGM1	Mesothelial cell	3.88268e-60
REEP1	Mesothelial cell	3.81691e-59
SLC34A2	Mesothelial cell	3.87007e-59
CYTL1	Mesothelial cell	4.91299e-59
PDZK1IP1	Mesothelial cell	7.93724e-59
SMPD3	Mesothelial cell	2.06561e-58
EZR	Mesothelial cell	9.8785e-58
BNC2	Mesothelial cell	2.64386e-57
SULF1	Mesothelial cell	9.12364e-57
REC8	Mesothelial cell	2.34829e-55
SLPI	Mesothelial cell	6.93153e-55
CA11	Mesothelial cell	8.40451e-54
NR4A1	Mesothelial cell	9.09234e-54
COL21A1	Mesothelial cell	2.24475e-53
UCHL1	Mesothelial cell	4.1854e-53
UNC5B-AS1	Mesothelial cell	8.22966e-53
ITGA3	Mesothelial cell	8.8613e-53
NSG1	Mesothelial cell	1.10468e-52
WT1	Mesothelial cell	6.69229e-52
FGF9	Mesothelial cell	1.09987e-51
CYR61	Mesothelial cell	1.26416e-51
FLRT3	Mesothelial cell	1.2912e-51
STOX2	Mesothelial cell	2.4015e-50
PLAC9	Mesothelial cell	7.18897e-50
SGCD	Mesothelial cell	2.40783e-48
TGFB3	Mesothelial cell	3.07787e-48
GJA1	Mesothelial cell	1.26639e-47
FCHO1	Mesothelial cell	2.13045e-47
EMP2	Mesothelial cell	7.11619e-47
SPOCK1	Mesothelial cell	1.03117e-46
ALOX15	Mesothelial cell	3.27857e-46
HSPB7	Mesothelial cell	5.18904e-46
SPOCK2	Mesothelial cell	1.35304e-45
ADAMTS9-AS1	Mesothelial cell	5.2173e-45
CFC1	Mesothelial cell	4.14216e-44
ELN	Mesothelial cell	2.18305e-43
OLFML1	Mesothelial cell	1.34772e-42
LHX9	Mesothelial cell	4.39174e-42
THSD4	Mesothelial cell	5.20169e-42
CCDC80	Mesothelial cell	7.90233e-42
SEMA3D	Mesothelial cell	9.49776e-42
MMEL1	Mesothelial cell	1.12452e-41
ATF3	Mesothelial cell	3.46853e-41
ZBTB7C	Mesothelial cell	2.31418e-40
SCG5	Mesothelial cell	2.80006e-40
MYL7	Mesothelial cell	8.37888e-40
BTC	Mesothelial cell	1.57404e-39
LY6E	Mesothelial cell	2.22301e-39
SFTPD	Mesothelial cell	8.95582e-39
CDON	Mesothelial cell	1.4507e-38
CAV2	Mesothelial cell	3.8566e-38
ISL1	Mesothelial cell	4.76067e-38
TNNI3	Mesothelial cell	5.33889e-38
OLR1	Mesothelial cell	3.43755e-37
SEMA3B	Mesothelial cell	1.00145e-36
ROM1	Mesothelial cell	8.09531e-36
ENTPD2	Mesothelial cell	8.81572e-36
COL9A2	Mesothelial cell	1.04033e-35
PLA2G2A	Mesothelial cell	7.02682e-35
RGMA	Mesothelial cell	7.02682e-35
WT1-AS	Mesothelial cell	9.2994e-35
RYR2	Mesothelial cell	1.47863e-34
BNC1	Mesothelial cell	1.74765e-34
LITAF	Mesothelial cell	6.18963e-34
GALNT9	Mesothelial cell	7.27534e-34
LINC01133	Mesothelial cell	9.48594e-34
CARNS1	Mesothelial cell	1.00353e-33
HRH2	Mesothelial cell	6.4464e-33
LINC01139	Mesothelial cell	1.08326e-32
ADAM33	Mesothelial cell	1.34231e-32
MN1	Mesothelial cell	3.26195e-32
CRB2	Mesothelial cell	8.82402e-32
LGALS3BP	Mesothelial cell	1.1778e-31
LAMA5	Mesothelial cell	1.52241e-31
ASPHD1	Mesothelial cell	1.86009e-31
BCO2	Mesothelial cell	1.86009e-31
NEO1	Mesothelial cell	2.47324e-31
PITX2	Mesothelial cell	6.41237e-31
FIBIN	Mesothelial cell	1.90358e-30
WNT2B	Mesothelial cell	3.90172e-30
CCDC64	Mesothelial cell	4.80787e-30
NFIB	Mesothelial cell	1.15299e-29
SARAF	Mesothelial cell	1.25582e-29
RSRP1	Mesothelial cell	1.38135e-29
AEBP1	Mesothelial cell	2.04268e-29
ANTXR1	Mesothelial cell	2.69299e-29
CD151	Mesothelial cell	5.78115e-29
FRAS1	Mesothelial cell	1.55677e-28
TMEM190	Mesothelial cell	2.75642e-28
TEKT3	Mesothelial cell	3.48135e-28
CYP2W1	Mesothelial cell	4.57808e-28
DLG2	Mesothelial cell	4.67454e-28
CFI	Mesothelial cell	4.68266e-28
SLC7A4	Mesothelial cell	7.38883e-28
C19orf33	Mesothelial cell	8.82076e-28
PRKCDBP	Mesothelial cell	1.14273e-27
RAB33A	Mesothelial cell	1.55264e-27
CXADR	Mesothelial cell	1.69931e-27
MYRF	Mesothelial cell	1.80946e-27
CPE	Mesothelial cell	2.76505e-27
FAM198A	Mesothelial cell	6.36589e-27
CD200	Mesothelial cell	8.22783e-27
RASSF7	Mesothelial cell	8.50133e-27
BDKRB1	Mesothelial cell	1.04328e-26
AMOTL2	Mesothelial cell	1.30687e-26
SHROOM3	Mesothelial cell	1.35376e-26
DOCK11	Mesothelial cell	1.68637e-26
TOB1	Mesothelial cell	2.07309e-26
SEMA6D	Mesothelial cell	2.28779e-26
FLRT2	Mesothelial cell	2.34391e-26
HSPB2	Mesothelial cell	2.92905e-26
COLEC12	Mesothelial cell	6.89228e-26
DES	Mesothelial cell	7.61346e-26
DSC3	Mesothelial cell	7.73693e-26
BST2	Mesothelial cell	7.77238e-26
FREM2	Mesothelial cell	1.08131e-25
FMO1	Mesothelial cell	1.63475e-25
COL11A1	Mesothelial cell	1.78773e-25
CTGF	Mesothelial cell	2.75694e-25
MPP6	Mesothelial cell	2.79126e-25
WASF1	Mesothelial cell	2.9509e-25
CYSTM1	Mesothelial cell	3.75626e-25
KDR	Liver endothelial cell	3.33162e-160
CRHBP	Liver endothelial cell	6.65199e-159
FCN3	Liver endothelial cell	3.33686e-151
OIT3	Liver endothelial cell	5.82831e-141
ACP5	Liver endothelial cell	3.55242e-128
ECSCR.1	Liver endothelial cell	8.43466e-119
MYCT1	Liver endothelial cell	1.25335e-116
CLDN5	Liver endothelial cell	3.16433e-116
LDB2	Liver endothelial cell	4.32242e-112
STAB2	Liver endothelial cell	1.14055e-108
DNASE1L3	Liver endothelial cell	1.10951e-105
NTS	Liver endothelial cell	1.39386e-103
APLNR	Liver endothelial cell	4.94053e-101
EMCN	Liver endothelial cell	1.20523e-99
S100A16	Liver endothelial cell	3.24789e-89
PCAT19	Liver endothelial cell	3.77618e-89
PLVAP	Liver endothelial cell	1.74281e-87
GPR182	Liver endothelial cell	1.74654e-87
TM4SF1	Liver endothelial cell	1.17534e-81
FGF23	Liver endothelial cell	8.26003e-81
AKAP12	Liver endothelial cell	6.61484e-80
TM4SF18	Liver endothelial cell	2.48477e-79
FLT1	Liver endothelial cell	5.26181e-79
NRP2	Liver endothelial cell	1.10842e-77
RAMP2	Liver endothelial cell	2.32098e-75
PTPRB	Liver endothelial cell	4.17491e-73
ESAM	Liver endothelial cell	4.45029e-72
GNG11	Liver endothelial cell	7.06754e-72
ADGRL4	Liver endothelial cell	2.7946e-70
CDH5	Liver endothelial cell	5.93794e-66
PRCP	Liver endothelial cell	2.45541e-64
TIE1	Liver endothelial cell	2.83711e-62
ENG	Liver endothelial cell	1.35451e-61
TEK	Liver endothelial cell	2.51222e-60
MMRN2	Liver endothelial cell	8.11882e-59
CD93	Liver endothelial cell	1.0646e-58
CLEC4M	Liver endothelial cell	1.25548e-57
F2R	Liver endothelial cell	3.51621e-57
NOSTRIN	Liver endothelial cell	2.85437e-56
IL33	Liver endothelial cell	1.55672e-55
PLPP3	Liver endothelial cell	1.34891e-54
C8orf4	Liver endothelial cell	3.56188e-54
SLC2A3	Liver endothelial cell	8.95572e-54
CLEC14A	Liver endothelial cell	1.27302e-53
EHD3	Liver endothelial cell	1.85787e-53
PVALB	Liver endothelial cell	1.58211e-52
VAMP5	Liver endothelial cell	1.91922e-52
EGFL7	Liver endothelial cell	1.98052e-52
SOX7	Liver endothelial cell	2.31082e-52
TSPAN7	Liver endothelial cell	4.0702e-52
IGFBP4	Liver endothelial cell	1.53601e-49
HAPLN1	Liver endothelial cell	3.26128e-49
HYAL2	Liver endothelial cell	9.78341e-49
CXorf36	Liver endothelial cell	3.19194e-48
FAM167B	Liver endothelial cell	3.69615e-46
CCL14	Liver endothelial cell	6.78948e-46
PLK2	Liver endothelial cell	3.93317e-45
HSPG2	Liver endothelial cell	4.69572e-45
MRC1	Liver endothelial cell	6.78943e-45
ADM	Liver endothelial cell	7.41344e-45
CYYR1	Liver endothelial cell	1.66817e-44
FXYD6	Liver endothelial cell	5.13845e-44
CD40	Liver endothelial cell	4.73112e-43
SLC9A3R2	Liver endothelial cell	6.48735e-43
FCN2	Liver endothelial cell	6.88914e-43
LPAR6	Liver endothelial cell	1.19267e-42
SNCG	Liver endothelial cell	1.05708e-40
ARHGEF15	Liver endothelial cell	1.09792e-40
CTC-526N19.1	Liver endothelial cell	3.50986e-39
TMEM255B	Liver endothelial cell	1.73652e-38
NPR1	Liver endothelial cell	1.96464e-38
SHE	Liver endothelial cell	1.23278e-37
ANXA2	Liver endothelial cell	1.56463e-37
LIMCH1	Liver endothelial cell	9.6136e-37
F8	Liver endothelial cell	1.53748e-36
BMPER	Liver endothelial cell	4.5657e-36
DNM3OS	Liver endothelial cell	8.7339e-36
IFITM2	Liver endothelial cell	1.4967e-35
STAB1	Liver endothelial cell	1.90792e-35
ADGRF5	Liver endothelial cell	2.10311e-35
NRN1	Liver endothelial cell	2.32312e-35
CD200R1	Liver endothelial cell	2.63001e-35
NOTCH4	Liver endothelial cell	2.97519e-35
PLA2G16	Liver endothelial cell	3.54541e-35
SNRK	Liver endothelial cell	5.3841e-35
RAMP3	Liver endothelial cell	7.34957e-35
NOS3	Liver endothelial cell	1.06091e-34
AFAP1L1	Liver endothelial cell	5.75036e-34
RASGRP3	Liver endothelial cell	8.29488e-34
CALCRL	Liver endothelial cell	1.26784e-33
TIAM1	Liver endothelial cell	2.07068e-33
SLC27A3	Liver endothelial cell	2.71644e-33
SHC1	Liver endothelial cell	3.05119e-33
TGFBR2	Liver endothelial cell	3.75003e-33
KANK3	Liver endothelial cell	5.79777e-33
AP2S1	Liver endothelial cell	2.00793e-32
NPDC1	Liver endothelial cell	2.08641e-32
ROBO4	Liver endothelial cell	2.57294e-32
BCL6B	Liver endothelial cell	3.77799e-32
PDE2A	Liver endothelial cell	1.64505e-31
S1PR1	Liver endothelial cell	1.99428e-31
COL4A1	Liver endothelial cell	7.07579e-31
ETS1	Liver endothelial cell	2.07156e-30
PLTP	Liver endothelial cell	2.71066e-30
DDIT4	Liver endothelial cell	6.21414e-30
C2orf88	Liver endothelial cell	1.39448e-29
TP53I11	Liver endothelial cell	2.99853e-29
DYSF	Liver endothelial cell	3.7945e-29
FLT4	Liver endothelial cell	3.8991e-29
DUSP5	Liver endothelial cell	1.14622e-28
PCDH17	Liver endothelial cell	1.52912e-28
TIMP3	Liver endothelial cell	5.19058e-28
TIMP1	Liver endothelial cell	6.87039e-28
TCN2	Liver endothelial cell	1.42023e-27
CCDC85B	Liver endothelial cell	4.25717e-27
MYL6	Liver endothelial cell	5.73973e-27
FAM198B	Liver endothelial cell	8.42523e-27
SLC7A8	Liver endothelial cell	1.62231e-26
KCNK6	Liver endothelial cell	2.19217e-26
HOTAIRM1	Liver endothelial cell	2.30597e-26
FZD4	Liver endothelial cell	2.90038e-26
MAN1C1	Liver endothelial cell	5.76158e-26
ID1	Liver endothelial cell	7.0728e-26
ELK3	Liver endothelial cell	1.11703e-25
SGK1	Liver endothelial cell	1.867e-25
NPL	Liver endothelial cell	2.18529e-25
MYO10	Liver endothelial cell	2.29467e-25
APP	Liver endothelial cell	2.40729e-25

## Sheet: Mouse
Mouse cell-type-specific genes in fetal liver.
gene	cluster	Pvalue_median
H2-Q10	Hepatoblast/Hepatocyte	1.12246e-213
Pla2g12b	Hepatoblast/Hepatocyte	8.37028e-169
Apob	Hepatoblast/Hepatocyte	1.04936e-163
Fabp1	Hepatoblast/Hepatocyte	1.48178e-161
Serpind1	Hepatoblast/Hepatocyte	8.86872e-159
Fga	Hepatoblast/Hepatocyte	4.24405e-158
Fgg	Hepatoblast/Hepatocyte	1.38783e-152
Hmgcs2	Hepatoblast/Hepatocyte	4.64181e-144
Serpinc1	Hepatoblast/Hepatocyte	1.45679e-141
F2	Hepatoblast/Hepatocyte	3.26386e-141
Pcsk9	Hepatoblast/Hepatocyte	6.86698e-141
Plg	Hepatoblast/Hepatocyte	2.05609e-139
Hpx	Hepatoblast/Hepatocyte	1.57607e-138
Hnf4a	Hepatoblast/Hepatocyte	7.5169e-138
Kng1	Hepatoblast/Hepatocyte	8.88268e-138
Serpinf2	Hepatoblast/Hepatocyte	1.11819e-137
Fgb	Hepatoblast/Hepatocyte	3.6337e-134
Cpb2	Hepatoblast/Hepatocyte	1.65398e-133
Apof	Hepatoblast/Hepatocyte	1.74001e-132
Igfbp1	Hepatoblast/Hepatocyte	5.09231e-132
Lect2	Hepatoblast/Hepatocyte	7.53565e-132
Cyp2c68	Hepatoblast/Hepatocyte	2.77183e-130
Rgn	Hepatoblast/Hepatocyte	6.97621e-126
Gjb1	Hepatoblast/Hepatocyte	3.27477e-123
Spink1	Hepatoblast/Hepatocyte	2.63622e-119
Prodh2	Hepatoblast/Hepatocyte	2.20321e-118
Serpina10	Hepatoblast/Hepatocyte	1.11019e-116
Qprt	Hepatoblast/Hepatocyte	3.51233e-116
Proc	Hepatoblast/Hepatocyte	1.39471e-114
Bhmt	Hepatoblast/Hepatocyte	8.75724e-114
Aldob	Hepatoblast/Hepatocyte	1.23555e-112
Apom	Hepatoblast/Hepatocyte	1.00821e-111
Dgat2	Hepatoblast/Hepatocyte	3.05137e-111
Gys2	Hepatoblast/Hepatocyte	7.59141e-108
F10	Hepatoblast/Hepatocyte	1.34395e-107
Serpina1d	Hepatoblast/Hepatocyte	2.49528e-107
Serpina6	Hepatoblast/Hepatocyte	1.93373e-106
Creb3l3	Hepatoblast/Hepatocyte	2.25337e-104
Angptl8	Hepatoblast/Hepatocyte	3.25323e-103
Agmat	Hepatoblast/Hepatocyte	5.56795e-101
Cfi	Hepatoblast/Hepatocyte	1.04115e-100
Apoc4	Hepatoblast/Hepatocyte	1.21776e-100
Maob	Hepatoblast/Hepatocyte	4.19317e-100
Ttc36	Hepatoblast/Hepatocyte	1.01559e-98
Tmem150a	Hepatoblast/Hepatocyte	1.61312e-97
Gstt1	Hepatoblast/Hepatocyte	2.54918e-97
Reep6	Hepatoblast/Hepatocyte	1.19551e-96
Lcat	Hepatoblast/Hepatocyte	5.29166e-96
Glud1	Hepatoblast/Hepatocyte	4.88893e-95
Angptl3	Hepatoblast/Hepatocyte	5.32099e-93
Itih3	Hepatoblast/Hepatocyte	9.65108e-93
Otc	Hepatoblast/Hepatocyte	1.37229e-92
Apoa1	Hepatoblast/Hepatocyte	2.45761e-92
Paqr9	Hepatoblast/Hepatocyte	2.17026e-91
Aadac	Hepatoblast/Hepatocyte	1.52848e-90
Hsd17b2	Hepatoblast/Hepatocyte	2.72468e-90
Foxa3	Hepatoblast/Hepatocyte	5.19384e-89
Apoh	Hepatoblast/Hepatocyte	3.0893e-88
Gulo	Hepatoblast/Hepatocyte	1.12649e-87
Agt	Hepatoblast/Hepatocyte	2.59275e-87
Gstm1	Hepatoblast/Hepatocyte	1.98556e-86
Bdh1	Hepatoblast/Hepatocyte	2.07788e-84
C8g	Hepatoblast/Hepatocyte	3.90762e-84
Slc27a2	Hepatoblast/Hepatocyte	1.34053e-83
Hpn	Hepatoblast/Hepatocyte	1.56249e-83
Proz	Hepatoblast/Hepatocyte	3.4989e-83
Gldc	Hepatoblast/Hepatocyte	1.37835e-81
Ass1	Hepatoblast/Hepatocyte	4.83283e-81
Shbg	Hepatoblast/Hepatocyte	1.29647e-80
Masp2	Hepatoblast/Hepatocyte	1.83805e-80
Serpinf1	Hepatoblast/Hepatocyte	3.23069e-80
Rbp4	Hepatoblast/Hepatocyte	7.1569e-80
Cideb	Hepatoblast/Hepatocyte	8.90666e-80
Hgfac	Hepatoblast/Hepatocyte	1.401e-79
Ftcd	Hepatoblast/Hepatocyte	2.0686e-79
Asgr2	Hepatoblast/Hepatocyte	5.34413e-78
Agxt	Hepatoblast/Hepatocyte	8.29168e-78
Gltpd2	Hepatoblast/Hepatocyte	3.26612e-77
Tst	Hepatoblast/Hepatocyte	5.82874e-77
Apoa2	Hepatoblast/Hepatocyte	6.46387e-77
Fxyd1	Hepatoblast/Hepatocyte	1.85498e-76
Soat2	Hepatoblast/Hepatocyte	3.38691e-76
Pcolce2	Hepatoblast/Hepatocyte	3.94189e-76
C3	Hepatoblast/Hepatocyte	1.10682e-75
Ugt2b34	Hepatoblast/Hepatocyte	1.1451e-74
Aldh4a1	Hepatoblast/Hepatocyte	1.32027e-74
Fkbp11	Hepatoblast/Hepatocyte	4.9661e-73
Hmgcs1	Hepatoblast/Hepatocyte	3.57114e-72
Trf	Hepatoblast/Hepatocyte	5.52099e-72
Smlr1	Hepatoblast/Hepatocyte	2.94252e-71
Ahsg	Hepatoblast/Hepatocyte	2.06192e-70
Ddt	Hepatoblast/Hepatocyte	8.04698e-70
Pnliprp1	Hepatoblast/Hepatocyte	8.91518e-70
Bhmt2	Hepatoblast/Hepatocyte	1.39373e-69
Mogat2	Hepatoblast/Hepatocyte	2.22348e-69
Nipsnap1	Hepatoblast/Hepatocyte	4.70817e-69
Aldh1b1	Hepatoblast/Hepatocyte	2.56525e-68
Hoga1	Hepatoblast/Hepatocyte	7.57606e-68
Mmd2	Hepatoblast/Hepatocyte	1.15616e-67
Glyctk	Hepatoblast/Hepatocyte	1.49471e-67
Pah	Hepatoblast/Hepatocyte	2.87348e-67
Alb	Hepatoblast/Hepatocyte	4.59329e-67
Acsl1	Hepatoblast/Hepatocyte	1.02912e-65
Akr1c12	Hepatoblast/Hepatocyte	8.17552e-65
Saa4	Hepatoblast/Hepatocyte	1.1802e-64
Hgd	Hepatoblast/Hepatocyte	2.56532e-64
Fam46a	Hepatoblast/Hepatocyte	1.44987e-63
Igsf1	Hepatoblast/Hepatocyte	1.15842e-62
Rtp3	Hepatoblast/Hepatocyte	1.29174e-62
Cps1	Hepatoblast/Hepatocyte	3.22154e-62
Abcc2	Hepatoblast/Hepatocyte	9.61995e-62
2810459M11Rik	Hepatoblast/Hepatocyte	1.19222e-61
Nrn1	Hepatoblast/Hepatocyte	2.01504e-61
Mbl1	Hepatoblast/Hepatocyte	3.00795e-61
G0s2	Hepatoblast/Hepatocyte	1.13014e-60
Pipox	Hepatoblast/Hepatocyte	2.78028e-60
C1s1	Hepatoblast/Hepatocyte	4.00767e-60
Sec14l2	Hepatoblast/Hepatocyte	1.22334e-59
Hc	Hepatoblast/Hepatocyte	8.95611e-59
Rhbg	Hepatoblast/Hepatocyte	2.84352e-58
Gstz1	Hepatoblast/Hepatocyte	9.23372e-57
1700019D03Rik	Hepatoblast/Hepatocyte	1.18223e-56
Mttp	Hepatoblast/Hepatocyte	1.82818e-56
Akr1c13	Hepatoblast/Hepatocyte	3.87052e-56
Pid1	Hepatoblast/Hepatocyte	6.60201e-56
Fabp2	Hepatoblast/Hepatocyte	7.39773e-56
Bex2	Hepatoblast/Hepatocyte	9.70593e-56
Pzp	Hepatoblast/Hepatocyte	1.30093e-55
Gimd1	Hepatoblast/Hepatocyte	1.35775e-55
Bco1	Hepatoblast/Hepatocyte	1.49349e-55
Slc39a5	Hepatoblast/Hepatocyte	5.13901e-55
Gnmt	Hepatoblast/Hepatocyte	8.45838e-55
Cldn1	Hepatoblast/Hepatocyte	1.14606e-54
Slc36a2	Hepatoblast/Hepatocyte	2.1082e-54
Timd2	Hepatoblast/Hepatocyte	4.99149e-54
Cyp2d10	Hepatoblast/Hepatocyte	5.0079e-54
Fads6	Hepatoblast/Hepatocyte	5.3699e-54
Klf15	Hepatoblast/Hepatocyte	6.41397e-54
Leap2	Hepatoblast/Hepatocyte	6.7678e-54
Hpd	Hepatoblast/Hepatocyte	8.2397e-54
A2m	Hepatoblast/Hepatocyte	1.27959e-53
Acaa2	Hepatoblast/Hepatocyte	1.28003e-53
Lipc	Hepatoblast/Hepatocyte	1.8552e-53
Cebpa	Hepatoblast/Hepatocyte	2.38556e-53
F12	Hepatoblast/Hepatocyte	3.73234e-53
Hsd3b1	Hepatoblast/Hepatocyte	5.67218e-53
Tcea3	Hepatoblast/Hepatocyte	7.75983e-53
Aass	Hepatoblast/Hepatocyte	1.05549e-52
Sc5d	Hepatoblast/Hepatocyte	1.25337e-52
Phlda2	Hepatoblast/Hepatocyte	1.29768e-52
Got2	Hepatoblast/Hepatocyte	3.51874e-52
Psat1	Hepatoblast/Hepatocyte	8.34001e-52
Rnf128	Hepatoblast/Hepatocyte	2.23341e-51
Acox2	Hepatoblast/Hepatocyte	3.11303e-51
Afm	Hepatoblast/Hepatocyte	3.44597e-51
Msmo1	Hepatoblast/Hepatocyte	4.26095e-51
Cyp2d26	Hepatoblast/Hepatocyte	9.25615e-50
Sema4g	Hepatoblast/Hepatocyte	3.01243e-49
Gpd1	Hepatoblast/Hepatocyte	3.93149e-49
Elovl2	Hepatoblast/Hepatocyte	4.34123e-49
Tff3	Hepatoblast/Hepatocyte	8.71888e-49
Mmp19	Hepatoblast/Hepatocyte	9.76846e-49
Cth	Hepatoblast/Hepatocyte	1.161e-48
Itih4	Hepatoblast/Hepatocyte	1.94789e-48
Mpc2	Hepatoblast/Hepatocyte	3.23066e-47
Gamt	Hepatoblast/Hepatocyte	3.52442e-47
Dbi	Hepatoblast/Hepatocyte	4.59121e-47
Marc1	Hepatoblast/Hepatocyte	2.04686e-46
Il1r1	Hepatoblast/Hepatocyte	2.30773e-46
Cyp51	Hepatoblast/Hepatocyte	4.68815e-46
Dhcr24	Hepatoblast/Hepatocyte	5.02009e-46
Aldh8a1	Hepatoblast/Hepatocyte	6.11026e-46
Ddah1	Hepatoblast/Hepatocyte	7.0473e-46
Thpo	Hepatoblast/Hepatocyte	7.11908e-46
Acot1	Hepatoblast/Hepatocyte	1.28839e-45
Tmprss6	Hepatoblast/Hepatocyte	1.48251e-45
H2-Q7	Hepatoblast/Hepatocyte	5.04547e-45
Lsr	Hepatoblast/Hepatocyte	6.0034e-45
Cfb	Hepatoblast/Hepatocyte	1.04604e-44
Krt20	Hepatoblast/Hepatocyte	4.60082e-44
Anpep	Hepatoblast/Hepatocyte	8.1688e-44
Upb1	Hepatoblast/Hepatocyte	1.19559e-43
Shmt1	Hepatoblast/Hepatocyte	2.35069e-43
Gcat	Hepatoblast/Hepatocyte	2.88938e-43
BC048546	Hepatoblast/Hepatocyte	3.10456e-43
Scd1	Hepatoblast/Hepatocyte	3.74225e-43
Lss	Hepatoblast/Hepatocyte	7.96043e-43
Dhcr7	Hepatoblast/Hepatocyte	1.4792e-42
Cbs	Hepatoblast/Hepatocyte	1.72687e-42
Pdzk1	Hepatoblast/Hepatocyte	2.36335e-42
Rrbp1	Hepatoblast/Hepatocyte	3.87821e-42
C8b	Hepatoblast/Hepatocyte	4.17075e-42
Npb	Hepatoblast/Hepatocyte	1.14935e-41
Aqp11	Hepatoblast/Hepatocyte	2.10739e-41
C8a	Hepatoblast/Hepatocyte	2.14923e-41
Abhd14b	Hepatoblast/Hepatocyte	1.11635e-40
Pxmp2	Hepatoblast/Hepatocyte	1.69599e-40
Atf5	Hepatoblast/Hepatocyte	4.14859e-40
Idi1	Hepatoblast/Hepatocyte	6.49537e-40
BC021614	Hepatoblast/Hepatocyte	2.84035e-39
Mlxipl	Hepatoblast/Hepatocyte	4.01605e-39
Morc4	Hepatoblast/Hepatocyte	5.08252e-39
Insig1	Hepatoblast/Hepatocyte	3.54221e-38
Dnajc22	Hepatoblast/Hepatocyte	3.62053e-38
Apcs	Hepatoblast/Hepatocyte	3.80499e-38
0610040J01Rik	Hepatoblast/Hepatocyte	4.87108e-38
Mgst2	Hepatoblast/Hepatocyte	5.17786e-38
C1rl	Hepatoblast/Hepatocyte	3.30639e-37
Scp2	Hepatoblast/Hepatocyte	3.48934e-37
Itih5	Hepatoblast/Hepatocyte	9.61837e-37
Hmgcr	Hepatoblast/Hepatocyte	1.77869e-36
Sfxn2	Hepatoblast/Hepatocyte	1.95161e-36
Uox	Hepatoblast/Hepatocyte	2.44229e-36
P4hb	Hepatoblast/Hepatocyte	2.8676e-36
Serpina11	Hepatoblast/Hepatocyte	3.13376e-36
C130074G19Rik	Hepatoblast/Hepatocyte	4.07907e-36
Gsta3	Hepatoblast/Hepatocyte	5.77568e-36
Grb10	Hepatoblast/Hepatocyte	7.08656e-36
Pdia5	Hepatoblast/Hepatocyte	8.8983e-36
Acadm	Hepatoblast/Hepatocyte	1.62102e-35
Slc13a3	Hepatoblast/Hepatocyte	2.5157e-35
Lgals2	Hepatoblast/Hepatocyte	3.22444e-35
Ttc38	Hepatoblast/Hepatocyte	3.8454e-35
Hadh	Hepatoblast/Hepatocyte	4.72406e-35
Tnnc1	Hepatoblast/Hepatocyte	5.34527e-35
Phyh	Hepatoblast/Hepatocyte	9.11161e-35
Cdo1	Hepatoblast/Hepatocyte	1.42898e-34
Slc38a3	Hepatoblast/Hepatocyte	1.48913e-34
Ugt2b35	Hepatoblast/Hepatocyte	1.83729e-34
Pcyt2	Hepatoblast/Hepatocyte	2.27114e-34
Kng2	Hepatoblast/Hepatocyte	1.01921e-33
F5	Hepatoblast/Hepatocyte	1.68138e-33
Tmem97	Hepatoblast/Hepatocyte	3.08888e-33
Dnajc12	Hepatoblast/Hepatocyte	3.48095e-33
Tmem205	Hepatoblast/Hepatocyte	3.48256e-33
Kitl	Hepatoblast/Hepatocyte	9.22029e-33
Psph	Hepatoblast/Hepatocyte	1.17268e-32
Tceal5	Hepatoblast/Hepatocyte	1.43706e-32
Abca8b	Hepatoblast/Hepatocyte	1.69149e-32
Sord	Hepatoblast/Hepatocyte	4.28581e-32
Slc7a2	Hepatoblast/Hepatocyte	1.47652e-31
Pgm2	Hepatoblast/Hepatocyte	2.05609e-31
mt-Co2	Hepatoblast/Hepatocyte	2.48661e-31
Mvd	Hepatoblast/Hepatocyte	2.53076e-31
Tmem176a	Hepatoblast/Hepatocyte	3.67443e-31
Grhpr	Hepatoblast/Hepatocyte	4.65742e-31
Mirg	Hepatoblast/Hepatocyte	1.07661e-30
Itih1	Hepatoblast/Hepatocyte	2.22941e-30
Nsdhl	Hepatoblast/Hepatocyte	3.10983e-30
Rogdi	Hepatoblast/Hepatocyte	4.32839e-30
Hsd3b3	Hepatoblast/Hepatocyte	4.35176e-30
Scd2	Hepatoblast/Hepatocyte	5.41831e-30
mt-Nd2	Hepatoblast/Hepatocyte	1.97037e-29
Galm	Hepatoblast/Hepatocyte	6.14129e-29
Fdps	Hepatoblast/Hepatocyte	6.2177e-29
Sephs2	Hepatoblast/Hepatocyte	9.12228e-29
Arg1	Hepatoblast/Hepatocyte	3.05416e-28
Gstt2	Hepatoblast/Hepatocyte	3.52931e-28
Fdft1	Hepatoblast/Hepatocyte	1.63639e-27
Cyb5a	Hepatoblast/Hepatocyte	2.56992e-27
Vkorc1	Hepatoblast/Hepatocyte	2.69898e-27
Chchd10	Hepatoblast/Hepatocyte	2.77117e-27
Mpzl2	Hepatoblast/Hepatocyte	3.20027e-27
Urah	Hepatoblast/Hepatocyte	3.48403e-27
Agpat2	Hepatoblast/Hepatocyte	3.7005e-27
Slc6a13	Hepatoblast/Hepatocyte	4.33431e-27
B830012L14Rik	Hepatoblast/Hepatocyte	5.03866e-27
Elovl6	Hepatoblast/Hepatocyte	6.75536e-27
Crp	Hepatoblast/Hepatocyte	6.90554e-27
Camk2n1	Hepatoblast/Hepatocyte	1.50467e-26
Mgst1	Hepatoblast/Hepatocyte	1.64519e-26
Mat1a	Hepatoblast/Hepatocyte	1.66115e-26
Tm7sf2	Hepatoblast/Hepatocyte	1.83083e-26
Cald1	Hepatoblast/Hepatocyte	4.4384e-26
Hsp90b1	Hepatoblast/Hepatocyte	7.05245e-26
mt-Nd1	Hepatoblast/Hepatocyte	7.25747e-26
Ndufa6	Hepatoblast/Hepatocyte	8.7597e-26
Car3	Hepatoblast/Hepatocyte	1.52272e-25
Ldlr	Hepatoblast/Hepatocyte	1.53796e-25
Plpp2	Hepatoblast/Hepatocyte	1.58228e-25
Col18a1	Hepatoblast/Hepatocyte	1.89281e-25
1700011H14Rik	Cholangiocyte	1.20134e-196
Cldn6	Cholangiocyte	1.19973e-162
Cldn7	Cholangiocyte	4.76842e-161
Epcam	Cholangiocyte	6.41829e-155
Cldn3	Cholangiocyte	1.97082e-144
Spp1	Cholangiocyte	4.21333e-130
Crb3	Cholangiocyte	3.62752e-128
Sox9	Cholangiocyte	3.85863e-110
Rab25	Cholangiocyte	4.0782e-102
Cldn4	Cholangiocyte	1.06209e-98
Cystm1	Cholangiocyte	4.31218e-94
Col2a1	Cholangiocyte	3.34618e-92
D930028M14Rik	Cholangiocyte	2.46336e-88
Fabp3	Cholangiocyte	2.09295e-83
Spint1	Cholangiocyte	7.55002e-82
Wfdc2	Cholangiocyte	2.32955e-81
Fermt1	Cholangiocyte	2.55994e-68
Foxa2	Cholangiocyte	2.29688e-65
Prr15l	Cholangiocyte	1.10103e-64
Hnf1aos1	Cholangiocyte	1.86955e-61
Tmem27	Cholangiocyte	2.79959e-61
Marveld3	Cholangiocyte	3.08291e-61
Ppp1r1a	Cholangiocyte	7.88519e-61
Cdh1	Cholangiocyte	2.33248e-60
Fxyd2	Cholangiocyte	7.4705e-58
Clic6	Cholangiocyte	1.02325e-56
Hnf1b	Cholangiocyte	1.27334e-55
Pdx1	Cholangiocyte	9.59409e-55
Dpysl5	Cholangiocyte	3.88995e-53
Pamr1	Cholangiocyte	9.26579e-53
Dsg2	Cholangiocyte	1.45559e-52
Kdf1	Cholangiocyte	1.67764e-51
Smim22	Cholangiocyte	7.6278e-51
Mapk13	Cholangiocyte	1.25347e-50
Kif12	Cholangiocyte	2.09869e-49
Hist3h2ba	Cholangiocyte	2.37456e-47
Pla2g1b	Cholangiocyte	5.98266e-47
Zbtb20	Cholangiocyte	3.27369e-46
Greb1	Cholangiocyte	7.50851e-44
Adam32	Cholangiocyte	2.86797e-43
Igfbp2	Cholangiocyte	6.73382e-43
Arhgef16	Cholangiocyte	4.8268e-42
Pkhd1	Cholangiocyte	2.24469e-41
Dsp	Cholangiocyte	4.55358e-41
Arl4c	Cholangiocyte	1.1299e-40
Nrep	Cholangiocyte	1.16787e-40
Sox13	Cholangiocyte	1.35802e-40
Scube3	Cholangiocyte	2.38409e-39
Vnn1	Cholangiocyte	2.60535e-39
Prss8	Cholangiocyte	3.22345e-39
Steap2	Cholangiocyte	9.39666e-39
Dcdc2a	Cholangiocyte	8.20224e-36
Hes1	Cholangiocyte	8.97078e-36
Nav2	Cholangiocyte	2.86224e-35
Pyy	Cholangiocyte	1.10333e-34
Rassf7	Cholangiocyte	6.50852e-34
Sox4	Cholangiocyte	1.60662e-33
Rap1gapos	Cholangiocyte	2.0151e-33
St8sia3	Cholangiocyte	4.87391e-33
Ank3	Cholangiocyte	1.91747e-32
Flywch2	Cholangiocyte	2.20711e-32
Ptprf	Cholangiocyte	2.50372e-32
Akr1b7	Cholangiocyte	3.50074e-32
Ncald	Cholangiocyte	2.00333e-31
Hrsp12	Cholangiocyte	1.30255e-30
Plxnb1	Cholangiocyte	3.20548e-30
Igfbp7	Cholangiocyte	3.61282e-30
Prss23	Cholangiocyte	4.29088e-30
Sorbs2	Cholangiocyte	1.00192e-29
Atp1b1	Cholangiocyte	2.28949e-29
Tmc4	Cholangiocyte	4.66417e-29
Adamts9	Cholangiocyte	9.40478e-29
Fblim1	Cholangiocyte	1.13003e-28
Chmp4c	Cholangiocyte	3.17461e-28
Prom1	Cholangiocyte	7.54011e-28
Lurap1l	Cholangiocyte	1.46999e-27
Mllt4	Cholangiocyte	1.8617e-27
Id2	Cholangiocyte	1.94679e-27
Spint2	Cholangiocyte	6.02623e-27
Enah	Cholangiocyte	7.26954e-27
2900026A02Rik	Cholangiocyte	2.17524e-26
Shank2	Cholangiocyte	3.3184e-26
Slc38a4	Cholangiocyte	3.40617e-26
Ctxn1	Cholangiocyte	6.43273e-26
Spon1	Cholangiocyte	7.96537e-26
Snhg11	Cholangiocyte	8.0619e-26
Cyb561	Cholangiocyte	4.08995e-25
Atp1b2	Erythroid progenitor	6.86822e-80
Bcl11a	Erythroid progenitor	8.11901e-65
Gm15915	Erythroid progenitor	1.20543e-64
Dut	Erythroid progenitor	3.98723e-50
Mns1	Erythroid progenitor	6.29988e-47
Gata1	Erythroid progenitor	5.80037e-46
Smim5	Erythroid progenitor	1.37358e-45
Gfi1b	Erythroid progenitor	1.39021e-45
Lmo2	Erythroid progenitor	4.68475e-42
Minpp1	Erythroid progenitor	7.69808e-42
Hmgb3	Erythroid progenitor	8.8559e-41
Sphk1	Erythroid progenitor	1.09833e-40
Prss50	Erythroid progenitor	1.25923e-40
Kcnn4	Erythroid progenitor	3.70628e-40
Pklr	Erythroid progenitor	9.68824e-40
Epor	Erythroid progenitor	9.83689e-40
Hk1	Erythroid progenitor	2.99088e-37
Cyth3	Erythroid progenitor	4.51404e-37
Wrn	Erythroid progenitor	5.91753e-37
St3gal6	Erythroid progenitor	6.74992e-37
Rps2	Erythroid progenitor	1.47028e-36
Tnfaip2	Erythroid progenitor	1.7741e-36
Rpl8	Erythroid progenitor	7.39423e-36
Mrpl18	Erythroid progenitor	3.71591e-34
Ifrd2	Erythroid progenitor	3.89833e-34
Sh2d4a	Erythroid progenitor	4.59922e-34
Nhp2	Erythroid progenitor	1.29774e-33
Tmem14c	Erythroid progenitor	1.3423e-33
Nudt19	Erythroid progenitor	5.62452e-33
Emc9	Erythroid progenitor	1.90061e-32
E2f4	Erythroid progenitor	2.92835e-32
Slc29a1	Erythroid progenitor	4.58249e-32
Serbp1	Erythroid progenitor	2.01178e-31
Steap3	Erythroid progenitor	4.68906e-31
Cox6b2	Erythroid progenitor	1.33974e-30
Anp32b	Erythroid progenitor	1.67804e-30
Ncl	Erythroid progenitor	1.7503e-30
Ybx3	Erythroid progenitor	2.89264e-30
Rangrf	Erythroid progenitor	3.21523e-30
Eif5a	Erythroid progenitor	6.3767e-30
Hsp90aa1	Erythroid progenitor	2.13563e-29
Tango2	Erythroid progenitor	2.15035e-29
Rpia	Erythroid progenitor	3.58708e-29
Mospd3	Erythroid progenitor	5.16877e-29
Npm3	Erythroid progenitor	8.26467e-29
Polr3h	Erythroid progenitor	1.77005e-28
Pabpc4	Erythroid progenitor	2.42556e-28
Slc41a3	Erythroid progenitor	5.22675e-28
Lyar	Erythroid progenitor	6.02924e-28
Prdx6	Erythroid progenitor	1.00115e-27
Tomm20	Erythroid progenitor	1.03254e-27
Hebp1	Erythroid progenitor	1.09056e-27
Rexo2	Erythroid progenitor	1.12116e-27
Glrx5	Erythroid progenitor	3.73688e-27
Hdgf	Erythroid progenitor	5.26255e-27
Ubxn2a	Erythroid progenitor	5.63964e-27
Itga4	Erythroid progenitor	1.18805e-26
Ikzf1	Erythroid progenitor	2.05794e-26
Mrap	Erythroid progenitor	4.11458e-26
Wdr55	Erythroid progenitor	4.66752e-26
Tspan32	Erythroid progenitor	9.83009e-26
Ugcg	Erythroid progenitor	1.47893e-25
Eef1e1	Erythroid progenitor	1.77464e-25
Svbp	Erythroid progenitor	3.00968e-25
Nolc1	Erythroid progenitor	3.37446e-25
Cldn13	Erythroblast	6.65521e-54
Mt2	Erythroblast	3.41727e-49
6030468B19Rik	Erythroblast	4.47001e-49
Alad	Erythroblast	8.9454e-48
Gm867	Erythroblast	4.82213e-46
Mt1	Erythroblast	1.24828e-44
Gmpr	Erythroblast	1.1457e-43
Ubac1	Erythroblast	9.84921e-40
Rhag	Erythroblast	2.30717e-37
Fech	Erythroblast	5.06247e-36
Atpif1	Erythroblast	7.32673e-35
Lockd	Erythroblast	2.55162e-32
Fn3k	Erythroblast	6.15812e-32
Epb42	Erythroblast	1.02186e-30
Sptb	Erythroblast	3.21721e-30
Tfrc	Erythroblast	1.01095e-29
Rrm2	Erythroblast	3.12682e-28
H3f3a	Erythroblast	6.67998e-28
Eif1	Erythroblast	9.8333e-28
Hbq1b	Erythroblast	1.09817e-27
Cdc25b	Erythroblast	1.75914e-27
Dmtn	Erythroblast	2.43906e-27
Ackr1	Erythroblast	5.96676e-27
Tmcc2	Early_erythrocyte	1.81619e-61
Mkrn1	Early_erythrocyte	3.80871e-49
Tcp11l2	Early_erythrocyte	1.07949e-44
Fam46c	Early_erythrocyte	2.17335e-37
Slfn14	Early_erythrocyte	5.16911e-27
Arl4a	Early_erythrocyte	1.54097e-25
Hsd3b6	Primitive erythrocyte	1.0908e-160
Lmx1a	Primitive erythrocyte	2.31917e-118
Pdzk1ip1	Primitive erythrocyte	1.01824e-109
Trib3	Primitive erythrocyte	2.83541e-83
Hbb-bh1	Primitive erythrocyte	6.6303e-75
Hba-x	Primitive erythrocyte	9.61282e-74
Hbb-y	Primitive erythrocyte	7.88529e-65
Slc39a8	Primitive erythrocyte	2.64514e-55
Acp5	Primitive erythrocyte	1.65182e-51
Plek2	Primitive erythrocyte	4.66364e-46
Mllt3	Primitive erythrocyte	2.60886e-45
Nudt4	Primitive erythrocyte	9.8237e-41
Slc38a5	Primitive erythrocyte	2.38451e-40
Tmod1	Primitive erythrocyte	9.26109e-36
Rfesd	Primitive erythrocyte	1.1015e-31
Hoxa7	Hematopoietic stem cell	7.53503e-90
Ptprcap	Hematopoietic stem cell	1.26704e-81
BC035044	Hematopoietic stem cell	8.09746e-80
Cd27	Hematopoietic stem cell	1.4005e-76
Ramp1	Hematopoietic stem cell	2.70633e-76
Hoxa9	Hematopoietic stem cell	3.21372e-67
Cmtm7	Hematopoietic stem cell	2.50868e-61
Ifitm1	Hematopoietic stem cell	1.03548e-58
Dnmt3b	Hematopoietic stem cell	3.45419e-58
H2afy	Hematopoietic stem cell	2.28939e-51
Pou2f2	Hematopoietic stem cell	4.00772e-47
Bex6	Hematopoietic stem cell	9.23076e-46
Ifi203	Hematopoietic stem cell	7.07259e-45
Runx1	Hematopoietic stem cell	2.20329e-42
Cd48	Hematopoietic stem cell	4.57424e-40
Mpl	Hematopoietic stem cell	1.15319e-38
Fmnl1	Hematopoietic stem cell	1.48718e-38
Ptpn7	Hematopoietic stem cell	1.86945e-37
Klk8	Hematopoietic stem cell	5.47595e-37
Selplg	Hematopoietic stem cell	1.01428e-36
Rps5	Hematopoietic stem cell	1.07724e-36
Ikzf2	Hematopoietic stem cell	5.7148e-36
Gpr171	Hematopoietic stem cell	2.24634e-35
Sash3	Hematopoietic stem cell	1.01545e-34
Hmga1-rs1	Hematopoietic stem cell	1.49005e-34
Myb	Hematopoietic stem cell	3.0724e-34
Adgrg1	Hematopoietic stem cell	1.29344e-33
Rps6	Hematopoietic stem cell	1.37448e-33
Samsn1	Hematopoietic stem cell	4.83232e-33
Rpl4	Hematopoietic stem cell	5.68079e-33
Glipr1	Hematopoietic stem cell	9.23414e-33
AI662270	Hematopoietic stem cell	1.76927e-32
Pkib	Hematopoietic stem cell	2.01093e-32
Rpl18a	Hematopoietic stem cell	2.87095e-32
Sp110	Hematopoietic stem cell	1.00603e-31
Il12a	Hematopoietic stem cell	1.19555e-31
Ptprc	Hematopoietic stem cell	1.33146e-31
Plcg2	Hematopoietic stem cell	1.73313e-31
Tbc1d10c	Hematopoietic stem cell	2.31608e-31
Il21r	Hematopoietic stem cell	2.47781e-30
Rps9	Hematopoietic stem cell	2.60697e-30
Rpl19	Hematopoietic stem cell	3.48538e-30
Nrros	Hematopoietic stem cell	5.4064e-30
Emb	Hematopoietic stem cell	7.19055e-30
Celf2	Hematopoietic stem cell	7.69396e-30
Def6	Hematopoietic stem cell	1.54876e-29
Sept6	Hematopoietic stem cell	2.04302e-29
Arhgap15	Hematopoietic stem cell	2.54293e-29
Rps8	Hematopoietic stem cell	3.32938e-29
Rps3	Hematopoietic stem cell	6.37342e-29
Rpl13	Hematopoietic stem cell	8.49256e-29
Elmo1	Hematopoietic stem cell	1.42886e-28
Rpl3	Hematopoietic stem cell	2.93581e-28
D5Ertd605e	Hematopoietic stem cell	3.26304e-28
Rpl9	Hematopoietic stem cell	3.23011e-27
Cdk6	Hematopoietic stem cell	3.64396e-27
Rpl10a	Hematopoietic stem cell	4.03953e-27
Rps4x	Hematopoietic stem cell	7.25502e-27
Npm1	Hematopoietic stem cell	1.51209e-26
Ptpre	Hematopoietic stem cell	2.47659e-26
Traf3ip3	Hematopoietic stem cell	2.56805e-26
Satb1	Hematopoietic stem cell	9.82117e-26
Lsp1	Hematopoietic stem cell	2.43037e-25
Cebpe	Myeloid/lymphoid/megakaryoid cell	2.62296e-92
Fcnb	Myeloid/lymphoid/megakaryoid cell	5.35276e-92
Anxa1	Myeloid/lymphoid/megakaryoid cell	8.4049e-87
Ly6c2	Myeloid/lymphoid/megakaryoid cell	6.17752e-85
Wfdc21	Myeloid/lymphoid/megakaryoid cell	6.99576e-85
Mcemp1	Myeloid/lymphoid/megakaryoid cell	3.21855e-81
Serpinb1a	Myeloid/lymphoid/megakaryoid cell	1.75481e-75
Hp	Myeloid/lymphoid/megakaryoid cell	3.92568e-75
Ms4a3	Myeloid/lymphoid/megakaryoid cell	8.14357e-75
Slpi	Myeloid/lymphoid/megakaryoid cell	4.0031e-74
Stfa1	Myeloid/lymphoid/megakaryoid cell	4.33723e-71
Pglyrp1	Myeloid/lymphoid/megakaryoid cell	1.48041e-67
Trem3	Myeloid/lymphoid/megakaryoid cell	1.62016e-66
Prss57	Myeloid/lymphoid/megakaryoid cell	1.41596e-65
Gm5483	Myeloid/lymphoid/megakaryoid cell	1.60667e-64
BC100530	Myeloid/lymphoid/megakaryoid cell	2.43494e-62
Elane	Myeloid/lymphoid/megakaryoid cell	3.59574e-62
Gda	Myeloid/lymphoid/megakaryoid cell	6.93258e-62
Stfa2l1	Myeloid/lymphoid/megakaryoid cell	2.2063e-61
Clec12a	Myeloid/lymphoid/megakaryoid cell	1.00599e-59
Stfa3	Myeloid/lymphoid/megakaryoid cell	1.1399e-58
1700020L24Rik	Myeloid/lymphoid/megakaryoid cell	5.14429e-53
Ncf1	Myeloid/lymphoid/megakaryoid cell	6.65644e-48
F630028O10Rik	Myeloid/lymphoid/megakaryoid cell	2.38568e-47
Ltb4r1	Myeloid/lymphoid/megakaryoid cell	1.88953e-46
Ifitm6	Myeloid/lymphoid/megakaryoid cell	3.29951e-44
Camp	Myeloid/lymphoid/megakaryoid cell	1.64825e-43
Cldn15	Myeloid/lymphoid/megakaryoid cell	3.79209e-43
Nkg7	Myeloid/lymphoid/megakaryoid cell	1.0516e-42
Stfa2	Myeloid/lymphoid/megakaryoid cell	4.72379e-41
Clec5a	Myeloid/lymphoid/megakaryoid cell	5.8294e-41
F2rl2	Myeloid/lymphoid/megakaryoid cell	1.67006e-40
Pstpip1	Myeloid/lymphoid/megakaryoid cell	1.89699e-40
Sh3bgrl3	Myeloid/lymphoid/megakaryoid cell	2.10505e-39
Lrmp	Myeloid/lymphoid/megakaryoid cell	4.35396e-39
Tuba8	Myeloid/lymphoid/megakaryoid cell	4.80481e-39
S100a8	Myeloid/lymphoid/megakaryoid cell	5.79486e-39
S100a9	Myeloid/lymphoid/megakaryoid cell	6.25618e-39
Itgb2	Myeloid/lymphoid/megakaryoid cell	4.36633e-38
Lcn2	Myeloid/lymphoid/megakaryoid cell	4.36794e-38
Chil1	Myeloid/lymphoid/megakaryoid cell	7.90892e-38
B230208H11Rik	Myeloid/lymphoid/megakaryoid cell	9.27798e-37
Sla	Myeloid/lymphoid/megakaryoid cell	8.1757e-36
Sec11c	Myeloid/lymphoid/megakaryoid cell	1.48085e-35
Lrg1	Myeloid/lymphoid/megakaryoid cell	1.79759e-35
Napsa	Myeloid/lymphoid/megakaryoid cell	2.68153e-35
Chil3	Myeloid/lymphoid/megakaryoid cell	1.19223e-34
Hmha1	Myeloid/lymphoid/megakaryoid cell	2.23203e-34
Tuba4a	Myeloid/lymphoid/megakaryoid cell	3.90875e-34
BC117090	Myeloid/lymphoid/megakaryoid cell	3.39928e-33
Dok3	Myeloid/lymphoid/megakaryoid cell	9.49905e-33
Pram1	Myeloid/lymphoid/megakaryoid cell	1.0327e-32
Atp8b4	Myeloid/lymphoid/megakaryoid cell	4.23669e-32
Treml1	Myeloid/lymphoid/megakaryoid cell	4.7057e-32
Gca	Myeloid/lymphoid/megakaryoid cell	7.3066e-32
Tspo	Myeloid/lymphoid/megakaryoid cell	7.73475e-32
Thbs1	Myeloid/lymphoid/megakaryoid cell	1.12289e-31
Ptpn6	Myeloid/lymphoid/megakaryoid cell	1.42183e-31
Ltf	Myeloid/lymphoid/megakaryoid cell	3.83678e-31
Orm1	Myeloid/lymphoid/megakaryoid cell	2.73926e-30
Itgb2l	Myeloid/lymphoid/megakaryoid cell	3.89134e-30
Tnfrsf13b	Myeloid/lymphoid/megakaryoid cell	8.2049e-30
Pfn1	Myeloid/lymphoid/megakaryoid cell	2.21796e-29
Hsd11b1	Myeloid/lymphoid/megakaryoid cell	8.6861e-29
Dstn	Myeloid/lymphoid/megakaryoid cell	9.58586e-29
4930438A08Rik	Myeloid/lymphoid/megakaryoid cell	3.94739e-28
Rab27b	Myeloid/lymphoid/megakaryoid cell	4.36322e-27
Msrb1	Myeloid/lymphoid/megakaryoid cell	7.8692e-27
Syne1	Myeloid/lymphoid/megakaryoid cell	8.57112e-27
Ctsg	Myeloid/lymphoid/megakaryoid cell	1.22933e-26
Aldh3b1	Myeloid/lymphoid/megakaryoid cell	1.32828e-26
Sla2	Myeloid/lymphoid/megakaryoid cell	1.55439e-26
AA467197	Myeloid/lymphoid/megakaryoid cell	2.01172e-26
Ly6g6f	Myeloid/lymphoid/megakaryoid cell	2.01172e-26
Mapkapk3	Myeloid/lymphoid/megakaryoid cell	3.91046e-26
Fgr	Myeloid/lymphoid/megakaryoid cell	1.63167e-25
Limd2	Myeloid/lymphoid/megakaryoid cell	1.76294e-25
Sorl1	Myeloid/lymphoid/megakaryoid cell	1.86721e-25
Ebi3	Myeloid/lymphoid/megakaryoid cell	2.08009e-25
Sp140	Myeloid/lymphoid/megakaryoid cell	3.53472e-25
Ly6g	Myeloid/lymphoid/megakaryoid cell	3.58977e-25
P2rx1	Myeloid/lymphoid/megakaryoid cell	4.0479e-25
C1qa	Kupffer cell	9.58626e-235
C1qb	Kupffer cell	8.45872e-205
C1qc	Kupffer cell	5.25529e-204
Aif1	Kupffer cell	1.33863e-192
Csf1r	Kupffer cell	1.93945e-188
Fcna	Kupffer cell	2.63308e-188
Ccl24	Kupffer cell	4.05334e-185
Ctss	Kupffer cell	6.82475e-173
Cd68	Kupffer cell	7.1183e-171
Clec4a1	Kupffer cell	1.50522e-166
Cfp	Kupffer cell	2.1968e-161
Trem2	Kupffer cell	6.16105e-158
Timd4	Kupffer cell	7.69028e-157
Fcgr3	Kupffer cell	3.00071e-151
Ccl6	Kupffer cell	3.44209e-150
Cx3cr1	Kupffer cell	1.59687e-146
Spic	Kupffer cell	1.49734e-135
AB124611	Kupffer cell	1.73158e-133
Slc11a1	Kupffer cell	7.32282e-133
AF251705	Kupffer cell	8.42503e-130
Fcgr1	Kupffer cell	1.29372e-127
Lgals3	Kupffer cell	2.86754e-123
Mafb	Kupffer cell	5.86325e-122
Adgre1	Kupffer cell	3.35705e-121
Il18bp	Kupffer cell	1.94981e-117
Clec4n	Kupffer cell	9.12642e-117
Marco	Kupffer cell	1.49705e-115
Cd5l	Kupffer cell	4.44071e-114
Nr1h3	Kupffer cell	9.19262e-114
Ms4a6d	Kupffer cell	1.01484e-113
Slc7a8	Kupffer cell	3.24935e-113
Lrrc25	Kupffer cell	4.08711e-112
Lgmn	Kupffer cell	6.89376e-112
Slc40a1	Kupffer cell	1.23366e-111
Ms4a6c	Kupffer cell	1.6175e-110
Msr1	Kupffer cell	5.63447e-109
Sdc3	Kupffer cell	3.09649e-108
Igf1	Kupffer cell	7.37897e-108
Ly86	Kupffer cell	1.13373e-107
P2ry6	Kupffer cell	3.58166e-106
Cd86	Kupffer cell	7.55531e-106
Cd300a	Kupffer cell	9.64105e-105
Wfdc17	Kupffer cell	1.03371e-104
Rab32	Kupffer cell	7.49888e-102
Ctsc	Kupffer cell	2.52395e-101
Unc93b1	Kupffer cell	4.66186e-101
Slc15a3	Kupffer cell	6.42544e-101
Pld4	Kupffer cell	4.82613e-100
Mpeg1	Kupffer cell	1.47645e-92
Hpgds	Kupffer cell	9.14199e-90
Fcgr4	Kupffer cell	1.26191e-89
Il18	Kupffer cell	7.69741e-89
Sat1	Kupffer cell	1.28687e-87
Ctsh	Kupffer cell	3.96622e-84
Folr2	Kupffer cell	4.14406e-83
Fyb	Kupffer cell	1.94906e-81
Ms4a6b	Kupffer cell	3.59493e-80
Hmox1	Kupffer cell	7.86304e-79
Dmpk	Kupffer cell	1.42837e-78
Itgal	Kupffer cell	3.46659e-78
Grn	Kupffer cell	5.26299e-78
Fcrls	Kupffer cell	6.93712e-78
Hck	Kupffer cell	9.03561e-77
Hfe	Kupffer cell	1.85048e-76
Sirpa	Kupffer cell	3.43006e-75
Ifi30	Kupffer cell	3.64253e-74
Cd53	Kupffer cell	1.23552e-73
Adap2	Kupffer cell	7.52181e-73
Rtp4	Kupffer cell	5.47533e-72
AI607873	Kupffer cell	6.95597e-70
C3ar1	Kupffer cell	1.03427e-69
Cybb	Kupffer cell	4.12511e-69
Lst1	Kupffer cell	1.46044e-67
Bank1	Kupffer cell	1.20335e-66
Ifi204	Kupffer cell	3.09488e-66
Ctsd	Kupffer cell	4.09308e-66
Cela1	Kupffer cell	2.28499e-65
Csf2rb	Kupffer cell	4.51428e-65
Psap	Kupffer cell	1.16883e-64
Clec4a3	Kupffer cell	1.32609e-64
Evi2a	Kupffer cell	6.67451e-64
Slfn2	Kupffer cell	1.65372e-63
Rassf4	Kupffer cell	1.11138e-62
Abcg3	Kupffer cell	4.75153e-62
Fcgrt	Kupffer cell	4.94563e-62
Clec4f	Kupffer cell	5.27475e-62
Lcp2	Kupffer cell	1.06432e-61
Tmem106a	Kupffer cell	1.21683e-61
Irf8	Kupffer cell	5.02052e-61
Ftl1	Kupffer cell	2.47508e-60
Casp1	Kupffer cell	3.13551e-59
Ear2	Kupffer cell	4.66626e-59
Ctsb	Kupffer cell	1.12096e-57
Hacd4	Kupffer cell	2.92147e-57
Pilra	Kupffer cell	4.33318e-57
Tmem141	Kupffer cell	8.1688e-57
Slc43a2	Kupffer cell	8.01954e-56
Acp2	Kupffer cell	2.21143e-54
Rasgef1b	Kupffer cell	1.84431e-53
Hexa	Kupffer cell	1.07835e-52
Fam26f	Kupffer cell	3.53307e-52
Ifi27l2a	Kupffer cell	4.69457e-52
Ctsz	Kupffer cell	1.22902e-51
Abcg1	Kupffer cell	1.49945e-51
B430306N03Rik	Kupffer cell	8.62742e-51
Cst3	Kupffer cell	1.55351e-50
B2m	Kupffer cell	1.57855e-50
Trim30a	Kupffer cell	5.38819e-50
Trpm2	Kupffer cell	5.49536e-49
Treml4	Kupffer cell	8.95676e-49
Cd300e	Kupffer cell	1.46779e-48
Tpd52	Kupffer cell	1.70808e-48
Ctsa	Kupffer cell	4.66927e-48
Cd84	Kupffer cell	5.54015e-47
Apobec1	Kupffer cell	1.51546e-46
Serpinb6a	Kupffer cell	1.7113e-46
Ifi202b	Kupffer cell	8.14387e-46
Lyn	Kupffer cell	2.30651e-45
Parp14	Kupffer cell	9.95251e-45
Actb	Kupffer cell	1.05401e-44
Irf7	Kupffer cell	1.32058e-44
1810011H11Rik	Kupffer cell	1.84582e-44
Tnfaip8l2	Kupffer cell	1.96872e-44
Itm2b	Kupffer cell	2.37403e-44
Irf5	Kupffer cell	3.3587e-44
Gpx3	Kupffer cell	1.16211e-43
Pltp	Kupffer cell	1.58508e-43
Entpd1	Kupffer cell	2.01905e-43
Fam105a	Kupffer cell	3.65282e-43
Npc2	Kupffer cell	2.71338e-42
Epsti1	Kupffer cell	4.75587e-42
Abhd12	Kupffer cell	8.50338e-42
Cndp2	Kupffer cell	3.42876e-41
Ccr5	Kupffer cell	5.80468e-41
Axl	Kupffer cell	5.9621e-41
Ptgs1	Kupffer cell	1.65292e-40
Slc48a1	Kupffer cell	2.72153e-40
Kctd12	Kupffer cell	3.22503e-40
Gpr65	Kupffer cell	1.33012e-39
Slc7a7	Kupffer cell	1.5545e-39
Gm2a	Kupffer cell	4.58432e-39
Abcc3	Kupffer cell	1.07602e-38
Ckb	Kupffer cell	1.43851e-38
Bcl2a1b	Kupffer cell	2.24478e-38
Lamp1	Kupffer cell	9.9113e-38
Arrb2	Kupffer cell	1.38953e-37
Gm10116	Kupffer cell	1.47488e-37
Lrp1	Kupffer cell	2.59419e-37
C5ar1	Kupffer cell	7.24874e-37
Clta	Kupffer cell	8.34456e-37
Lilrb4a	Kupffer cell	1.51244e-36
Ly6e	Kupffer cell	2.28346e-36
6330416G13Rik	Kupffer cell	2.76822e-36
Lair1	Kupffer cell	5.01136e-36
Gas6	Kupffer cell	6.09284e-36
Ncf2	Kupffer cell	1.48137e-35
9930111J21Rik2	Kupffer cell	2.72064e-35
Dnase2a	Kupffer cell	3.25625e-35
Ifitm3	Kupffer cell	3.66585e-35
Fgd2	Kupffer cell	6.36902e-35
Tgfbi	Kupffer cell	7.24012e-35
Cd44	Kupffer cell	7.49202e-35
Pilrb1	Kupffer cell	2.42618e-34
Rnasel	Kupffer cell	2.53703e-34
Frmd4b	Kupffer cell	2.75034e-34
H2-D1	Kupffer cell	3.22781e-34
Creg1	Kupffer cell	5.08289e-34
Dok2	Kupffer cell	5.99182e-34
P2ry13	Kupffer cell	7.05397e-34
Tbxas1	Kupffer cell	7.46246e-34
Psmb9	Kupffer cell	7.59911e-34
Mertk	Kupffer cell	2.84092e-33
Rgl1	Kupffer cell	3.23289e-33
Themis2	Kupffer cell	4.98896e-33
Ms4a7	Kupffer cell	6.48754e-33
Gabarap	Kupffer cell	1.0414e-32
Asah1	Kupffer cell	1.20376e-32
Fam129a	Kupffer cell	1.34407e-32
Cstb	Kupffer cell	2.3742e-32
Uap1l1	Kupffer cell	4.14024e-32
Capza2	Kupffer cell	6.34498e-32
Glul	Kupffer cell	6.94245e-32
Tifab	Kupffer cell	1.14144e-31
Pycard	Kupffer cell	1.29814e-31
Arpc5	Kupffer cell	2.00414e-31
Smpdl3a	Kupffer cell	4.2151e-31
Cyth4	Kupffer cell	6.28444e-31
Ccl9	Kupffer cell	7.30468e-31
Ifi44l	Kupffer cell	9.57457e-31
Blvra	Kupffer cell	2.56386e-30
Vsig4	Kupffer cell	2.73926e-30
Capzb	Kupffer cell	5.11537e-30
Gns	Kupffer cell	9.6025e-30
Erp29	Kupffer cell	1.0624e-29
Akr1a1	Kupffer cell	2.43453e-29
Atp6v1g1	Kupffer cell	6.92259e-29
Il6ra	Kupffer cell	1.0819e-28
Pla2g7	Kupffer cell	1.38033e-28
Csf2rb2	Kupffer cell	2.51818e-28
Rab20	Kupffer cell	3.03045e-28
Tfec	Kupffer cell	4.38446e-28
Slc37a2	Kupffer cell	4.52088e-28
Gnai2	Kupffer cell	4.99228e-28
Ccl3	Kupffer cell	5.83398e-28
Ccl2	Kupffer cell	8.28831e-28
Itgb5	Kupffer cell	1.05005e-27
Cd209f	Kupffer cell	1.50556e-27
Ano6	Kupffer cell	1.70075e-27
Cd164	Kupffer cell	1.85999e-27
Zeb2os	Kupffer cell	4.94059e-27
Gng2	Kupffer cell	6.14862e-27
Rnf149	Kupffer cell	6.84625e-27
Camk1d	Kupffer cell	8.36014e-27
Pla2g15	Kupffer cell	9.2589e-27
Sdcbp	Kupffer cell	1.77392e-26
Timp2	Kupffer cell	2.88145e-26
Tmem86a	Kupffer cell	4.163e-26
F13a1	Kupffer cell	4.95396e-26
Nckap1l	Kupffer cell	5.53877e-26
Ehd4	Kupffer cell	6.24317e-26
Atp6v0b	Kupffer cell	8.04663e-26
Efhd2	Kupffer cell	1.0167e-25
Snx2	Kupffer cell	1.69071e-25
Plbd1	Kupffer cell	1.79728e-25
Ifngr1	Kupffer cell	2.25407e-25
Myo9a	Kupffer cell	2.54185e-25
Ntpcr	Kupffer cell	3.06871e-25
Mfsd1	Kupffer cell	3.55476e-25
Pilrb2	Kupffer cell	3.71681e-25
Mfap4	Septum transversumal cell	9.41144e-71
Ncam1	Septum transversumal cell	2.24509e-62
Dkk1	Septum transversumal cell	4.75879e-54
Hmga2	Septum transversumal cell	1.43559e-46
Gpc6	Septum transversumal cell	5.2359e-41
Pafah1b3	Septum transversumal cell	5.61689e-41
Fbn2	Septum transversumal cell	5.92478e-41
Prnp	Septum transversumal cell	1.93305e-39
Nr2f2	Septum transversumal cell	4.7733e-39
Rgs5	Septum transversumal cell	1.73154e-38
Shisa3	Septum transversumal cell	1.17865e-36
Bambi	Septum transversumal cell	1.45046e-36
Sulf2	Septum transversumal cell	2.06978e-36
Dnm3	Septum transversumal cell	5.24149e-35
Dcakd	Septum transversumal cell	1.03831e-33
Gli3	Septum transversumal cell	5.16245e-32
Cd248	Septum transversumal cell	6.84045e-32
Cacnb3	Septum transversumal cell	3.13311e-31
Nfatc4	Septum transversumal cell	4.79584e-31
Sox11	Septum transversumal cell	5.33844e-31
Pcolce	Septum transversumal cell	1.46508e-30
Gata6	Septum transversumal cell	2.28223e-30
Cd63	Septum transversumal cell	3.58586e-30
Nsg1	Septum transversumal cell	6.09605e-30
Vcan	Septum transversumal cell	6.84163e-30
Ngfrap1	Septum transversumal cell	1.14056e-29
Tmem119	Septum transversumal cell	1.17274e-29
Pdlim7	Septum transversumal cell	9.57491e-29
Mdfi	Septum transversumal cell	1.28271e-28
Copz2	Septum transversumal cell	1.34246e-28
Gpx7	Septum transversumal cell	1.557e-28
Hlx	Septum transversumal cell	2.13786e-28
Crabp1	Septum transversumal cell	7.73387e-28
Epha4	Septum transversumal cell	1.52994e-27
Prmt1	Septum transversumal cell	1.63229e-27
Mmp2	Septum transversumal cell	3.97871e-27
Marcksl1	Septum transversumal cell	5.80854e-27
Clip3	Septum transversumal cell	6.56658e-27
Nr2f1	Septum transversumal cell	7.65861e-27
Nr1h5	Septum transversumal cell	2.34579e-26
Efemp2	Septum transversumal cell	4.1355e-26
Auts2	Septum transversumal cell	5.44324e-26
Hnrnpa1	Septum transversumal cell	7.51063e-26
Tmem176b	Septum transversumal cell	8.24883e-26
Plat	Septum transversumal cell	8.54446e-26
Sept7	Septum transversumal cell	2.24722e-25
5033428I22Rik	Septum transversumal cell	2.6752e-25
Fgfr1	Septum transversumal cell	3.39685e-25
Col14a1	Hepatic stellate cell	7.25672e-129
Lum	Hepatic stellate cell	8.94715e-124
Cxcl12	Hepatic stellate cell	4.96875e-103
Dcn	Hepatic stellate cell	4.06591e-97
Colec10	Hepatic stellate cell	6.75108e-92
Acta2	Hepatic stellate cell	8.98041e-91
Sfrp1	Hepatic stellate cell	2.46359e-72
Gdf2	Hepatic stellate cell	1.84272e-65
Rbp1	Hepatic stellate cell	4.54542e-65
Postn	Hepatic stellate cell	1.16429e-64
Sod3	Hepatic stellate cell	2.52668e-64
Gucy1b3	Hepatic stellate cell	1.35988e-63
Abcc9	Hepatic stellate cell	2.22893e-63
Sept4	Hepatic stellate cell	4.78659e-62
Ccdc3	Hepatic stellate cell	1.48196e-60
Col6a3	Hepatic stellate cell	1.68357e-60
Igfbp3	Hepatic stellate cell	3.78914e-58
Bmp5	Hepatic stellate cell	3.47899e-53
Pdgfrb	Hepatic stellate cell	6.79346e-53
Pde1a	Hepatic stellate cell	3.34029e-52
Fzd1	Hepatic stellate cell	7.17278e-51
Lhfp	Hepatic stellate cell	5.00206e-48
Ngfr	Hepatic stellate cell	8.60718e-47
Arap2	Hepatic stellate cell	1.05428e-43
Col6a1	Hepatic stellate cell	3.81716e-43
Selm	Hepatic stellate cell	4.81387e-42
Lbh	Hepatic stellate cell	9.50843e-42
Gucy1a3	Hepatic stellate cell	1.33006e-41
Phactr2	Hepatic stellate cell	4.56622e-41
Col6a2	Hepatic stellate cell	7.27311e-41
Raph1	Hepatic stellate cell	5.68972e-39
Col5a1	Hepatic stellate cell	6.51562e-39
Wnt2	Hepatic stellate cell	1.37028e-38
Rarres2	Hepatic stellate cell	3.04104e-37
Adamts2	Hepatic stellate cell	4.46735e-37
Zeb2	Hepatic stellate cell	9.06055e-36
Tnfrsf11b	Hepatic stellate cell	2.90127e-34
Kcnj8	Hepatic stellate cell	1.76773e-33
Olfml3	Hepatic stellate cell	1.77184e-33
Lpar4	Hepatic stellate cell	3.1853e-33
Pdlim2	Hepatic stellate cell	3.43489e-33
Pam	Hepatic stellate cell	8.00146e-33
Ccnd2	Hepatic stellate cell	2.45103e-32
Efna5	Hepatic stellate cell	6.45929e-32
Cnn2	Hepatic stellate cell	3.31744e-31
S100a11	Hepatic stellate cell	3.96588e-30
Map1lc3a	Hepatic stellate cell	1.00082e-29
Rps7	Hepatic stellate cell	1.52358e-28
Cygb	Hepatic stellate cell	1.72761e-27
Ednra	Hepatic stellate cell	2.02119e-27
Snai2	Hepatic stellate cell	8.89765e-27
Tgfb1i1	Hepatic stellate cell	9.79502e-27
Rem1	Hepatic stellate cell	1.11265e-26
Clca3a1	Hepatic stellate cell	4.24722e-26
Pdgfra	Hepatic stellate cell	5.24371e-26
1110032F04Rik	Hepatic stellate cell	8.50057e-26
Ccdc80	Hepatic stellate cell	1.05853e-25
Rps6ka6	Hepatic stellate cell	1.06886e-25
Gpbar1	Hepatic stellate cell	1.15449e-25
Ahnak	Hepatic stellate cell	1.21831e-25
Lrrn3	Hepatic stellate cell	2.80337e-25
Tns3	Hepatic stellate cell	2.83489e-25
Rasgrp2	Hepatic stellate cell	2.86816e-25
Upk3b	Mesothelial cell	3.30158e-233
Tm4sf5	Mesothelial cell	3.73247e-167
Myl7	Mesothelial cell	2.96015e-148
Tmem108	Mesothelial cell	1.3372e-115
Fbln2	Mesothelial cell	5.06643e-111
Igfbp5	Mesothelial cell	1.21807e-107
Krt7	Mesothelial cell	2.04768e-105
Upk1b	Mesothelial cell	6.98256e-97
Pnoc	Mesothelial cell	3.13392e-94
Lhx9	Mesothelial cell	6.46886e-92
Bnc1	Mesothelial cell	8.35572e-92
Tmem151a	Mesothelial cell	1.92217e-91
Wt1	Mesothelial cell	1.52377e-89
Lrrn4	Mesothelial cell	1.12946e-82
Tmem98	Mesothelial cell	1.48751e-80
Arhgap22	Mesothelial cell	2.35139e-76
Bcam	Mesothelial cell	1.27438e-72
Flnc	Mesothelial cell	2.20429e-68
Sulf1	Mesothelial cell	2.81948e-67
Podxl	Mesothelial cell	2.75692e-65
Flrt3	Mesothelial cell	3.60641e-63
Myrf	Mesothelial cell	5.98659e-63
Pdgfc	Mesothelial cell	1.80205e-62
Gpm6a	Mesothelial cell	4.96128e-57
Rab34	Mesothelial cell	6.73442e-57
Npnt	Mesothelial cell	7.16261e-57
Nxph3	Mesothelial cell	1.81597e-56
Wisp1	Mesothelial cell	3.28575e-55
Ezr	Mesothelial cell	1.85114e-54
Rspo1	Mesothelial cell	6.36915e-54
Smpd3	Mesothelial cell	9.82606e-54
Rhou	Mesothelial cell	2.93241e-53
Fgf9	Mesothelial cell	6.6745e-53
Isl1	Mesothelial cell	5.22742e-52
Krt14	Mesothelial cell	3.77788e-51
Aprt	Mesothelial cell	2.10518e-50
B3gnt9	Mesothelial cell	4.24425e-50
Pdpn	Mesothelial cell	5.76175e-50
P3h4	Mesothelial cell	6.77779e-50
Fgf5	Mesothelial cell	2.69996e-49
Plxna4	Mesothelial cell	1.10741e-48
Zfp579	Mesothelial cell	6.76646e-48
Plp2	Mesothelial cell	1.58294e-47
Sv2a	Mesothelial cell	7.80239e-47
Cdh3	Mesothelial cell	1.79002e-46
P4ha2	Mesothelial cell	4.95286e-45
Ddr1	Mesothelial cell	2.10267e-44
Plce1	Mesothelial cell	2.78358e-44
Crb2	Mesothelial cell	4.20714e-44
Ldhb	Mesothelial cell	6.21714e-44
Id1	Mesothelial cell	1.26344e-43
Aplp1	Mesothelial cell	3.47035e-43
Frem2	Mesothelial cell	4.36002e-42
Fmod	Mesothelial cell	8.39809e-41
Smtnl2	Mesothelial cell	1.01855e-40
Cdh11	Mesothelial cell	2.34482e-39
Rnf182	Mesothelial cell	1.1018e-38
Tubb2b	Mesothelial cell	6.4749e-37
Amer1	Mesothelial cell	2.43915e-36
Itga3	Mesothelial cell	2.6346e-36
Syne2	Mesothelial cell	3.15582e-36
Ddc	Mesothelial cell	6.37803e-36
Ntf5	Mesothelial cell	1.70621e-35
Megf6	Mesothelial cell	3.39593e-35
Wnt4	Mesothelial cell	4.28709e-35
Uchl1	Mesothelial cell	2.31299e-34
Wwc2	Mesothelial cell	1.51677e-33
Cxcl13	Mesothelial cell	9.22726e-33
Lxn	Mesothelial cell	1.04221e-32
Dctn6	Mesothelial cell	1.87653e-32
Tmem132a	Mesothelial cell	3.00594e-32
Bcar3	Mesothelial cell	3.82074e-32
Ppfibp2	Mesothelial cell	5.47593e-32
Adam33	Mesothelial cell	9.07308e-32
Hotairm1	Mesothelial cell	2.18442e-31
Pfn2	Mesothelial cell	2.20466e-31
Wdr86	Mesothelial cell	6.18849e-31
Cpe	Mesothelial cell	1.62752e-30
Ptma	Mesothelial cell	3.43003e-30
Aebp1	Mesothelial cell	6.56438e-30
Barx1	Mesothelial cell	7.06334e-30
Tsc22d1	Mesothelial cell	2.36979e-29
Cryab	Mesothelial cell	4.50335e-29
Fxyd6	Mesothelial cell	1.83761e-28
Gata4	Mesothelial cell	1.94448e-28
Wls	Mesothelial cell	4.7364e-28
Pcbp4	Mesothelial cell	7.82834e-28
Ptgis	Mesothelial cell	7.93988e-28
Aif1l	Mesothelial cell	2.45585e-27
Ift43	Mesothelial cell	3.29294e-27
Jsrp1	Mesothelial cell	3.8321e-27
Tgfb2	Mesothelial cell	1.35941e-26
Mif	Mesothelial cell	2.38845e-26
Efemp1	Mesothelial cell	2.56932e-26
Cyr61	Mesothelial cell	8.39648e-26
Ttc3	Mesothelial cell	1.04517e-25
Tbx18	Mesothelial cell	1.0806e-25
Fbln1	Mesothelial cell	1.13043e-25
Fam162a	Mesothelial cell	1.54329e-25
Ktn1	Mesothelial cell	1.88645e-25
Nasp	Mesothelial cell	2.27865e-25
Fkbp3	Mesothelial cell	2.29068e-25
Rpp25	Mesothelial cell	3.05848e-25
Cldn5	Liver endothelial cell	7.58279e-232
Oit3	Liver endothelial cell	5.44376e-222
Fam167b	Liver endothelial cell	1.23979e-209
Gpr182	Liver endothelial cell	1.26435e-206
Lyve1	Liver endothelial cell	3.06366e-201
Kdr	Liver endothelial cell	3.12868e-200
Flt1	Liver endothelial cell	1.07562e-195
Fabp4	Liver endothelial cell	1.42211e-188
Flt4	Liver endothelial cell	1.34935e-173
Clec14a	Liver endothelial cell	1.09979e-172
Esam	Liver endothelial cell	1.64595e-160
S100a16	Liver endothelial cell	1.26013e-153
Stab2	Liver endothelial cell	8.12429e-153
Gimap4	Liver endothelial cell	4.64355e-146
Cdh5	Liver endothelial cell	1.47976e-144
Emcn	Liver endothelial cell	9.64456e-141
Gap43	Liver endothelial cell	4.46912e-134
Myct1	Liver endothelial cell	1.34547e-132
Gpihbp1	Liver endothelial cell	1.35662e-132
Icam2	Liver endothelial cell	3.58246e-126
Plxnd1	Liver endothelial cell	6.34802e-122
Mmrn2	Liver endothelial cell	2.94267e-120
Adgrf5	Liver endothelial cell	5.48634e-120
Ehd3	Liver endothelial cell	2.09038e-118
Tie1	Liver endothelial cell	3.13808e-114
Tmem2	Liver endothelial cell	7.27797e-113
Pcdh17	Liver endothelial cell	3.37465e-112
Exoc3l	Liver endothelial cell	6.16422e-112
Pde2a	Liver endothelial cell	1.42055e-111
Eng	Liver endothelial cell	7.54925e-110
Pecam1	Liver endothelial cell	1.88777e-108
Kcne3	Liver endothelial cell	4.2409e-106
Ramp2	Liver endothelial cell	2.32646e-105
Rasgrp3	Liver endothelial cell	2.44126e-105
Cd93	Liver endothelial cell	3.67771e-103
Rasip1	Liver endothelial cell	1.00039e-102
Ecscr	Liver endothelial cell	2.63164e-101
Plpp1	Liver endothelial cell	6.76211e-101
Arhgef15	Liver endothelial cell	1.78503e-99
Exoc3l4	Liver endothelial cell	1.51062e-98
Npr1	Liver endothelial cell	2.24661e-98
Robo4	Liver endothelial cell	6.24208e-94
Bmp2	Liver endothelial cell	5.86286e-93
Aplnr	Liver endothelial cell	3.7297e-92
Tm4sf1	Liver endothelial cell	5.23318e-92
Stab1	Liver endothelial cell	4.38592e-91
She	Liver endothelial cell	4.74061e-91
Myzap	Liver endothelial cell	5.12667e-90
Plvap	Liver endothelial cell	4.82068e-87
Ushbp1	Liver endothelial cell	8.71769e-86
Tek	Liver endothelial cell	1.18177e-85
Bace2	Liver endothelial cell	8.88043e-85
Bcl6b	Liver endothelial cell	1.00162e-83
Dll4	Liver endothelial cell	4.35683e-83
Upp1	Liver endothelial cell	4.92355e-83
Clec1b	Liver endothelial cell	7.36273e-82
Ripply3	Liver endothelial cell	1.18966e-81
Gng11	Liver endothelial cell	1.66103e-81
Grap	Liver endothelial cell	1.68519e-81
Scarf1	Liver endothelial cell	1.71532e-81
Hecw2	Liver endothelial cell	3.58894e-81
Gimap5	Liver endothelial cell	9.9406e-81
Sgk1	Liver endothelial cell	1.63781e-80
Ptprb	Liver endothelial cell	2.0065e-80
Arhgap31	Liver endothelial cell	1.07764e-79
Tmem204	Liver endothelial cell	1.17477e-79
Tspan18	Liver endothelial cell	2.72403e-79
Rhoj	Liver endothelial cell	2.91812e-79
Calcrl	Liver endothelial cell	5.13964e-79
Sdpr	Liver endothelial cell	4.98703e-78
1810011O10Rik	Liver endothelial cell	6.54171e-77
Dpysl3	Liver endothelial cell	1.98561e-75
Col4a1	Liver endothelial cell	4.36507e-74
N4bp3	Liver endothelial cell	1.68528e-72
Col4a2	Liver endothelial cell	1.41239e-71
Dnase1l3	Liver endothelial cell	1.72982e-71
Akap12	Liver endothelial cell	1.74974e-69
Ldb2	Liver endothelial cell	3.07531e-69
Sh3bp5	Liver endothelial cell	2.0798e-68
Snrk	Liver endothelial cell	5.21451e-68
Elk3	Liver endothelial cell	1.53095e-67
Akr1b8	Liver endothelial cell	3.54799e-67
Afap1l1	Liver endothelial cell	1.3908e-66
Bik	Liver endothelial cell	1.55716e-66
Hspg2	Liver endothelial cell	1.77922e-66
Mapk12	Liver endothelial cell	1.95294e-66
Nos3	Liver endothelial cell	7.32181e-66
Cd36	Liver endothelial cell	9.23402e-66
Ipo11	Liver endothelial cell	2.03956e-65
Efna1	Liver endothelial cell	1.01421e-64
Dysf	Liver endothelial cell	1.15057e-64
Ppp1r16b	Liver endothelial cell	1.59755e-64
Tnfaip8l1	Liver endothelial cell	8.46559e-63
Cdc42ep2	Liver endothelial cell	1.25751e-62
Sox7	Liver endothelial cell	5.31626e-62
Chst7	Liver endothelial cell	1.08762e-61
Thsd1	Liver endothelial cell	6.41752e-59
Npdc1	Liver endothelial cell	7.41024e-59
Ets1	Liver endothelial cell	9.62152e-59
Nrp2	Liver endothelial cell	1.00202e-58
Adora2a	Liver endothelial cell	3.30839e-57
Prrg3	Liver endothelial cell	2.84309e-55
Lrrc32	Liver endothelial cell	4.90491e-54
Prkch	Liver endothelial cell	6.05148e-54
Fli1	Liver endothelial cell	9.95741e-54
Galnt18	Liver endothelial cell	4.93157e-52
S1pr1	Liver endothelial cell	1.04968e-50
Fam124a	Liver endothelial cell	1.35216e-49
Flnb	Liver endothelial cell	6.231e-49
Fgd5	Liver endothelial cell	1.66536e-47
Epas1	Liver endothelial cell	1.89593e-47
Lpar6	Liver endothelial cell	2.87411e-47
Aqp1	Liver endothelial cell	5.49221e-47
Fam43a	Liver endothelial cell	6.40297e-46
Tpm4	Liver endothelial cell	2.73161e-45
Cd59a	Liver endothelial cell	1.07302e-44
Dpp4	Liver endothelial cell	1.25024e-44
Nid1	Liver endothelial cell	3.75088e-44
Cxcl16	Liver endothelial cell	7.70655e-44
Srgap1	Liver endothelial cell	1.27339e-43
Cnrip1	Liver endothelial cell	1.27923e-43
Sorbs3	Liver endothelial cell	2.59197e-43
Tinagl1	Liver endothelial cell	2.66503e-43
Ap2s1	Liver endothelial cell	3.86705e-43
Tspan7	Liver endothelial cell	5.48241e-43
Gstk1	Liver endothelial cell	8.62286e-43
Igfbp4	Liver endothelial cell	2.59953e-42
Dusp3	Liver endothelial cell	3.00937e-42
Reep1	Liver endothelial cell	4.19193e-42
Ephb4	Liver endothelial cell	5.5365e-42
Tnfaip1	Liver endothelial cell	1.28675e-41
Mecom	Liver endothelial cell	1.98375e-41
Btnl9	Liver endothelial cell	7.83144e-41
Abi3	Liver endothelial cell	1.19838e-40
Icam1	Liver endothelial cell	1.95224e-40
Peak1	Liver endothelial cell	4.74891e-40
Ets2	Liver endothelial cell	4.9043e-40
Slc9a3r2	Liver endothelial cell	1.05425e-39
Colec12	Liver endothelial cell	2.47427e-39
Tnfrsf1a	Liver endothelial cell	2.55135e-39
Gm16104	Liver endothelial cell	2.77566e-39
Fkbp1a	Liver endothelial cell	5.29227e-39
Limch1	Liver endothelial cell	7.16077e-39
Pea15a	Liver endothelial cell	8.74533e-39
Tcf4	Liver endothelial cell	1.26375e-38
Fyn	Liver endothelial cell	1.29992e-38
Degs1	Liver endothelial cell	3.42789e-38
Nav1	Liver endothelial cell	4.54777e-38
Ralb	Liver endothelial cell	7.63645e-38
Cracr2b	Liver endothelial cell	9.47818e-38
Prr5l	Liver endothelial cell	1.07805e-37
Erg	Liver endothelial cell	2.25627e-37
Csrp2	Liver endothelial cell	2.59442e-37
Cdc42bpb	Liver endothelial cell	2.85058e-36
Ica1	Liver endothelial cell	3.18966e-36
Arap3	Liver endothelial cell	7.65795e-36
Tjp1	Liver endothelial cell	7.75159e-36
Nostrin	Liver endothelial cell	1.00927e-35
Smagp	Liver endothelial cell	1.73567e-35
Tfpi	Liver endothelial cell	5.73167e-35
Trp53i11	Liver endothelial cell	7.59485e-35
Prkcdbp	Liver endothelial cell	2.77511e-34
Ppic	Liver endothelial cell	4.64655e-34
Stc1	Liver endothelial cell	7.89142e-34
Tagln2	Liver endothelial cell	9.88618e-34
Msn	Liver endothelial cell	9.9511e-34
Dlc1	Liver endothelial cell	1.8165e-33
Fam174b	Liver endothelial cell	1.97354e-33
Tacc1	Liver endothelial cell	2.76205e-33
Amotl1	Liver endothelial cell	5.65698e-33
Cda	Liver endothelial cell	2.16663e-32
Kank3	Liver endothelial cell	3.32927e-32
S100a13	Liver endothelial cell	3.8101e-32
Calm1	Liver endothelial cell	6.84229e-32
Timp3	Liver endothelial cell	1.00098e-31
Tspan2	Liver endothelial cell	1.11118e-31
Lrrc8c	Liver endothelial cell	3.4284e-31
Abhd6	Liver endothelial cell	4.23305e-31
Klf7	Liver endothelial cell	4.60416e-31
Fermt2	Liver endothelial cell	6.57762e-31
Tax1bp3	Liver endothelial cell	6.92195e-31
Tpst2	Liver endothelial cell	1.14049e-30
Hivep3	Liver endothelial cell	2.23684e-30
Zfp503	Liver endothelial cell	2.59698e-30
Mcam	Liver endothelial cell	2.62357e-30
Wwtr1	Liver endothelial cell	4.74737e-30
Dok4	Liver endothelial cell	5.89701e-30
Itpkb	Liver endothelial cell	9.2109e-30
Notch1	Liver endothelial cell	1.07875e-29
4931406P16Rik	Liver endothelial cell	1.52963e-29
Prcp	Liver endothelial cell	1.65835e-29
Smtn	Liver endothelial cell	8.76616e-29
Homer3	Liver endothelial cell	9.79509e-29
Klhl6	Liver endothelial cell	1.92118e-28
Pde4b	Liver endothelial cell	2.83448e-28
Jak1	Liver endothelial cell	3.14942e-28
Dchs1	Liver endothelial cell	5.83096e-28
Sipa1	Liver endothelial cell	6.20876e-28
Sema6a	Liver endothelial cell	6.34578e-28
Fscn1	Liver endothelial cell	7.9696e-28
Clec4g	Liver endothelial cell	1.38157e-27
Cmtm3	Liver endothelial cell	1.70157e-27
Cdc42ep1	Liver endothelial cell	1.92269e-27
Slco2a1	Liver endothelial cell	3.93138e-27
Cd81	Liver endothelial cell	3.94066e-27
Ptrf	Liver endothelial cell	6.19569e-27
Anxa5	Liver endothelial cell	7.91526e-27
Slc16a2	Liver endothelial cell	1.47603e-26
Plxnc1	Liver endothelial cell	2.12602e-26
Ppfibp1	Liver endothelial cell	2.35065e-26
Arhgap29	Liver endothelial cell	4.71809e-26
Adm	Liver endothelial cell	8.68409e-26
Armcx4	Liver endothelial cell	1.93982e-25
Zeb1	Liver endothelial cell	3.07607e-25
Slc31a2	Liver endothelial cell	3.33291e-25
