# Supplementary material for: Comparative analysis of cell lineage differentiation during hepatogenesis in humans and mice at the single-cell transcriptome level
Source: Cell Res. 2020 Jul 20;30(12):1109–26. doi: 10.1038/s41422-020-0378-6 (PMC7784864; doi:10.1038/s41422-020-0378-6)
Supplement: Supplementary file 12 — Supplementary information, Table S3 [file 41422_2020_378_MOESM12_ESM.xlsx]

## Sheet: Hepatoblast.Hepatocyte
Supplementary information, Table S3 Genes-to-eigengenes correlations for human and mouse. Related to Supplementary information, Fig. S2d.
Genes-to-eigengenes correlations for human and mouse hepatoblast/hepatocyte.
Gene	Correlation_to_human_eigengene	Correlation_to_mouse_eigengene	Species_specific
A1bg	0.529177	-0.00688147	human
A2m	0.630025	0.47687	none
Aadac	0.450592	0.501306	none
Abca1	0.336569	0.395771	none
Abcd3	0.3973	0.272887	none
Acaa1b	0.480557	0.274066	none
Acadsb	0.69388	0.103456	human
Acat2	0.388043	0.246788	none
Acmsd	0.346503	-0.0403247	none
Acox2	0.456878	0.407425	none
Acsl1	0.41305	0.589179	none
Acsl4	0.683475	0.147783	human
Acss2	0.303497	0.0976838	none
Adh1	0.593412	0.4315	none
Adh4	0.34408	0.0838206	none
Afmid	0.184168	-0.00931772	none
Afp	0.734677	0.844791	none
Agxt	0.722447	0.498913	none
Ahsg	0.845392	0.75014	none
Aig1	0.327591	0.130325	none
Aldh1l1	0.388765	0.384342	none
Aldh4a1	0.449447	0.405847	none
Aldh6a1	0.436268	0.308602	none
Amdhd1	0.456622	0.408875	none
Angptl8	0.495206	0.478886	none
Apoa1	0.72955	0.870761	none
Apoa2	0.770636	0.860024	none
Apob	0.864138	0.767642	none
Apoc2	0.765465	0.237821	human
Apoc3	0.828283	0.219248	human
Apoe	0.552702	0.492171	none
Apom	0.821165	0.838675	none
Arg1	0.517532	0.346654	none
Asgr1	0.833075	0.15865	human
Aspdh	0.487822	0.24594	none
Ass1	0.690382	0.645095	none
Atf5	0.498187	0.443704	none
Azgp1	0.411053	0.128467	none
Bhmt	0.39146	0.578231	none
Bnip3	0.339956	0.319848	none
C2	0.375952	0.108096	none
2810459M11Rik	0.433516	0.520305	none
C8a	0.429965	0.29753	none
C8b	0.426567	0.403032	none
Cd302	0.343276	0.286426	none
Cdh1	0.229313	0.34945	none
Cebpa	0.425501	0.443883	none
Cers4	0.345701	-0.0602134	none
Cfhr1	0.603642	0.113392	none
Cideb	0.542495	0.445676	none
Cisd1	0.42822	-0.0392981	none
Col2a1	0.490689	0.0259085	none
Cp	0.36394	0.439865	none
Cps1	0.808237	0.469427	none
Creb3l3	0.440429	0.497695	none
Csf3r	0.335672	-0.0210524	none
Cyb5a	0.600839	0.295329	none
Cyp27a1	0.473241	0.0172848	none
Cyp4f18	0.517165	-0.0215053	human
Dbi	0.625077	0.479156	none
Ddah1	0.503531	0.493138	none
Ddc	0.374295	0.018445	none
Dgat2	0.346552	0.728035	none
Dhcr24	0.664915	0.606951	none
Dhcr7	0.379396	0.414546	none
Dpys	0.457625	0.132681	none
Dusp9	0.65263	0.549182	none
Ebp	0.536549	0.243805	none
Ehhadh	0.313951	0.147824	none
Ephx1	0.407945	-0.0131856	none
Ephx2	0.324175	0.193915	none
Errfi1	0.476676	0.415788	none
Espn	0.286688	0.274979	none
Etfb	0.476029	0.1502	none
F12	0.523545	0.468762	none
F5	0.480109	0.2505	none
F7	0.374623	0.408654	none
Fabp1	0.82382	0.789011	none
Fads1	0.454468	0.341212	none
Fads2	0.358512	0.0826294	none
Fasn	0.376368	0.265479	none
Fbp1	0.460699	0.404277	none
Fdft1	0.392495	0.399103	none
Fdps	0.36712	0.487639	none
Fetub	0.315109	0.148118	none
Fkbp11	0.31443	0.621721	none
Fmo5	0.299984	0.261647	none
Foxa3	0.417836	0.605467	none
Fst	0.518049	0.166743	none
Ftcd	0.40663	0.516699	none
Fuom	0.252299	0.0886287	none
Galk1	0.325697	0.284695	none
Galt	0.302845	0.0943961	none
Gamt	0.551406	0.474337	none
Gas2	0.372513	0.0187958	none
Gcat	0.186984	0.461712	none
Gchfr	0.509423	0.483413	none
Ggcx	0.260498	0.3846	none
Gldc	0.480714	0.495961	none
Glud1	0.615133	0.774706	none
Glyctk	0.441105	0.500112	none
Got2	0.351088	0.504332	none
Gsn	0.3408	0.280638	none
Hal	0.538639	0.232553	none
Hamp	0.295179	0.189651	none
Hfe2	0.486482	0.141183	none
Hgd	0.322362	0.351116	none
Hgfac	0.272563	0.515511	none
Hint1	0.457698	0.16483	none
Hmgcr	0.566418	0.480029	none
Hmgcs1	0.732999	0.610049	none
Hnf4a	0.465706	0.685002	none
Hpd	0.666045	0.494754	none
Hrsp12	0.549654	0.193706	none
Hsd17b7	0.327076	0.254888	none
Hyal1	0.568122	-0.0361322	human
Idh1	0.401012	0.307603	none
Idi1	0.549998	0.413539	none
Igf2	0.701358	0.552662	none
Igfbp1	0.335515	0.741902	none
Igsf1	0.505289	0.400032	none
Insig1	0.339763	0.440157	none
Itih1	0.782066	0.325113	none
Itih3	0.575651	0.68156	none
Khk	0.240333	0.0493611	none
Klb	0.497933	0.246853	none
Kng2	0.757014	0.370184	none
Lcat	0.483952	0.488112	none
Lect2	0.411471	0.484052	none
Lss	0.398545	0.516262	none
Maob	0.42766	0.573772	none
Masp2	0.654737	0.490879	none
Mat1a	0.484772	0.526486	none
Mbnl3	0.283552	-0.0503124	none
Mgst1	0.713385	0.428796	none
Mgst2	0.537848	0.29446	none
Mlxipl	0.521774	0.345126	none
Mmab	0.443975	0.0593742	none
Msmo1	0.715027	0.519592	none
Msrb1	0.427905	0.013504	none
Mst1	0.444875	0.180318	none
mt-Nd4l	0.322656	0.122422	none
Mt2	0.681471	0.236691	none
Mttp	0.718761	0.447291	none
Mvd	0.340496	0.278462	none
Nadk2	0.365122	0.241908	none
Nipsnap1	0.370431	0.495324	none
Nt5e	0.228024	0.263743	none
Nupr1	0.67994	-0.0148261	human
Odc1	0.309633	-0.013181	none
Onecut2	0.279209	0.412945	none
Orm1	0.754429	-0.00972478	human
Paqr9	0.519372	0.562151	none
Pbld2	0.508685	0.22971	none
Pcsk9	0.400618	0.77595	none
Pcyt2	0.348666	0.359112	none
Pecr	0.417503	0.236535	none
Peg10	0.670883	0.0854549	human
Peg3	0.37629	0.150685	none
Pgm2	0.258762	0.450996	none
Phyh	0.503742	0.30561	none
Pla2g12b	0.46692	0.643315	none
Pon3	0.369642	0.0133748	none
Por	0.206453	0.177418	none
Ppp1r16a	0.477566	0.0264708	none
Prodh2	0.664151	0.662606	none
Psat1	0.382883	0.525652	none
Rbp2	0.494843	0.519354	none
Rbp4	0.861129	0.840831	none
Reep6	0.38672	0.621032	none
Rgn	0.563431	0.643959	none
Rps6ka3	0.384675	0.110715	none
Rrbp1	0.337908	0.47706	none
Sc5d	0.359752	0.379257	none
Sdc1	0.404673	0.218027	none
Sdc2	0.411394	0.156672	none
Sec11c	0.310951	-0.083392	none
Serpina10	0.454282	0.651608	none
Serpina11	0.487214	0.392378	none
Serpina6	0.70032	0.804053	none
Serpina7	0.521848	0.205579	none
Serpinc1	0.687446	0.766523	none
Serpind1	0.751104	0.76501	none
Sigmar1	0.3705	0.194867	none
Slc17a2	0.357884	0.0880328	none
Slc22a18	0.23905	0.227198	none
Slc25a13	0.261024	0.319994	none
Slc2a2	0.65146	0.381585	none
Slc38a3	0.464945	0.497042	none
Slc38a4	0.549058	0.348375	none
Slc39a14	0.633638	0.313313	none
Slc39a5	0.595325	0.496839	none
Slc7a2	0.518134	0.44219	none
Smarca1	0.323855	0.0664945	none
Smco4	0.368989	0.061559	none
Smim14	0.292005	0.142618	none
Sntb1	0.352451	0.0564051	none
Spp2	0.522206	0.746522	none
Spryd4	0.292033	0.171243	none
Sqle	0.348338	0.333512	none
Sstr2	0.442697	0.153665	none
Tcea3	0.570312	0.445302	none
Tdo2	0.534719	-0.00459687	human
Tm4sf5	0.700316	-0.0281068	human
Tm7sf2	0.622582	0.398883	none
Tmem150a	0.300187	0.584314	none
Tmem176a	0.604381	0.305174	none
Tmem176b	0.460992	0.307015	none
Tmem220	0.308478	0.131029	none
Tmem82	0.369898	0.174016	none
Tmem97	0.423613	0.367001	none
Trpm4	0.257933	0.0400612	none
Tst	0.426796	0.662136	none
Tstd1	0.383331	0.00594761	none
Ttc39c	0.412309	0.0305635	none
Vsnl1	0.405357	-0.0130456	none
Xbp1	0.420047	0.23789	none
Adgrg6	0.31476	-0.00668263	none
Agmo	0.228846	0.175763	none
Ajuba	0.136861	0.0724657	none
Akap7	0.077682	-0.0669528	none
Alcam	0.259759	0.160888	none
Anxa3	-0.00839525	-0.0984964	none
Anxa4	0.126984	0.301279	none
Apcs	0.0564374	0.348349	none
Baat	0.17664	0.103943	none
Bicc1	0.167423	0.105238	none
4931406C07Rik	0.302813	0.0362778	none
1700011H14Rik	0.186034	0.0657194	none
2610528J11Rik	0.326207	0.120003	none
Camk2n1	0.332421	0.35685	none
Ccdc24	0.11713	-0.0125894	none
Cdc42ep1	0.131099	0.0712805	none
Cdh6	0.105803	0.0154483	none
Cirbp	0.0825234	-0.0205592	none
Cldn6	0.131504	0.0841705	none
Col27a1	0.239073	0.183174	none
Cpd	0.314345	0.0939291	none
Cpm	0.159676	0.403468	none
Crp	0.0269098	0.414631	none
Cspp1	0.0503808	0.0566922	none
Cys1	0.0247474	0.0355327	none
Dcdc2a	0.283352	0.0872439	none
Dsp	0.242358	0.250317	none
Dtna	0.12502	0.0202977	none
Echdc2	0.296688	0.291706	none
Eef1a1	0.229864	0.137432	none
Eif1	0.114491	-0.168419	none
Elf3	0.118941	0.0529727	none
Elovl2	0.272808	0.471208	none
Erich5	0.119254	0.0179072	none
Farp1	0.19061	0.100199	none
Fgfr3	0.243756	0.143793	none
Fstl3	0.0845308	-0.0197234	none
Gcnt4	0.0889138	0.118712	none
Glis3	0.0932448	0.057684	none
Gmnn	0.0233282	-0.0737107	none
Gpx2	0.0698811	0.000190637	none
Habp2	0.367889	0.494142	none
Hmgn3	0.351966	-0.0485595	none
Hnf1b	0.0920424	0.174122	none
Hoga1	0.130225	0.480538	none
Hook1	0.264682	0.177694	none
Hsd17b11	0.414238	0.202537	none
Ier3	0.100326	-0.0587622	none
Inadl	0.166603	0.134482	none
C77080	0.114742	0.0914539	none
Kif12	0.260653	0.173518	none
Kifc3	0.0706316	0.0719168	none
Lad1	0.141784	0.00397114	none
Laptm4a	0.159343	0.041389	none
Ldoc1	0.255859	0.00598274	none
Llgl2	0.155272	0.134169	none
Lmcd1	0.0832113	0.0177048	none
Marveld2	0.191824	0.245663	none
Mbl2	0.251597	0.138948	none
mt-Co1	0.406101	0.426361	none
mt-Co3	0.381195	0.362591	none
mt-Cytb	0.412469	0.31065	none
mt-Nd1	0.405632	0.360549	none
mt-Nd2	0.453492	0.389471	none
Ncf2	0.00964015	-0.0920358	none
Nedd9	0.0745834	0.0028087	none
Pawr	0.105592	-0.0136265	none
Pdgfc	0.0551294	-0.020716	none
Pik3c2g	0.227125	0.212664	none
Pkhd1	0.14321	0.0715052	none
Plekhb1	0.111821	0.0720559	none
Plxnb1	0.299763	0.281212	none
Pon1	0.37148	0.212209	none
Prkaa2	0.104611	-0.00131482	none
Prom1	0.0548044	0.131234	none
Prr15l	0.158411	0.0548708	none
Ptprk	0.112883	0.0701461	none
Rab17	0.18248	0.223016	none
Rab25	0.0530158	0.040322	none
Rhob	0.21878	-0.00303006	none
Rnf128	0.259736	0.465253	none
Rpl6	0.26769	0.0702345	none
Sdc4	0.219185	0.460364	none
Serinc2	0.155114	0.0277954	none
Serinc5	0.174101	0.0201661	none
Serping1	0.343809	0.261416	none
Sfrp5	0.0461751	0.0106127	none
Sgip1	0.136556	-0.00381857	none
Sh3yl1	0.177572	-0.0337201	none
Slc12a2	0.0632455	-0.0259625	none
Slc17a4	0.0813305	0.031558	none
Slc44a3	0.115437	0.168043	none
Slc4a4	0.0415188	0.149208	none
Snrpn	0.323089	0.0130446	none
Sorbs2	0.261341	0.111695	none
Sox9	0.140428	0.102342	none
Spats2l	0.200153	0.0307625	none
Spp1	0.0616009	0.108985	none
Stat1	0.133783	0.0528385	none
Tgif1	0.123747	0.082003	none
Tm4sf4	0.414772	0.309369	none
Tmem139	0.0869002	0.00096869	none
Tnfrsf12a	0.192378	0.203973	none
Tspan6	0.37344	0.00731587	none
Ttyh1	0.0590492	-0.00394082	none
Ugt2a3	0.113506	0.0850822	none
Veph1	0.0118276	0.0408024	none
Wnk2	0.0835911	0.0680313	none
Zbtb20	0.164747	0.173716	none
Acta2	-0.068153	-0.040577	none
Alpl	-0.0607168	0.126796	none
Angptl6	-0.0489043	0.00600396	none
Ank3	-0.0492375	0.236054	none
Aspn	-0.0787203	-0.00697827	none
Bgn	-0.105644	-0.0658551	none
Ccbe1	-0.0720457	-0.0203085	none
Ccdc3	-0.0322738	-0.0601783	none
Cd248	-0.0163544	-0.0551884	none
Col14a1	-0.0650057	-0.053187	none
Col4a2	-0.051058	-0.0439634	none
Col5a1	-0.0662727	-0.0702874	none
Col5a2	0.181092	-0.0803704	none
Col6a3	-0.0711298	-0.0533049	none
Colec10	-0.0772619	-0.0576802	none
Cxcl12	-0.0806222	0.0445945	none
Dcn	-0.112353	-0.0785017	none
Dio3	-0.0726044	-0.0040948	none
Dkk1	-0.015576	-0.0453101	none
Dmd	-0.0180882	0.0351022	none
Fermt2	0.0338135	0.0591054	none
Ggt5	-0.0560342	0.0230292	none
Gpr183	-0.0570038	-0.0335472	none
Gpx3	0.159673	-0.0877923	none
Gucy1a3	-0.0723811	-0.0864322	none
Hgf	-0.0927449	-0.0474914	none
Hs3st3b1	0.11535	0.0823086	none
Igfbp7	-0.0704187	0.026489	none
Itm2c	-0.0329212	0.0788384	none
Lifr	-0.0490372	0.266086	none
Lrat	-0.0662412	-0.0179912	none
Lrrc17	-0.0579224	-0.0192729	none
Lum	-0.0515871	-0.0795357	none
Masp1	0.0812247	0.103869	none
Ngfr	-0.06313	-0.0481202	none
Nid1	0.0528766	0.0392198	none
Nid2	-0.077097	0.0111159	none
Nr1h4	0.0930475	0.071556	none
Olfml3	-0.0413612	-0.0448374	none
Pcdh18	-0.0617713	-0.0237572	none
Pcdh9	-0.0438759	-0.0168629	none
Pdgfrb	-0.0675024	-0.0546067	none
Pelo	-0.0241491	-0.0211673	none
Postn	-0.0663907	-0.0572875	none
Pth1r	-0.0391838	0.0303507	none
Rbms3	-0.0262729	-0.0132032	none
Rgs5	-0.06929	-0.0572543	none
Sema5a	-0.0573146	-0.0124105	none
2020-09-04	-0.0463638	-0.0506855	none
Spry1	-0.00679652	0.0174601	none
Steap4	-0.043991	-0.00395356	none
Syt1	-0.0549183	0.00356054	none
Tagln	-0.0522014	-0.0447064	none
Tcf21	-0.0449205	-0.0384075	none
Grcc10	0.140057	0.0175851	none
Cadm1	0.0801923	0.123708	none
Calb1	0.0302398	0.0201605	none
Cbx1	-0.0257603	-0.00841466	none
Cdh2	0.160987	0.140175	none
Commd6	0.289443	0.0513665	none
Cox7c	0.32043	0.245749	none
Csrp2	0.0599026	-0.0283866	none
Dcx	-0.0180224	-0.00789424	none
Efnb3	-0.0439438	-0.00192927	none
Fstl1	-0.0679702	-0.0895427	none
Gata6	0.0139257	0.0141763	none
H2afy2	0.134701	-0.0447199	none
H3f3a	-0.0798426	-0.289864	none
Hand2	-0.0477008	-0.0629491	none
Id2	0.0993969	0.11772	none
Igdcc3	-0.00479015	0.0116543	none
Isyna1	-0.0262592	0.0646078	none
Lhx2	-0.0322031	-0.0734105	none
Lrrn3	-0.0347662	-0.0369608	none
Marcks	0.114848	0.158038	none
Mdfi	-0.0227885	0.00177656	none
Mdk	0.248867	0.0666932	none
Meis3	-0.0280494	-0.0572968	none
Mex3a	0.0313924	0.0326461	none
Mif	0.251878	0.287523	none
Mllt11	-0.0461984	0.00465257	none
Nap1l1	0.0219646	-0.0430754	none
Ncam1	-0.0279579	-0.0611862	none
Ndufa13	0.118555	0.166574	none
Ndufa4	0.257424	0.0954376	none
Ndufs5	0.158195	0.0876762	none
Npy	-0.0196286	-0.0117197	none
Nr2f2	0.00740581	-0.0649471	none
Pcolce	0.0107776	-0.0503672	none
Pdgfra	-0.0299371	-0.0513189	none
Pfn2	0.11034	0.0779341	none
Phpt1	0.00274806	0.0832782	none
Polr2l	0.16743	0.0572903	none
Ptgis	-0.029994	-0.0431398	none
Ptma	-0.134306	-0.0288881	none
Rhobtb3	0.046476	0.0839091	none
Robo2	0.0238958	-0.0759607	none
Rpl21	0.128872	0.102645	none
Rpl36a	0.0766433	0.192569	none
Runx1t1	-0.0689469	-0.0891382	none
Rxrg	-0.0466036	-0.000817706	none
Sez6l2	-0.00787863	-0.0164103	none
Sfrp1	0.0168298	-0.0617442	none
Snrpe	0.0837669	-0.0315325	none
Snrpf	0.105431	0.0293631	none
Sox11	-0.018261	-0.0379052	none
Stmn2	-0.0198087	-0.00608496	none
Svil	-0.00655719	0.0472292	none
Tma7	0.196008	0.0642117	none
Tmem258	0.277481	0.175877	none
Tuba1a	-0.0945211	-0.0868776	none
Tubb2b	0.0142868	-0.055019	none
Vcan	-0.0281267	-0.0295498	none
Adam33	-0.0286147	-0.0242001	none
Aebp1	-0.0417607	0.0249486	none
Akr1b8	-0.0176094	-0.0574678	none
Aldh1a2	-0.0300868	-0.0234644	none
Alox15	-0.00786489	-0.0217923	none
Amotl2	0.00799372	-0.020265	none
Antxr1	-0.0373556	0.000416277	none
Atf3	-0.0190627	-0.0397669	none
Bnc1	-0.0305194	-0.0203426	none
Bnc2	-0.0412273	-0.0182898	none
Bst2	-0.133861	-0.0167979	none
Btc	-0.00206916	0.0674673	none
4932438H23Rik	-0.0254146	-0.0138227	none
1500015O10Rik	-0.0323418	-0.0109741	none
Car11	-0.0241638	-0.00575077	none
Car9	-0.0247349	-0.0202412	none
Carns1	-0.0185127	-0.0190358	none
Cav2	-0.0132208	-0.0261824	none
Ccdc64	0.00509311	0.0239773	none
Ccdc80	-0.0443817	-0.065609	none
Cd151	0.0481961	0.00286441	none
Cd200	-0.0488269	-0.0043275	none
Cdh3	-0.0269729	-0.0252654	none
Cdon	0.0342357	-0.024056	none
Cfi	0.0690618	0.63294	mouse
Clic3	-0.0172646	-0.00160605	none
Col11a1	-0.028142	-0.0267572	none
Col9a2	-0.00759548	-0.0311859	none
Colec12	-0.0249184	-0.0261099	none
Cpe	-0.00182618	-0.0276566	none
Crb2	-0.00919797	-0.0272678	none
Crip1	-0.0447535	-0.142357	none
Cryab	-0.00990816	-0.0420245	none
Ctgf	0.00468889	0.0652022	none
Cyr61	-0.0338833	-0.0198695	none
Cystm1	0.101212	0.150929	none
Cytl1	-0.0988538	-0.00787066	none
Des	-0.0312869	-0.066335	none
Dlg2	-0.0205893	-0.00295357	none
Dock11	-0.0432553	-0.0563006	none
Efemp1	-0.0165465	-0.00688145	none
Egr1	-0.011179	0.144604	none
Eln	-0.0229323	0.0332806	none
Emp2	0.0210484	0.189626	none
Entpd2	-0.0121218	0.0122879	none
Ezr	-0.0481846	-0.0525375	none
Fam198a	-0.0179479	0.0567716	none
Fcho1	-0.0339541	-0.0190173	none
Fgf9	-0.0147234	-0.0191086	none
Fibin	-0.0169757	-0.0141127	none
Flrt2	-0.0208981	-0.0276877	none
Flrt3	0.118095	-0.0293141	none
Fmo1	0.165658	0.288766	none
Fos	-0.0794771	0.0213056	none
Fras1	0.0592731	0.0222918	none
Frem2	-0.0136783	0.0284546	none
Fxyd7	-0.0325578	-0.0154797	none
Galnt9	-0.0227804	-0.0046845	none
Gja1	-0.0424592	-0.0521435	none
Gpm6a	-0.0386272	-0.0175319	none
Hrh2	-0.035939	-0.0165528	none
Hspb7	-0.0259446	-0.0128981	none
Isl1	-0.0200795	-0.035224	none
Itga3	-0.0279576	0.00989767	none
Klk10	-0.0293945	-0.00984152	none
Krt19	0.159637	-0.00862247	none
Lama5	0.00519955	0.0833381	none
Lgals3bp	0.0721196	0.191773	none
Lhx9	-0.0286987	-0.0349593	none
Litaf	-0.0531153	0.0296207	none
Ly6e	-0.0781708	-0.10921	none
Ly6h	-0.0213867	-0.0124995	none
Mgp	-0.0565461	-0.016479	none
Mmel1	-0.0255443	-0.0180035	none
Mn1	-0.00413634	-0.0146748	none
Mpp6	0.0593873	0.12478	none
Msln	-0.0187973	-0.00308933	none
Myl7	-0.0257177	-0.0568692	none
Myrf	0.0464744	0.125841	none
Neo1	-0.0130716	0.0532467	none
Nfib	-0.0791972	-0.00635115	none
Npnt	-0.0304507	-0.000423873	none
Nr4a1	-0.0298084	-0.00255663	none
Nsg1	-0.0472468	-0.0469499	none
Ogn	-0.0328266	-0.00591263	none
Olfml1	-0.0212388	-0.0114866	none
Olr1	0.0151449	-0.0173357	none
Pappa	-0.0426869	-0.0113571	none
Pdpn	-0.0358712	-0.0138712	none
Pdzk1ip1	-0.000951892	-0.0696012	none
Pllp	-0.00420782	0.126337	none
Pmp22	-0.0778604	-0.092792	none
Podxl	-0.0383458	-0.0441984	none
Prkcdbp	0.0395829	-0.0627385	none
Procr	-0.0529757	-0.0298048	none
Ptgds	-0.0234019	0.00119154	none
Rab33a	-0.0513638	-0.0120376	none
Rassf7	0.107119	0.154955	none
Rec8	-0.0043272	0.0369334	none
Reep1	-0.0271624	-0.0164103	none
Rgma	-0.0135678	0.00476755	none
Rom1	0.0176276	0.0608641	none
Rprm	-0.0376985	-0.0136573	none
Rsrp1	-0.125697	0.0245666	none
Ryr2	-0.0273641	-0.0154329	none
Saraf	0.0705753	0.031253	none
Scg5	0.20043	0.00539589	none
Sema3b	0.0107846	0.0145808	none
Sema3d	-0.0250999	-0.023711	none
Sema6d	-0.0513676	-0.0788334	none
Sftpd	-0.016826	-0.00399982	none
Sgcd	-0.0384022	-0.00267273	none
Shroom3	0.0133278	0.0429238	none
Slc34a2	-0.0287717	-0.00467226	none
Slc7a4	-0.00387102	0.0150207	none
Slpi	-0.0115001	-0.0399125	none
Smpd3	-0.0259723	-0.0231608	none
Spock1	-0.0256515	-0.0111734	none
Spock2	-0.0213926	-0.00966293	none
Stox2	-0.0113864	0.00222314	none
Sulf1	-0.0270636	-0.0271942	none
Tekt3	-0.0319185	-0.00475454	none
Tgfb3	-0.02477	-0.0405853	none
Tgm1	-0.0229217	0.0742091	none
Thsd4	-0.012587	0.0023998	none
Tmem190	-0.0198975	-0.0056234	none
Tnni3	-0.0456158	-0.0108398	none
Tnnt2	-0.0269986	-0.0213115	none
Tob1	0.178575	0.119803	none
Uchl1	0.0125734	-0.0377243	none
Upk3b	-0.0370621	-0.0469634	none
Wasf1	-0.0188483	-0.0138804	none
Wnt2b	-0.00483064	-0.0102527	none
Wt1	-0.0322047	-0.045756	none
Zbtb7c	-0.0219576	-0.0163175	none
Acp5	-0.0601622	-0.0661602	none
Adgrf5	-0.0341755	-0.0535969	none
Adgrl4	-0.0241487	-0.0539549	none
Adm	-0.0543865	-0.057157	none
Afap1l1	-0.023927	-0.0421316	none
Akap12	-0.0760167	-0.0532096	none
Anxa2	0.105185	-0.0117396	none
Ap2s1	-0.147716	-0.11856	none
Aplnr	-0.067631	-0.0420978	none
App	-0.00609909	-0.00136232	none
Arhgef15	-0.00383995	-0.0436936	none
Bcl6b	-0.0091216	-0.0379576	none
Bmper	-0.0202942	-0.00841284	none
1700019D03Rik	-0.0794839	0.35296	none
1810011O10Rik	0.00400574	-0.00426478	none
Calcrl	-0.0368101	-0.0606441	none
Ccdc85b	-0.0185501	-0.0477491	none
Cd40	-0.0484053	-0.0158116	none
Cd93	-0.0563557	-0.0757192	none
Cdh5	-0.0628538	-0.0819589	none
Cldn5	-0.0457044	-0.0657627	none
Clec14a	-0.0329048	-0.0496435	none
Cd209f	-0.0526584	-0.0243949	none
Col4a1	-0.0391903	-0.0226124	none
Crhbp	-0.0681446	-0.010867	none
Cyyr1	-0.0430302	-0.0214627	none
Ddit4	-0.0450828	-0.0016126	none
Dnase1l3	-0.0970004	-0.0449133	none
Dusp5	0.000872291	-0.0173872	none
Dysf	-0.0372309	-0.0275836	none
Egfl7	-0.141523	-0.0623488	none
Ehd3	-0.0400722	-0.0745631	none
Elk3	-0.0477001	-0.0639538	none
Emcn	-0.0490398	-0.0603319	none
Eng	-0.0798024	-0.0987771	none
Esam	-0.0411681	-0.0636237	none
Ets1	-0.0334096	-0.0824049	none
F2r	-0.0444132	-0.0325542	none
F8	-0.019159	0.00717448	none
Fam167b	-0.0364152	-0.0663244	none
Fam198b	-0.0441107	-0.0130009	none
Fgf23	-0.0441957	-0.0100137	none
Flt1	-0.0439681	-0.0515808	none
Flt4	-0.0268888	-0.0589982	none
Fxyd6	-0.102685	-0.0460759	none
Fzd4	-0.0160527	-0.013745	none
Gng11	-0.098837	-0.00693497	none
Gpr182	-0.0366802	-0.00948587	none
Hapln1	-0.0213123	-0.0319357	none
Hspg2	0.00332403	0.0264704	none
Hyal2	-0.0138585	0.138524	none
Id1	0.0468659	-0.0465363	none
Igfbp4	0.0604564	0.277814	none
Il33	-0.0502937	-0.0181836	none
Kank3	-0.0161175	-0.0203876	none
Kcnk6	-0.0670874	-0.0460883	none
Kdr	-0.0521893	-0.0710321	none
Ldb2	-0.0733704	-0.0587495	none
Limch1	-0.038461	-0.0512721	none
Lpar6	-0.0349812	-0.00539987	none
Man1c1	-0.0457939	-0.0121378	none
Mmrn2	-0.0361903	-0.0554203	none
Mrc1	-0.0630625	-0.0703831	none
Myct1	-0.0579131	-0.0593812	none
Myl6	-0.00540002	-0.0309922	none
Myo10	-0.0406874	0.0510809	none
Nos3	-0.0193231	-0.0283755	none
Nostrin	-0.0302906	0.286896	none
Npdc1	-0.0370302	0.0141639	none
Npl	-0.157403	-0.0553039	none
Npr1	-0.040601	-0.0567634	none
Nrn1	-0.0350265	0.556096	mouse
Nrp2	-0.0593421	-0.0632197	none
Oit3	-0.0500358	-0.0668004	none
Pcdh17	-0.0455809	-0.0580645	none
Pde2a	-0.0250537	-0.056424	none
Pla2g16	0.13281	-0.0588916	none
Plk2	-0.0124528	0.00227579	none
Plpp3	0.0315238	0.00189039	none
Pltp	-0.0372435	-0.0372882	none
Plvap	-0.0519618	-0.0642502	none
Prcp	-0.0142185	-0.0536744	none
Ptprb	-0.035855	-0.0491627	none
Ramp2	-0.0619401	-0.0811966	none
Ramp3	-0.0340521	-0.0230286	none
Rasgrp3	-0.0570847	-0.0469263	none
Robo4	-0.0389189	-0.0464753	none
S100a16	0.0842229	0.02067	none
S1pr1	0.0523376	0.145563	none
Sgk1	-0.0679795	-0.00779811	none
Shc1	0.0293453	-0.034868	none
She	-0.0064512	-0.0437046	none
Slc27a3	0.0578681	0.00401948	none
Slc7a8	-0.0581115	-0.00660731	none
Slc9a3r2	0.0470571	0.0136113	none
Sncg	-0.0337524	-0.0265612	none
Snrk	-0.0416231	0.00744846	none
Stab1	-0.0547356	-0.023454	none
Stab2	-0.0582304	-0.0498164	none
Tcn2	-0.0178225	0.0456569	none
Tek	-0.0574863	-0.0470115	none
Tgfbr2	-0.00396002	0.00964808	none
Tiam1	-0.0288369	-0.0165731	none
Tie1	-0.0492996	-0.0630517	none
Timp1	-0.147542	-0.0254191	none
Timp3	-0.0249339	-0.0563648	none
Tm4sf1	-0.0287337	-0.0354902	none
Trp53i11	0.000119437	-0.051368	none
Tspan7	0.102113	0.0773749	none
Vamp5	0.0542052	-0.141335	none
Acy3	-0.00456012	0.1675	none
Arhgap9	-0.0429228	-0.0777184	none
Arrb2	-0.0848977	-0.0476699	none
Cd34	-0.0562439	-0.0990001	none
Cd48	-0.0596914	-0.0725665	none
Cd52	-0.0592586	-0.0965899	none
5430427O19Rik	-0.0437414	-0.0274554	none
Cyba	0.0516241	-0.0121523	none
Dock2	-0.0642682	-0.0682793	none
Fau	0.17382	0.108416	none
Gapt	-0.0495735	-0.0167488	none
Itm2a	-0.104078	-0.113337	none
Jchain	-0.0320399	-0.0105016	none
Ldhb	0.00122419	0.184818	none
Lsp1	-0.0812526	-0.103858	none
Matk	-0.0518835	-0.0239676	none
Mpo	-0.0511238	-0.0833983	none
Nkg7	-0.0524234	-0.0354429	none
Parvg	-0.0673267	-0.0588946	none
Pld4	-0.0375968	-0.0559468	none
Pram1	-0.0426407	-0.0255653	none
Ptpn7	-0.0756671	-0.0853606	none
Pycard	-0.100183	-0.119058	none
Rpl11	0.25579	0.125171	none
Rpl12	0.173751	0.13387	none
Flt3l	0.216832	-0.048642	none
Rpl15	0.177228	0.0970872	none
Rpl18a	0.18118	0.118822	none
Rpl22	0.231249	0.0981085	none
Rps12-ps3	0.259033	0.0953992	none
Rps27a	0.214793	0.134951	none
Rps9	0.224956	0.103486	none
S100b	-0.0422396	0.0566137	none
Sell	-0.0536915	-0.0236959	none
2020-09-06	-0.102339	-0.0572802	none
Smim24	0.0841942	-0.0428006	none
Spink2	-0.0635243	-0.0110181	none
Taok3	-0.101616	0.072945	none
Traf3ip3	-0.0394176	-0.0639645	none
Abcb10	-0.129962	0.00191751	none
Add2	-0.140305	-0.126425	none
Ak1	-0.111709	-0.0241724	none
Ammecr1	-0.11288	-0.0258513	none
Ank1	-0.168206	-0.0627189	none
Arv1	-0.0580702	0.0236306	none
Atpif1	0.0748704	-0.13504	none
1700037H04Rik	-0.123914	-0.111454	none
Cast	-0.0948193	-0.0321409	none
Cd36	-0.269531	-0.0592006	none
Cd82	-0.0225786	0.0300125	none
Chac2	-0.123993	-0.0603433	none
Cnrip1	-0.133539	-0.0905378	none
Dhfr	-0.125631	0.091028	none
Dnaja4	-0.132651	-0.0140681	none
Dnajc9	-0.157873	-0.108172	none
Eci3	0.141156	-0.0103614	none
Eef1e1	-0.0340286	-0.005536	none
Epor	-0.162136	-0.108772	none
Fah	0.0834591	0.430009	none
Fam178b	-0.102352	-0.0144658	none
Fen1	-0.123503	-0.0469171	none
G0s2	-0.0933066	0.388691	none
Gar1	-0.100417	0.0210204	none
Gata1	-0.222636	-0.131449	none
Gfi1b	-0.171142	-0.110252	none
Gins2	-0.115802	0.0170764	none
Hebp1	-0.00292243	-0.117177	none
Hmga1	-0.107515	-0.0165319	none
Hmgn5	-0.0819931	0.0763496	none
Hsp90aa1	-0.0788538	-0.0374043	none
Icam4	-0.156859	-0.150059	none
Itga4	-0.131418	-0.105882	none
Kcnh2	-0.112456	0.038925	none
2810417H13Rik	-0.26365	-0.0142269	none
Klf1	-0.134554	-0.169815	none
Lmo2	-0.135979	-0.175101	none
Lrr1	-0.0914797	-0.00910747	none
Lxn	-0.192236	-0.0849037	none
Mboat2	-0.106473	-0.0188554	none
Mcm4	-0.0675503	-0.0712906	none
Mcm7	-0.113265	-0.0280829	none
Metap2	-0.0268651	-0.107621	none
Minpp1	-0.134108	0.0494273	none
Mllt3	-0.160023	-0.121746	none
Mrpl2	-0.00389597	0.0660573	none
Myc	-0.100911	-0.0578704	none
Narf	-0.255563	-0.112239	none
Nmnat3	-0.0954864	-0.0971843	none
Nsmce2	-0.0653347	-0.0153614	none
Paics	-0.00376104	0.0026928	none
Pcna	-0.119588	-0.066458	none
Pklr	-0.0150635	0.0596776	none
Pnmt	-0.0617625	-0.00565667	none
Ran	-0.0838549	-0.0487893	none
Rexo2	-0.09764	-0.0482432	none
Rfc4	-0.105296	-0.0307574	none
Gm3550	0.228089	0.0208495	none
Rpl4	0.14948	0.0501178	none
Rpl8	0.14665	0.0314268	none
Rps5	0.227737	0.107381	none
Rps6	0.189166	0.034728	none
S100a6	-0.213872	-0.0644286	none
Slc25a21	-0.0839587	-0.0441165	none
Slc38a5	-0.173225	-0.100112	none
Slc43a3	-0.0839877	-0.136933	none
Snrpb	-0.0591707	-0.0673714	none
Sri	-0.136861	-0.12397	none
Srsf7	-0.113843	-0.0629646	none
Syngr1	-0.0913401	-0.0145677	none
Taf9	0.0563834	-0.0148838	none
Tfrc	-0.210471	-0.0703516	none
Tk1	-0.170465	0.0473173	none
Tmem14c	-0.093253	-0.08428	none
Tspan17	0.0519097	-0.000230824	none
Ubac1	-0.243998	-0.0982705	none
Wdr4	-0.0300859	-0.0240259	none
Ackr1	-0.175227	-0.0884831	none
Alad	-0.161432	-0.188989	none
Anp32e	-0.10313	-0.0665529	none
6030468B19Rik	-0.223274	-0.104053	none
Cpox	-0.212738	-0.0750132	none
Epb42	-0.262641	-0.0997504	none
Fech	-0.266721	-0.130079	none
H1f0	-0.0899668	0.109112	none
Hmbs	-0.317362	-0.118033	none
Mgst3	-0.209924	-0.139648	none
Nusap1	-0.18588	-0.0769596	none
Rad23a	-0.254003	-0.0596883	none
Rhd	-0.160595	-0.203258	none
Selenbp1	-0.304869	0.191655	none
Slc25a39	-0.247626	0.123368	none
Slc4a1	-0.334309	-0.143124	none
Smox	-0.188205	-0.0964631	none
Spta1	-0.163959	-0.0919462	none
Tspo2	-0.183531	-0.119764	none
Tuba1b	-0.295139	-0.0841858	none
Tubg1	-0.151601	-0.00752249	none
Ucp2	-0.325704	-0.222889	none
Uros	-0.181628	-0.102237	none
Arl4a	-0.209404	-0.0952967	none
Bnip3l	-0.291157	-0.144359	none
Bpgm	-0.263094	-0.144159	none
Tmcc2	-0.124191	-0.0897798	none
Asic4	-0.0258966	-0.0333653	none
Gypa	-0.195065	-0.171007	none
Hbb-y	-0.127656	-0.147517	none
Hbq1a	-0.213379	-0.0513999	none
Hba-x	-0.283379	-0.128474	none
Smim1	-0.0522101	-0.109629	none
Abcg3	-0.0744195	-0.025233	none
Abi3	-0.0702162	-0.0881459	none
Acvrl1	-0.0579783	-0.0363361	none
Adap2	-0.0747607	0.00535554	none
Anxa1	-0.0866237	-0.0406153	none
Arl4c	-0.0515682	0.00211556	none
Arpc3	-0.0211933	-0.134501	none
Arpc5	-0.141759	-0.147085	none
Asah1	-0.0761344	0.0621132	none
Atp1b1	0.114819	0.279321	none
Axl	-0.0913036	-0.0839945	none
B2m	0.0107076	0.159107	none
I830077J02Rik	-0.093974	-0.0352918	none
BC028528	-0.0674167	-0.0351371	none
C1qa	-0.104561	-0.0814247	none
C1qb	-0.106592	-0.0818725	none
C1qc	-0.105749	-0.0788067	none
C3ar1	-0.0455576	-0.0523577	none
Casp1	-0.0631075	-0.0498516	none
Ccl4	-0.0381387	-0.0256297	none
Ccr1	-0.0736812	-0.0185838	none
Cd209c	-0.0365179	-0.0097782	none
Cd300a	-0.0758098	-0.0734001	none
Siglecf	-0.0793045	-0.0168022	none
Cd4	0.0944968	-0.0139186	none
Cd44	-0.122463	-0.0691908	none
Cd5l	-0.0958882	-0.0576412	none
Cd63	0.150644	0.0638615	none
Cd84	-0.0778307	-0.0605417	none
Cd86	-0.0644608	-0.062249	none
Cfp	-0.101807	-0.0660453	none
Cmklr1	-0.0590587	-0.0237002	none
Creg1	-0.0447088	-0.141755	none
Csf1r	-0.0922116	-0.0797055	none
Cst3	0.061796	-0.0796482	none
Ctsb	-0.0127638	0.0693517	none
Ctsc	-0.100872	-0.0828611	none
Ctss	-0.0969269	-0.0807509	none
Cybb	-0.0893349	-0.0346763	none
Cyth4	-0.0586252	-0.0741592	none
Dram2	-0.0319514	-0.0302453	none
Ebi3	-0.0388349	-0.0626766	none
Epb41l2	-0.0139651	-0.0417215	none
Epb41l3	-0.0383845	-0.0249707	none
Evl	-0.0338986	-0.0348718	none
Fabp3	-0.0542763	0.0383627	none
Fabp5	0.067829	0.491994	none
Fam49a	-0.0675508	-0.0180575	none
Fcgr4	-0.092472	-0.0560291	none
Fcgrt	0.0790323	-0.0162216	none
Fgd2	-0.0476072	-0.0191815	none
Fgl2	-0.0800459	-0.0233291	none
Folr2	-0.0949172	-0.0556004	none
Fpr1	-0.0634137	-0.0182428	none
Fuca1	-0.0400375	-0.0430524	none
Gfra2	-0.0516273	-0.0393775	none
Gimap1	-0.0480862	-0.0880228	none
Glipr1	-0.0906957	-0.0660589	none
Glul	0.105813	0.155183	none
Gpbar1	-0.0531368	-0.0249528	none
Gpnmb	-0.024487	-0.015294	none
Gpr137b	-0.0344731	-0.018523	none
Gpr34	-0.0711958	-0.0211579	none
Gpr65	-0.0632188	-0.0448425	none
Grn	-0.0340683	-0.0275951	none
Havcr2	-0.0567628	-0.0166609	none
Hck	-0.0677352	-0.0319606	none
Hcls1	-0.0718634	-0.08149	none
H2-DMa	-0.0868936	-0.0364966	none
H2-Ab1	-0.0650717	-0.00868469	none
Hmox1	-0.0879304	-0.0961588	none
Hpgds	-0.108602	-0.0601709	none
Ifi44l	-0.0541364	-0.0214931	none
Ifit3	-0.0216288	-0.0324761	none
Ift74	-0.0599558	0.00393476	none
Igsf6	-0.0898884	-0.0662466	none
Il10ra	-0.0676214	-0.0378237	none
Il18	-0.0615078	-0.0548065	none
Iqgap1	-0.085851	-0.0793161	none
Irf8	-0.0417249	-0.0578695	none
Isg15	-0.0880033	-0.0672609	none
Itln1	-0.0675107	-0.000388913	none
Itm2b	0.0986405	0.183769	none
Kcnab1	-0.0489551	-0.00830574	none
Kctd12	-0.0817624	-0.068037	none
Lcp1	-0.117931	-0.0941683	none
Lcp2	-0.0759538	-0.0551466	none
Lgmn	-0.0904803	-0.0900744	none
Lilra6	-0.0586726	-0.0196172	none
Lipa	-0.0170666	0.22705	none
Lrrc25	-0.0570869	-0.0600322	none
Ly86	-0.0908747	-0.0582503	none
Ly96	-0.0908195	-0.0354669	none
Mafb	-0.0264234	-0.0649177	none
2020-03-01	-0.0619457	-0.0251331	none
Marco	-0.0715854	-0.0450945	none
Mcoln1	-0.0526806	0.033127	none
Ms4a7	-0.107646	-0.0301041	none
Msr1	-0.0545265	-0.0611241	none
Mx1	-0.0387392	-0.0104679	none
Myo1f	-0.0713624	-0.0580231	none
Nabp1	-0.0523041	0.0343731	none
Nckap1l	-0.0787744	-0.0610635	none
Ninj1	0.115018	0.0850123	none
Npc2	0.0676184	0.07874	none
Nr1h3	0.085618	0.0118485	none
Oaz1	-0.259595	-0.247582	none
Ostf1	-0.0739199	-0.126752	none
P2ry13	-0.0571736	-0.0335117	none
Pdk4	-0.0333215	0.0600214	none
Pla2g15	-0.064916	0.0233511	none
Pla2g7	0.0102483	0.113749	none
Pld3	0.0552483	0.042918	none
Ppt1	-0.100961	-0.0422502	none
Prkcb	-0.0811844	-0.0379789	none
Psap	0.0436531	0.0609995	none
Psmb9	-0.0861308	-0.0594411	none
Ptprc	-0.0709252	-0.0622857	none
Ptprj	0.0290465	0.0103476	none
Rab20	-0.059962	0.0971611	none
Rbp7	-0.0730127	-0.00587058	none
Rgs1	-0.0749706	-0.0246849	none
Rnaset2b	-0.0395331	-0.0220028	none
S100a11	0.013037	-0.0766616	none
Samhd1	-0.0806922	-0.0660913	none
Samsn1	-0.0765931	-0.0887059	none
Sat1	0.0506763	-0.092944	none
Scimp	-0.0755669	-0.0270113	none
Scn1b	-0.0103471	-0.00446999	none
Sdc3	-0.0584384	-0.0660002	none
Siglec1	-0.0684998	-0.0231251	none
Siglece	-0.0510598	-0.0365246	none
Slc15a3	-0.0348261	-0.0573835	none
Slc37a2	-0.0330877	-0.0382129	none
Slc40a1	-0.0885069	0.0382681	none
Slc7a7	-0.0671911	-0.0193763	none
Slco2b1	0.131546	-0.0297112	none
Smpdl3a	0.0688611	-0.0398014	none
Spic	-0.0598484	-0.0544149	none
Sucnr1	-0.0418718	-0.00966734	none
Tgfbi	0.0969562	-0.0517133	none
Timd4	-0.0850517	-0.0599471	none
Tmigd3	-0.0790386	-0.0143358	none
Tnfrsf1b	-0.0652896	-0.02289	none
Tpp1	-0.0213227	0.0818909	none
Tyrobp	-0.0989517	-0.122099	none
Vcam1	0.120021	0.150764	none
Vsig4	-0.0745568	-0.0335546	none
Wwp1	0.0355771	0.0805811	none
Xaf1	-0.0527446	-0.0311846	none
Aldoa	-0.164598	-0.0260962	none
Alox12	-0.0301501	-0.0350781	none
Arpc2	-0.117094	-0.0479047	none
Arpc4	-0.0680745	-0.099279	none
Atp2a3	-0.0440179	-0.0305488	none
Bank1	-0.0301544	-0.0492513	none
Bid	0.0156432	0.0777887	none
Bin2	-0.074227	-0.102431	none
G6b	-0.0454786	-0.0230409	none
Cap1	0.00381402	-0.0497446	none
Cd69	-0.0377515	-0.0292336	none
Cdip1	0.0161011	0.0961423	none
Cfl1	-0.0421018	-0.168509	none
Clic1	0.022744	-0.258274	none
Cmtm5	-0.0457543	-0.0122466	none
Csk	-0.0246901	-0.0118084	none
Ctsw	-0.0378787	-0.00469081	none
Cxcr4	-0.0545661	-0.0128779	none
Dapp1	-0.0461574	-0.0274084	none
Dnm3	-0.0264069	-0.0134739	none
Elf1	-0.0662692	-0.0910783	none
F13a1	-0.0268999	-0.0590543	none
Fam212a	-0.0835415	-0.174471	none
Fermt3	-0.104708	-0.106261	none
Fli1	-0.0793155	-0.067307	none
Gm3839	0.109039	0.0247126	none
Gata2	-0.0584362	-0.0353097	none
Gp1ba	-0.0290735	-0.0180496	none
Gp6	-0.0293353	-0.014008	none
Gp9	-0.0331092	-0.0607356	none
Hacd4	-0.0732374	-0.0780348	none
Hpse	-0.0353778	-0.0099326	none
Itga2b	-0.038939	-0.0450946	none
Lat	-0.0361735	-0.0423868	none
Lcn2	-0.0306737	-0.00669237	none
Limd2	-0.110099	-0.0144162	none
Med12l	-0.0337069	-0.018534	none
Mef2c	-0.104518	-0.13745	none
Mfng	-0.0821165	-0.0732903	none
Mgll	-0.0349472	-0.0542544	none
Mmrn1	-0.0301624	-0.04259	none
Naa38	0.0345504	0.0402226	none
Ncf4	-0.0783178	-0.127304	none
Nrgn	-0.0567911	-0.0741783	none
P2rx1	-0.0406706	-0.0432617	none
Pdlim1	0.184745	0.120806	none
Pecam1	-0.0694249	-0.0742358	none
Pkm	-0.0971889	-0.11468	none
Plek	-0.095603	-0.056616	none
Ppbp	-0.0367086	-0.00881897	none
Ppp1r18	-0.076266	-0.0897095	none
Pstpip2	-0.0566385	-0.0130452	none
Ptpn6	-0.0477573	-0.0766746	none
Rab27b	-0.0342439	-0.0373755	none
Rasgrp2	-0.0568789	0.000254932	none
Rgs18	-0.0585514	-0.0625688	none
Rgs19	-0.0848398	-0.0717604	none
Rilpl2	-0.00151597	-0.0745606	none
Selp	-0.0143563	-0.012713	none
Serpinb1a	-0.0197785	-0.048468	none
Sla	-0.0815386	-0.0561164	none
Slc37a1	-0.0345603	-0.0206255	none
Spx	-0.0291571	0.102324	none
Tagln2	-0.0536119	-0.00612733	none
Tbxas1	-0.0595456	-0.039584	none
Tmem40	-0.0257942	-0.0312717	none
Treml1	-0.0288084	-0.0402998	none
Unc13d	-0.036927	-0.0144725	none
Was	-0.0734095	-0.07655	none
Ly6g6f	-0.0209775	-0.0188785	none
0610040J01Rik	0.0772498	0.427403	none
Aass	0.10109	0.39005	none
Abca8b	0.0979129	0.344959	none
Abcc2	0.28432	0.369451	none
Abhd14b	0.137251	0.43743	none
Acaa2	0.234786	0.521823	none
Acadm	0.0909164	0.441339	none
Afm	0.250516	0.387486	none
Agmat	0.226422	0.46162	none
Agpat2	0.14068	0.297034	none
Agt	0.730066	0.598884	none
Alb	0.665501	0.767922	none
Aldh1b1	0.125464	0.534512	none
Aldh8a1	0.295869	0.370365	none
Aldob	0.777318	0.763015	none
Angptl3	0.681428	0.579936	none
Anpep	0.470496	0.311834	none
Apoc4	0.59942	0.738426	none
Apof	0.141404	0.612543	none
Apoh	0.825282	0.710075	none
Aqp11	0.227937	0.39854	none
Asgr2	0.689861	0.418364	none
Bco1	-0.0179296	0.184113	none
Bdh1	0.141701	0.556538	none
Bhmt2	0.408522	0.471666	none
C130074G19Rik	0.440991	0.478023	none
C1rl	0.171971	0.294449	none
C3	0.529835	0.657873	none
C8g	0.133686	0.601567	none
Cald1	0.181095	0.297088	none
Car3	-0.0345956	0.342895	none
Cdo1	0.424645	0.373252	none
Chchd10	0.109404	0.356686	none
Cldn1	0.446262	0.393368	none
Col18a1	0.182143	0.379955	none
Cpb2	0.563809	0.689235	none
Cth	0.130996	0.358072	none
Cyp2d26	0.0913049	0.387841	none
Cyp51	0.255095	0.39148	none
Ddt	0.0238758	0.636493	mouse
Dnajc12	0.316373	0.209799	none
Dnajc22	0.201443	0.435908	none
Elovl6	0.250267	0.274167	none
F10	0.514446	0.636875	none
F2	0.776281	0.747657	none
Fabp2	-0.00598495	0.348897	none
Fads6	0.113186	0.363459	none
Fam46a	-0.0108919	0.334311	none
Fga	0.811177	0.804972	none
Fgb	0.863536	0.840216	none
Fgg	0.842964	0.844863	none
Fxyd1	0.544054	0.531639	none
Galm	0.17256	0.223147	none
Gjb1	0.532008	0.768583	none
Gnmt	0.153891	0.441068	none
Gpd1	0.236461	0.395062	none
Grb10	0.0118816	0.478875	none
Grhpr	0.205636	0.468698	none
Gstt2	0.0513558	0.388602	none
Gstz1	0.158771	0.487588	none
Gys2	0.172241	0.380053	none
Hadh	0.0511814	0.461475	none
Hc	0.344895	0.55029	none
Hmgcs2	0.64407	0.761747	none
Hpn	0.597982	0.628409	none
Hpx	0.668347	0.741423	none
Hsd17b2	0.511783	0.569362	none
Hsp90b1	0.141344	0.302512	none
Il1r1	-0.00609754	0.261889	none
Itih4	0.155914	0.468226	none
Itih5	0.0327703	0.287116	none
Kitl	0.0533491	0.133998	none
Klf15	0.190487	0.372214	none
Ldlr	0.158584	0.271157	none
Leap2	0.501637	0.438042	none
Lgals2	0.286496	0.279682	none
Lipc	0.679642	0.326638	none
Lsr	0.218034	0.301182	none
2020-03-01	0.177804	0.468103	none
Mmp19	-0.0210478	0.31785	none
Mogat2	0.112954	0.436278	none
Morc4	0.11061	0.423758	none
Mpc2	0.394292	0.448734	none
Mpzl2	0.230131	0.293192	none
mt-Co2	0.473497	0.418429	none
Ndufa6	0.0760456	0.318101	none
Npb	0.0784171	0.248168	none
Nsdhl	0.123606	0.320424	none
Otc	0.357474	0.551896	none
P4hb	0.332108	0.475829	none
Pah	0.668768	0.406379	none
Pcolce2	0.293985	0.423045	none
Pdia5	0.155932	0.286496	none
Pdzk1	0.350285	0.332624	none
Phlda2	0.113336	0.367024	none
Pid1	0.213619	0.482718	none
Pipox	0.277654	0.305652	none
Plg	0.139143	0.759624	mouse
Plpp2	0.0265745	0.232695	none
Proz	0.273673	0.465815	none
Psph	0.158635	0.31895	none
Pxmp2	0.0582481	0.4443	none
Rogdi	-0.0337229	0.391297	none
Rtp3	-0.00106264	0.45473	none
Saa4	0.335915	0.454518	none
Scp2	0.240247	0.363993	none
Sec14l2	0.0213959	0.292114	none
Sema4g	0.351481	0.455302	none
Serpinf1	0.621549	0.487919	none
Serpinf2	0.776059	0.846723	none
Sfxn2	0.0622296	0.398141	none
Shbg	0.303229	0.364731	none
Shmt1	0.00185042	0.492622	none
Slc13a3	-0.0201896	0.387723	none
Slc27a2	0.307857	0.532553	none
Slc6a13	0.0212209	0.24189	none
Smlr1	0.789987	0.618204	none
Soat2	0.323537	0.432751	none
Sord	0.317371	0.329272	none
Spink1	0.47027	0.717087	none
Tff3	0.23447	0.478227	none
Thpo	0.230852	0.194503	none
Tmem205	0.317145	0.499161	none
Tmprss6	0.162943	0.461481	none
Tnnc1	0.153549	0.261886	none
Ttc38	0.142327	0.288258	none
Upb1	0.0292764	0.438217	none
2900026A02Rik	0.094826	0.152407	none
Adam32	-0.00514241	0.118979	none
Adamts9	-0.031596	0.017375	none
Arhgef16	0.0675112	0.105249	none
Chmp4c	0.116528	0.222403	none
Cldn3	0.0589185	0.07683	none
Cldn4	0.0202654	0.0537068	none
Cldn7	0.0208981	0.0951145	none
Clic6	0.00648003	0.0816227	none
Crb3	0.211908	0.166158	none
Ctxn1	-0.00199323	-0.00575924	none
Cyb561	0.0610259	0.0503571	none
Dsg2	0.0758157	0.131008	none
Enah	0.114658	0.110659	none
Epcam	0.0708485	0.09097	none
Fblim1	-0.0208121	-0.000875827	none
Fermt1	-0.0221915	0.0620347	none
Flywch2	0.0249545	0.0135185	none
Foxa2	0.198202	0.308725	none
Fxyd2	0.602531	0.0778995	human
Greb1	0.170137	0.267282	none
Hes1	0.0763425	0.152554	none
Igfbp2	0.242408	0.132986	none
Kdf1	0.0600366	0.0438584	none
Lurap1l	0.0592958	0.279603	none
Mapk13	0.0805869	0.110101	none
Marveld3	0.129942	0.0478051	none
Mllt4	0.123055	0.0877555	none
Nav2	0.244187	0.151072	none
Ncald	0.0533305	0.227692	none
Nrep	0.25653	0.164609	none
Pamr1	-0.0424679	0.0711016	none
Pla2g1b	0.159326	0.0600836	none
Ppp1r1a	0.103615	0.138113	none
Prss23	0.00328141	0.0107045	none
Prss8	0.0513338	0.158125	none
Ptprf	0.169413	0.303396	none
Pyy	0.0273742	0.0309781	none
Scube3	0.0287716	0.0609793	none
Shank2	0.169995	0.134328	none
Smim22	0.00321379	0.252149	none
Sox13	0.126044	0.0703859	none
Sox4	0.0384722	-0.00371576	none
Spint1	0.0290727	0.0696688	none
Spint2	0.0323381	0.155683	none
Spon1	-0.00852502	0.0507207	none
St8sia3	0.0778088	0.185455	none
Steap2	0.381095	0.165871	none
Tmc4	0.0138576	-0.0214678	none
Tmem27	0.0190938	0.0553632	none
Vnn1	0.112311	0.1371	none
Wfdc2	0.000985755	0.0399759	none
Abcc9	-0.0302098	-0.0530563	none
Adamts2	-0.0460616	-0.0270771	none
Ahnak	0.102488	-0.0112556	none
Arap2	0.0185349	-0.0443205	none
Bmp5	-0.0356239	-0.0366147	none
Ccnd2	-0.0562322	-0.0385766	none
Cnn2	-0.0527589	-0.149381	none
Col6a1	-0.0352899	-0.0587245	none
Col6a2	-0.0827502	-0.05121	none
Cygb	0.0496665	-0.028546	none
Ednra	-0.0512347	-0.0292541	none
Efna5	-0.00548074	-0.0556882	none
Fzd1	-0.0402997	-0.0165051	none
Gdf2	-0.0161604	-0.06142	none
Gucy1b3	-0.0421461	-0.0415398	none
Igfbp3	-0.0784849	-0.0589938	none
Kcnj8	0.0707553	-0.0501535	none
Lbh	-0.134368	-0.0877886	none
Lhfp	-0.0549615	-0.0410866	none
Lpar4	-0.0146555	-0.0690543	none
Map1lc3a	0.0202659	0.00644734	none
Pam	0.0406126	-0.050041	none
Pde1a	-0.0464275	-0.051423	none
Pdlim2	0.0205588	-0.058873	none
Phactr2	-0.0618134	-0.0746119	none
Raph1	0.145001	0.214875	none
Rarres2	0.457529	0.0120673	none
Rbp1	0.136993	0.258175	none
Rem1	0.000409902	-0.0365162	none
Rps6ka6	0.0330429	-0.000299051	none
Rps7	0.229037	0.10525	none
Selm	0.0517298	-0.0784495	none
Snai2	0.00647388	-0.047688	none
Sod3	-0.0172732	-0.0382902	none
Tgfb1i1	-0.0853107	-0.0723793	none
Tnfrsf11b	-0.00899737	-0.0334875	none
Tns3	0.0382882	-0.0555317	none
Wnt2	-0.0219224	-0.0349658	none
Zeb2	-0.153622	-0.1324	none
Auts2	0.0483283	0.0545579	none
Bambi	0.100273	-0.00597414	none
Cacnb3	-0.0063335	-0.0327021	none
Clip3	0.00658637	-0.0548088	none
Copz2	0.00585171	-0.0285865	none
Crabp1	-0.0374624	-0.0274936	none
Dcakd	0.024482	0.146407	none
Efemp2	-0.0493855	-0.0314159	none
Epha4	-0.0205157	-0.0493293	none
Fbn2	-0.0195073	-0.0642978	none
Fgfr1	-0.0396072	-0.026946	none
Gli3	-0.0193599	-0.0259738	none
Gpc6	0.049737	-0.036526	none
Gpx7	0.178858	0.035851	none
Hlx	-0.0345276	-0.0770787	none
Hnrnpa1	0.0202519	-0.033607	none
Marcksl1	0.0651318	-0.0689686	none
Mfap4	-0.0912968	-0.0570938	none
Mmp2	-0.0336096	-0.0659423	none
Nfatc4	-0.0286569	-0.0322502	none
Ngfrap1	0.274855	0.312249	none
Nr2f1	-0.0365495	-0.0544374	none
Pafah1b3	-0.0575153	0.0505369	none
Pdlim7	-0.0503222	0.0121316	none
Plat	-0.0320644	-0.0420422	none
Prmt1	0.0270025	0.0136456	none
Prnp	-0.0252698	-0.0771456	none
2020-09-07	-0.172428	-0.0822216	none
Shisa3	-0.00501415	-0.0413465	none
Sulf2	0.0648122	-0.0380907	none
Tmem119	-0.0235424	-0.0483619	none
Aif1l	0.0276422	-0.0124768	none
Amer1	0.00990587	-0.0295092	none
Aplp1	0.0114615	0.0349914	none
Aprt	0.124639	0.170121	none
Arhgap22	-0.0197558	0.0208194	none
B3gnt9	0.0153876	-0.0366349	none
Barx1	0.00185457	-0.0226404	none
Bcam	0.146843	0.0424587	none
Bcar3	0.0882021	0.0711464	none
Cdh11	-0.00604124	-0.0458224	none
Dctn6	-0.0472953	-0.0592064	none
Ddr1	0.0478704	-0.00461507	none
Fam162a	0.353285	0.10115	none
Fbln1	0.116337	0.00353254	none
Fbln2	-0.0565838	-0.0637209	none
Fgf5	-0.00745903	-0.0217051	none
Fkbp3	0.0413778	0.00263962	none
Flnc	-0.0136362	-0.0635344	none
Fmod	-0.0213732	-0.0194215	none
Gata4	0.00890486	-0.0702933	none
Ift43	0.0945028	0.0192125	none
Igfbp5	-0.0488713	-0.0420784	none
Jsrp1	-0.0011988	-0.0137959	none
Krt7	0.00853651	-0.0166093	none
Ktn1	0.0685472	0.0267662	none
Lrrn4	-0.00929371	-0.0279703	none
Megf6	-0.0216874	-0.0210683	none
Nasp	-0.0776891	0.00462162	none
Ntf5	-0.0275602	-0.039812	none
Nxph3	-0.01332	-0.0111561	none
P3h4	0.0300043	-0.000116915	none
P4ha2	0.00828095	0.006589	none
Pcbp4	0.0191979	0.0541794	none
Plce1	-0.0131406	0.013668	none
Plp2	-0.0302137	0.0160203	none
Plxna4	-0.0258987	-0.0398094	none
Pnoc	-0.0157165	-0.0339001	none
Ppfibp2	0.103005	0.127333	none
Rab34	0.0824018	0.0780477	none
Rhou	0.0568954	0.0407151	none
Rnf182	-0.0103572	-0.018467	none
Rpp25	-0.0265074	-0.0298583	none
Rspo1	-0.0154971	-0.0165073	none
Smtnl2	-0.0167687	-0.00585021	none
Sv2a	-0.0202052	-0.0044657	none
Syne2	0.0157056	-0.0389836	none
Tbx18	-0.0027522	-0.0168038	none
Tgfb2	-0.013142	-0.0508684	none
Tmem108	-0.00832117	-0.0541906	none
Tmem132a	0.0033164	0.0235733	none
Tmem151a	-0.0061098	-0.0347664	none
Tmem98	0.0436396	-0.0338207	none
Tsc22d1	-0.0300798	0.14816	none
Ttc3	0.213818	0.0492288	none
Upk1b	0.0135789	-0.0297125	none
Wisp1	-0.0252277	-0.0431174	none
Wls	-0.0386796	-0.0825903	none
Wwc2	0.103824	-0.0294032	none
Zfp579	0.00781172	0.0177978	none
4931406P16Rik	-0.0115246	-0.0573667	none
Abhd6	0.11079	0.0440133	none
Amotl1	-0.0066565	0.0329059	none
Anxa5	0.0875496	-0.0519081	none
Aqp1	-0.0942844	-0.0708422	none
Arap3	-0.0265125	-0.0544159	none
Arhgap29	0.0285383	-0.0276601	none
Arhgap31	-0.0187394	-0.0691569	none
Armcx4	0.0078427	-0.0455093	none
Bace2	-0.0490657	-0.0175688	none
Bik	0.0170007	-0.0454612	none
Bmp2	0.0791458	-0.0520567	none
Btnl9	-0.0230775	-0.044803	none
Calm1	-0.0102674	-0.0811129	none
Cd81	-0.0612123	-0.0234582	none
Cda	0.0439239	0.0931108	none
Cdc42bpb	0.0295893	0.100945	none
Cdc42ep2	0.00706112	-0.0458123	none
Chst7	0.0409671	-0.0318603	none
Clec1b	-0.0799485	-0.069237	none
Clec4g	-0.02603	-0.0406359	none
Cmtm3	0.062973	-0.106108	none
Cracr2b	-0.0318821	-0.0442954	none
Cxcl16	-0.0125812	-0.050033	none
Dchs1	-0.025239	-0.0505885	none
Degs1	-0.045771	0.0449334	none
Dlc1	0.0685106	0.0680082	none
Dll4	-0.0289789	-0.012535	none
Dok4	0.0350431	-0.0371832	none
Dpp4	0.076711	0.0146056	none
Dpysl3	-0.00428108	-0.034064	none
Efna1	0.211897	0.0103394	none
Epas1	0.00510065	0.0633035	none
Ephb4	0.0788134	0.0847619	none
Erg	-0.0409979	-0.0445933	none
Ets2	-0.0328872	-0.0182136	none
Exoc3l4	0.21276	0.022761	none
Fabp4	-0.0190718	-0.0673829	none
Fam124a	0.0075518	-0.0332373	none
Fam174b	-0.00441448	-0.0460668	none
Fam43a	-0.0296351	-0.0663549	none
Fgd5	0.0235086	-0.0479122	none
Fkbp1a	-0.0825282	-0.0295187	none
Flnb	0.146212	0.0633142	none
Fscn1	-0.080192	0.0296266	none
Fyn	0.0663738	-0.0513032	none
Galnt18	-0.0410886	-0.0269991	none
Gap43	0.00420478	-0.0429464	none
Gimap4	-0.082233	-0.0635186	none
Gimap5	-0.0217944	-0.0627153	none
Grap	-0.0315436	-0.0685062	none
Gstk1	0.2077	-0.0610467	none
Hecw2	-0.0256199	-0.0425674	none
Hivep3	0.0118482	-0.0162764	none
Ica1	0.0241389	-0.0365298	none
Icam1	-0.0456724	0.0603697	none
Icam2	-0.0893743	-0.0909609	none
Ipo11	-0.022763	-0.0730144	none
Itpkb	-0.043042	-0.0689176	none
Jak1	-0.0110543	0.00792044	none
Kcne3	-0.041208	-0.049713	none
Klf7	0.00337404	0.0136796	none
Klhl6	-0.0336104	-0.0802124	none
Lrrc32	-0.0544469	-0.0456832	none
Lrrc8c	-0.047216	-0.0489039	none
Lyve1	-0.0865468	-0.0613365	none
Mapk12	0.0114788	-0.0379263	none
Mcam	-0.00708367	-0.0321699	none
Mecom	-0.0238838	-0.0382873	none
Msn	-0.0815347	-0.162156	none
N4bp3	-0.0106869	-0.018447	none
Nav1	-0.0271451	-0.0462576	none
Notch1	-0.0250498	-0.0218998	none
Pde4b	-0.023291	-0.0490292	none
Pea15a	0.00475251	-0.0254446	none
Peak1	-0.042479	-0.0307485	none
Plpp1	0.111341	-0.0701946	none
Plxnc1	0.0856	-0.0632842	none
Plxnd1	-0.0301962	-0.0687459	none
Ppfibp1	-0.00828407	0.0367123	none
Ppic	0.163683	-0.0940358	none
Ppp1r16b	-0.0179675	-0.0239181	none
Prr5l	-0.0318042	0.0860588	none
Prrg3	-0.0137223	-0.0479407	none
Ptrf	-0.039928	0.00013492	none
Ralb	-0.0295162	-0.0251854	none
Rasip1	0.0113741	-0.0466454	none
Rhoj	-0.03431	-0.0535223	none
S100a13	0.286492	-0.0880686	none
Scarf1	-0.0396528	-0.0219199	none
Sdpr	-0.0790301	-0.0520144	none
Sema6a	0.000858169	-0.0341013	none
Sh3bp5	-0.0589795	0.124873	none
Sipa1	0.0115141	-0.0703887	none
Slc16a2	0.135505	0.0857607	none
Slc31a2	0.00128979	0.0100831	none
Slco2a1	0.0232259	0.1674	none
Smagp	0.0798948	0.0781601	none
Smtn	-0.0695368	-0.0315399	none
Sorbs3	0.0925316	-0.00853023	none
Srgap1	-0.0330874	0.0425556	none
Stc1	-0.0329452	-0.0201985	none
Tacc1	0.0398669	-0.068838	none
Tax1bp3	0.01011	-0.0603492	none
Tcf4	-0.0931281	-0.0659946	none
Tfpi	0.266691	-0.0961054	none
Thsd1	-0.0281699	-0.0447881	none
Tinagl1	-0.0173514	-0.0658736	none
Tjp1	0.0696688	0.0440279	none
Tmem2	0.0196481	-0.0209635	none
Tmem204	-0.0669184	-0.0555284	none
Tnfaip1	0.00339141	0.0464725	none
Tnfaip8l1	0.0635611	-0.031671	none
Tnfrsf1a	-0.010654	0.0174283	none
Tpm4	-0.0743638	-0.104507	none
Tpst2	-0.0442526	-0.00964662	none
Tspan18	0.124729	-0.0190367	none
Tspan2	-0.00949437	-0.0411897	none
Upp1	0.00283235	-0.0266059	none
Ushbp1	-0.000122846	-0.0404957	none
Wwtr1	-0.0215813	-0.0120192	none
Zeb1	-0.0135152	-0.0518825	none
Zfp503	-0.0277233	-0.045499	none
Adgrg1	-0.0235928	-0.062664	none
Arhgap15	-0.0625841	-0.0493586	none
Bex6	0.097353	-0.0399022	none
Cd27	-0.0202919	-0.0588915	none
Cdk6	-0.0459759	0.0415738	none
Celf2	-0.081286	-0.0959523	none
Cmtm7	0.0115978	-0.137439	none
Def6	-0.0386483	-0.0760567	none
Dnmt3b	-0.00728968	-0.0534155	none
Elmo1	-0.0475694	-0.0302892	none
Emb	-0.0302018	-0.011419	none
Fmnl1	-0.0432964	-0.0403298	none
Gpr171	0.0774793	-0.0478856	none
H2afy	-0.108653	0.0246229	none
Hoxa7	-0.0291629	-0.0545112	none
Hoxa9	-0.0377446	-0.0393817	none
Ikzf2	-0.0158378	-0.0364796	none
Il12a	-0.00571747	-0.0475046	none
Il21r	-0.0176432	-0.0498021	none
Klk8	-0.0245126	-0.124777	none
Myb	-0.0699854	-0.060666	none
Nrros	-0.0718743	-0.114871	none
Pkib	0.0137981	-0.0530019	none
Plcg2	0.0197348	-0.0720291	none
Pou2f2	-0.0491216	-0.0818991	none
Ptpre	-0.0508789	-0.0684271	none
Ramp1	0.0963954	-0.0936121	none
Rpl10a	0.221935	0.119295	none
Rpl13	0.125239	0.120801	none
Rpl3	0.277718	0.0704545	none
Rps3	0.124005	0.0756052	none
Rps4x	0.20647	0.114583	none
Rps8	0.197133	0.0984651	none
Runx1	-0.0327017	-0.0811735	none
Sash3	-0.0450976	-0.0674033	none
Satb1	-0.00306218	-0.0459637	none
Selplg	-0.0632605	-0.0700517	none
Tbc1d10c	-0.0404639	-0.0484055	none
Anp32b	-0.064904	-0.0139764	none
Atp1b2	-0.0687636	-0.0537861	none
Bcl11a	-0.0549139	-0.0904754	none
Cox6b2	-0.0172822	-0.157921	none
Cyth3	-0.0160007	-0.0736194	none
Dut	-0.121053	-0.153212	none
E2f4	-0.10879	-0.109043	none
Eif5a	-0.0239837	-0.0301911	none
Emc9	0.00897465	0.0855705	none
Glrx5	0.00856682	-0.000173768	none
Hdgf	-0.0173759	0.0504399	none
Hk1	-0.200501	-0.118214	none
Hmgb3	-0.131454	-0.0631584	none
Ifrd2	-0.0153238	-0.0820634	none
Ikzf1	-0.0928794	-0.0959698	none
Kcnn4	-0.0773354	-0.0930686	none
Lyar	-0.0641749	0.016331	none
Mns1	-0.0722392	-0.117288	none
Mospd3	-0.022536	-0.100519	none
Mrap	0.0045665	-0.102482	none
Mrpl18	-0.0240552	-0.0766262	none
Ncl	-0.0153865	0.0193673	none
Nhp2	0.0597589	0.0343103	none
Nolc1	0.0277844	-0.00224945	none
Npm3	0.056595	-0.00473028	none
Nudt19	-0.0152612	0.0181552	none
Pabpc4	0.0428994	0.0141934	none
Polr3h	0.00489466	-0.0671775	none
Prss50	0.0290472	-0.0368291	none
Rangrf	0.0183916	-0.0345009	none
Rpia	-0.142585	-0.0726142	none
Rps2	0.145045	0.0296046	none
Serbp1	0.0212995	-0.0314077	none
Sh2d4a	0.245828	0.0383483	none
Slc29a1	-0.0828745	-0.106733	none
Slc41a3	0.00284317	0.00694004	none
Smim5	-0.176385	-0.0888277	none
Sphk1	0.00759173	-0.0430166	none
St3gal6	0.0929962	-0.0967419	none
Steap3	-0.0497686	-0.048381	none
Svbp	-0.0111255	-0.113112	none
Tango2	-0.145734	-0.0230372	none
Tnfaip2	-0.0471556	0.0247223	none
Tomm20	0.119517	0.0750719	none
Tspan32	-0.162356	-0.17322	none
Ubxn2a	0.0127348	-0.0596463	none
Ugcg	-0.00889095	-0.0328647	none
Wdr55	0.0350898	-0.0284934	none
Wrn	-0.0452429	-0.0807338	none
Ybx3	-0.136021	-0.0417007	none
Cdc25b	-0.0247976	-0.0774546	none
Dmtn	-0.14599	-0.0923514	none
Fn3k	0.0218264	-0.0667652	none
Gm867	-0.0130145	-0.0904418	none
Gmpr	-0.0589256	-0.188968	none
Mt1	0.747341	0.325949	none
Rhag	-0.21715	-0.141994	none
Rrm2	-0.151901	-0.0418628	none
Sptb	-0.1205	-0.102346	none
Fam46c	-0.155942	-0.0756803	none
Mkrn1	-0.073578	-0.148998	none
Slfn14	-0.0486822	-0.061442	none
Tcp11l2	-0.0384449	-0.0176104	none
Nudt4	-8.44248e-05	-0.0281146	none
Plek2	-0.11213	-0.0761955	none
Rfesd	-0.282783	-0.123866	none
Slc39a8	-0.0458209	-0.102646	none
Tmod1	-0.0755328	-0.12409	none
Trib3	0.0239584	-0.00851994	none
1810011H11Rik	-0.0291093	-0.0346542	none
6330416G13Rik	-0.0266059	0.0147314	none
AB124611	-0.0373512	-0.0771587	none
Abcc3	0.00479898	-0.03503	none
Abcg1	-0.035615	-0.0527053	none
Abhd12	0.0274062	-0.016651	none
Acp2	0.132005	-0.0105797	none
Actb	-0.118223	-0.0425454	none
Adgre1	-0.0238415	-0.0626555	none
Aif1	-0.1392	-0.0868686	none
Akr1a1	0.138926	0.038552	none
Ano6	0.0797319	-0.000607652	none
Atp6v0b	0.0610897	-0.0442341	none
Atp6v1g1	0.0561959	0.0506405	none
Blvra	-0.155901	-0.0454681	none
C5ar1	0.0111519	-0.0349381	none
Camk1d	-0.0423841	-0.00565695	none
Capza2	-0.134109	-0.0471465	none
Capzb	-0.060633	-0.0378448	none
Ccl2	-0.0544914	-0.0251961	none
Ccl3	-0.0066189	-0.0407308	none
Ccl9	0.359343	0.159625	none
Ccr5	-0.0119217	-0.0300844	none
Cd164	0.146747	0.107142	none
Cd300e	-0.0129139	0.0640099	none
Cd53	-0.101124	-0.0954176	none
Cela1	-0.0119587	-0.0506215	none
Ckb	0.213583	-0.0926473	none
Clec4a1	-0.0123277	-0.0566439	none
Clec4a3	-0.00988079	-0.0493526	none
Clta	-0.00239482	-0.0709721	none
Cndp2	-0.00438731	-0.0074796	none
Csf2rb2	-0.0511764	-2.29482e-05	none
Cstb	0.151777	0.11927	none
Ctsa	0.0394111	0.0307893	none
Ctsh	0.121299	0.123696	none
Ctsz	0.0669006	0.0512566	none
Cx3cr1	-0.0173424	-0.0709885	none
Dmpk	0.0109617	-0.0546409	none
Dnase2a	-0.0503133	0.0161701	none
Dok2	-0.0700238	-0.093995	none
Efhd2	-0.0207768	-0.0255237	none
Ehd4	0.0116114	-0.0654266	none
Entpd1	-0.0302664	-0.0221463	none
Epsti1	-0.0941171	-0.0282322	none
Erp29	0.0937567	-0.0516562	none
Fam105a	-0.0417446	-0.0567264	none
Fam129a	-0.0119092	0.020842	none
Fam26f	-0.0537783	-0.039939	none
Fcgr1	-0.0240998	-0.0678645	none
Frmd4b	-0.0373719	-0.0162154	none
Ftl1	0.393083	0.0207686	none
Fyb	-0.0940129	-0.0850806	none
Gabarap	0.0580655	-0.0132054	none
Gas6	-0.0188142	4.91771e-06	none
Gm2a	0.0787287	0.134648	none
Gnai2	-0.0456196	-0.044572	none
Gng2	-0.0994244	-0.11246	none
Gns	0.034664	0.0654849	none
Hexa	0.0187358	-0.0837078	none
Hfe	-0.000174685	-0.0322807	none
Ifngr1	-0.0469294	-0.0279208	none
Igf1	-0.0588626	-0.093324	none
Il18bp	0.0208286	-0.0598364	none
Il6ra	0.175649	0.0333737	none
Irf5	-0.0356759	-0.0607367	none
Irf7	-0.0390681	-0.0368222	none
Itgal	0.00424694	-0.0525471	none
Itgb5	0.0137084	0.0929784	none
Lair1	-0.0652532	-0.0427311	none
Lamp1	0.0260327	0.122464	none
Lgals3	-0.0410968	-0.0539768	none
Lrp1	0.133585	0.12026	none
Lst1	-0.133875	-0.0953484	none
Lyn	-0.0719091	-0.096289	none
Mertk	0.0111268	-0.0214312	none
Mfsd1	-0.0551188	-0.0104583	none
Myo9a	-0.0342639	-0.040191	none
Ntpcr	0.106438	0.013315	none
P2ry6	-0.042	-0.0620814	none
Parp14	0.0142148	-0.0436759	none
Plbd1	0.00581372	-0.0112928	none
Ptgs1	-0.0536027	-0.0912198	none
Rassf4	0.0184119	-0.0552963	none
Rgl1	-0.0277168	-0.0230769	none
Rnasel	-0.0412896	-0.0610267	none
Rnf149	0.0465592	0.15217	none
Rtp4	-0.00375918	-0.0512984	none
Sdcbp	-0.137548	-0.0975549	none
Slc11a1	0.0533013	-0.0406313	none
Slc43a2	-0.0145772	-0.0675841	none
Slc48a1	-0.0740535	-0.138387	none
Snx2	-0.0941208	0.00973979	none
Tfec	-0.0450474	-0.0555109	none
Themis2	-0.0594049	-0.0209288	none
Tifab	-0.0244549	-0.059029	none
Timp2	-0.0487046	-0.0116734	none
Tmem106a	-0.00170494	-0.0418089	none
Tmem141	0.313496	0.0218834	none
Tmem86a	-0.0250641	0.101445	none
Tnfaip8l2	-0.0677574	-0.0642217	none
Tpd52	0.123544	0.0205892	none
Trem2	-0.0276561	-0.0639192	none
Trpm2	-0.00876712	-0.0341373	none
Uap1l1	-0.007942	-0.00376311	none
Unc93b1	-0.00722038	-0.0711658	none
Zeb2os	0.00347331	-0.0804216	none
1700020L24Rik	-0.0141217	-0.0276902	none
AA467197	-0.0141593	0.014403	none
Aldh3b1	-0.0390072	0.00327634	none
Atp8b4	-0.0384706	-0.0272097	none
Cebpe	-0.0333402	-0.0349431	none
Chil3	0.072596	-0.0250865	none
Cldn15	0.0869515	-0.023625	none
Clec12a	-0.0219354	-0.0379291	none
Clec5a	-0.0204497	-0.0227865	none
Ctsg	-0.0361623	-0.0330571	none
Dok3	-0.0495159	-0.0428272	none
Dstn	0.0581703	-0.0222574	none
Elane	-0.0217994	-0.00800721	none
F2rl2	-0.00939497	-0.0333095	none
Fcnb	-0.0144685	-0.0154888	none
Fgr	-0.00202439	-0.0285943	none
Gca	-0.00720305	0.0173897	none
Hmha1	-0.0297479	-0.0735811	none
Hp	0.381007	0.0631169	none
Itgb2	-0.08635	-0.0485477	none
Lrg1	0.139944	0.0324398	none
Lrmp	-0.0696829	-0.0530238	none
Ltf	-0.0240448	-0.000694412	none
Mapkapk3	-0.0584627	-0.0624866	none
Mcemp1	-0.00718309	-0.00306715	none
Ms4a3	-0.0483342	-0.0424529	none
Napsa	0.106008	-0.051042	none
Ncf1	-0.00997896	-0.0461188	none
Pfn1	0.091635	0.000724839	none
Prss57	-0.0979886	-0.0325657	none
Pstpip1	0.153074	-0.0531393	none
S100a8	-0.0196507	0.0681848	none
Sh3bgrl3	-0.107285	-0.145017	none
Sla2	-0.0311747	-0.0440992	none
Sorl1	0.157854	-0.0177693	none
Syne1	0.119145	-0.00011089	none
Thbs1	-0.0644248	-0.0324242	none
Tnfrsf13b	-0.0129634	-0.0603012	none
Tspo	-0.0978216	-0.189041	none
Tuba4a	-0.0279569	0.0140445	none
Tuba8	-0.0128714	-0.0261913	none

## Sheet: Cholangiocyte
Genes-to-eigengenes correlations for human and mouse cholangiocyte.
Gene	Correlation_to_human_eigengene	Correlation_to_mouse_eigengene	Species_specific
A1bg	0.119634	-0.00452885	none
A2m	0.242878	0.0320185	none
Aadac	0.21801	0.0549087	none
Abca1	0.150293	0.045209	none
Abcd3	0.218046	0.208207	none
Acaa1b	0.201679	0.0401537	none
Acadsb	0.321743	0.0205252	none
Acat2	0.0308458	0.152825	none
Acmsd	0.207131	-0.0410552	none
Acox2	0.183087	0.0249207	none
Acsl1	0.0943511	0.0850094	none
Acsl4	0.211382	0.127106	none
Acss2	0.0415247	-0.0276228	none
Adh1	0.213132	0.0143633	none
Adh4	0.043792	0.0205514	none
Afmid	0.0447826	0.0245636	none
Afp	0.164959	0.320495	none
Agxt	0.245019	0.065968	none
Ahsg	0.311633	0.146886	none
Aig1	0.230787	0.0981898	none
Aldh1l1	0.114719	0.0914409	none
Aldh4a1	0.203853	0.152045	none
Aldh6a1	0.0915387	0.0488617	none
Amdhd1	0.115205	0.0638729	none
Angptl8	0.0664956	0.0345929	none
Apoa1	0.261591	0.176415	none
Apoa2	0.257141	0.128289	none
Apob	0.305489	0.0886666	none
Apoc2	0.277105	0.00354346	none
Apoc3	0.248445	0.0475249	none
Apoe	0.216509	0.273083	none
Apom	0.274241	0.181049	none
Arg1	0.262988	0.197608	none
Asgr1	0.293352	-0.0096195	none
Aspdh	0.0944136	0.00610914	none
Ass1	0.236772	0.0956027	none
Atf5	0.214744	0.0312288	none
Azgp1	0.197455	0.0720171	none
Bhmt	0.150349	0.204884	none
Bnip3	0.130381	0.159589	none
C2	0.117519	-0.0270879	none
2810459M11Rik	0.263459	0.0784639	none
C8a	0.124206	0.121814	none
C8b	0.216286	0.0894232	none
Cd302	0.0751497	0.00156718	none
Cdh1	0.280207	0.431291	none
Cebpa	0.119721	0.0957486	none
Cers4	0.113197	0.0674462	none
Cfhr1	0.170025	0.000519784	none
Cideb	0.108724	0.113169	none
Cisd1	0.223147	-0.0749116	none
Col2a1	0.152692	0.580523	none
Cp	0.12851	0.205975	none
Cps1	0.201922	0.0579781	none
Creb3l3	0.188005	0.0701411	none
Csf3r	0.0599548	-0.0412814	none
Cyb5a	0.41177	0.107811	none
Cyp27a1	0.121915	0.0171449	none
Cyp4f18	0.128456	-0.0236134	none
Dbi	0.233121	0.36618	none
Ddah1	0.205512	0.199753	none
Ddc	0.0663313	0.148895	none
Dgat2	0.0859286	0.128816	none
Dhcr24	0.316087	0.126761	none
Dhcr7	0.0978712	0.117406	none
Dpys	0.204479	0.0367709	none
Dusp9	0.206917	0.442327	none
Ebp	0.153297	0.110427	none
Ehhadh	0.127885	0.00743298	none
Ephx1	0.203223	0.0684423	none
Ephx2	0.235732	0.0535094	none
Errfi1	0.235391	0.163723	none
Espn	0.144928	0.296722	none
Etfb	0.390784	0.0754514	none
F12	0.129778	0.211717	none
F5	0.22742	0.0583976	none
F7	0.103625	0.0303159	none
Fabp1	0.226997	0.0785905	none
Fads1	0.113683	0.0745328	none
Fads2	0.0462847	0.0386815	none
Fasn	0.0513432	0.146867	none
Fbp1	0.203485	0.0796861	none
Fdft1	0.0721897	0.143593	none
Fdps	0.0831107	0.106453	none
Fetub	0.120129	0.0703482	none
Fkbp11	0.0371568	0.085596	none
Fmo5	0.350914	0.0641529	none
Foxa3	0.2906	0.262055	none
Fst	0.188304	0.0800763	none
Ftcd	0.155475	0.11214	none
Fuom	0.053859	0.063487	none
Galk1	0.0754465	0.165573	none
Galt	0.226583	0.0294748	none
Gamt	0.107134	0.133179	none
Gas2	0.196292	0.0305267	none
Gcat	-0.0156566	0.174871	none
Gchfr	0.180919	0.0147658	none
Ggcx	0.0777477	0.0370046	none
Gldc	0.24896	0.161369	none
Glud1	0.252529	0.189491	none
Glyctk	0.130033	0.0422732	none
Got2	0.130988	0.150693	none
Gsn	0.191052	0.0507085	none
Hal	0.127926	0.0219691	none
Hamp	0.0368828	0.0124357	none
Hfe2	0.121869	8.39322e-05	none
Hgd	0.314741	0.0219596	none
Hgfac	0.102723	0.0969063	none
Hint1	0.329586	0.0759044	none
Hmgcr	0.147892	0.0392224	none
Hmgcs1	0.201502	0.17942	none
Hnf4a	0.193041	0.134182	none
Hpd	0.244446	0.0470281	none
Hrsp12	0.345483	0.354646	none
Hsd17b7	0.119188	0.0842304	none
Hyal1	0.251741	0.038279	none
Idh1	0.166636	0.080142	none
Idi1	0.151813	0.0791094	none
Igf2	0.394876	0.302858	none
Igfbp1	0.16265	0.0590744	none
Igsf1	0.106056	0.122777	none
Insig1	0.0532205	0.0588645	none
Itih1	0.294658	0.0560145	none
Itih3	0.180922	0.0742009	none
Khk	0.0646833	-0.0391649	none
Klb	0.277081	0.0855308	none
Kng2	0.317133	0.0625336	none
Lcat	0.13189	0.0297058	none
Lect2	0.108684	0.0515977	none
Lss	0.0894848	0.0893426	none
Maob	0.329459	0.0905786	none
Masp2	0.178762	0.0353288	none
Mat1a	0.176693	0.0687402	none
Mbnl3	0.247347	-0.0557762	none
Mgst1	0.369893	0.278442	none
Mgst2	0.244479	0.0300568	none
Mlxipl	0.154834	0.126507	none
Mmab	0.09719	0.0579537	none
Msmo1	0.145117	0.100163	none
Msrb1	0.152617	-0.0282294	none
Mst1	0.112348	0.0166393	none
mt-Nd4l	0.299388	0.0803401	none
Mt2	0.279943	-0.104816	none
Mttp	0.230046	0.121149	none
Mvd	0.0543782	0.0897148	none
Nadk2	0.200407	0.0859257	none
Nipsnap1	0.318404	0.295027	none
Nt5e	0.117752	0.0516818	none
Nupr1	0.22713	-0.0510708	none
Odc1	0.102529	-0.0218598	none
Onecut2	0.322572	0.622139	none
Orm1	0.222981	-0.0145318	none
Paqr9	0.171054	0.306389	none
Pbld2	0.23923	0.109684	none
Pcsk9	0.113266	0.168198	none
Pcyt2	0.116961	0.0651827	none
Pecr	0.0954263	0.136153	none
Peg10	0.166275	0.0198916	none
Peg3	0.12019	0.448662	none
Pgm2	0.152887	0.233848	none
Phyh	0.248979	0.204317	none
Pla2g12b	0.297277	0.101335	none
Pon3	0.160767	0.00282071	none
Por	0.0787738	0.0492307	none
Ppp1r16a	0.299962	0.1446	none
Prodh2	0.165053	0.0839094	none
Psat1	0.0718722	0.0551777	none
Rbp2	0.0839872	0.189261	none
Rbp4	0.353814	0.354099	none
Reep6	0.17578	0.0974556	none
Rgn	0.200617	0.15695	none
Rps6ka3	0.299184	0.0643862	none
Rrbp1	0.136918	0.166939	none
Sc5d	0.127948	0.0811133	none
Sdc1	0.241094	0.239166	none
Sdc2	0.399041	0.128565	none
Sec11c	0.245059	-0.155055	none
Serpina10	0.15528	0.282313	none
Serpina11	0.192671	0.0562051	none
Serpina6	0.224007	0.167158	none
Serpina7	0.189296	0.00260319	none
Serpinc1	0.157664	0.0837924	none
Serpind1	0.321456	0.0909256	none
Sigmar1	0.0754255	0.0618073	none
Slc17a2	0.123032	-0.0037995	none
Slc22a18	0.0536316	0.170806	none
Slc25a13	0.0543563	0.161362	none
Slc2a2	0.295243	0.440618	none
Slc38a3	0.126504	0.0531362	none
Slc38a4	0.362497	0.417893	none
Slc39a14	0.283527	0.0615731	none
Slc39a5	0.307822	0.197976	none
Slc7a2	0.252423	0.0521238	none
Smarca1	0.252644	0.154829	none
Smco4	0.226786	0.124871	none
Smim14	0.30857	0.0565885	none
Sntb1	0.0826665	0.0715493	none
Spp2	0.195325	0.346472	none
Spryd4	0.118821	0.0770372	none
Sqle	0.0577734	0.154503	none
Sstr2	0.0473888	0.134739	none
Tcea3	0.305219	0.266202	none
Tdo2	0.125664	-0.0116141	none
Tm4sf5	0.187565	0.0214873	none
Tm7sf2	0.309186	0.188227	none
Tmem150a	0.265212	0.0823445	none
Tmem176a	0.302695	0.206661	none
Tmem176b	0.311801	0.267141	none
Tmem220	0.170786	-0.00379341	none
Tmem82	0.116641	0.198234	none
Tmem97	0.176898	0.0410854	none
Trpm4	0.108834	0.0306424	none
Tst	0.263338	0.244969	none
Tstd1	0.385352	0.138258	none
Ttc39c	0.342591	0.00549026	none
Vsnl1	0.129265	0.00260181	none
Xbp1	0.152294	0.00820397	none
Adgrg6	0.339474	0.0800064	none
Agmo	0.290599	0.0770918	none
Ajuba	0.364835	0.180576	none
Akap7	0.459311	-0.0417153	none
Alcam	0.409452	0.188934	none
Anxa3	0.366882	-0.100172	none
Anxa4	0.745852	0.239465	human
Apcs	0.262495	0.24166	none
Baat	0.555149	0.00523321	human
Bicc1	0.700692	0.390641	none
4931406C07Rik	0.326771	0.0616729	none
1700011H14Rik	0.547495	0.802817	none
2610528J11Rik	0.310895	0.255318	none
Camk2n1	0.393537	0.177505	none
Ccdc24	0.399795	-0.0105766	none
Cdc42ep1	0.476564	0.151006	none
Cdh6	0.630983	0.14512	none
Cirbp	0.480102	0.201305	none
Cldn6	0.728607	0.810013	none
Col27a1	0.376505	0.342583	none
Cpd	0.342189	0.0632072	none
Cpm	0.493227	0.410988	none
Crp	0.370193	0.170403	none
Cspp1	0.426469	0.185423	none
Cys1	0.290348	0.217571	none
Dcdc2a	0.668978	0.368362	none
Dsp	0.383126	0.391147	none
Dtna	0.382276	0.219422	none
Echdc2	0.413502	0.230782	none
Eef1a1	0.410475	0.186478	none
Eif1	0.39451	-0.0247525	none
Elf3	0.514891	0.105949	none
Elovl2	0.484819	0.17538	none
Erich5	0.593575	0.370162	none
Farp1	0.411166	0.141077	none
Fgfr3	0.442003	0.247325	none
Fstl3	0.368862	-0.0063119	none
Gcnt4	0.362113	0.0034202	none
Glis3	0.395086	0.227331	none
Gmnn	0.39954	-0.00575235	none
Gpx2	0.383447	0.202645	none
Habp2	0.536789	0.453055	none
Hmgn3	0.554987	0.0579965	none
Hnf1b	0.496511	0.416639	none
Hoga1	0.402669	0.0939947	none
Hook1	0.498597	0.167004	none
Hsd17b11	0.522257	0.166931	none
Ier3	0.291308	-0.0324245	none
Inadl	0.292399	0.204061	none
C77080	0.399393	0.167501	none
Kif12	0.502197	0.498542	none
Kifc3	0.222608	0.273134	none
Lad1	0.419954	0.238251	none
Laptm4a	0.472241	0.170287	none
Ldoc1	0.457105	-0.00223104	none
Llgl2	0.275406	0.277628	none
Lmcd1	0.459121	0.151915	none
Marveld2	0.337829	0.263408	none
Mbl2	0.305661	-0.0020714	none
mt-Co1	0.535128	0.231002	none
mt-Co3	0.489379	0.132497	none
mt-Cytb	0.534039	0.185442	none
mt-Nd1	0.470253	0.13399	none
mt-Nd2	0.533286	0.235293	none
Ncf2	0.237843	-0.107056	none
Nedd9	0.362954	0.00975851	none
Pawr	0.339143	-0.0131745	none
Pdgfc	0.253962	0.143539	none
Pik3c2g	0.329382	0.0910292	none
Pkhd1	0.497443	0.375712	none
Plekhb1	0.548671	0.155473	none
Plxnb1	0.322543	0.382633	none
Pon1	0.332503	0.0105497	none
Prkaa2	0.303166	0.0192308	none
Prom1	0.369911	0.302234	none
Prr15l	0.293901	0.42195	none
Ptprk	0.284384	0.230061	none
Rab17	0.497223	0.10661	none
Rab25	0.431017	0.578893	none
Rhob	0.325589	0.178612	none
Rnf128	0.405874	0.234111	none
Rpl6	0.417458	0.114504	none
Sdc4	0.521548	0.324134	none
Serinc2	0.296964	0.326037	none
Serinc5	0.431315	0.0143243	none
Serping1	0.546949	0.22518	none
Sfrp5	0.512168	0.268748	none
Sgip1	0.329195	0.0453429	none
Sh3yl1	0.577098	0.118795	none
Slc12a2	0.522749	-0.0057061	human
Slc17a4	0.407049	0.166289	none
Slc44a3	0.541487	0.29471	none
Slc4a4	0.474224	0.161966	none
Snrpn	0.439681	0.113881	none
Sorbs2	0.662058	0.381312	none
Sox9	0.58315	0.72349	none
Spats2l	0.412427	0.158548	none
Spp1	0.628099	0.577595	none
Stat1	0.615107	-0.0388448	human
Tgif1	0.427141	0.293054	none
Tm4sf4	0.882392	0.536206	none
Tmem139	0.45313	0.117316	none
Tnfrsf12a	0.642613	0.361779	none
Tspan6	0.615517	0.176671	none
Ttyh1	0.507049	0.0639885	none
Ugt2a3	0.468957	0.0164713	none
Veph1	0.391904	0.0520299	none
Wnk2	0.311334	0.270473	none
Zbtb20	0.55183	0.486695	none
Acta2	-0.012258	-0.0135413	none
Alpl	-0.0215875	0.116498	none
Angptl6	-0.0337326	0.00800868	none
Ank3	0.0152497	0.349998	none
Aspn	-0.0345665	0.00843412	none
Bgn	-0.0570226	0.0117435	none
Ccbe1	-0.0104221	-0.0127745	none
Ccdc3	-0.0230071	-0.0302628	none
Cd248	-0.0180982	-0.0240334	none
Col14a1	-0.00658294	-0.0174387	none
Col4a2	-0.01072	0.0971777	none
Col5a1	-0.0193306	-0.00589007	none
Col5a2	0.172967	-0.0188318	none
Col6a3	-0.0292459	-0.021147	none
Colec10	-0.0488486	-0.022438	none
Cxcl12	0.000914106	0.0679571	none
Dcn	-0.0426589	-0.0296819	none
Dio3	-0.0385755	0.0849899	none
Dkk1	0.0633469	0.00820857	none
Dmd	0.0462897	0.147901	none
Fermt2	0.0093449	0.118187	none
Ggt5	-0.0224553	0.0174495	none
Gpr183	-0.0444962	-0.0280441	none
Gpx3	0.0505645	0.0136355	none
Gucy1a3	-0.0364101	-0.0405979	none
Hgf	-0.0485524	-0.0204202	none
Hs3st3b1	0.00449978	0.0169888	none
Igfbp7	-0.0284697	0.278819	none
Itm2c	0.0929084	0.146931	none
Lifr	-0.0182683	0.166559	none
Lrat	-0.0267602	-0.00399675	none
Lrrc17	-0.0355285	-0.010954	none
Lum	-0.0323788	-0.037039	none
Masp1	0.0539283	0.00930706	none
Ngfr	-0.0278023	-0.0230756	none
Nid1	0.00444463	0.00843203	none
Nid2	-0.0369231	0.00195773	none
Nr1h4	0.0302077	0.0151964	none
Olfml3	0.0828202	-0.0189602	none
Pcdh18	-0.022774	0.00562961	none
Pcdh9	0.0847275	0.101302	none
Pdgfrb	-0.025263	-0.00574099	none
Pelo	0.0580501	-0.0326424	none
Postn	-0.0330724	0.0241705	none
Pth1r	-0.0223864	0.0353835	none
Rbms3	0.104963	0.0643344	none
Rgs5	-0.0296383	-0.0223629	none
Sema5a	-0.0114994	0.0776067	none
2020-09-04	-0.0204407	-0.0146973	none
Spry1	0.020246	0.0329365	none
Steap4	-0.0219295	-0.0032891	none
Syt1	-0.0152209	0.0831836	none
Tagln	0.00203556	-0.00248443	none
Tcf21	-0.0196877	-0.0164505	none
Grcc10	0.234004	0.141831	none
Cadm1	0.200927	0.36379	none
Calb1	0.0996792	0.0499364	none
Cbx1	0.0391766	0.208486	none
Cdh2	0.384717	0.0408241	none
Commd6	0.358657	0.0991503	none
Cox7c	0.338254	0.194907	none
Csrp2	0.244032	0.199947	none
Dcx	0.0108514	0.172839	none
Efnb3	-0.00444671	0.124817	none
Fstl1	-0.00752984	0.0591574	none
Gata6	0.193874	0.155682	none
H2afy2	0.253902	0.189585	none
H3f3a	0.199662	0.0478933	none
Hand2	-3.60287e-05	-0.0169528	none
Id2	0.273086	0.459479	none
Igdcc3	0.0379877	0.143982	none
Isyna1	0.205488	0.0983536	none
Lhx2	-0.0219284	-0.0309368	none
Lrrn3	0.0344608	-0.0338484	none
Marcks	0.159542	0.23278	none
Mdfi	0.0140265	0.213391	none
Mdk	0.376369	0.464084	none
Meis3	0.00678645	0.0519218	none
Mex3a	0.196675	0.320354	none
Mif	0.249134	0.307771	none
Mllt11	0.0181313	0.0272202	none
Nap1l1	0.209635	0.134034	none
Ncam1	0.038118	-0.0102306	none
Ndufa13	0.0260876	0.212989	none
Ndufa4	0.148714	0.0902924	none
Ndufs5	0.17136	0.0542215	none
Npy	0.0104423	-0.00780153	none
Nr2f2	0.143012	0.140276	none
Pcolce	0.0378181	0.0573779	none
Pdgfra	-0.0105329	-0.0137272	none
Pfn2	0.188762	0.306771	none
Phpt1	0.00680671	0.137471	none
Polr2l	0.0217321	0.0519988	none
Ptgis	0.00945002	0.00773455	none
Ptma	0.101233	0.167769	none
Rhobtb3	0.0738903	0.0810185	none
Robo2	0.0802245	0.0235075	none
Rpl21	0.176145	0.115251	none
Rpl36a	-0.0690773	0.170287	none
Runx1t1	-0.0257918	-0.0514915	none
Rxrg	-0.021148	0.194644	none
Sez6l2	-0.00134105	-0.016436	none
Sfrp1	-0.00621662	0.0276146	none
Snrpe	0.0251739	0.149385	none
Snrpf	0.00767909	0.0960426	none
Sox11	0.0529951	0.397399	none
Stmn2	-0.0130865	0.027723	none
Svil	0.0955269	0.13076	none
Tma7	0.103958	0.125888	none
Tmem258	0.136651	0.0756734	none
Tuba1a	0.0778807	0.214658	none
Tubb2b	0.102838	0.233128	none
Vcan	0.0246299	0.176274	none
Adam33	0.00551432	0.000631292	none
Aebp1	0.00216584	0.0223017	none
Akr1b8	0.0355528	0.00175746	none
Aldh1a2	0.0397859	0.00764574	none
Alox15	0.0426424	-0.0155644	none
Amotl2	0.19266	0.0316746	none
Antxr1	0.0222876	0.0789102	none
Atf3	0.0476263	-0.0445918	none
Bnc1	0.015146	0.0127513	none
Bnc2	0.0166953	0.00922609	none
Bst2	-0.0568246	-0.0850152	none
Btc	0.032791	0.0399528	none
4932438H23Rik	0.0363791	-0.00910247	none
1500015O10Rik	0.0453792	0.0172851	none
Car11	0.0755656	0.0387317	none
Car9	0.0370634	0.0570977	none
Carns1	0.0247255	-0.012514	none
Cav2	0.400453	-0.0246558	none
Ccdc64	0.0238924	0.0165	none
Ccdc80	0.00522192	-0.0208291	none
Cd151	0.227315	0.212766	none
Cd200	0.00532391	0.0451135	none
Cdh3	0.037375	0.143335	none
Cdon	0.0770432	-0.0058902	none
Cfi	0.291599	0.209492	none
Clic3	0.0453048	0.0088988	none
Col11a1	0.0181826	0.029239	none
Col9a2	0.217666	0.0293358	none
Colec12	0.00629875	-0.0629491	none
Cpe	0.0856308	0.00438753	none
Crb2	0.106981	0.0423546	none
Crip1	0.0180659	-0.0163029	none
Cryab	0.186678	0.0693397	none
Ctgf	0.13934	0.210148	none
Cyr61	0.0666846	0.129803	none
Cystm1	0.274639	0.602389	none
Cytl1	-0.0264314	-0.00321856	none
Des	0.00665561	-0.0276879	none
Dlg2	0.0118667	0.0416828	none
Dock11	-0.00107587	-0.0420265	none
Efemp1	0.0342533	0.167393	none
Egr1	0.0659054	0.0466205	none
Eln	0.0541992	0.0307844	none
Emp2	0.102004	0.157431	none
Entpd2	0.0317462	0.0234876	none
Ezr	0.0868339	0.0801623	none
Fam198a	0.0215732	0.237994	none
Fcho1	0.0146207	-0.0282596	none
Fgf9	0.106907	0.07859	none
Fibin	0.161491	0.00809595	none
Flrt2	0.0581773	0.212424	none
Flrt3	0.285386	0.161316	none
Fmo1	0.207557	0.00959468	none
Fos	0.0502866	0.0635859	none
Fras1	0.184448	0.383729	none
Frem2	0.159299	0.266839	none
Fxyd7	0.0206958	-0.0214607	none
Galnt9	0.0151426	-0.00690475	none
Gja1	0.0276995	0.0528628	none
Gpm6a	0.0167414	0.0150608	none
Hrh2	-0.00866616	-0.0125408	none
Hspb7	0.00432357	0.00760882	none
Isl1	0.0139041	8.6282e-05	none
Itga3	0.0313353	0.127831	none
Klk10	0.0242894	-0.00133163	none
Krt19	0.364787	0.322039	none
Lama5	0.197464	0.345703	none
Lgals3bp	0.206019	0.0269683	none
Lhx9	0.0148266	0.00261529	none
Litaf	0.103195	0.139804	none
Ly6e	0.0294234	-0.0485884	none
Ly6h	0.0418086	0.0684372	none
Mgp	0.0339725	0.0110762	none
Mmel1	0.0176586	-0.0158155	none
Mn1	0.0438276	0.0347771	none
Mpp6	0.0807431	0.0525937	none
Msln	0.0486723	0.0114493	none
Myl7	0.0149571	0.0437989	none
Myrf	0.211327	0.177432	none
Neo1	0.0634249	0.0967848	none
Nfib	0.0552614	0.0671342	none
Npnt	0.0223438	0.0732117	none
Nr4a1	0.0220653	-0.0167849	none
Nsg1	0.0182629	0.0296882	none
Ogn	0.0384534	0.0129586	none
Olfml1	0.0474445	0.0159411	none
Olr1	0.0286086	-0.0225596	none
Pappa	0.0255269	0.0196585	none
Pdpn	0.0341213	0.172743	none
Pdzk1ip1	0.0606052	0.0651608	none
Pllp	0.107922	0.0814789	none
Pmp22	0.0277177	-0.0118529	none
Podxl	0.0208848	0.0316548	none
Prkcdbp	0.0624506	-0.0228678	none
Procr	0.01812	-0.00899432	none
Ptgds	0.0196535	0.0689946	none
Rab33a	-0.00359108	-0.00324562	none
Rassf7	0.248375	0.441865	none
Rec8	0.0460899	0.300444	none
Reep1	0.0246393	0.0087294	none
Rgma	0.017272	0.13122	none
Rom1	0.0347828	0.0213034	none
Rprm	0.015729	0.0508029	none
Rsrp1	0.00744568	0.0244982	none
Ryr2	0.0203305	-0.0119903	none
Saraf	0.248965	0.0555274	none
Scg5	0.109859	0.122146	none
Sema3b	0.0739075	0.178104	none
Sema3d	0.0279214	0.00913723	none
Sema6d	0.0766701	-0.0428963	none
Sftpd	0.0334743	-0.00540572	none
Sgcd	0.0298233	0.00478371	none
Shroom3	0.159144	0.165072	none
Slc34a2	0.0320892	0.0583421	none
Slc7a4	0.00921593	0.198259	none
Slpi	0.0471386	-0.0435991	none
Smpd3	0.0247361	0.0137046	none
Spock1	0.0303708	-0.00283328	none
Spock2	0.0303396	0.0329078	none
Stox2	0.0309271	0.131046	none
Sulf1	0.0291568	0.0280572	none
Tekt3	0.00179374	-0.00653367	none
Tgfb3	0.0385663	0.010469	none
Tgm1	0.0183777	-0.00306154	none
Thsd4	0.0576733	0.0210451	none
Tmem190	0.0106191	0.00510834	none
Tnni3	0.0102899	-0.000616345	none
Tnnt2	0.0389827	0.00754456	none
Tob1	0.189918	0.0500477	none
Uchl1	0.0157642	0.137356	none
Upk3b	0.0544243	0.0195222	none
Wasf1	0.0326564	0.0439856	none
Wnt2b	0.215599	0.0084418	none
Wt1	0.0203847	0.0134779	none
Zbtb7c	0.0302576	0.00163417	none
Acp5	-0.063136	-0.156816	none
Adgrf5	-0.0286255	-0.0488636	none
Adgrl4	-0.0255582	-0.0566249	none
Adm	-0.0286813	-0.0285408	none
Afap1l1	-0.0146678	-0.0331654	none
Akap12	-0.056287	-9.85752e-05	none
Anxa2	0.331743	-0.00317099	none
Ap2s1	-0.0684776	-0.00759717	none
Aplnr	-0.0562719	-0.0455918	none
App	0.288193	0.170856	none
Arhgef15	-0.0229844	-0.0409768	none
Bcl6b	-0.0173151	-0.0329021	none
Bmper	-0.033969	-0.00291925	none
1700019D03Rik	-0.0794134	0.0900037	none
1810011O10Rik	0.202103	-0.0208012	none
Calcrl	-0.0355114	-0.0462186	none
Ccdc85b	-0.0324189	-0.045334	none
Cd40	-0.0469569	-0.0165542	none
Cd93	-0.0590022	-0.061507	none
Cdh5	-0.0496757	-0.0831541	none
Cldn5	-0.0588993	-0.0515347	none
Clec14a	-0.030198	-0.0564321	none
Cd209f	-0.0376836	-0.0277093	none
Col4a1	-0.00853549	0.113391	none
Crhbp	-0.0730126	-0.0133777	none
Cyyr1	-0.0429881	-0.0189723	none
Ddit4	-0.0494971	0.128394	none
Dnase1l3	-0.0643001	-0.0342009	none
Dusp5	0.0434582	-0.0227929	none
Dysf	-0.0389713	-0.0413921	none
Egfl7	-0.116512	-0.0375823	none
Ehd3	-0.040831	-0.0729354	none
Elk3	-0.0427315	-0.0367534	none
Emcn	-0.0465112	-0.0495677	none
Eng	-0.0795985	-0.0868612	none
Esam	-0.0416081	-0.0683854	none
Ets1	-0.0274234	-0.0571263	none
F2r	-0.0420155	-0.0106852	none
F8	-0.0188118	-0.00497148	none
Fam167b	-0.035679	-0.0575985	none
Fam198b	-0.0359444	0.0356593	none
Fgf23	-0.053911	-0.00969381	none
Flt1	-0.051097	-0.0310097	none
Flt4	-0.0348978	-0.0514826	none
Fxyd6	-0.0514164	0.263177	none
Fzd4	0.035818	0.0871402	none
Gng11	-0.0691642	0.0672179	none
Gpr182	-0.0425577	-0.0435902	none
Hapln1	-0.024172	-0.0317484	none
Hspg2	0.174511	0.184095	none
Hyal2	0.0482976	0.231801	none
Id1	0.0875531	0.134846	none
Igfbp4	0.0438249	0.102649	none
Il33	-0.0316406	0.00209076	none
Kank3	-0.0196676	-0.0300953	none
Kcnk6	-0.0596498	-0.0500922	none
Kdr	-0.0635239	-0.0595038	none
Ldb2	-0.0570036	-0.031719	none
Limch1	0.0123416	0.0172668	none
Lpar6	0.0611454	0.0835059	none
Man1c1	-0.0384867	-0.0280301	none
Mmrn2	-0.0410124	-0.0393377	none
Mrc1	-0.062503	-0.0742808	none
Myct1	-0.046916	-0.057417	none
Myl6	0.255532	0.0702302	none
Myo10	-0.0289748	0.0508112	none
Nos3	-0.0335229	-0.0339283	none
Nostrin	-0.0398818	0.0156998	none
Npdc1	-0.0268152	0.113646	none
Npl	-0.146164	-0.0594655	none
Npr1	-0.0134473	-0.0578276	none
Nrn1	-0.0321353	0.0664671	none
Nrp2	-0.0458215	-0.0207931	none
Oit3	-0.0639703	-0.0640211	none
Pcdh17	-0.00505325	-0.0396482	none
Pde2a	-0.0324047	-0.0569195	none
Pla2g16	0.15438	-0.0191493	none
Plk2	0.0505239	0.36536	none
Plpp3	0.00491817	0.00700836	none
Pltp	-0.0459134	0.101246	none
Plvap	-0.0619735	-0.0476476	none
Prcp	-0.0049029	-0.0380665	none
Ptprb	-0.0425003	-0.0400747	none
Ramp2	-0.0417422	-0.000321018	none
Ramp3	-0.0170842	0.0255214	none
Rasgrp3	-0.0539353	0.0134268	none
Robo4	-0.0290474	-0.0470706	none
S100a16	0.180399	0.0363775	none
S1pr1	-0.00127265	0.00360604	none
Sgk1	-0.0201791	-0.0112364	none
Shc1	0.0352582	-0.0172938	none
She	-0.026351	-0.0474516	none
Slc27a3	0.016773	0.229424	none
Slc7a8	-0.0453701	-0.0622179	none
Slc9a3r2	0.139934	0.0313629	none
Sncg	-0.0163637	-0.0184505	none
Snrk	-0.0144485	0.0258472	none
Stab1	-0.0529872	-0.0741949	none
Stab2	-0.0712366	-0.0580719	none
Tcn2	-0.0339386	0.0550993	none
Tek	-0.0417408	-0.0392677	none
Tgfbr2	0.0545623	-0.00641126	none
Tiam1	-0.00915777	-0.00885226	none
Tie1	-0.0518339	-0.0490126	none
Timp1	0.0721572	0.0647414	none
Timp3	-0.00307506	-0.030135	none
Tm4sf1	0.28265	-0.0257878	none
Trp53i11	0.0110721	0.0617045	none
Tspan7	0.0581312	0.0610724	none
Vamp5	0.108088	-0.181695	none
Acy3	-0.0355376	-0.00219944	none
Arhgap9	-0.0432475	-0.0893914	none
Arrb2	-0.0484266	-0.041282	none
Cd34	-0.0594063	-0.0994837	none
Cd48	-0.0693526	-0.0799873	none
Cd52	-0.0648968	-0.0994146	none
5430427O19Rik	-0.0531045	-0.0329101	none
Cyba	0.041103	0.0455397	none
Dock2	-0.0563355	-0.0732366	none
Fau	0.194845	0.14701	none
Gapt	-0.0439689	-0.0256411	none
Itm2a	-0.0935585	-0.0187214	none
Jchain	-0.0359681	-0.00912553	none
Ldhb	0.139672	0.296108	none
Lsp1	-0.082159	-0.0699282	none
Matk	-0.0517541	0.0310186	none
Mpo	-0.0459883	-0.103338	none
Nkg7	-0.0499785	-0.0583599	none
Parvg	-0.0627064	-0.0736806	none
Pld4	-0.0522615	-0.0649883	none
Pram1	-0.0482907	-0.0283421	none
Ptpn7	-0.0635462	-0.0963112	none
Pycard	-0.0682236	-0.0958893	none
Rpl11	0.300552	0.162317	none
Rpl12	0.203949	0.105224	none
Flt3l	0.313871	-0.0528367	none
Rpl15	0.340042	0.118625	none
Rpl18a	0.227471	0.125807	none
Rpl22	0.26378	0.101204	none
Rps12-ps3	0.237299	0.0488139	none
Rps27a	0.267999	0.155662	none
Rps9	0.320898	0.144836	none
S100b	-0.0388402	0.133617	none
Sell	-0.0443482	-0.0500995	none
2020-09-06	-0.0344625	-0.0157571	none
Smim24	0.198251	-0.0193865	none
Spink2	-0.0561678	-0.00384355	none
Taok3	-0.0661371	-0.0296653	none
Traf3ip3	-0.0383865	-0.0481921	none
Abcb10	-0.13131	-0.0440644	none
Add2	-0.111934	-0.130753	none
Ak1	-0.0396002	0.0850369	none
Ammecr1	-0.0588821	0.0610507	none
Ank1	-0.152492	-0.0774811	none
Arv1	0.0210144	0.0323978	none
Atpif1	0.0113688	0.0297458	none
1700037H04Rik	-0.125964	-0.0488924	none
Cast	-0.0313596	0.0309321	none
Cd36	-0.253778	-0.0497974	none
Cd82	-0.0442863	-0.0321438	none
Chac2	-0.114552	-0.0740765	none
Cnrip1	-0.105744	-0.0560163	none
Dhfr	-0.160189	0.0683573	none
Dnaja4	-0.0895618	-0.0444205	none
Dnajc9	-0.0648095	0.014978	none
Eci3	0.109407	0.00211685	none
Eef1e1	-0.00762657	-0.0682441	none
Epor	-0.147785	-0.102269	none
Fah	-0.0214728	0.102754	none
Fam178b	-0.0796873	0.0227454	none
Fen1	-0.102022	-0.0760481	none
G0s2	-0.0602019	0.0344354	none
Gar1	-0.0473027	0.0514335	none
Gata1	-0.199823	-0.163228	none
Gfi1b	-0.147573	-0.113956	none
Gins2	-0.109485	0.0890503	none
Hebp1	0.155331	-0.168752	none
Hmga1	-0.147567	-0.0334444	none
Hmgn5	-0.103554	0.101835	none
Hsp90aa1	0.11288	0.0885673	none
Icam4	-0.142871	-0.156004	none
Itga4	-0.110461	-0.130917	none
Kcnh2	-0.0751687	0.150101	none
2810417H13Rik	-0.215881	0.0349331	none
Klf1	-0.131458	-0.19254	none
Lmo2	-0.126364	-0.178419	none
Lrr1	-0.105721	-0.0458565	none
Lxn	-0.17773	0.127164	none
Mboat2	-0.0602134	0.0729209	none
Mcm4	-0.0600707	0.00706491	none
Mcm7	-0.101626	0.130951	none
Metap2	0.00818342	-0.0466847	none
Minpp1	-0.0668881	-0.0435891	none
Mllt3	-0.0656512	-0.103687	none
Mrpl2	0.0318485	0.0652005	none
Myc	-0.0933378	-0.0491198	none
Narf	-0.2282	-0.0462831	none
Nmnat3	-0.0319526	-0.0488512	none
Nsmce2	-0.0311477	0.16546	none
Paics	-0.032849	0.0862986	none
Pcna	-0.107095	0.00224115	none
Pklr	-0.0565521	-0.0440702	none
Pnmt	-0.0536809	0.00847147	none
Ran	-0.0160767	0.00868095	none
Rexo2	-0.0728309	-0.113157	none
Rfc4	-0.0707463	0.0625776	none
Gm3550	0.259575	0.0873297	none
Rpl4	0.261205	0.0809998	none
Rpl8	0.257984	0.0795047	none
Rps5	0.283647	0.154163	none
Rps6	0.306491	0.0618116	none
S100a6	-0.118884	-0.0257837	none
Slc25a21	-0.0783711	-0.0804791	none
Slc38a5	-0.157035	-0.110434	none
Slc43a3	-0.103097	-0.113473	none
Snrpb	0.0301906	0.0408674	none
Sri	-0.00243899	0.0297895	none
Srsf7	-0.0184428	0.0557973	none
Syngr1	0.0619013	0.0245943	none
Taf9	0.0875404	0.0163738	none
Tfrc	-0.180914	0.00697172	none
Tk1	-0.147791	0.0592892	none
Tmem14c	-0.00619231	-0.124494	none
Tspan17	0.0369314	0.0939999	none
Ubac1	-0.230655	-0.0967357	none
Wdr4	-0.0536747	0.0042029	none
Ackr1	-0.177779	-0.10263	none
Alad	-0.0913044	-0.16053	none
Anp32e	-0.114987	0.0186427	none
6030468B19Rik	-0.216786	-0.104873	none
Cpox	-0.190965	-0.154092	none
Epb42	-0.250645	-0.120153	none
Fech	-0.257764	-0.18733	none
H1f0	-0.014911	0.165249	none
Hmbs	-0.327139	-0.163995	none
Mgst3	-0.130613	-0.0841824	none
Nusap1	-0.184869	-0.0397709	none
Rad23a	-0.216309	-0.104875	none
Rhd	-0.156201	-0.18689	none
Selenbp1	-0.290331	0.0235203	none
Slc25a39	-0.265333	0.0203061	none
Slc4a1	-0.306971	-0.166531	none
Smox	-0.173756	-0.0845624	none
Spta1	-0.154912	-0.107688	none
Tspo2	-0.14648	-0.129106	none
Tuba1b	-0.254505	0.0448888	none
Tubg1	-0.134991	0.0961102	none
Ucp2	-0.324429	-0.199817	none
Uros	-0.196023	-0.0955479	none
Arl4a	-0.155413	-0.11415	none
Bnip3l	-0.182951	0.0189191	none
Bpgm	-0.25779	-0.082676	none
Tmcc2	-0.138327	-0.101351	none
Asic4	-0.0608879	-0.00479668	none
Gypa	-0.208004	-0.212655	none
Hbb-y	-0.249527	-0.0331032	none
Hbq1a	-0.24049	-0.0472938	none
Hba-x	-0.360913	-0.0491494	none
Smim1	-0.167733	-0.153204	none
Abcg3	-0.06832	-0.0465696	none
Abi3	-0.0659736	-0.0949077	none
Acvrl1	-0.0433025	-0.0383992	none
Adap2	-0.0618904	-0.0422489	none
Anxa1	-0.0362267	-0.0432895	none
Arl4c	0.0301813	0.39242	none
Arpc3	0.0776028	-0.00670887	none
Arpc5	0.0150608	-0.0684481	none
Asah1	0.0248938	0.101541	none
Atp1b1	0.379152	0.389846	none
Axl	-0.0541619	-0.0399621	none
B2m	0.0738088	-0.0311757	none
I830077J02Rik	-0.0764754	-0.0455993	none
BC028528	-0.054134	0.00179397	none
C1qa	-0.0766019	-0.0884445	none
C1qb	-0.0798312	-0.0898854	none
C1qc	-0.0818059	-0.0907033	none
C3ar1	-0.031758	-0.0561955	none
Casp1	-0.0394212	-0.0530625	none
Ccl4	-0.0285923	-0.0259448	none
Ccr1	-0.0567017	-0.0390912	none
Cd209c	-0.0214862	-0.0106872	none
Cd300a	-0.0565444	-0.085632	none
Siglecf	-0.0742244	-0.0222411	none
Cd4	-0.0174514	-0.0170325	none
Cd44	-0.0889358	-0.0734195	none
Cd5l	-0.0614894	-0.0650294	none
Cd63	0.338678	0.18358	none
Cd84	-0.0539565	-0.0694965	none
Cd86	-0.0559011	-0.0701241	none
Cfp	-0.0821949	-0.0752116	none
Cmklr1	-0.043764	-0.0114604	none
Creg1	-0.043192	-0.235408	none
Csf1r	-0.0731754	-0.0914871	none
Cst3	0.0310872	0.153424	none
Ctsb	0.0111876	-0.0732843	none
Ctsc	-0.0895691	-0.0639148	none
Ctss	-0.0771986	-0.0866502	none
Cybb	-0.0752431	-0.0625359	none
Cyth4	-0.0507145	-0.0855149	none
Dram2	0.0319883	0.0148746	none
Ebi3	-0.0274163	-0.0725695	none
Epb41l2	0.0287867	-0.0283281	none
Epb41l3	-0.0346394	0.0498658	none
Evl	0.00485429	0.0219108	none
Fabp3	-0.0417126	0.59307	mouse
Fabp5	0.0119433	0.174924	none
Fam49a	-0.0555973	-0.033925	none
Fcgr4	-0.0663166	-0.0605886	none
Fcgrt	0.12698	-0.0384621	none
Fgd2	-0.0430399	0.1203	none
Fgl2	-0.0582348	-0.0169728	none
Folr2	-0.0734643	-0.0656062	none
Fpr1	-0.0491707	-0.0210225	none
Fuca1	-0.0154161	-0.00460266	none
Gfra2	-0.0433587	-0.037618	none
Gimap1	-0.048648	-0.102304	none
Glipr1	-0.0771649	-0.0853828	none
Glul	0.053104	0.0401819	none
Gpbar1	-0.0416826	-0.00472057	none
Gpnmb	-0.0164727	-0.0171676	none
Gpr137b	-0.0167465	0.0530367	none
Gpr34	-0.0603607	-0.0249343	none
Gpr65	-0.0583479	-0.0492255	none
Grn	0.0572575	-0.00314941	none
Havcr2	-0.0335198	-0.0180692	none
Hck	-0.0590252	-0.040142	none
Hcls1	-0.0720194	-0.0783194	none
H2-DMa	-0.0694687	-0.027473	none
H2-Ab1	-0.0461605	0.0141011	none
Hmox1	-0.0710826	-0.0967174	none
Hpgds	-0.0845126	-0.0729159	none
Ifi44l	-0.0431834	-0.0131923	none
Ifit3	-0.0160627	-0.0352488	none
Ift74	-0.0186685	0.138092	none
Igsf6	-0.0813526	-0.0900569	none
Il10ra	-0.0460828	-0.0385247	none
Il18	-0.0520918	-0.0385902	none
Iqgap1	-0.0511768	0.0114201	none
Irf8	-0.0531667	-0.074213	none
Isg15	-0.0865821	-0.0695084	none
Itln1	-0.0383446	0.0150816	none
Itm2b	0.153493	0.0263113	none
Kcnab1	-0.0322828	0.00755504	none
Kctd12	-0.0615631	-0.0707134	none
Lcp1	-0.0981447	-0.10808	none
Lcp2	-0.0584586	-0.0708225	none
Lgmn	-0.0628575	-0.0808759	none
Lilra6	-0.0480162	-0.0233068	none
Lipa	-0.0482163	0.162186	none
Lrrc25	-0.0408731	-0.0640872	none
Ly86	-0.0791212	-0.0671	none
Ly96	-0.0638396	-0.0434939	none
Mafb	-0.0204262	-0.0747875	none
2020-03-01	-0.0498315	-0.022703	none
Marco	-0.0498381	-0.0586136	none
Mcoln1	-0.0102449	0.0585563	none
Ms4a7	-0.07889	-0.0345299	none
Msr1	-0.0411634	-0.0698601	none
Mx1	-0.0395237	-0.0139567	none
Myo1f	-0.0544486	-0.0702496	none
Nabp1	-0.0295932	0.0225773	none
Nckap1l	-0.0683567	-0.0725506	none
Ninj1	0.175453	0.0583097	none
Npc2	0.139059	0.19946	none
Nr1h3	0.0566283	-0.0580837	none
Oaz1	-0.136754	-0.15459	none
Ostf1	-0.0471713	-0.133213	none
P2ry13	-0.0422243	-0.040897	none
Pdk4	-0.0269701	-0.00409672	none
Pla2g15	-0.0316224	0.0718023	none
Pla2g7	-0.0152751	-0.0273164	none
Pld3	0.201593	0.0705658	none
Ppt1	-0.0547262	-0.00975528	none
Prkcb	-0.0590186	-0.0184825	none
Psap	0.0193349	0.110414	none
Psmb9	-0.0433687	-0.0656316	none
Ptprc	-0.0599513	-0.0826585	none
Ptprj	0.0668516	0.0817316	none
Rab20	0.0148182	0.0753384	none
Rbp7	-0.0413994	-0.0133183	none
Rgs1	-0.0540426	-0.0248414	none
Rnaset2b	-0.0174528	0.0305086	none
S100a11	-0.0036845	0.167485	none
Samhd1	-0.0614433	-0.0326311	none
Samsn1	-0.0696599	-0.106855	none
Sat1	-0.00145299	-0.106899	none
Scimp	-0.05907	-0.0329379	none
Scn1b	-0.0194237	-0.013164	none
Sdc3	-0.0137391	-0.0444	none
Siglec1	-0.0506524	-0.0237927	none
Siglece	-0.0430381	-0.0374976	none
Slc15a3	-0.0287771	-0.0431513	none
Slc37a2	-0.0187332	-0.0400093	none
Slc40a1	0.0127984	0.00561785	none
Slc7a7	0.0371724	-0.032732	none
Slco2b1	0.0228886	-0.0310813	none
Smpdl3a	0.0814078	-0.0517222	none
Spic	-0.0443881	-0.0622856	none
Sucnr1	-0.0359833	-0.0107836	none
Tgfbi	0.155685	-0.0298909	none
Timd4	-0.0665822	-0.0725023	none
Tmigd3	-0.0531088	-0.00489304	none
Tnfrsf1b	-0.0538642	-0.0350734	none
Tpp1	-0.0212618	-0.00472857	none
Tyrobp	-0.105189	-0.143803	none
Vcam1	0.0523859	-0.0238729	none
Vsig4	-0.0579254	-0.032159	none
Wwp1	0.100532	-0.00182789	none
Xaf1	-0.0233777	-0.0155463	none
Aldoa	-0.0763605	0.0611521	none
Alox12	-0.0291262	-0.0376354	none
Arpc2	-0.00263331	-0.0309545	none
Arpc4	0.0230643	-0.0543732	none
Atp2a3	-0.0253958	-0.0402442	none
Bank1	-0.0352508	-0.0520481	none
Bid	-0.0269367	0.131246	none
Bin2	-0.0568811	-0.128592	none
G6b	-0.0333085	-0.0364873	none
Cap1	0.0532285	-0.0644945	none
Cd69	-0.0306443	-0.0339532	none
Cdip1	0.0209666	0.124014	none
Cfl1	0.173059	0.0286536	none
Clic1	0.109733	-0.038941	none
Cmtm5	-0.0297463	-0.0167924	none
Csk	-0.0293849	-0.0206208	none
Ctsw	-0.0398121	0.0941319	none
Cxcr4	-0.0220477	0.00961269	none
Dapp1	-0.0396411	-0.0708009	none
Dnm3	-0.0261431	-0.0107346	none
Elf1	0.0402411	-0.105304	none
F13a1	-0.0219315	-0.0672536	none
Fam212a	-0.069599	-0.179238	none
Fermt3	-0.0896308	-0.129637	none
Fli1	-0.0636021	-0.0902657	none
Gm3839	0.092646	0.0848854	none
Gata2	-0.0415046	-0.0600927	none
Gp1ba	-0.011537	-0.0307082	none
Gp6	-0.012181	-0.0247391	none
Gp9	-0.0261388	-0.0813411	none
Hacd4	-0.0591385	-0.0459475	none
Hpse	-0.0272232	0.025481	none
Itga2b	0.00414565	-0.0588426	none
Lat	-0.0262592	-0.0480521	none
Lcn2	-0.0210214	0.00801254	none
Limd2	-0.0811547	0.0284083	none
Med12l	-0.0181835	0.0492223	none
Mef2c	-0.100392	-0.127427	none
Mfng	-0.0582746	-0.0879783	none
Mgll	-0.0513672	0.00291184	none
Mmrn1	-0.0309895	-0.0488398	none
Naa38	0.00503721	0.0947937	none
Ncf4	-0.0716559	-0.137479	none
Nrgn	-0.0295977	-0.0749931	none
P2rx1	-0.0318363	-0.0110852	none
Pdlim1	0.339089	0.253824	none
Pecam1	-0.0406746	-0.0743591	none
Pkm	-0.0494921	0.119497	none
Plek	-0.0669491	-0.0742685	none
Ppbp	-0.02918	-0.00149487	none
Ppp1r18	-0.0794407	-0.083688	none
Pstpip2	-0.0621617	-0.014522	none
Ptpn6	-0.0374397	-0.109094	none
Rab27b	-0.0134717	-0.0328239	none
Rasgrp2	-0.0554915	-0.127391	none
Rgs18	-0.0466019	-0.076437	none
Rgs19	-0.0698153	-0.00706032	none
Rilpl2	-0.0258697	0.000776245	none
Selp	-0.0137687	-0.016141	none
Serpinb1a	-0.00275148	-0.0756981	none
Sla	-0.0588711	-0.0715504	none
Slc37a1	0.00345418	0.00534405	none
Spx	-0.0141079	0.0134697	none
Tagln2	0.276283	0.0557867	none
Tbxas1	-0.0511334	-0.0535272	none
Tmem40	-0.0177447	-0.0539016	none
Treml1	-0.0225703	-0.0412303	none
Unc13d	-0.00411907	-0.0496336	none
Was	-0.0421799	-0.0905796	none
Ly6g6f	-0.0156148	-0.0314025	none
0610040J01Rik	0.247249	0.210889	none
Aass	0.0164717	0.112916	none
Abca8b	0.0690836	0.120857	none
Abcc2	0.11546	0.0167835	none
Abhd14b	0.167052	0.117056	none
Acaa2	0.298009	0.141775	none
Acadm	0.00291729	0.104161	none
Afm	0.136426	0.334491	none
Agmat	0.0156787	0.0826657	none
Agpat2	0.269776	0.197166	none
Agt	0.652253	0.195661	none
Alb	0.612178	0.20929	none
Aldh1b1	0.176735	0.232059	none
Aldh8a1	0.181029	0.0269619	none
Aldob	0.464093	0.226323	none
Angptl3	0.503564	0.0665153	none
Anpep	0.280487	0.144933	none
Apoc4	0.336187	0.0689552	none
Apof	0.0216426	0.0974124	none
Apoh	0.470941	0.134847	none
Aqp11	0.061816	0.0760501	none
Asgr2	0.56214	0.0348066	human
Bco1	-0.00347222	0.0263681	none
Bdh1	0.0463494	0.0931812	none
Bhmt2	0.256291	0.0908812	none
C130074G19Rik	0.196038	0.0627778	none
C1rl	0.111253	0.0593847	none
C3	0.359751	0.206848	none
C8g	0.0762584	0.0335971	none
Cald1	0.269437	0.36832	none
Car3	-0.0178285	0.0109555	none
Cdo1	0.337574	0.204879	none
Chchd10	-0.0068064	0.0958115	none
Cldn1	0.5804	0.041587	human
Col18a1	0.359166	0.19914	none
Cpb2	0.567229	0.12567	none
Cth	0.0322629	0.0698734	none
Cyp2d26	0.0329746	0.0531566	none
Cyp51	0.0599321	0.110941	none
Ddt	-0.00610122	0.350176	none
Dnajc12	0.160661	0.0457992	none
Dnajc22	0.309733	0.21765	none
Elovl6	0.0140628	0.161605	none
F10	0.353606	0.0778185	none
F2	0.352865	0.180894	none
Fabp2	-0.00461699	0.116073	none
Fads6	0.00795673	0.257367	none
Fam46a	0.0765344	0.0300188	none
Fga	0.412001	0.133044	none
Fgb	0.394646	0.198291	none
Fgg	0.414161	0.126351	none
Fxyd1	0.405987	0.0446128	none
Galm	0.0689789	0.0187591	none
Gjb1	0.47917	0.309601	none
Gnmt	0.0267462	0.0798334	none
Gpd1	0.0312151	0.0205601	none
Grb10	-0.0114977	0.386102	none
Grhpr	0.203423	0.216935	none
Gstt2	0.132311	0.23205	none
Gstz1	0.194074	0.131572	none
Gys2	0.0475109	0.011818	none
Hadh	-0.00204031	0.293677	none
Hc	0.348127	0.0648252	none
Hmgcs2	0.378089	0.143974	none
Hpn	0.486473	0.263451	none
Hpx	0.292935	0.127914	none
Hsd17b2	0.48533	0.0741806	none
Hsp90b1	0.0503622	0.199093	none
Il1r1	0.146182	0.0882927	none
Itih4	0.0288205	0.092724	none
Itih5	0.331958	0.217203	none
Kitl	0.0294931	0.0755037	none
Klf15	0.0833675	0.0343223	none
Ldlr	0.0756628	0.0748005	none
Leap2	0.440488	0.0360194	none
Lgals2	0.0985137	0.0951516	none
Lipc	0.593219	0.0999474	none
Lsr	0.18756	0.345068	none
2020-03-01	0.0362187	0.0587764	none
Mmp19	0.0603199	0.0901271	none
Mogat2	0.0496354	0.154763	none
Morc4	0.00959203	0.0838707	none
Mpc2	0.445007	0.0813976	none
Mpzl2	0.199184	0.158805	none
mt-Co2	0.45248	0.200079	none
Ndufa6	0.0711222	0.207726	none
Npb	-0.00148784	0.161037	none
Nsdhl	0.0389657	0.0533272	none
Otc	0.0767553	0.0553194	none
P4hb	0.20591	0.136878	none
Pah	0.412006	0.141652	none
Pcolce2	0.157903	0.208865	none
Pdia5	0.124334	0.0359394	none
Pdzk1	0.476581	0.0853022	none
Phlda2	0.0871443	0.105385	none
Pid1	0.112748	0.0448715	none
Pipox	0.0328945	0.15061	none
Plg	0.237157	0.134806	none
Plpp2	0.291653	0.188439	none
Proz	0.0615619	0.0268639	none
Psph	0.09987	0.0734019	none
Pxmp2	-0.000337318	0.12645	none
Rogdi	-0.0236314	0.0851298	none
Rtp3	-0.00419318	0.0374494	none
Saa4	0.0798369	0.025124	none
Scp2	0.284502	0.0688571	none
Sec14l2	0.0494704	0.0146898	none
Sema4g	0.213511	0.145883	none
Serpinf1	0.36299	0.294497	none
Serpinf2	0.379857	0.262108	none
Sfxn2	0.0316594	0.164715	none
Shbg	0.0883052	0.0421873	none
Shmt1	-0.0159492	0.130295	none
Slc13a3	-0.00377514	0.00609847	none
Slc27a2	0.128304	0.063291	none
Slc6a13	0.0168848	-0.00502396	none
Smlr1	0.347539	0.0354472	none
Soat2	0.0404569	0.0345596	none
Sord	0.263952	-0.0327744	none
Spink1	-0.00703607	0.243613	none
Tff3	0.249026	0.0520579	none
Thpo	0.108259	0.0583649	none
Tmem205	0.429336	0.192793	none
Tmprss6	0.143872	0.151686	none
Tnnc1	0.0374605	0.0639638	none
Ttc38	0.0424558	0.0531871	none
Upb1	0.021411	0.0563834	none
2900026A02Rik	0.222973	0.312225	none
Adam32	-0.0131409	0.391112	none
Adamts9	0.0622169	0.344354	none
Arhgef16	0.0894488	0.390891	none
Chmp4c	0.325859	0.310567	none
Cldn3	0.232175	0.727681	none
Cldn4	0.237171	0.520773	none
Cldn7	0.210492	0.806479	mouse
Clic6	0.2021	0.467475	none
Crb3	0.363567	0.739	none
Ctxn1	0.0186374	0.356595	none
Cyb561	0.152396	0.326857	none
Dsg2	0.240287	0.44571	none
Enah	0.333965	0.39115	none
Epcam	0.319406	0.724448	none
Fblim1	0.0190554	0.335057	none
Fermt1	0.0804656	0.499243	none
Flywch2	0.0925549	0.378939	none
Foxa2	0.263043	0.475882	none
Fxyd2	0.599572	0.463965	none
Greb1	0.110264	0.376334	none
Hes1	0.114075	0.361018	none
Igfbp2	0.282844	0.430084	none
Kdf1	0.377505	0.417509	none
Lurap1l	0.315406	0.370506	none
Mapk13	0.116173	0.427781	none
Marveld3	0.216838	0.420726	none
Mllt4	0.261454	0.368019	none
Nav2	0.270239	0.480575	none
Ncald	0.130866	0.359881	none
Nrep	0.331169	0.427776	none
Pamr1	-0.0153603	0.43372	none
Pla2g1b	0.220714	0.421863	none
Ppp1r1a	0.0513924	0.466777	none
Prss23	0.246983	0.267669	none
Prss8	0.178197	0.41698	none
Ptprf	0.404273	0.542247	none
Pyy	0.0073291	0.350463	none
Scube3	0.114399	0.339371	none
Shank2	0.197028	0.313062	none
Smim22	0.159658	0.523536	none
Sox13	0.1223	0.341525	none
Sox4	0.447689	0.441045	none
Spint1	0.301485	0.527033	none
Spint2	0.273935	0.334892	none
Spon1	-0.00490509	0.30908	none
St8sia3	0.195067	0.424973	none
Steap2	0.16552	0.394304	none
Tmc4	0.195487	0.297622	none
Tmem27	0.135851	0.413786	none
Vnn1	0.0190497	0.342161	none
Wfdc2	0.114249	0.640501	mouse
Abcc9	-0.0232989	-0.0249819	none
Adamts2	-0.0118034	-0.0225387	none
Ahnak	0.16678	0.0767524	none
Arap2	0.106968	-0.0203904	none
Bmp5	-0.0129756	-0.0177531	none
Ccnd2	-0.0173379	0.192233	none
Cnn2	0.0638584	-0.0919819	none
Col6a1	0.0396415	-0.0175178	none
Col6a2	-0.00112168	-0.00199673	none
Cygb	0.000110875	-0.0112842	none
Ednra	-0.0217575	0.0243277	none
Efna5	0.0200218	-0.00525432	none
Fzd1	-0.0206347	0.0348972	none
Gdf2	-0.0150603	-0.030804	none
Gucy1b3	0.000706062	-0.0283263	none
Igfbp3	-0.0257068	-0.0286045	none
Kcnj8	0.0506023	-0.0289307	none
Lbh	-0.085116	-0.0155505	none
Lhfp	-0.0297625	-0.0318264	none
Lpar4	-0.0123862	-0.0315156	none
Map1lc3a	0.186203	0.0567549	none
Pam	0.049878	-0.0211566	none
Pde1a	-0.0180748	-0.028236	none
Pdlim2	0.0186149	-0.0078092	none
Phactr2	0.0412144	-0.0353058	none
Raph1	0.110579	0.0302667	none
Rarres2	0.512259	0.00832571	human
Rbp1	0.400066	0.380341	none
Rem1	0.000611356	0.00057254	none
Rps6ka6	0.128827	0.0681743	none
Rps7	0.30637	0.160513	none
Selm	0.196586	0.0257767	none
Snai2	-0.013867	-0.0210381	none
Sod3	0.0219655	-0.0238367	none
Tgfb1i1	-0.0318581	-0.0283399	none
Tnfrsf11b	0.00388919	-0.0122258	none
Tns3	0.106839	0.0343958	none
Wnt2	-0.00666709	-0.0137566	none
Zeb2	-0.118136	-0.117291	none
Auts2	0.048419	0.272567	none
Bambi	0.227278	0.145302	none
Cacnb3	0.00502136	0.121743	none
Clip3	0.00772704	0.0886081	none
Copz2	0.00345388	0.0300371	none
Crabp1	-0.0110898	0.245047	none
Dcakd	0.0148216	0.261378	none
Efemp2	0.0920027	0.0973549	none
Epha4	0.021256	0.0250124	none
Fbn2	-0.0111431	-0.0104489	none
Fgfr1	0.0188928	0.062863	none
Gli3	-0.0123332	0.0159163	none
Gpc6	0.191504	0.10984	none
Gpx7	0.322957	0.0386613	none
Hlx	-0.0231789	-0.0284696	none
Hnrnpa1	0.268877	0.201608	none
Marcksl1	0.203422	0.220233	none
Mfap4	-0.02143	-0.00658215	none
Mmp2	0.0200189	-0.0243065	none
Nfatc4	-0.002662	0.0893628	none
Ngfrap1	0.476019	0.371299	none
Nr2f1	0.0107583	-0.00789241	none
Pafah1b3	0.063968	0.347735	none
Pdlim7	0.0444843	0.0887442	none
Plat	0.00311406	-0.0008752	none
Prmt1	0.124736	0.206024	none
Prnp	0.0407451	-0.0085382	none
2020-09-07	-0.0386379	0.00870432	none
Shisa3	0.00272386	-0.022981	none
Sulf2	0.0787783	0.0194567	none
Tmem119	-0.0192748	-0.0136259	none
Aif1l	0.077396	0.102465	none
Amer1	0.0336982	0.0718363	none
Aplp1	0.0611554	0.127912	none
Aprt	0.0956505	0.187283	none
Arhgap22	0.0129166	0.119336	none
B3gnt9	-0.00984385	-0.0136571	none
Barx1	-0.00252276	-0.00716671	none
Bcam	0.39942	0.190962	none
Bcar3	0.0914692	0.0551361	none
Cdh11	0.00468385	-0.00370053	none
Dctn6	0.0702684	0.0200984	none
Ddr1	0.140513	0.189823	none
Fam162a	0.127584	0.154123	none
Fbln1	0.0225484	0.218532	none
Fbln2	-0.0332918	0.00608151	none
Fgf5	-0.00235969	0.0188504	none
Fkbp3	0.137711	0.168346	none
Flnc	0.010934	-0.00662496	none
Fmod	0.00288138	0.0177512	none
Gata4	0.0176197	-0.0190331	none
Ift43	0.176776	0.237969	none
Igfbp5	0.0225358	0.145599	none
Jsrp1	-0.00527848	0.000406754	none
Krt7	0.155889	0.232388	none
Ktn1	0.114417	0.256672	none
Lrrn4	0.0304275	0.019653	none
Megf6	0.0277858	0.0519943	none
Nasp	-0.0578488	0.194196	none
Ntf5	0.0063114	0.00384916	none
Nxph3	-0.00957338	0.015979	none
P3h4	0.0137053	0.055046	none
P4ha2	0.0826206	0.0428914	none
Pcbp4	0.172306	0.267981	none
Plce1	0.0773535	0.0669839	none
Plp2	0.168457	0.188062	none
Plxna4	-0.00776253	0.02472	none
Pnoc	0.026375	-0.00361834	none
Ppfibp2	0.109	0.0185177	none
Rab34	0.15144	0.215848	none
Rhou	0.149509	0.0638375	none
Rnf182	-0.00872907	0.0017066	none
Rpp25	-0.0203624	-0.00859837	none
Rspo1	0.0081339	0.00623063	none
Smtnl2	0.0152538	0.203116	none
Sv2a	-0.0131317	0.0172494	none
Syne2	0.18998	0.149677	none
Tbx18	-0.0071009	0.0180942	none
Tgfb2	0.00178007	0.0107477	none
Tmem108	-0.00788196	0.0958055	none
Tmem132a	0.0477249	0.27485	none
Tmem151a	0.0666329	0.00606736	none
Tmem98	0.155396	0.100642	none
Tsc22d1	0.0279476	0.304269	none
Ttc3	0.240051	0.350942	none
Upk1b	0.163	0.0225457	none
Wisp1	-0.00719456	0.00410008	none
Wls	-0.00781998	0.0442274	none
Wwc2	0.218723	0.0017819	none
Zfp579	0.046216	0.191261	none
4931406P16Rik	0.0147593	0.0224628	none
Abhd6	0.0320521	0.0801127	none
Amotl1	0.113115	0.129264	none
Anxa5	0.370785	0.179928	none
Aqp1	0.0247036	-0.0763197	none
Arap3	-0.0243498	-0.0359807	none
Arhgap29	0.155465	0.0287044	none
Arhgap31	-0.023834	-0.0555341	none
Armcx4	0.0644472	0.0515297	none
Bace2	-0.0464585	-0.0332566	none
Bik	0.0956055	-0.029962	none
Bmp2	0.218195	-0.0441575	none
Btnl9	-0.0234385	-0.0381343	none
Calm1	-0.0325089	0.109666	none
Cd81	-0.0199023	0.14862	none
Cda	-0.00968069	0.14147	none
Cdc42bpb	0.109062	0.0803382	none
Cdc42ep2	0.0142428	-0.0323767	none
Chst7	0.0478986	-0.031909	none
Clec1b	-0.0701103	-0.0882211	none
Clec4g	-0.0117392	-0.0254231	none
Cmtm3	0.107291	0.0108228	none
Cracr2b	-0.0125357	0.00761038	none
Cxcl16	-0.0114795	-0.0525258	none
Dchs1	-0.0166049	0.0154533	none
Degs1	-0.0317789	0.0427965	none
Dlc1	0.167412	0.0180673	none
Dll4	-0.00447002	-0.0285427	none
Dok4	0.0460762	-0.00627787	none
Dpp4	0.236825	0.0834604	none
Dpysl3	0.0905446	0.051337	none
Efna1	0.317549	0.0181026	none
Epas1	0.0188823	0.0332831	none
Ephb4	0.0410611	0.167537	none
Erg	-0.0292137	-0.0485837	none
Ets2	0.00272198	0.0574703	none
Exoc3l4	0.123659	-0.023435	none
Fabp4	-0.00456434	-0.0571234	none
Fam124a	0.00574978	0.0112787	none
Fam174b	0.0429018	-0.0241612	none
Fam43a	-0.0244615	-0.0496006	none
Fgd5	-0.0242875	-0.0388549	none
Fkbp1a	-0.0296064	0.0595868	none
Flnb	0.222239	0.144434	none
Fscn1	-0.0682111	0.120699	none
Fyn	0.024518	0.00244029	none
Galnt18	-0.0175989	0.0151672	none
Gap43	-0.0030749	0.0142697	none
Gimap4	-0.0832688	-0.0617676	none
Gimap5	-0.020745	-0.0575521	none
Grap	-0.0229858	-0.065178	none
Gstk1	0.182988	-0.0452206	none
Hecw2	-0.0186136	-0.0413242	none
Hivep3	-0.00158808	-0.0338873	none
Ica1	0.125505	-0.00299871	none
Icam1	-0.00853763	0.0264509	none
Icam2	-0.06653	-0.0871285	none
Ipo11	-0.0244705	-0.0466018	none
Itpkb	-0.0367084	0.00631531	none
Jak1	0.104287	-0.0438077	none
Kcne3	-0.0261489	-0.056299	none
Klf7	0.0882563	0.114528	none
Klhl6	-0.0311313	-0.0792488	none
Lrrc32	-0.0266175	-0.0424679	none
Lrrc8c	-0.020215	-0.0300013	none
Lyve1	-0.0628896	-0.0579834	none
Mapk12	0.0391739	-0.0181514	none
Mcam	0.135984	0.041624	none
Mecom	-0.0267155	0.00545919	none
Msn	-0.0565293	-0.159945	none
N4bp3	-0.00727035	-0.0192648	none
Nav1	-0.0200063	0.0526603	none
Notch1	0.00335206	0.141026	none
Pde4b	-0.0185569	-0.020485	none
Pea15a	-0.0239782	0.0299884	none
Peak1	-0.00617617	-0.032611	none
Plpp1	0.146432	-0.066851	none
Plxnc1	0.102415	-0.0424702	none
Plxnd1	-9.92597e-05	-0.0633547	none
Ppfibp1	0.140086	0.0585225	none
Ppic	0.393233	0.0994123	none
Ppp1r16b	-0.0132606	-0.0191612	none
Prr5l	-0.0279137	0.0536767	none
Prrg3	-0.015621	0.0315883	none
Ptrf	0.0734369	-0.00935535	none
Ralb	0.00314544	-0.0146939	none
Rasip1	-0.0216831	0.0238153	none
Rhoj	-0.037309	-0.0621401	none
S100a13	0.191485	-0.12034	none
Scarf1	-0.0362663	-0.0400707	none
Sdpr	-0.0239572	-0.0126033	none
Sema6a	0.146302	0.149315	none
Sh3bp5	-0.0317062	0.00195409	none
Sipa1	-0.0215877	0.0018768	none
Slc16a2	0.112259	0.0878544	none
Slc31a2	-0.021451	0.0199501	none
Slco2a1	0.0622014	0.0326221	none
Smagp	0.0797273	-0.00475262	none
Smtn	0.0096827	0.000614918	none
Sorbs3	0.103289	0.0692973	none
Srgap1	0.0421215	0.138198	none
Stc1	-0.0289729	0.00130559	none
Tacc1	0.14873	-0.047918	none
Tax1bp3	0.241096	0.117181	none
Tcf4	-0.0531986	0.010779	none
Tfpi	0.248001	-0.0245233	none
Thsd1	-0.00813867	-0.0382077	none
Tinagl1	0.000704022	0.0935696	none
Tjp1	0.0824702	0.162627	none
Tmem2	0.14424	0.0209085	none
Tmem204	-0.0320091	-0.0372983	none
Tnfaip1	0.136221	0.139362	none
Tnfaip8l1	0.0256077	-0.00924798	none
Tnfrsf1a	0.0525307	-0.0257657	none
Tpm4	0.150977	0.0177637	none
Tpst2	-0.0390465	-0.0553803	none
Tspan18	0.0382834	0.113989	none
Tspan2	0.011131	-0.0233231	none
Upp1	0.028741	-0.00271858	none
Ushbp1	-0.00541547	-0.0272641	none
Wwtr1	0.259651	0.0691999	none
Zeb1	-0.0328884	-0.0203274	none
Zfp503	-0.00702762	-0.0110933	none
Adgrg1	0.0253895	0.00677607	none
Arhgap15	-0.0497636	-0.0500443	none
Bex6	0.251433	-0.0489026	none
Cd27	-0.0144319	-0.0370467	none
Cdk6	-0.00348998	-0.0194144	none
Celf2	-0.0540334	-0.024694	none
Cmtm7	0.00197706	-0.10281	none
Def6	-0.0434345	-0.0831613	none
Dnmt3b	-0.00479028	-0.0246439	none
Elmo1	-0.0372836	-0.0710468	none
Emb	-0.0408245	0.336923	none
Fmnl1	-0.0321949	-0.0439109	none
Gpr171	-0.00400797	-0.0556362	none
H2afy	-0.00762943	0.118211	none
Hoxa7	-0.0250501	-0.0490419	none
Hoxa9	-0.0268148	-0.0445492	none
Ikzf2	0.0283503	0.049385	none
Il12a	-0.0011229	-0.0532975	none
Il21r	-0.00832872	-0.0645711	none
Klk8	0.0174112	-0.0573939	none
Myb	-0.0412491	-0.0765212	none
Nrros	-0.0600155	-0.134283	none
Pkib	-0.02242	-0.0622385	none
Plcg2	0.0122472	-0.0849629	none
Pou2f2	-0.0627511	-0.0837304	none
Ptpre	-0.0470933	-0.0728743	none
Ramp1	0.040162	-0.103485	none
Rpl10a	0.327067	0.138387	none
Rpl13	0.109542	0.11014	none
Rpl3	0.43442	0.12034	none
Rps3	0.240532	0.12374	none
Rps4x	0.333785	0.153832	none
Rps8	0.248132	0.101302	none
Runx1	-0.0469168	-0.0803898	none
Sash3	-0.0426367	-0.0814279	none
Satb1	0.120678	0.0339387	none
Selplg	-0.0475469	-0.0683647	none
Tbc1d10c	-0.0323813	-0.0555732	none
Anp32b	-0.0689439	-0.0469426	none
Atp1b2	-0.0751532	-0.0684114	none
Bcl11a	0.0241139	-0.0427587	none
Cox6b2	0.0276366	-0.114671	none
Cyth3	0.00853398	-0.0745251	none
Dut	-0.113471	-0.0435207	none
E2f4	-0.08982	-0.121038	none
Eif5a	-0.0830308	-0.0332264	none
Emc9	-0.0314723	0.0318215	none
Glrx5	0.00948184	-0.0422042	none
Hdgf	0.0179748	0.100821	none
Hk1	-0.175963	-0.107803	none
Hmgb3	-0.0681298	0.0708534	none
Ifrd2	-0.0496024	-0.0967652	none
Ikzf1	-0.0853827	-0.104985	none
Kcnn4	-0.0644202	-0.100446	none
Lyar	-0.0905371	0.00495501	none
Mns1	-0.0580832	-0.0975669	none
Mospd3	0.052455	-0.0739461	none
Mrap	0.153466	-0.120673	none
Mrpl18	0.0403468	-0.0261772	none
Ncl	0.0252876	0.0846926	none
Nhp2	0.0744481	-0.0285093	none
Nolc1	-0.0213346	-0.0626216	none
Npm3	0.064469	-0.00351031	none
Nudt19	-0.000669279	0.11968	none
Pabpc4	0.069868	-0.00451668	none
Polr3h	-0.0219696	-0.0338453	none
Prss50	-0.000368208	-0.0622498	none
Rangrf	0.0306749	-0.0540747	none
Rpia	-0.125533	-0.0742494	none
Rps2	0.0578337	0.00127227	none
Serbp1	0.0737478	0.0410377	none
Sh2d4a	0.227424	0.107366	none
Slc29a1	-0.0664819	-0.138079	none
Slc41a3	0.0903385	-0.0564937	none
Smim5	-0.196573	-0.11573	none
Sphk1	0.113222	0.00782507	none
St3gal6	-0.00529311	-0.0459014	none
Steap3	-0.0655217	-0.0707767	none
Svbp	0.104008	0.0682817	none
Tango2	-0.116874	-0.0446014	none
Tnfaip2	-0.0210517	-0.0917504	none
Tomm20	0.234179	0.0758202	none
Tspan32	-0.142807	-0.195938	none
Ubxn2a	0.0439222	-0.0599599	none
Ugcg	0.0494272	-0.0153617	none
Wdr55	0.00493114	-0.0125227	none
Wrn	-0.0509496	-0.0578906	none
Ybx3	-0.0629096	-0.0824692	none
Cdc25b	0.00254431	-0.0964915	none
Dmtn	-0.128753	-0.120151	none
Fn3k	0.0267134	-0.0737789	none
Gm867	0.053259	-0.104526	none
Gmpr	-0.0667434	-0.176329	none
Mt1	0.369104	-0.108745	none
Rhag	-0.214004	-0.160424	none
Rrm2	-0.164527	-0.0240631	none
Sptb	-0.0961263	-0.141659	none
Fam46c	-0.154296	-0.0833167	none
Mkrn1	0.0636908	-0.0841678	none
Slfn14	-0.0486198	-0.0579706	none
Tcp11l2	0.0296019	-0.0608968	none
Nudt4	0.0620395	0.0271976	none
Plek2	-0.107782	-0.0370423	none
Rfesd	-0.259142	-0.0944258	none
Slc39a8	-0.082276	-0.0743755	none
Tmod1	-0.0769864	-0.0932854	none
Trib3	0.0350452	-0.046177	none
1810011H11Rik	-0.0239083	-0.0332671	none
6330416G13Rik	0.010658	-0.0532882	none
AB124611	-0.0379763	-0.0860611	none
Abcc3	0.226104	-0.00124391	none
Abcg1	-0.032879	-0.0320587	none
Abhd12	0.0603747	-0.0200803	none
Acp2	0.0561324	0.0587416	none
Actb	0.0710018	0.00828036	none
Adgre1	-0.0156813	-0.0733477	none
Aif1	-0.132811	-0.0920014	none
Akr1a1	0.164224	0.132034	none
Ano6	0.155675	0.0752842	none
Atp6v0b	0.135707	-0.0422885	none
Atp6v1g1	0.195214	0.0868172	none
Blvra	-0.0965297	-0.0692598	none
C5ar1	0.0106544	-0.0407035	none
Camk1d	-0.0118634	0.0119936	none
Capza2	0.00863428	-0.0394193	none
Capzb	0.0592788	0.02802	none
Ccl2	0.0577753	-0.0274699	none
Ccl3	-0.00736494	-0.043127	none
Ccl9	0.202445	-0.0702197	none
Ccr5	-0.0150259	-0.0331034	none
Cd164	0.25743	0.142638	none
Cd300e	-0.00906149	-0.0309985	none
Cd53	-0.0836896	-0.109249	none
Cela1	-0.00733828	-0.0889219	none
Ckb	0.256986	-0.0107384	none
Clec4a1	-0.0316643	-0.0501196	none
Clec4a3	-0.00772276	-0.0538137	none
Clta	0.106717	0.0499315	none
Cndp2	0.019974	-0.0773538	none
Csf2rb2	-0.0389423	-0.0377	none
Cstb	0.0317953	0.0912241	none
Ctsa	0.0852414	0.0381893	none
Ctsh	0.393846	0.00722105	none
Ctsz	0.138386	-0.0178524	none
Cx3cr1	-0.0410936	-0.0796269	none
Dmpk	0.0556607	-0.0326649	none
Dnase2a	0.00378787	0.0675249	none
Dok2	-0.0642731	-0.0920987	none
Efhd2	-0.00614932	0.0423668	none
Ehd4	0.0786584	-0.00233278	none
Entpd1	-0.0556243	-0.0458843	none
Epsti1	-0.0662569	-0.0522007	none
Erp29	0.282894	0.0785083	none
Fam105a	-0.0170844	-0.0651344	none
Fam129a	-0.000664721	0.0295043	none
Fam26f	-0.0445871	-0.0483524	none
Fcgr1	-0.0257573	-0.0741123	none
Frmd4b	0.0962453	-0.0106865	none
Ftl1	0.151124	-0.00516411	none
Fyb	-0.0749745	-0.115876	none
Gabarap	0.0416361	0.016324	none
Gas6	0.00503352	0.109706	none
Gm2a	0.0165299	-0.00216567	none
Gnai2	-0.00144738	0.0426291	none
Gng2	-0.0866099	-0.0729833	none
Gns	0.042327	0.01337	none
Hexa	0.082397	-0.0287164	none
Hfe	-0.0130869	-0.0293354	none
Ifngr1	-0.0166051	-0.0383849	none
Igf1	-0.0348528	-0.0855999	none
Il18bp	-0.00597779	-0.0661046	none
Il6ra	0.0117616	-0.0501981	none
Irf5	-0.0211639	-0.0524243	none
Irf7	-0.0168391	-0.0300065	none
Itgal	-0.00980259	-0.077337	none
Itgb5	0.0983358	0.0433925	none
Lair1	-0.0541584	-0.046455	none
Lamp1	0.0946415	0.044361	none
Lgals3	0.0523543	-0.0761625	none
Lrp1	0.0525556	0.0882623	none
Lst1	-0.119853	-0.107994	none
Lyn	-0.0609613	-0.106357	none
Mertk	0.0169326	-0.0221681	none
Mfsd1	0.00198687	-0.0140153	none
Myo9a	-0.0414893	-0.0499121	none
Ntpcr	0.129487	0.0382518	none
P2ry6	-0.0257675	-0.052747	none
Parp14	0.0362631	-0.0500405	none
Plbd1	-0.00595248	-0.0200985	none
Ptgs1	-0.0147285	-0.103947	none
Rassf4	0.162464	-0.0475033	none
Rgl1	-0.0170171	-0.0509785	none
Rnasel	-0.0237886	-0.0354558	none
Rnf149	0.0644114	0.0948985	none
Rtp4	0.00228215	-0.0584273	none
Sdcbp	-0.0766165	-0.0499198	none
Slc11a1	0.0168019	-0.0629833	none
Slc43a2	-0.0307481	-0.0543373	none
Slc48a1	-0.0230453	-0.11664	none
Snx2	-0.0329996	0.0350416	none
Tfec	-0.0348481	-0.0624063	none
Themis2	-0.0479133	-0.0350548	none
Tifab	-0.0232681	-0.0483603	none
Timp2	0.0413175	0.00644284	none
Tmem106a	0.0258355	-0.0613927	none
Tmem141	0.158884	0.0263977	none
Tmem86a	-0.00997516	0.148898	none
Tnfaip8l2	-0.0595278	-0.0922845	none
Tpd52	0.178141	0.208901	none
Trem2	-0.0315585	-0.0706142	none
Trpm2	-0.0245077	-0.0427273	none
Uap1l1	-0.00953404	-0.0205612	none
Unc93b1	-0.00566762	-0.0739	none
Zeb2os	-0.0145292	-0.0776607	none
1700020L24Rik	-0.00380828	-0.038025	none
AA467197	-0.0149928	0.0265335	none
Aldh3b1	0.0100522	-0.0404564	none
Atp8b4	-0.0335891	-0.0123954	none
Cebpe	-0.0271719	-0.0296385	none
Chil3	-0.000158932	-0.0256967	none
Cldn15	0.110587	-0.00860738	none
Clec12a	-0.0232729	-0.0462236	none
Clec5a	-0.0182957	-0.0331091	none
Ctsg	-0.02818	-0.033966	none
Dok3	-0.0330767	-0.0494372	none
Dstn	0.309327	0.115905	none
Elane	-0.0165692	-0.0448827	none
F2rl2	-0.030908	-0.0468549	none
Fcnb	-0.0153162	-0.0346718	none
Fgr	-0.0179475	-0.0284119	none
Gca	0.230426	0.0302144	none
Hmha1	-0.0453834	-0.0689576	none
Hp	0.0660784	0.00816452	none
Itgb2	-0.0904764	-0.0586223	none
Lrg1	0.102211	-0.0166055	none
Lrmp	-0.0354635	-0.081522	none
Ltf	-0.0224683	0.00366111	none
Mapkapk3	0.00160254	-0.0773261	none
Mcemp1	-0.00337194	-0.0287596	none
Ms4a3	-0.0424592	-0.0586858	none
Napsa	0.0274893	-0.0349595	none
Ncf1	-0.0135378	-0.0662409	none
Pfn1	0.0273399	0.0042698	none
Prss57	-0.0739873	-0.0479571	none
Pstpip1	0.0103843	-0.0623689	none
S100a8	-0.0139348	0.00723225	none
Sh3bgrl3	0.0418387	-0.0381919	none
Sla2	-0.0258759	-0.0602045	none
Sorl1	0.0921644	0.0842435	none
Syne1	0.0857401	0.0180071	none
Thbs1	-0.00391545	-0.026364	none
Tnfrsf13b	-0.00787102	-0.0680158	none
Tspo	-0.0194252	-0.173408	none
Tuba4a	0.0167218	-0.0849072	none
Tuba8	-0.0161305	-0.0500186	none

## Sheet: Erythroid progenitor
Genes-to-eigengenes correlations for human and mouse erythroid progenitor.
Gene	Correlation_to_human_eigengene	Correlation_to_mouse_eigengene	Species_specific
A1bg	-0.101588	0.00412014	none
A2m	-0.206502	-0.10987	none
Aadac	-0.0748591	-0.0742926	none
Abca1	-0.154283	-0.157018	none
Abcd3	-0.0507223	-0.0233761	none
Acaa1b	-0.0786205	-0.0067656	none
Acadsb	-0.128153	-0.00980667	none
Acat2	0.178587	0.107252	none
Acmsd	-0.0620964	0.0443191	none
Acox2	-0.0900561	-0.0698903	none
Acsl1	-0.0721373	-0.094288	none
Acsl4	-0.11057	-0.0431443	none
Acss2	-0.0433704	0.115336	none
Adh1	-0.105679	-0.121428	none
Adh4	-0.0659341	0.00990708	none
Afmid	0.0901985	0.0151785	none
Afp	-0.160338	-0.0906184	none
Agxt	-0.148991	-0.0612245	none
Ahsg	-0.175491	-0.206139	none
Aig1	-0.0817809	0.0642124	none
Aldh1l1	-0.0794386	-0.0784282	none
Aldh4a1	-0.00835472	-0.0457556	none
Aldh6a1	-0.0152881	-0.0600789	none
Amdhd1	-0.0698261	-0.0459174	none
Angptl8	-0.10098	-0.051529	none
Apoa1	-0.155675	-0.115053	none
Apoa2	-0.209139	-0.0868222	none
Apob	-0.184358	-0.130967	none
Apoc2	-0.150852	-0.0468431	none
Apoc3	-0.188905	-0.0225466	none
Apoe	-0.159945	-0.18658	none
Apom	-0.138676	-0.0596895	none
Arg1	-0.167793	-0.0809738	none
Asgr1	-0.178708	-0.0356643	none
Aspdh	-0.099066	-0.0254288	none
Ass1	-0.145572	-0.0319486	none
Atf5	-0.101281	-0.0467471	none
Azgp1	-0.0989196	-0.0517278	none
Bhmt	-0.0957547	-0.0783793	none
Bnip3	0.0655874	-0.0165357	none
C2	-0.168721	0.00627767	none
2810459M11Rik	-0.114961	-0.0708765	none
C8a	-0.0957526	-0.0477811	none
C8b	-0.1032	-0.0895511	none
Cd302	-0.0794889	-0.136182	none
Cdh1	-0.0332698	-0.091391	none
Cebpa	-0.0988364	-0.072646	none
Cers4	-0.0653836	-0.0208681	none
Cfhr1	-0.121666	-0.0285915	none
Cideb	-0.0953584	-0.0754797	none
Cisd1	0.0682562	0.469185	none
Col2a1	-0.0906949	-0.012609	none
Cp	-0.100481	-0.117421	none
Cps1	-0.170547	-0.0967103	none
Creb3l3	-0.0835257	-0.0344212	none
Csf3r	-0.0824702	-0.02963	none
Cyb5a	0.111431	0.114262	none
Cyp27a1	-0.0716667	-0.0196628	none
Cyp4f18	-0.0900148	-3.89722e-05	none
Dbi	-0.112196	0.140806	none
Ddah1	-0.112836	-0.0225266	none
Ddc	-0.0568027	-0.0274141	none
Dgat2	-0.0609824	-0.101563	none
Dhcr24	-0.131047	-0.0311959	none
Dhcr7	-0.0301283	-0.0115516	none
Dpys	-0.0970756	-0.0409915	none
Dusp9	-0.137341	-0.0380512	none
Ebp	0.0811388	0.101752	none
Ehhadh	-0.033093	-0.0088141	none
Ephx1	-0.0802993	-0.0431623	none
Ephx2	-0.0725086	0.0264952	none
Errfi1	-0.114329	-0.0660662	none
Espn	-0.0993796	0.00355538	none
Etfb	0.165055	0.237355	none
F12	-0.088377	-0.0757314	none
F5	-0.105993	-0.0439526	none
F7	-0.0885415	-0.0561158	none
Fabp1	-0.17812	-0.112766	none
Fads1	0.0794567	-0.00720253	none
Fads2	0.111238	-0.00948246	none
Fasn	-0.031262	0.0604888	none
Fbp1	-0.0800047	-0.103932	none
Fdft1	0.00161783	0.00938389	none
Fdps	0.279307	0.14744	none
Fetub	-0.0724253	-0.0294642	none
Fkbp11	0.0329148	0.101948	none
Fmo5	-0.0910476	-0.0543263	none
Foxa3	-0.103008	-0.0729389	none
Fst	-0.112217	-0.0376399	none
Ftcd	-0.0711922	-0.0735331	none
Fuom	-0.0734977	-0.00736257	none
Galk1	0.000600751	0.252055	none
Galt	-0.0354611	0.124629	none
Gamt	-0.0541503	-0.0689192	none
Gas2	-0.0712203	0.0710455	none
Gcat	0.159356	0.0410855	none
Gchfr	0.0661202	-0.0386265	none
Ggcx	-0.0281698	-0.0394127	none
Gldc	-0.0974845	-0.0638452	none
Glud1	-0.10616	-0.0866486	none
Glyctk	-0.0462102	-0.0832073	none
Got2	0.0798416	0.164951	none
Gsn	-0.101112	-0.0899624	none
Hal	-0.108011	-0.029877	none
Hamp	-0.0299875	-0.0371242	none
Hfe2	-0.0828714	-0.0174843	none
Hgd	-0.0998012	-0.0309067	none
Hgfac	-0.0626081	-0.0822886	none
Hint1	0.323248	0.449998	none
Hmgcr	-0.0917034	-0.029532	none
Hmgcs1	-0.133501	-0.0927514	none
Hnf4a	-0.0962457	-0.0825698	none
Hpd	-0.123895	-0.118164	none
Hrsp12	0.00559179	0.107571	none
Hsd17b7	-0.0524082	0.00197643	none
Hyal1	-0.106926	0.0650129	none
Idh1	-0.0730151	-0.0781291	none
Idi1	-0.081872	0.0966573	none
Igf2	-0.19552	-0.171084	none
Igfbp1	-0.0751144	-0.128876	none
Igsf1	-0.0834103	-0.0319184	none
Insig1	0.0159799	-0.0473942	none
Itih1	-0.175735	-0.0850049	none
Itih3	-0.132673	-0.135217	none
Khk	0.0673972	0.193326	none
Klb	-0.102583	-0.0144769	none
Kng2	-0.178176	-0.0985974	none
Lcat	-0.0828564	-0.00621847	none
Lect2	-0.0846958	0.00535692	none
Lss	-0.0700564	-0.0680875	none
Maob	-0.106057	-0.0665122	none
Masp2	-0.122812	-0.0793808	none
Mat1a	-0.0978833	-0.116149	none
Mbnl3	-0.0226977	0.0645719	none
Mgst1	0.0579593	-0.148519	none
Mgst2	-0.0166513	-0.0409344	none
Mlxipl	-0.0997032	-0.0380984	none
Mmab	0.134977	0.0752134	none
Msmo1	-0.123119	-0.00882565	none
Msrb1	-0.0632678	0.0165198	none
Mst1	-0.0845451	-0.0298754	none
mt-Nd4l	-0.0844253	0.106613	none
Mt2	-0.189235	0.0532153	none
Mttp	-0.144321	-0.00307431	none
Mvd	-0.0182487	-0.0065121	none
Nadk2	0.028553	0.0963737	none
Nipsnap1	0.0101422	0.0161308	none
Nt5e	-0.0391454	-0.0113484	none
Nupr1	-0.138641	-0.00998456	none
Odc1	0.0847509	0.344114	none
Onecut2	-0.0786028	-0.0857381	none
Orm1	-0.151166	-0.0806329	none
Paqr9	-0.0917603	-0.0916278	none
Pbld2	-0.0934297	0.0349312	none
Pcsk9	-0.048534	-0.0902541	none
Pcyt2	0.011672	0.0632406	none
Pecr	-0.0138069	0.118602	none
Peg10	-0.133703	-0.021712	none
Peg3	-0.0873799	-0.125608	none
Pgm2	-0.036739	-0.0695902	none
Phyh	-0.103614	-0.0643363	none
Pla2g12b	-0.0963136	-0.0244257	none
Pon3	-0.0909898	0.0404402	none
Por	-0.0362119	0.00273834	none
Ppp1r16a	-0.0752398	0.0314121	none
Prodh2	-0.11683	-0.0792698	none
Psat1	-0.019883	0.241694	none
Rbp2	-0.0980272	-0.104962	none
Rbp4	-0.165359	-0.052941	none
Reep6	-0.0550856	-0.00323131	none
Rgn	-0.0986833	-0.124596	none
Rps6ka3	-0.00337002	0.0012138	none
Rrbp1	-0.076264	-0.0608279	none
Sc5d	0.00240338	-0.0593997	none
Sdc1	-0.102085	-0.0157876	none
Sdc2	-0.107537	-0.0674775	none
Sec11c	0.0330337	0.376494	none
Serpina10	-0.0831814	-0.085109	none
Serpina11	-0.112508	-0.088463	none
Serpina6	-0.129291	-0.0588397	none
Serpina7	-0.096239	-0.0415622	none
Serpinc1	-0.129164	-0.0661188	none
Serpind1	-0.144244	-0.0878817	none
Sigmar1	0.105144	0.0935051	none
Slc17a2	-0.0738709	-0.00869368	none
Slc22a18	-0.0720442	0.0157412	none
Slc25a13	0.0735729	0.0359088	none
Slc2a2	-0.130224	-0.0800255	none
Slc38a3	-0.0911702	-0.106706	none
Slc38a4	-0.120507	-0.0920878	none
Slc39a14	-0.119214	-0.0356539	none
Slc39a5	-0.135541	-0.0793576	none
Slc7a2	-0.118252	-0.0867811	none
Smarca1	-0.0879371	-0.0540872	none
Smco4	-0.07491	0.147299	none
Smim14	-0.0708484	-0.0241903	none
Sntb1	-0.0634116	0.0193101	none
Spp2	-0.125295	-0.106854	none
Spryd4	0.0849729	0.0855305	none
Sqle	-0.0149274	0.110132	none
Sstr2	-0.066774	-0.0348195	none
Tcea3	-0.134907	-0.0659013	none
Tdo2	-0.11971	-0.00140536	none
Tm4sf5	-0.143579	-0.013518	none
Tm7sf2	-0.126693	-0.0440462	none
Tmem150a	-0.094757	-0.0784691	none
Tmem176a	-0.164411	-0.0793249	none
Tmem176b	-0.148393	-0.092261	none
Tmem220	-0.00692056	-0.0289178	none
Tmem82	-0.088698	-0.0282344	none
Tmem97	0.0837119	0.231675	none
Trpm4	-0.0596016	-0.00281723	none
Tst	0.00568842	-0.0557824	none
Tstd1	-0.0514434	-0.0334552	none
Ttc39c	-0.0803575	-0.0554101	none
Vsnl1	-0.0583697	-0.00840896	none
Xbp1	-0.0281565	-0.0440705	none
Adgrg6	-0.126941	-0.0508598	none
Agmo	-0.0626866	-0.0353177	none
Ajuba	-0.0620798	-0.0277603	none
Akap7	0.0121346	-0.0275316	none
Alcam	-0.0831354	-0.117916	none
Anxa3	-0.0398335	-0.0656939	none
Anxa4	-0.0962579	-0.0587002	none
Apcs	-0.00139067	-0.0742401	none
Baat	-0.0822693	-0.0346588	none
Bicc1	-0.0814048	-0.0992816	none
4931406C07Rik	-0.083424	0.0154774	none
1700011H14Rik	-0.0760718	-0.0574505	none
2610528J11Rik	-0.0676787	0.00676894	none
Camk2n1	-0.084869	-0.0820976	none
Ccdc24	-0.0589276	-0.000924146	none
Cdc42ep1	-0.0569558	-0.0493365	none
Cdh6	-0.0728342	-0.00713952	none
Cirbp	0.0521929	0.0602378	none
Cldn6	-0.0700752	-0.0309075	none
Col27a1	-0.0847774	-0.036711	none
Cpd	-0.0593096	0.0714142	none
Cpm	-0.0904761	-0.0335542	none
Crp	-0.0208733	-0.10195	none
Cspp1	0.00455154	0.044705	none
Cys1	-0.0348071	-0.0306028	none
Dcdc2a	-0.0983934	-0.0301483	none
Dsp	-0.0931201	-0.0930292	none
Dtna	-0.0445154	-0.00865595	none
Echdc2	-0.0707449	-0.0111927	none
Eef1a1	0.492037	0.43509	none
Eif1	0.199898	0.484068	none
Elf3	-0.0595177	-0.00439322	none
Elovl2	-0.0831907	-0.0782127	none
Erich5	-0.0542676	-0.0079095	none
Farp1	-0.101308	-0.0463741	none
Fgfr3	-0.0689513	-0.0556969	none
Fstl3	-0.0569254	-0.00683773	none
Gcnt4	-0.0389933	-0.00241591	none
Glis3	-0.0537718	-0.0336829	none
Gmnn	0.38275	0.423437	none
Gpx2	-0.0437243	0.0177948	none
Habp2	-0.104488	-0.0656927	none
Hmgn3	0.0576168	0.000522203	none
Hnf1b	-0.0532278	-0.0442755	none
Hoga1	-0.0609247	-0.0718278	none
Hook1	-0.0172134	0.00203294	none
Hsd17b11	-0.0999557	-0.0539763	none
Ier3	-0.0291873	-0.0280194	none
Inadl	-0.058392	-0.0244876	none
C77080	-0.0473522	-0.0152479	none
Kif12	-0.0838696	-0.0240919	none
Kifc3	-0.0444838	-0.0520459	none
Lad1	-0.0610671	-0.0143336	none
Laptm4a	-0.05603	-0.00469997	none
Ldoc1	-0.121212	0.00744937	none
Llgl2	-0.0663543	0.0039326	none
Lmcd1	-0.0459875	-0.0236931	none
Marveld2	-0.0530692	-0.0357518	none
Mbl2	-0.0687069	-0.041035	none
mt-Co1	0.148215	0.0414452	none
mt-Co3	0.327071	0.278313	none
mt-Cytb	0.227235	0.30621	none
mt-Nd1	0.290834	0.314646	none
mt-Nd2	0.129888	0.28054	none
Ncf2	-0.0453599	-0.0199683	none
Nedd9	-0.0530495	-0.00840997	none
Pawr	-0.0460825	0.057383	none
Pdgfc	-0.0307809	-0.00552852	none
Pik3c2g	-0.0663982	-0.0337408	none
Pkhd1	-0.0746971	-0.0387582	none
Plekhb1	-0.0685545	-0.0140134	none
Plxnb1	-0.0807469	-0.0730605	none
Pon1	-0.104872	-0.0226951	none
Prkaa2	-0.051448	-0.0236751	none
Prom1	-0.0412568	-0.0376711	none
Prr15l	-0.0431042	-0.0154356	none
Ptprk	-0.0508438	-0.0258505	none
Rab17	-0.072135	-0.0247747	none
Rab25	-0.0496924	-0.0144006	none
Rhob	-0.113761	-0.06055	none
Rnf128	-0.0772917	-0.0572725	none
Rpl6	0.464205	0.541324	none
Sdc4	-0.0774265	-0.111922	none
Serinc2	-0.0688878	-0.0178932	none
Serinc5	-0.0702429	0.0401222	none
Serping1	-0.132791	-0.0750993	none
Sfrp5	-0.0413324	-0.00422894	none
Sgip1	-0.0845665	-0.00709029	none
Sh3yl1	-0.0801075	-0.0131905	none
Slc12a2	-0.0410469	-0.00172836	none
Slc17a4	-0.0514527	-0.0204367	none
Slc44a3	-0.0594453	-0.0225752	none
Slc4a4	-0.0374822	-0.0243433	none
Snrpn	-0.000313993	0.147288	none
Sorbs2	-0.112128	-0.0542681	none
Sox9	-0.07966	-0.059004	none
Spats2l	-0.118829	-0.0559406	none
Spp1	-0.067439	-0.0826274	none
Stat1	-0.09458	-0.0486189	none
Tgif1	-0.0404118	-0.0350262	none
Tm4sf4	-0.150698	-0.0832592	none
Tmem139	-0.0505675	-0.00504874	none
Tnfrsf12a	-0.073476	-0.0221965	none
Tspan6	-0.129191	0.0615871	none
Ttyh1	-0.0525023	-0.00307399	none
Ugt2a3	-0.0601035	-0.0286646	none
Veph1	-0.0401911	-0.0293922	none
Wnk2	-0.0638323	-0.0177016	none
Zbtb20	-0.100301	-0.115853	none
Acta2	-0.00472984	-0.0600505	none
Alpl	-0.00209521	-0.027354	none
Angptl6	0.036497	-0.0155836	none
Ank3	-0.0213999	-0.0436524	none
Aspn	-0.0361424	-0.0205975	none
Bgn	-0.00460899	-0.105357	none
Ccbe1	-0.0341036	-0.00264269	none
Ccdc3	-0.0364733	-0.0519894	none
Cd248	-0.00381729	-0.0355753	none
Col14a1	-0.00434755	-0.0864878	none
Col4a2	0.00640103	-0.033324	none
Col5a1	-0.0383274	0.0409877	none
Col5a2	-0.0679113	-0.0796062	none
Col6a3	0.0149483	-0.0659332	none
Colec10	-0.0119892	-0.0570895	none
Cxcl12	-0.079075	-0.101905	none
Dcn	-0.00886453	-0.0929209	none
Dio3	0.0161711	-0.0218399	none
Dkk1	-0.00860842	-0.0189277	none
Dmd	-0.0379194	-0.0431232	none
Fermt2	-0.0210986	-0.087143	none
Ggt5	0.0101404	-0.028413	none
Gpr183	-0.00658746	-0.0124978	none
Gpx3	-0.0363878	-0.140755	none
Gucy1a3	-0.0035789	0.0230632	none
Hgf	-0.00259736	-0.0263184	none
Hs3st3b1	-0.0313886	-0.0613934	none
Igfbp7	-0.00598821	-0.0894681	none
Itm2c	-0.00803229	-0.12563	none
Lifr	-0.0031147	-0.0727379	none
Lrat	0.00634613	-0.0393011	none
Lrrc17	-0.00979273	-0.0246116	none
Lum	0.00928542	-0.0791633	none
Masp1	-0.0372279	-0.0250786	none
Ngfr	-0.0121903	-0.0389855	none
Nid1	-0.0283121	-0.0877528	none
Nid2	0.00501981	-0.0352242	none
Nr1h4	-0.0669701	-0.0803442	none
Olfml3	-0.0293413	-0.0511034	none
Pcdh18	-0.0159874	-0.0218748	none
Pcdh9	-0.0168702	-0.0254549	none
Pdgfrb	-0.00468907	-0.0557144	none
Pelo	0.0412773	0.13472	none
Postn	-0.0138777	-0.0833688	none
Pth1r	0.0050258	-0.0313213	none
Rbms3	-0.0120182	-0.0495561	none
Rgs5	0.0088809	-0.0514574	none
Sema5a	-0.00428899	-0.00671364	none
2020-09-04	-0.0237918	0.034907	none
Spry1	0.00556021	0.0102835	none
Steap4	-0.014552	-0.030131	none
Syt1	-0.0186366	-0.0118691	none
Tagln	-0.0067281	-0.0410707	none
Tcf21	-0.00994924	-0.0249227	none
Grcc10	-0.00269477	-0.0127772	none
Cadm1	-0.0427773	-0.0436995	none
Calb1	-0.00446867	-0.0132412	none
Cbx1	0.0766291	0.298814	none
Cdh2	-0.0613144	-0.0722781	none
Commd6	-0.022325	0.155946	none
Cox7c	0.109179	0.39785	none
Csrp2	-0.00974755	-0.021869	none
Dcx	-0.013443	-0.0461209	none
Efnb3	-0.0174924	-0.00915838	none
Fstl1	-0.00980822	-0.0838471	none
Gata6	-0.0265063	-0.0515963	none
H2afy2	0.00281566	-0.0404264	none
H3f3a	0.365442	0.10422	none
Hand2	-0.0169623	-0.0445682	none
Id2	-0.078741	-0.131289	none
Igdcc3	-0.0224898	-0.00868728	none
Isyna1	0.0575103	0.202802	none
Lhx2	-0.00838141	-0.0586247	none
Lrrn3	-0.0228692	-0.0157943	none
Marcks	-0.121546	-0.216448	none
Mdfi	-0.010992	-0.0270336	none
Mdk	-0.096657	-0.0296887	none
Meis3	-0.0190774	-0.036769	none
Mex3a	-0.0307177	-0.00329251	none
Mif	0.0622137	0.382241	none
Mllt11	0.00412836	-0.00345577	none
Nap1l1	0.257246	0.483715	none
Ncam1	-0.00237813	-0.0657887	none
Ndufa13	0.107246	0.16708	none
Ndufa4	0.193507	0.444079	none
Ndufs5	0.3062	0.30198	none
Npy	-0.0119308	0.0120243	none
Nr2f2	-0.0442311	-0.0902788	none
Pcolce	-0.00599016	-0.0720154	none
Pdgfra	-0.0068953	-0.0408163	none
Pfn2	-0.0608158	-0.0224891	none
Phpt1	0.25138	0.0960552	none
Polr2l	0.171691	0.293811	none
Ptgis	0.00341964	-0.0353498	none
Ptma	0.580368	0.596929	none
Rhobtb3	0.103379	-0.00160823	none
Robo2	-0.0222921	-0.046918	none
Rpl21	0.417949	0.477962	none
Rpl36a	0.157505	0.444905	none
Runx1t1	-0.0205895	-0.0883868	none
Rxrg	-0.0103481	-0.00231936	none
Sez6l2	-0.0174406	0.0574268	none
Sfrp1	-0.0223438	-0.0664077	none
Snrpe	0.370472	0.438612	none
Snrpf	0.323836	0.479534	none
Sox11	-0.0138838	-0.0559976	none
Stmn2	-0.0319956	-0.0136768	none
Svil	-0.0263929	0.0344151	none
Tma7	0.224063	0.375728	none
Tmem258	0.0814468	0.219712	none
Tuba1a	-0.0202233	-0.059656	none
Tubb2b	-0.00881845	-0.0525046	none
Vcan	-0.0204126	-0.0525307	none
Adam33	-0.0268176	-0.0433531	none
Aebp1	-0.00301428	-0.0405187	none
Akr1b8	-0.0035241	-0.0532731	none
Aldh1a2	-0.0217659	-0.0154021	none
Alox15	-0.00320131	-0.032106	none
Amotl2	-0.0188635	-0.0375863	none
Antxr1	-0.00210881	-0.045144	none
Atf3	-0.0179223	-0.0287829	none
Bnc1	-0.013422	-0.00915877	none
Bnc2	-0.032034	-0.0183336	none
Bst2	-0.0673546	-0.00174689	none
Btc	-0.0188545	-0.0122898	none
4932438H23Rik	-0.00356741	-0.00443249	none
1500015O10Rik	-0.0103607	-0.0162229	none
Car11	-0.0291928	-0.024406	none
Car9	-0.0106127	0.0420488	none
Carns1	-0.0034379	0.053481	none
Cav2	-0.0695775	-0.0261536	none
Ccdc64	-0.0182119	-0.00668259	none
Ccdc80	-0.023104	-0.0952264	none
Cd151	-0.0422312	0.0031634	none
Cd200	0.0143959	-0.0159993	none
Cdh3	-0.0180015	-0.0386203	none
Cdon	-0.0392996	-0.020237	none
Cfi	-0.0339085	-0.109144	none
Clic3	-0.0140259	-0.0268307	none
Col11a1	-0.00489513	-0.0261552	none
Col9a2	-0.0339369	-0.0324111	none
Colec12	-0.010817	-0.0994559	none
Cpe	-0.0173278	-0.0237216	none
Crb2	-0.0178232	-0.00132583	none
Crip1	-0.00262575	0.0410651	none
Cryab	-0.0401263	-0.0627178	none
Ctgf	-0.0231059	-0.0446199	none
Cyr61	-0.0212407	-0.0274757	none
Cystm1	-0.0945346	-0.0673878	none
Cytl1	0.148642	0.00256076	none
Des	-0.0201163	-0.0586507	none
Dlg2	0.00452925	0.02	none
Dock11	-0.00354876	-0.0152379	none
Efemp1	-0.0081826	-0.00840454	none
Egr1	-0.0200198	-0.0495503	none
Eln	0.00160372	-0.0499337	none
Emp2	0.00977709	-0.0272172	none
Entpd2	-0.00415937	-0.000822952	none
Ezr	0.0507324	0.08649	none
Fam198a	-0.0187745	-0.0333303	none
Fcho1	-0.00126325	0.105467	none
Fgf9	-0.0232742	-0.017145	none
Fibin	-0.0272963	-0.0463846	none
Flrt2	-0.0222431	-0.038853	none
Flrt3	-0.0759062	-0.0178545	none
Fmo1	-0.0535052	-0.0570363	none
Fos	-0.0365034	-0.0190389	none
Fras1	-0.0423719	-0.0406192	none
Frem2	-0.0329328	-0.0362178	none
Fxyd7	-0.0234365	0.0119057	none
Galnt9	0.0027778	-0.0265804	none
Gja1	-0.0285359	-0.0368951	none
Gpm6a	-0.0251869	-0.0115915	none
Hrh2	-0.0089578	0.0338928	none
Hspb7	-0.0116691	-0.0254965	none
Isl1	-0.00407964	0.00662401	none
Itga3	-0.0208909	-0.00756504	none
Klk10	-0.0212674	-0.00685235	none
Krt19	-0.0709082	-0.0282597	none
Lama5	-0.0146532	-0.0309124	none
Lgals3bp	-0.0632922	-0.0814341	none
Lhx9	0.00347587	0.0201925	none
Litaf	-0.0453746	-0.0458857	none
Ly6e	0.0148291	0.199754	none
Ly6h	-0.0128487	-0.0119577	none
Mgp	-0.0357115	-0.0283194	none
Mmel1	-0.0271953	0.0423591	none
Mn1	-0.0214413	-0.00945891	none
Mpp6	0.0148961	0.16938	none
Msln	-0.0021487	-0.0278987	none
Myl7	-0.0192691	-0.0023911	none
Myrf	-0.0453009	-0.0273394	none
Neo1	-0.0208955	-0.0255219	none
Nfib	-0.0383031	-0.112998	none
Npnt	-0.00831705	-0.0157622	none
Nr4a1	-0.0260078	0.0109756	none
Nsg1	-0.0107249	-0.0360238	none
Ogn	-0.0216184	-0.0204762	none
Olfml1	-0.0290311	-0.0180619	none
Olr1	-0.0206938	-0.0254084	none
Pappa	-0.0088963	-0.01767	none
Pdpn	-0.0247252	0.00056315	none
Pdzk1ip1	-0.0244831	-0.0939077	none
Pllp	-0.0127994	-3.38288e-05	none
Pmp22	-0.0152932	-0.0539351	none
Podxl	-0.0128524	0.124927	none
Prkcdbp	-0.0226675	-0.00495417	none
Procr	-0.0215647	-0.0167038	none
Ptgds	-0.0193077	-0.0193046	none
Rab33a	-0.00594373	0.0187606	none
Rassf7	0.00236007	0.0637977	none
Rec8	0.025658	0.00594523	none
Reep1	-0.00564007	0.00280212	none
Rgma	-0.0190106	-0.0186061	none
Rom1	-0.0189994	0.0638281	none
Rprm	-0.0299144	-0.000402059	none
Rsrp1	0.0550339	0.0829399	none
Ryr2	-0.0232201	0.0113447	none
Saraf	0.00834417	0.0215992	none
Scg5	-0.0678567	-0.0093244	none
Sema3b	-0.00788394	0.0102595	none
Sema3d	-0.00394343	-0.0279303	none
Sema6d	-0.0155127	-0.102264	none
Sftpd	-0.00344282	0.00251753	none
Sgcd	-0.00928524	0.00742931	none
Shroom3	-0.025773	-0.0197284	none
Slc34a2	-0.00766082	0.0561759	none
Slc7a4	0.00148552	-0.00901922	none
Slpi	-0.00578796	-0.0457297	none
Smpd3	-0.0391873	-0.00254429	none
Spock1	-0.0188495	-0.00739256	none
Spock2	0.0234434	-0.0154869	none
Stox2	-0.00644697	-0.0313153	none
Sulf1	-0.00722376	-0.00576378	none
Tekt3	-0.026411	-0.0024305	none
Tgfb3	-0.00433528	-0.01783	none
Tgm1	-0.0271141	-0.0203373	none
Thsd4	-0.0228897	-0.0132058	none
Tmem190	-0.0181037	-0.0107194	none
Tnni3	-0.000684786	0.043896	none
Tnnt2	-0.0179872	-0.0293667	none
Tob1	-0.054978	-0.046786	none
Uchl1	-0.00698331	-0.0204813	none
Upk3b	-0.0211293	0.00141744	none
Wasf1	0.0453446	0.00700528	none
Wnt2b	-0.0281175	0.00803772	none
Wt1	-0.0246776	-0.00745549	none
Zbtb7c	-0.00208754	-0.0113614	none
Acp5	-0.0362473	0.136658	none
Adgrf5	-0.00319725	-0.01452	none
Adgrl4	-0.00921349	0.0334345	none
Adm	-0.0403211	-0.0318365	none
Afap1l1	-0.000640908	0.0415159	none
Akap12	-0.0092371	-0.0314261	none
Anxa2	-0.0637763	-0.142086	none
Ap2s1	0.191526	0.210955	none
Aplnr	0.00281855	-0.00569561	none
App	-0.0383773	-0.107719	none
Arhgef15	-0.00625967	-0.00567171	none
Bcl6b	0.0525566	-0.0207002	none
Bmper	-0.0208262	-0.00496573	none
1700019D03Rik	0.0605358	-0.0265316	none
1810011O10Rik	-0.0415886	-0.0487932	none
Calcrl	0.0168869	-0.00956224	none
Ccdc85b	0.040895	0.0182275	none
Cd40	-0.0109618	-0.015584	none
Cd93	-0.000361491	0.00600606	none
Cdh5	-0.0420027	-0.086173	none
Cldn5	0.000914304	-0.0442753	none
Clec14a	-0.00539161	-0.0296664	none
Cd209f	-0.0223674	-0.0700506	none
Col4a1	-0.00848218	-0.054656	none
Crhbp	-0.0210476	0.00979697	none
Cyyr1	0.0257206	-0.0237198	none
Ddit4	-0.0303893	-0.0769982	none
Dnase1l3	-0.0382097	-0.0935328	none
Dusp5	-0.0217965	0.02378	none
Dysf	-0.0208828	-0.0168416	none
Egfl7	0.0451644	0.266964	none
Ehd3	0.00350291	-0.00553335	none
Elk3	0.00552747	-0.00689386	none
Emcn	0.00100931	-0.00303511	none
Eng	0.021563	-0.0146941	none
Esam	-0.00222301	0.00085571	none
Ets1	-0.0229066	-0.0657778	none
F2r	0.00842593	0.0110883	none
F8	-0.0112269	0.0186339	none
Fam167b	0.00075864	-0.0377635	none
Fam198b	-0.0239673	-0.0128874	none
Fgf23	0.00881704	0.000117849	none
Flt1	-0.00144403	-0.0278015	none
Flt4	0.0249148	-0.0271916	none
Fxyd6	-0.0135947	-0.0200602	none
Fzd4	-0.0200123	-0.0259201	none
Gng11	-0.0154354	-0.0298131	none
Gpr182	0.00935169	-0.0602384	none
Hapln1	0.0158067	0.0360595	none
Hspg2	-0.0157669	-0.0452426	none
Hyal2	-0.0173131	0.0710366	none
Id1	-0.0375045	0.0131952	none
Igfbp4	-0.049938	-0.118957	none
Il33	-0.0286355	-0.0136118	none
Kank3	-0.00546391	0.0236954	none
Kcnk6	-0.00934282	-0.0354457	none
Kdr	-0.00538698	-0.024297	none
Ldb2	-0.0145449	-0.0505609	none
Limch1	-0.036653	-0.0184463	none
Lpar6	-0.0786198	-0.0557877	none
Man1c1	-0.0305728	-0.036277	none
Mmrn2	-0.0164049	-0.0334183	none
Mrc1	-0.040629	-0.108957	none
Myct1	-0.0184624	0.0088281	none
Myl6	0.0375048	0.165611	none
Myo10	-0.010987	-0.0642412	none
Nos3	-0.00308813	-0.00655859	none
Nostrin	-0.00216943	-0.0355186	none
Npdc1	-0.0213322	-0.0721209	none
Npl	-0.0593462	-0.011529	none
Npr1	-0.0253221	-0.00370797	none
Nrn1	-0.00843531	-0.111141	none
Nrp2	-0.0203365	-0.0512624	none
Oit3	0.00577021	-0.0230865	none
Pcdh17	-0.0275974	-0.0414447	none
Pde2a	-0.00487806	-0.0302557	none
Pla2g16	-0.0703551	0.110471	none
Plk2	-0.0280634	-0.0374991	none
Plpp3	-0.0316327	-0.0726468	none
Pltp	-0.0250818	-0.119158	none
Plvap	-0.0145816	-0.00167534	none
Prcp	-0.0349337	0.144291	none
Ptprb	-0.0313895	-0.0486569	none
Ramp2	-0.000876553	-0.0503682	none
Ramp3	-0.0126247	-0.0317343	none
Rasgrp3	0.00181022	-0.0340697	none
Robo4	-0.0249703	-0.0249218	none
S100a16	-0.0760952	-0.0380846	none
S1pr1	0.0225249	-0.023685	none
Sgk1	0.0174399	-0.0936528	none
Shc1	0.0362798	0.0473999	none
She	-0.023315	-0.0133944	none
Slc27a3	-0.0208487	-0.0349992	none
Slc7a8	-0.057613	-0.0775284	none
Slc9a3r2	-0.0650935	-0.0418806	none
Sncg	0.00905422	-0.00977507	none
Snrk	-0.0122413	-0.0535059	none
Stab1	-0.029428	-0.102071	none
Stab2	-0.0399581	-0.0939653	none
Tcn2	-0.0334059	-0.0902374	none
Tek	-0.0118681	-0.021818	none
Tgfbr2	-0.0434266	-0.0578128	none
Tiam1	-0.0117413	0.0245435	none
Tie1	-0.00133267	0.00137523	none
Timp1	-0.0233826	-0.0220217	none
Timp3	0.0565721	0.040664	none
Tm4sf1	-0.0359798	-0.0229898	none
Trp53i11	0.000982141	-0.0236232	none
Tspan7	-0.0670369	-0.101253	none
Vamp5	-0.0797431	0.463165	none
Acy3	0.0123532	0.0163937	none
Arhgap9	0.0182886	0.103492	none
Arrb2	0.0345366	-0.014062	none
Cd34	0.0606589	0.125059	none
Cd48	0.00543871	0.0107924	none
Cd52	0.0270817	-0.0908583	none
5430427O19Rik	0.0120025	-0.00827257	none
Cyba	-0.0252025	-0.00200748	none
Dock2	0.0110105	0.0491303	none
Fau	0.365661	0.42912	none
Gapt	0.051704	0.0198113	none
Itm2a	0.20847	-0.049027	none
Jchain	0.0211992	0.00939843	none
Ldhb	0.505591	-0.0137845	human
Lsp1	0.0503358	-0.00349548	none
Matk	0.107568	0.0501243	none
Mpo	0.0374717	0.115657	none
Nkg7	0.0423441	0.0120205	none
Parvg	0.010843	0.00945738	none
Pld4	0.0261664	-0.0685048	none
Pram1	0.0218965	-0.0560372	none
Ptpn7	0.247332	0.226729	none
Pycard	-0.0273852	0.171907	none
Rpl11	0.433796	0.531872	none
Rpl12	0.489613	0.566203	none
Flt3l	0.496639	0.0830506	none
Rpl15	0.449461	0.509047	none
Rpl18a	0.479046	0.528374	none
Rpl22	0.375222	0.443302	none
Rps12-ps3	0.403958	0.308961	none
Rps27a	0.454729	0.510697	none
Rps9	0.484573	0.528271	none
S100b	0.0206278	-0.0203387	none
Sell	0.0368705	0.020583	none
2020-09-06	0.101631	0.0970892	none
Smim24	0.0339946	0.000387055	none
Spink2	0.054029	0.00737178	none
Taok3	0.0620932	0.286556	none
Traf3ip3	0.0387345	0.00296115	none
Abcb10	0.321065	0.11089	none
Add2	0.311216	0.262851	none
Ak1	0.351209	0.0136775	none
Ammecr1	0.356975	0.228631	none
Ank1	0.287066	0.1781	none
Arv1	0.442284	0.0789716	none
Atpif1	0.469789	0.364498	none
1700037H04Rik	0.449536	0.214841	none
Cast	0.485809	0.0410038	none
Cd36	0.322328	-0.1108	none
Cd82	0.285339	-0.0132323	none
Chac2	0.335467	-0.104129	none
Cnrip1	0.452713	-0.0406327	none
Dhfr	0.49773	0.293433	none
Dnaja4	0.371662	0.0493127	none
Dnajc9	0.554713	0.369033	none
Eci3	0.34151	-0.0273519	none
Eef1e1	0.510195	0.515783	none
Epor	0.322667	0.281632	none
Fah	0.360125	-0.0826436	none
Fam178b	0.679387	-0.035944	human
Fen1	0.481648	0.364636	none
G0s2	0.201744	-0.116732	none
Gar1	0.446183	0.441914	none
Gata1	0.452623	0.411596	none
Gfi1b	0.377541	0.321942	none
Gins2	0.497296	0.283509	none
Hebp1	0.364169	0.336091	none
Hmga1	0.632544	0.239192	none
Hmgn5	0.424996	0.276654	none
Hsp90aa1	0.614854	0.63885	none
Icam4	0.497236	0.179987	none
Itga4	0.364265	0.35876	none
Kcnh2	0.609184	-0.00722728	human
2810417H13Rik	0.703428	0.298732	none
Klf1	0.290727	0.424033	none
Lmo2	0.314878	0.359748	none
Lrr1	0.296036	0.209317	none
Lxn	0.456788	0.0200766	none
Mboat2	0.272273	0.029192	none
Mcm4	0.395054	0.257316	none
Mcm7	0.529395	0.281222	none
Metap2	0.423341	0.401548	none
Minpp1	0.338575	0.420541	none
Mllt3	0.370783	0.0654158	none
Mrpl2	0.376565	0.267097	none
Myc	0.537554	0.220714	none
Narf	0.320913	0.0444245	none
Nmnat3	0.400021	0.177341	none
Nsmce2	0.371145	0.132094	none
Paics	0.508268	0.313298	none
Pcna	0.608907	0.297066	none
Pklr	0.24778	0.287809	none
Pnmt	0.454719	-0.0084874	none
Ran	0.668693	0.655711	none
Rexo2	0.435844	0.492701	none
Rfc4	0.410981	0.348068	none
Gm3550	0.517316	0.0420616	none
Rpl4	0.593722	0.577454	none
Rpl8	0.595102	0.615809	none
Rps5	0.570647	0.549196	none
Rps6	0.560121	0.558226	none
S100a6	0.592836	-0.0513658	human
Slc25a21	0.377416	0.243969	none
Slc38a5	0.407082	0.185611	none
Slc43a3	0.4502	0.120986	none
Snrpb	0.565515	0.541822	none
Sri	0.551038	0.221172	none
Srsf7	0.548302	0.538139	none
Syngr1	0.660688	0.302265	none
Taf9	0.453832	0.018408	none
Tfrc	0.41149	0.205923	none
Tk1	0.520043	0.280228	none
Tmem14c	0.598022	0.597329	none
Tspan17	0.159711	-0.0240074	none
Ubac1	0.375467	0.209726	none
Wdr4	0.33261	0.276166	none
Ackr1	0.0644903	-0.101933	none
Alad	0.300266	0.266804	none
Anp32e	0.302335	0.32009	none
6030468B19Rik	0.00724984	0.175099	none
Cpox	0.197569	0.311996	none
Epb42	0.0716657	-0.0800839	none
Fech	0.120138	-0.033124	none
H1f0	0.172271	0.0493837	none
Hmbs	0.175073	0.205966	none
Mgst3	0.331157	0.16025	none
Nusap1	0.301595	0.0103173	none
Rad23a	0.207379	0.0167045	none
Rhd	0.139621	0.0506318	none
Selenbp1	0.102279	0.0929819	none
Slc25a39	0.0648589	-0.0653601	none
Slc4a1	0.105496	-0.108071	none
Smox	0.00836252	-0.0177227	none
Spta1	0.17435	0.0796137	none
Tspo2	-0.0565722	0.0812638	none
Tuba1b	0.555281	0.45915	none
Tubg1	0.350988	0.17207	none
Ucp2	0.166365	-0.0416467	none
Uros	0.336286	0.132165	none
Arl4a	-0.19769	-0.0986671	none
Bnip3l	-0.0629876	-0.0650614	none
Bpgm	-0.190737	-0.219154	none
Tmcc2	-0.150506	-0.255267	none
Asic4	-0.0718242	-0.0244592	none
Gypa	0.0267702	-0.134145	none
Hbb-y	-0.216274	0.148335	none
Hbq1a	0.0570034	-0.123178	none
Hba-x	-0.120414	0.0849468	none
Smim1	0.0966484	0.40223	none
Abcg3	-0.0804973	-0.0683356	none
Abi3	-0.06013	-0.0201781	none
Acvrl1	-0.0655535	-0.0493471	none
Adap2	-0.0973575	-0.09351	none
Anxa1	-0.0469353	-0.0998641	none
Arl4c	-0.0864926	-0.0771651	none
Arpc3	0.213019	0.262845	none
Arpc5	0.0640166	0.145189	none
Asah1	-0.0494285	-0.0737999	none
Atp1b1	-0.111583	-0.086039	none
Axl	-0.117524	-0.12772	none
B2m	0.0320889	0.00539119	none
I830077J02Rik	-0.0920541	0.0610931	none
BC028528	-0.0811803	-0.0125709	none
C1qa	-0.14464	-0.148956	none
C1qb	-0.145756	-0.153947	none
C1qc	-0.148698	-0.151833	none
C3ar1	-0.0483674	-0.0722144	none
Casp1	-0.0702254	-0.0344746	none
Ccl4	-0.0442968	-0.0299927	none
Ccr1	-0.0700456	-0.0353583	none
Cd209c	-0.0552925	0.0263103	none
Cd300a	-0.0589544	-0.0906931	none
Siglecf	-0.0215205	0.0240958	none
Cd4	-0.124592	-0.0423584	none
Cd44	0.0280626	0.0429205	none
Cd5l	-0.145463	-0.143376	none
Cd63	-0.0378488	0.00469304	none
Cd84	-0.0379418	-0.0996838	none
Cd86	-0.0588455	-0.0919674	none
Cfp	-0.117241	-0.153826	none
Cmklr1	-0.0979793	-0.0299793	none
Creg1	-0.0836119	0.0486989	none
Csf1r	-0.100866	-0.124954	none
Cst3	-0.107946	0.00529594	none
Ctsb	-0.136785	-0.161995	none
Ctsc	0.0423551	-0.0510194	none
Ctss	-0.122155	-0.136109	none
Cybb	-0.0876981	-0.152775	none
Cyth4	-0.0460914	-0.0110206	none
Dram2	-0.0142973	-0.0125599	none
Ebi3	-0.0627205	-0.0246744	none
Epb41l2	-0.0577791	-0.0217591	none
Epb41l3	-0.0857733	-0.0553883	none
Evl	-0.0745633	-0.0105041	none
Fabp3	-0.126555	-0.0257037	none
Fabp5	0.0730663	0.273693	none
Fam49a	-0.045225	-0.0361677	none
Fcgr4	-0.151598	-0.0900377	none
Fcgrt	-0.119585	-0.151473	none
Fgd2	-0.0229712	-0.050991	none
Fgl2	-0.0951421	-0.0130179	none
Folr2	-0.140805	-0.0838809	none
Fpr1	-0.0937936	-0.0306015	none
Fuca1	-0.0754013	0.0314145	none
Gfra2	-0.0608437	-0.0801531	none
Gimap1	-0.0393094	0.0784269	none
Glipr1	-0.0723093	0.0338499	none
Glul	-0.0619639	-0.0739269	none
Gpbar1	-0.059819	-0.0116488	none
Gpnmb	-0.0697051	-0.0323754	none
Gpr137b	-0.0740305	-0.0436439	none
Gpr34	-0.0791651	-0.00149367	none
Gpr65	-0.0718143	-0.0811575	none
Grn	-0.0811458	-0.152316	none
Havcr2	-0.0530106	-0.0231438	none
Hck	-0.0663595	-0.0697437	none
Hcls1	-0.00721667	0.00242261	none
H2-DMa	-0.0552553	0.00307279	none
H2-Ab1	-0.0546803	0.069617	none
Hmox1	-0.125792	-0.140685	none
Hpgds	-0.0551659	-0.0800385	none
Ifi44l	-0.0784484	-0.0570333	none
Ifit3	-0.0621376	-0.0591583	none
Ift74	-0.0362213	0.0154948	none
Igsf6	-0.104734	-0.0993395	none
Il10ra	-0.0751579	-0.0231667	none
Il18	-0.0537503	-0.128271	none
Iqgap1	-0.044118	-0.0161981	none
Irf8	-0.0402571	-0.057545	none
Isg15	-0.00727555	-0.0772272	none
Itln1	-0.0941632	-0.0158898	none
Itm2b	-0.117321	-0.0581823	none
Kcnab1	-0.0711994	-0.0118618	none
Kctd12	-0.0769956	-0.0625057	none
Lcp1	0.0349662	-0.0340215	none
Lcp2	-0.0296108	-0.0308911	none
Lgmn	-0.14097	-0.166177	none
Lilra6	-0.0770188	-0.0173264	none
Lipa	-0.137033	-0.104881	none
Lrrc25	-0.0508648	-0.0843979	none
Ly86	-0.075434	-0.0668004	none
Ly96	-0.123207	-0.0835021	none
Mafb	-0.126118	-0.137813	none
2020-03-01	-0.0907515	-0.0560341	none
Marco	-0.113298	-0.152648	none
Mcoln1	-0.0681416	0.000270185	none
Ms4a7	-0.140351	-0.0444116	none
Msr1	-0.0862737	-0.0881133	none
Mx1	-0.0619363	-0.0323375	none
Myo1f	-0.0529118	-0.0284635	none
Nabp1	-0.0315631	-0.043566	none
Nckap1l	-0.0215777	-0.00626263	none
Ninj1	-0.125646	-0.00143093	none
Npc2	-0.119456	-0.00939928	none
Nr1h3	-0.100549	-0.0846179	none
Oaz1	0.135547	0.375374	none
Ostf1	-0.0301087	0.0370457	none
P2ry13	-0.0721981	-0.0515619	none
Pdk4	-0.0807694	-0.0345596	none
Pla2g15	-0.0741954	-0.018435	none
Pla2g7	-0.114296	-0.0907383	none
Pld3	-0.117583	-0.112404	none
Ppt1	0.0233127	0.021828	none
Prkcb	-0.0638801	-0.0577805	none
Psap	-0.109164	-0.118478	none
Psmb9	-0.0423036	-0.0323754	none
Ptprc	-0.033383	-0.0299634	none
Ptprj	-0.0616967	-0.098902	none
Rab20	-0.0503274	-0.0552464	none
Rbp7	-0.0947386	0.00409539	none
Rgs1	-0.108275	-0.0269358	none
Rnaset2b	-0.105503	0.0465969	none
S100a11	-0.118435	-0.106243	none
Samhd1	-0.0770468	0.00232717	none
Samsn1	0.0131752	0.210259	none
Sat1	-0.0944937	-0.0896434	none
Scimp	-0.0857734	-0.047317	none
Scn1b	-0.0502363	-0.00338641	none
Sdc3	-0.121517	-0.146126	none
Siglec1	-0.107327	-0.0368016	none
Siglece	-0.0680307	-0.0661709	none
Slc15a3	-0.0567986	-0.0946824	none
Slc37a2	-0.0578278	-0.0489622	none
Slc40a1	-0.0875347	-0.181053	none
Slc7a7	-0.0810388	-0.0908233	none
Slco2b1	-0.117394	-0.0284414	none
Smpdl3a	-0.109882	-0.0500774	none
Spic	-0.0807403	-0.0986761	none
Sucnr1	-0.064139	0.0129434	none
Tgfbi	-0.138592	-0.0721281	none
Timd4	-0.1149	-0.126408	none
Tmigd3	-0.122571	-0.0188372	none
Tnfrsf1b	-0.0172594	-0.0287191	none
Tpp1	-0.0680471	-0.0143181	none
Tyrobp	-0.115813	-0.105503	none
Vcam1	-0.158827	-0.167869	none
Vsig4	-0.0985841	-0.0800553	none
Wwp1	-0.0984798	0.0459458	none
Xaf1	-0.0649195	-0.0604057	none
Aldoa	0.385742	0.326855	none
Alox12	0.0320746	0.0495563	none
Arpc2	0.0520343	0.149362	none
Arpc4	0.116626	0.176684	none
Atp2a3	0.07414	0.0585182	none
Bank1	0.0120876	-0.0486188	none
Bid	0.153516	0.12379	none
Bin2	0.0492518	0.0863367	none
G6b	0.0172146	0.0772439	none
Cap1	0.00774554	-0.00900176	none
Cd69	0.017862	0.0280407	none
Cdip1	0.0272298	0.0255218	none
Cfl1	0.379607	0.384736	none
Clic1	0.0867691	0.16385	none
Cmtm5	0.00080487	0.0143596	none
Csk	0.00581271	0.170566	none
Ctsw	0.0615959	0.00590848	none
Cxcr4	0.0350637	-0.0138651	none
Dapp1	-0.00596453	0.144901	none
Dnm3	0.000342364	-0.0290379	none
Elf1	0.0547941	0.163396	none
F13a1	-0.0116206	-0.0128588	none
Fam212a	0.0509834	0.198622	none
Fermt3	0.0978047	0.236448	none
Fli1	0.0113734	0.0191876	none
Gm3839	0.542574	0.0338734	human
Gata2	0.141691	0.0765058	none
Gp1ba	0.00178646	0.0405321	none
Gp6	0.0254364	0.0544934	none
Gp9	0.0210891	0.177423	none
Hacd4	0.0323164	-0.0367586	none
Hpse	-0.0208052	0.0137276	none
Itga2b	0.0410927	0.119289	none
Lat	0.0213286	0.112217	none
Lcn2	0.031304	-0.140876	none
Limd2	0.0460162	0.0171354	none
Med12l	0.0338074	0.0488777	none
Mef2c	0.0436466	0.114024	none
Mfng	0.125021	0.134286	none
Mgll	-0.0352032	-0.00521881	none
Mmrn1	0.0131139	0.0950932	none
Naa38	0.20192	0.224168	none
Ncf4	0.0642829	-0.120391	none
Nrgn	0.0270928	0.231444	none
P2rx1	0.0446406	0.0695765	none
Pdlim1	0.0086005	0.13796	none
Pecam1	0.0156109	-0.0485468	none
Pkm	0.0627781	0.192777	none
Plek	0.0229119	0.11788	none
Ppbp	-0.0226795	0.090228	none
Ppp1r18	-0.00258751	0.0117919	none
Pstpip2	0.0472229	-0.0191105	none
Ptpn6	-0.00491874	0.0347938	none
Rab27b	0.0264846	0.137622	none
Rasgrp2	0.0234071	0.0415258	none
Rgs18	0.00928751	0.147352	none
Rgs19	0.0185894	0.073257	none
Rilpl2	0.0455746	0.0190236	none
Selp	0.0115651	0.0189061	none
Serpinb1a	0.0997449	-0.00982643	none
Sla	0.0494483	0.00365365	none
Slc37a1	0.0186549	0.0184454	none
Spx	0.0127499	-0.0144109	none
Tagln2	0.200221	0.217863	none
Tbxas1	-0.0604044	-0.0157041	none
Tmem40	-0.0265459	0.0822549	none
Treml1	-0.0149956	0.123315	none
Unc13d	0.117778	0.170915	none
Was	0.023265	0.0946236	none
Ly6g6f	0.0221097	0.0645964	none
0610040J01Rik	-0.0194989	0.000915	none
Aass	-0.0215445	-0.0637683	none
Abca8b	-0.0440857	-0.0658585	none
Abcc2	-0.062095	-0.0558705	none
Abhd14b	0.227987	-0.045313	none
Acaa2	0.057867	0.0557147	none
Acadm	0.169469	0.0297267	none
Afm	-0.069793	-0.0433664	none
Agmat	-0.00136284	-0.017721	none
Agpat2	-0.0190567	-0.0390857	none
Agt	-0.192519	-0.135303	none
Alb	-0.192601	-0.216779	none
Aldh1b1	0.0605395	-0.103133	none
Aldh8a1	-0.0650773	-0.0586523	none
Aldob	-0.18709	-0.142967	none
Angptl3	-0.183289	-0.0963108	none
Anpep	-0.087916	-0.0322278	none
Apoc4	-0.1208	-0.13494	none
Apof	-0.0171699	-0.0844757	none
Apoh	-0.173404	-0.179809	none
Aqp11	-0.0267738	0.0519178	none
Asgr2	-0.175887	-0.0707887	none
Bco1	-0.00124675	-0.0186593	none
Bdh1	0.0941885	0.0121644	none
Bhmt2	-0.104193	-0.0828848	none
C130074G19Rik	-0.0964247	-0.0649275	none
C1rl	-0.0141921	-0.0202543	none
C3	-0.132298	-0.176061	none
C8g	-0.0283979	-0.066041	none
Cald1	-0.0966351	-0.104244	none
Car3	0.149764	-0.0496784	none
Cdo1	-0.100768	-0.0523095	none
Chchd10	-0.0201651	0.112883	none
Cldn1	-0.146652	-0.0847647	none
Col18a1	-0.047965	-0.090051	none
Cpb2	-0.144639	-0.096357	none
Cth	0.0537251	-0.0181005	none
Cyp2d26	-0.0230416	-0.0894747	none
Cyp51	-0.0473503	-0.0125879	none
Ddt	0.0199711	-0.00747885	none
Dnajc12	-0.0627521	0.0628675	none
Dnajc22	-0.0669496	-0.0202953	none
Elovl6	0.0654239	0.031372	none
F10	-0.111551	-0.0383868	none
F2	-0.15491	-0.120552	none
Fabp2	0.00048083	-0.0154333	none
Fads6	-0.017375	-0.0547143	none
Fam46a	0.0273957	-0.0604364	none
Fga	-0.180787	-0.155078	none
Fgb	-0.201722	-0.132963	none
Fgg	-0.18497	-0.126042	none
Fxyd1	-0.149094	-0.112358	none
Galm	-0.0270614	-0.0130649	none
Gjb1	-0.124307	-0.104411	none
Gnmt	-0.034428	-0.0881744	none
Gpd1	-0.056808	-0.0573848	none
Grb10	0.0963813	-0.0763319	none
Grhpr	0.133313	0.114159	none
Gstt2	-0.0285386	-0.0322361	none
Gstz1	0.0667557	0.0739005	none
Gys2	-0.0368361	-0.0297666	none
Hadh	0.274141	-0.00514972	none
Hc	-0.084568	-0.0915792	none
Hmgcs2	-0.155977	-0.125494	none
Hpn	-0.141713	-0.072134	none
Hpx	-0.137895	-0.101644	none
Hsd17b2	-0.140705	-0.0665148	none
Hsp90b1	0.0638797	0.136753	none
Il1r1	-0.0476281	-0.0561233	none
Itih4	-0.0273708	-0.149516	none
Itih5	-0.0234257	-0.0101168	none
Kitl	-0.0141288	-0.0403902	none
Klf15	-0.0523884	-0.0273545	none
Ldlr	-0.00751227	0.00205147	none
Leap2	-0.127857	-0.0455786	none
Lgals2	-0.0895826	-0.027388	none
Lipc	-0.172136	0.00493035	none
Lsr	-0.0325866	-0.0297796	none
2020-03-01	-0.0135806	-0.0797496	none
Mmp19	-0.0355	-0.0577463	none
Mogat2	-0.0245526	-0.0062785	none
Morc4	-0.0295345	-0.0594252	none
Mpc2	0.307368	0.0942873	none
Mpzl2	-0.0537064	-0.0399563	none
mt-Co2	0.196191	0.284411	none
Ndufa6	0.212301	0.164792	none
Npb	-0.0174598	-0.0439926	none
Nsdhl	0.0470503	0.0306593	none
Otc	-0.0557448	-0.0565972	none
P4hb	0.110818	0.0137106	none
Pah	-0.161975	-0.0925409	none
Pcolce2	-0.0576069	0.0128478	none
Pdia5	-0.0121666	-0.00420679	none
Pdzk1	-0.10271	-0.0695166	none
Phlda2	-0.0144371	-0.0221768	none
Pid1	-0.0742506	-0.0938662	none
Pipox	-0.0689238	-0.0190548	none
Plg	-0.0623664	-0.111422	none
Plpp2	-0.0329216	0.0579185	none
Proz	-0.0666048	-0.0638839	none
Psph	0.0185316	0.272803	none
Pxmp2	0.0199571	-0.0197333	none
Rogdi	0.128886	-0.0576903	none
Rtp3	0.00375284	-0.0711925	none
Saa4	-0.0708944	-0.0620708	none
Scp2	0.049684	0.0812835	none
Sec14l2	0.116173	-0.00992858	none
Sema4g	-0.0774361	-0.0528333	none
Serpinf1	-0.125031	-0.025529	none
Serpinf2	-0.170919	-0.110623	none
Sfxn2	0.0809886	0.014678	none
Shbg	-0.0588076	0.0122922	none
Shmt1	0.0991035	0.0748	none
Slc13a3	-0.00346997	-0.0692648	none
Slc27a2	-0.0432134	-0.0630977	none
Slc6a13	-0.0235279	0.0897451	none
Smlr1	-0.17554	-0.100642	none
Soat2	-0.0451628	0.0373996	none
Sord	0.0727642	0.131447	none
Spink1	-0.101999	-0.141465	none
Tff3	-0.0705692	-0.100777	none
Thpo	-0.0668716	-0.0152897	none
Tmem205	-0.0251001	-0.0412182	none
Tmprss6	-0.0375623	-0.0782172	none
Tnnc1	-0.023021	-0.0336425	none
Ttc38	0.0199276	-0.013342	none
Upb1	-0.0256752	-0.0369905	none
2900026A02Rik	-0.043367	-0.0573959	none
Adam32	0.0227469	-0.0225683	none
Adamts9	-0.0426717	-0.0712994	none
Arhgef16	-0.0266009	-0.0431839	none
Chmp4c	-0.0234246	-0.0537032	none
Cldn3	-0.0144783	-0.0293464	none
Cldn4	-0.0274389	-0.0273925	none
Cldn7	0.0311122	-0.0358886	none
Clic6	-0.0137332	-0.0259871	none
Crb3	-0.0472267	-0.0423484	none
Ctxn1	-0.00321698	-0.0300634	none
Cyb561	-0.034645	-0.0189859	none
Dsg2	-0.0362779	-0.0661392	none
Enah	-0.047206	0.000958368	none
Epcam	0.399373	-0.0349245	none
Fblim1	-0.00447854	-0.0389026	none
Fermt1	-0.0241509	-0.00387944	none
Flywch2	0.0437769	-0.0325936	none
Foxa2	-0.0431945	-0.0328033	none
Fxyd2	-0.170357	-0.0593894	none
Greb1	-0.0382336	-0.00965321	none
Hes1	-0.0536594	-0.060074	none
Igfbp2	-0.0593374	-0.0403476	none
Kdf1	-0.0407992	-0.0202005	none
Lurap1l	-0.0682375	-0.0657661	none
Mapk13	-0.0243936	-0.090622	none
Marveld3	-0.034789	-0.0264962	none
Mllt4	-0.0734533	-0.0454717	none
Nav2	-0.0719172	-0.0479116	none
Ncald	-0.0332854	-0.0802689	none
Nrep	-0.0446951	-0.128298	none
Pamr1	-0.0271609	-0.0603833	none
Pla2g1b	-0.0434938	-0.01427	none
Ppp1r1a	-0.0125757	-0.0281359	none
Prss23	-0.0283316	-0.0305562	none
Prss8	-0.000759723	-0.0308468	none
Ptprf	-0.106996	-0.066932	none
Pyy	-0.00727511	-0.0174443	none
Scube3	-0.0161173	-0.031202	none
Shank2	-0.0523945	-0.0266499	none
Smim22	-0.0139946	-0.0334912	none
Sox13	-0.0203177	-0.00591238	none
Sox4	-0.0232294	-0.0402208	none
Spint1	-0.0267056	-0.0324829	none
Spint2	0.095729	0.10644	none
Spon1	-0.00575505	-0.055028	none
St8sia3	-0.0171135	-0.0266936	none
Steap2	-0.0829143	-0.0375316	none
Tmc4	-0.0190903	0.114915	none
Tmem27	-0.0190931	-0.0388351	none
Vnn1	-0.0228956	-0.063436	none
Wfdc2	-0.0149769	-0.0164765	none
Abcc9	0.00757146	-0.0458682	none
Adamts2	0.00679952	-0.0515556	none
Ahnak	-0.0429556	-0.0866867	none
Arap2	-0.0439457	-0.063655	none
Bmp5	0.00705125	-0.039928	none
Ccnd2	0.12715	0.12313	none
Cnn2	0.0784164	-0.0358197	none
Col6a1	-0.0423723	-0.0642643	none
Col6a2	-0.0214252	-0.0608163	none
Cygb	-0.00659556	-0.0356643	none
Ednra	-0.0112444	-0.0522652	none
Efna5	-0.0200861	-0.0486978	none
Fzd1	-0.00518675	-0.0607417	none
Gdf2	0.0128004	-0.0686736	none
Gucy1b3	0.00759438	-0.0197374	none
Igfbp3	-0.00323664	-0.0439965	none
Kcnj8	-0.0176889	-0.0403514	none
Lbh	0.126007	-0.0740991	none
Lhfp	-0.0177945	-0.0641159	none
Lpar4	0.00873928	-0.0383088	none
Map1lc3a	-0.0428353	-0.0561051	none
Pam	-0.0121356	-0.0376511	none
Pde1a	-0.0143053	-0.0518803	none
Pdlim2	-0.0644198	-0.0580406	none
Phactr2	-0.0383816	-0.045922	none
Raph1	-0.0373459	-0.114242	none
Rarres2	-0.137786	-0.104242	none
Rbp1	-0.102335	-0.0876063	none
Rem1	-0.0167798	-0.00742517	none
Rps6ka6	-0.0405171	0.0223619	none
Rps7	0.466661	0.531854	none
Selm	-0.0546335	-0.0590081	none
Snai2	-0.00276125	-0.0486944	none
Sod3	0.0132589	-0.0599363	none
Tgfb1i1	-0.00868492	-0.0346879	none
Tnfrsf11b	-0.0101697	-0.0363729	none
Tns3	-0.0305065	-0.0611408	none
Wnt2	-0.000748399	-0.0398745	none
Zeb2	0.150916	0.00462794	none
Auts2	-0.013335	-0.0510954	none
Bambi	-0.0278809	-0.0170501	none
Cacnb3	0.00558576	-0.0355721	none
Clip3	-0.025238	-0.0353878	none
Copz2	-0.018327	-0.0561666	none
Crabp1	0.00338679	-0.0136607	none
Dcakd	0.0791955	0.0296952	none
Efemp2	-0.0203525	-0.0636465	none
Epha4	-0.0160012	-0.0335618	none
Fbn2	0.00439874	-0.0507541	none
Fgfr1	-0.00841004	-0.0375322	none
Gli3	-0.0108482	-0.0214068	none
Gpc6	-0.0553503	-0.0502442	none
Gpx7	-0.000576359	-0.0563661	none
Hlx	0.0048514	-0.0487342	none
Hnrnpa1	0.50565	0.413657	none
Marcksl1	-0.0132149	-0.0199284	none
Mfap4	-0.0218569	-0.0623037	none
Mmp2	-0.00315458	-0.0687774	none
Nfatc4	-0.00888695	-0.0426331	none
Ngfrap1	-0.0254321	0.16108	none
Nr2f1	-0.0329773	-0.0257813	none
Pafah1b3	0.373342	0.0643768	none
Pdlim7	0.0984257	-0.033669	none
Plat	-0.0117339	-0.0121076	none
Prmt1	0.247416	0.337682	none
Prnp	0.0256893	-0.0255914	none
2020-09-07	0.178186	0.139288	none
Shisa3	-0.00942281	-0.033742	none
Sulf2	-0.0252718	-0.0313504	none
Tmem119	-0.0346058	-0.0342944	none
Aif1l	-0.00876372	0.0205655	none
Amer1	0.0221128	-0.0120193	none
Aplp1	-0.00559275	-0.011037	none
Aprt	0.389109	0.301513	none
Arhgap22	0.0131598	-0.021853	none
B3gnt9	0.00597449	-0.000550693	none
Barx1	0.0164154	0.012338	none
Bcam	-0.0936595	-0.0309149	none
Bcar3	-0.044325	-0.0291998	none
Cdh11	-0.0138734	-0.0330598	none
Dctn6	0.131505	0.139344	none
Ddr1	-0.0284313	-0.0283206	none
Fam162a	0.183869	0.272871	none
Fbln1	0.0112247	-0.033124	none
Fbln2	-0.00611425	-0.0327004	none
Fgf5	0.0169855	0.0161928	none
Fkbp3	0.244505	0.391944	none
Flnc	0.000188012	-0.0313036	none
Fmod	-0.00877683	-0.00997471	none
Gata4	-0.00206695	-0.0349122	none
Ift43	0.0114606	-0.0513032	none
Igfbp5	-0.0369421	-0.0371981	none
Jsrp1	-0.0131565	0.00449281	none
Krt7	-0.0134719	-0.0208164	none
Ktn1	0.0587702	0.0927161	none
Lrrn4	-0.000893541	-0.0123089	none
Megf6	0.00248696	0.00697807	none
Nasp	0.464117	0.341086	none
Ntf5	-0.0108266	-0.013794	none
Nxph3	0.00259631	0.00587772	none
P3h4	-0.0240056	-0.0372988	none
P4ha2	-0.00819477	-0.00902581	none
Pcbp4	-0.0381553	0.0601049	none
Plce1	-0.0107814	-0.0133882	none
Plp2	0.178744	-0.0641179	none
Plxna4	0.0107543	-0.0146699	none
Pnoc	0.00186965	-0.0154739	none
Ppfibp2	-0.037167	-0.0361343	none
Rab34	-0.0319815	-0.063805	none
Rhou	-0.0750233	-0.0439608	none
Rnf182	0.0659991	-0.00607157	none
Rpp25	-0.000997781	-0.00794715	none
Rspo1	0.00576672	-0.00491832	none
Smtnl2	-0.0127022	-0.0101011	none
Sv2a	0.0124175	0.00510183	none
Syne2	-0.00925343	-0.048413	none
Tbx18	-0.0114075	-0.00135111	none
Tgfb2	-0.00954277	-0.0435944	none
Tmem108	0.0001396	-0.0291629	none
Tmem132a	-0.0132511	-0.0208297	none
Tmem151a	-0.0205665	-0.015413	none
Tmem98	0.0226467	-0.0129846	none
Tsc22d1	0.253559	0.0634746	none
Ttc3	0.0430483	0.0211781	none
Upk1b	-0.00931678	0.00158819	none
Wisp1	0.0135394	-0.0243967	none
Wls	0.0146206	-0.0328735	none
Wwc2	-0.0200756	-0.00830193	none
Zfp579	-0.029271	-0.0306536	none
4931406P16Rik	-0.0138288	0.00143705	none
Abhd6	-0.0370389	-0.00711305	none
Amotl1	0.0170456	-0.0752163	none
Anxa5	-0.112532	-0.0880221	none
Aqp1	0.103788	0.11094	none
Arap3	0.00614167	0.0388737	none
Arhgap29	-0.0418969	-0.0212107	none
Arhgap31	-0.00234146	-0.0468211	none
Armcx4	-0.0258784	-0.00544215	none
Bace2	-0.0337984	-0.0108185	none
Bik	0.0260495	-0.0122592	none
Bmp2	-0.0342981	-0.0443296	none
Btnl9	-0.0120659	0.00243053	none
Calm1	0.227338	0.299957	none
Cd81	-0.0555673	0.0925542	none
Cda	0.00272412	-0.0175382	none
Cdc42bpb	-0.0430367	-0.0352566	none
Cdc42ep2	-0.0413057	-0.065764	none
Chst7	-0.00455125	-0.0236673	none
Clec1b	-0.0133837	0.0229627	none
Clec4g	-0.0176176	-0.0662764	none
Cmtm3	-0.0371728	-0.0579856	none
Cracr2b	-0.0204121	-0.0340592	none
Cxcl16	-0.0906059	-0.0986502	none
Dchs1	0.00653291	-0.0511366	none
Degs1	0.0621273	0.00164887	none
Dlc1	0.00302195	-0.0627429	none
Dll4	-0.0143707	-0.0399524	none
Dok4	-0.00608943	-0.0324898	none
Dpp4	-0.047265	-0.00747189	none
Dpysl3	0.0164126	-0.0292582	none
Efna1	-0.0842803	-0.00884589	none
Epas1	-0.0850182	-0.0715534	none
Ephb4	0.0131191	-0.0320345	none
Erg	0.0112317	0.0241947	none
Ets2	-0.0101987	-0.00827438	none
Exoc3l4	-0.0526673	-0.0289642	none
Fabp4	-0.00708	-0.060099	none
Fam124a	-0.00633423	0.0164335	none
Fam174b	-0.0194024	-0.027634	none
Fam43a	-0.0161525	0.00740317	none
Fgd5	-0.00773697	0.000273947	none
Fkbp1a	0.248572	0.20173	none
Flnb	-0.0339712	-0.0167621	none
Fscn1	-0.00502138	0.00500387	none
Fyn	-0.0257452	0.0552089	none
Galnt18	-0.0114225	-0.0244635	none
Gap43	-0.00180106	0.0132901	none
Gimap4	-0.0955046	-0.0260968	none
Gimap5	-0.0270549	0.0264287	none
Grap	0.01726	-0.00745531	none
Gstk1	0.0701904	-0.00448561	none
Hecw2	-0.0116034	-0.00242578	none
Hivep3	-0.00509352	-0.0415009	none
Ica1	0.016177	0.0268346	none
Icam1	-0.057094	-0.0365254	none
Icam2	0.0611341	0.019488	none
Ipo11	0.064878	0.102835	none
Itpkb	0.0204824	0.0129597	none
Jak1	-0.0288279	0.0264329	none
Kcne3	-0.0246602	0.0336874	none
Klf7	-0.0215399	-0.0596728	none
Klhl6	0.0277572	0.0206696	none
Lrrc32	-0.014402	-0.00662508	none
Lrrc8c	-0.0102745	0.0549339	none
Lyve1	-0.090318	-0.0651703	none
Mapk12	0.00674086	-0.0182576	none
Mcam	-0.00996815	-0.0352454	none
Mecom	0.0112201	0.00245804	none
Msn	0.0669419	0.0308494	none
N4bp3	-0.0115461	0.00816011	none
Nav1	0.010298	-0.0239268	none
Notch1	-0.0125095	-0.003288	none
Pde4b	-0.00145631	8.29924e-05	none
Pea15a	-0.00549261	-0.0540145	none
Peak1	0.0729738	-0.0235625	none
Plpp1	-0.0403547	-0.0244842	none
Plxnc1	0.0293929	0.000372965	none
Plxnd1	-0.0201612	-0.0269498	none
Ppfibp1	-0.0021636	-0.019935	none
Ppic	-0.0676744	0.0405964	none
Ppp1r16b	0.00255981	-0.0482106	none
Prr5l	0.00191493	-0.034405	none
Prrg3	0.00559906	-0.0338883	none
Ptrf	-0.00478008	0.0176375	none
Ralb	0.0243383	-0.0517577	none
Rasip1	0.00996555	-0.0183356	none
Rhoj	-0.000841696	-0.00302325	none
S100a13	-0.0806219	0.00528455	none
Scarf1	0.000360054	0.0113694	none
Sdpr	0.0216373	-0.045596	none
Sema6a	-0.0398121	-0.0340228	none
Sh3bp5	-0.0318605	-0.0750982	none
Sipa1	0.00335616	0.11808	none
Slc16a2	-0.0397431	-0.0352438	none
Slc31a2	-0.00283939	-0.0431491	none
Slco2a1	-0.00976405	-0.0756471	none
Smagp	0.000654413	-0.019016	none
Smtn	-0.00585757	-0.0328499	none
Sorbs3	-0.0495581	-0.0254303	none
Srgap1	-0.0358682	-0.0170986	none
Stc1	-0.00386157	-0.0143658	none
Tacc1	0.00198656	0.118386	none
Tax1bp3	-0.0328404	-0.0471388	none
Tcf4	-0.00215456	0.0106122	none
Tfpi	-0.11142	0.0411061	none
Thsd1	0.0123788	0.00173946	none
Tinagl1	-0.00276482	-0.0833161	none
Tjp1	-0.0408733	-0.0309181	none
Tmem2	-0.0187419	-0.0617533	none
Tmem204	-0.00162909	-0.0381786	none
Tnfaip1	-0.0167968	-0.0533429	none
Tnfaip8l1	0.0128855	0.0153031	none
Tnfrsf1a	-0.0323901	-0.0812573	none
Tpm4	-0.019772	-0.00418873	none
Tpst2	0.0866665	0.145183	none
Tspan18	-0.016575	-0.02063	none
Tspan2	0.0132709	-0.0164058	none
Upp1	-0.0300631	-0.0132857	none
Ushbp1	0.0144816	-0.024799	none
Wwtr1	-0.0342354	-0.0340649	none
Zeb1	0.00739254	0.0296009	none
Zfp503	-0.00218009	-0.0295582	none
Adgrg1	0.0260581	0.274483	none
Arhgap15	0.121842	0.0441713	none
Bex6	0.0234571	0.0696657	none
Cd27	0.0348689	0.0451035	none
Cdk6	0.269338	0.255387	none
Celf2	0.0462207	0.00315462	none
Cmtm7	-0.0277828	0.134129	none
Def6	-0.00055131	0.147966	none
Dnmt3b	0.0319983	0.191038	none
Elmo1	0.0322146	0.0427166	none
Emb	0.0499292	0.060835	none
Fmnl1	0.0195058	0.0755505	none
Gpr171	0.0138958	0.0831749	none
H2afy	0.313997	0.119662	none
Hoxa7	0.0352974	0.0718946	none
Hoxa9	0.062152	0.0602369	none
Ikzf2	0.0018506	0.080924	none
Il12a	0.00561664	0.0624614	none
Il21r	-0.0161221	0.0204174	none
Klk8	-0.0136998	0.106662	none
Myb	0.220516	0.279466	none
Nrros	0.0453746	0.0125003	none
Pkib	-0.0329609	-0.0057786	none
Plcg2	-0.0067138	0.0971207	none
Pou2f2	-0.00834048	0.0132697	none
Ptpre	-0.0242969	0.0357237	none
Ramp1	-0.0327414	0.102804	none
Rpl10a	0.482222	0.538509	none
Rpl13	0.248863	0.572467	none
Rpl3	0.486047	0.526272	none
Rps3	0.60506	0.536836	none
Rps4x	0.46616	0.48648	none
Rps8	0.465921	0.555811	none
Runx1	0.058357	0.104466	none
Sash3	0.00284267	0.100828	none
Satb1	0.0205967	0.011553	none
Selplg	0.00130383	0.0290617	none
Tbc1d10c	0.0502527	0.0305157	none
Anp32b	0.395247	0.524093	none
Atp1b2	0.172752	0.438041	none
Bcl11a	0.153293	0.484312	none
Cox6b2	-0.0155837	0.263653	none
Cyth3	0.0305739	0.281663	none
Dut	0.49785	0.689932	none
E2f4	0.239661	0.43137	none
Eif5a	0.347701	0.675511	none
Emc9	0.0829656	0.327906	none
Glrx5	0.174472	0.209433	none
Hdgf	0.154563	0.494461	none
Hk1	0.241271	0.435176	none
Hmgb3	0.263695	0.597549	none
Ifrd2	0.236123	0.433086	none
Ikzf1	0.115709	0.196571	none
Kcnn4	0.169076	0.238643	none
Lyar	0.429249	0.629516	none
Mns1	0.237204	0.529425	none
Mospd3	0.191394	0.280522	none
Mrap	-0.00521663	0.40789	none
Mrpl18	0.267304	0.584553	none
Ncl	0.534487	0.666903	none
Nhp2	0.425537	0.65795	none
Nolc1	0.272476	0.492813	none
Npm3	0.326271	0.543958	none
Nudt19	0.111502	0.428986	none
Pabpc4	0.202915	0.415262	none
Polr3h	0.120876	0.456684	none
Prss50	-0.0142118	0.394525	none
Rangrf	0.113309	0.50225	none
Rpia	0.390955	0.379441	none
Rps2	0.329511	0.650237	none
Serbp1	0.479864	0.663928	none
Sh2d4a	-0.0584036	0.285328	none
Slc29a1	0.293696	0.346712	none
Slc41a3	0.0584095	0.255438	none
Smim5	-0.00361087	0.342054	none
Sphk1	0.0851103	0.270723	none
St3gal6	-0.0174261	0.377875	none
Steap3	0.169676	0.295792	none
Svbp	0.0893283	0.397991	none
Tango2	0.170844	0.310038	none
Tnfaip2	-0.0570791	0.21443	none
Tomm20	0.349809	0.566806	none
Tspan32	0.169957	0.36528	none
Ubxn2a	0.0527605	0.268333	none
Ugcg	0.0952667	0.305232	none
Wdr55	0.058859	0.323103	none
Wrn	0.10738	0.317694	none
Ybx3	0.0905402	0.447947	none
Cdc25b	0.0420785	-0.0445581	none
Dmtn	0.0758972	0.00872247	none
Fn3k	0.079172	-0.064997	none
Gm867	0.0109577	-0.108452	none
Gmpr	0.069896	0.197652	none
Mt1	-0.23187	0.0868491	none
Rhag	0.272579	0.134986	none
Rrm2	0.478403	0.272391	none
Sptb	0.144909	0.127137	none
Fam46c	-0.0392478	-0.201136	none
Mkrn1	-0.0217315	-0.234322	none
Slfn14	-0.0383221	-0.179799	none
Tcp11l2	-0.0976409	-0.180902	none
Nudt4	0.0548686	0.010077	none
Plek2	0.0510723	0.0545275	none
Rfesd	0.229606	0.33172	none
Slc39a8	0.126438	0.262633	none
Tmod1	0.0650605	-0.0193536	none
Trib3	-0.0263859	0.0582974	none
1810011H11Rik	-0.0291657	-0.0547652	none
6330416G13Rik	-0.0295959	-0.0288074	none
AB124611	0.018423	-0.167038	none
Abcc3	-0.0800492	-0.101683	none
Abcg1	-0.00788516	-0.0844106	none
Abhd12	0.00948838	-0.0399176	none
Acp2	-0.05623	-0.0911162	none
Actb	0.291571	0.140511	none
Adgre1	-0.0411044	-0.103759	none
Aif1	-0.0529356	-0.115733	none
Akr1a1	0.0200263	0.145857	none
Ano6	-0.0479754	-0.0519424	none
Atp6v0b	0.137878	0.15624	none
Atp6v1g1	0.112113	0.183928	none
Blvra	0.309918	0.0950278	none
C5ar1	-0.0524926	-0.0574189	none
Camk1d	0.0193853	-0.0494884	none
Capza2	0.206369	0.0842637	none
Capzb	0.074231	0.18181	none
Ccl2	-0.0168483	-0.0471861	none
Ccl3	-0.0105803	-0.0204975	none
Ccl9	-0.0617672	-0.0391243	none
Ccr5	0.012222	-0.0574249	none
Cd164	0.0620262	-0.042564	none
Cd300e	-0.0171153	-0.0958758	none
Cd53	-0.0137349	-0.0601122	none
Cela1	-0.0135556	-0.0139307	none
Ckb	-0.00747242	-0.0837301	none
Clec4a1	-0.0136307	-0.105711	none
Clec4a3	0.00388654	-0.0718245	none
Clta	0.105097	0.186196	none
Cndp2	-0.00836465	0.0286015	none
Csf2rb2	0.0842931	-0.0178759	none
Cstb	-0.0533099	0.0144383	none
Ctsa	-0.0250038	-0.0204721	none
Ctsh	-0.0320453	-0.172162	none
Ctsz	-0.054743	0.0453953	none
Cx3cr1	0.00893961	-0.083569	none
Dmpk	-0.00722158	-0.081291	none
Dnase2a	-0.0180618	-0.0113788	none
Dok2	-0.0757629	0.0546024	none
Efhd2	0.025882	0.0256815	none
Ehd4	-0.00517393	0.0126737	none
Entpd1	0.00200845	-0.0909064	none
Epsti1	0.0233571	-0.0624918	none
Erp29	0.248009	0.288681	none
Fam105a	-0.0463865	-0.0195258	none
Fam129a	0.0305563	-0.0910091	none
Fam26f	-0.0353614	-0.0527101	none
Fcgr1	-0.00898717	-0.0783551	none
Frmd4b	-0.0819711	-0.0985597	none
Ftl1	-0.218644	-0.054475	none
Fyb	-0.0770547	-0.000232131	none
Gabarap	-0.0621199	-0.0486826	none
Gas6	-0.0270898	-0.0632015	none
Gm2a	-0.0526037	-0.0927774	none
Gnai2	-0.0150311	0.0332413	none
Gng2	-0.0519061	-0.025486	none
Gns	-0.051865	-0.0687586	none
Hexa	0.0303254	-0.0235207	none
Hfe	-0.0517542	-0.0795564	none
Ifngr1	-0.0463599	0.0474238	none
Igf1	-0.0611115	-0.137526	none
Il18bp	0.0158896	-0.12691	none
Il6ra	-0.0510557	-0.0552636	none
Irf5	-0.0206958	-0.0537352	none
Irf7	-0.0299775	-0.078222	none
Itgal	-0.0203462	-0.0685353	none
Itgb5	-0.0762092	-0.0913073	none
Lair1	0.0241058	-0.0454213	none
Lamp1	0.00726958	-0.0590457	none
Lgals3	-0.0339608	-0.156531	none
Lrp1	-0.0722649	-0.138757	none
Lst1	-0.0730365	-0.0770083	none
Lyn	-0.0233839	-0.0713022	none
Mertk	-0.0234728	-0.101133	none
Mfsd1	0.00669991	0.0117565	none
Myo9a	-0.0360847	-0.0583352	none
Ntpcr	0.0451302	0.132689	none
P2ry6	-0.0277084	-0.111246	none
Parp14	-0.0473414	-0.0900277	none
Plbd1	-0.00794571	-0.110736	none
Ptgs1	0.0232523	-0.0178648	none
Rassf4	-0.0780198	-0.0729854	none
Rgl1	-0.0502394	-0.0560412	none
Rnasel	0.042171	-0.112451	none
Rnf149	-0.0513872	-0.0338585	none
Rtp4	-0.0304704	-0.111735	none
Sdcbp	-0.0601048	0.00563019	none
Slc11a1	0.141231	-0.0676951	none
Slc43a2	-0.0382804	-0.0859199	none
Slc48a1	0.10812	-0.0343685	none
Snx2	0.0833964	0.0156762	none
Tfec	-0.0316229	-0.0448555	none
Themis2	0.0149422	-0.0246807	none
Tifab	0.0142687	-0.0181867	none
Timp2	-0.0768267	-0.0577707	none
Tmem106a	-0.0221392	-0.05746	none
Tmem141	0.244955	-0.0694842	none
Tmem86a	-0.0491061	-0.0834531	none
Tnfaip8l2	-0.0160751	-0.00614985	none
Tpd52	-0.0586441	0.000794372	none
Trem2	-0.00315261	-0.0801631	none
Trpm2	-0.0162992	-0.0985239	none
Uap1l1	-0.0157104	-0.0206217	none
Unc93b1	-0.0265531	-0.099551	none
Zeb2os	-0.0111079	0.0340707	none
1700020L24Rik	0.00315521	-0.0154962	none
AA467197	-0.0159027	-0.0677655	none
Aldh3b1	0.0545219	-0.0933632	none
Atp8b4	-0.0206263	-0.00741167	none
Cebpe	0.0223392	-0.0948731	none
Chil3	-0.0016329	-0.0867062	none
Cldn15	0.0142903	-0.0391336	none
Clec12a	0.0118515	-0.0365586	none
Clec5a	0.00103575	-0.0254146	none
Ctsg	0.00648911	0.0314725	none
Dok3	0.0236536	-0.0687185	none
Dstn	0.0985625	0.0192455	none
Elane	-0.00274379	-0.0416057	none
F2rl2	0.0111888	0.104558	none
Fcnb	0.0264201	-0.100551	none
Fgr	-0.0211582	-0.0852608	none
Gca	0.051153	-0.0562295	none
Hmha1	0.0232717	0.0875676	none
Hp	-0.0682319	-0.108342	none
Itgb2	-0.0505672	0.0142693	none
Lrg1	-0.00244895	-0.0574532	none
Lrmp	0.0228804	0.0728041	none
Ltf	-0.0222591	-0.128608	none
Mapkapk3	0.134063	0.12928	none
Mcemp1	0.00581369	-0.0877224	none
Ms4a3	0.0360599	-0.0185134	none
Napsa	-0.0189834	-0.0339408	none
Ncf1	-0.0167276	-0.0767032	none
Pfn1	0.16902	0.380452	none
Prss57	0.219557	-0.0190204	none
Pstpip1	-0.0197078	0.0265578	none
S100a8	0.00314328	-0.169228	none
Sh3bgrl3	-0.0571784	0.128222	none
Sla2	0.0310992	0.141306	none
Sorl1	0.00769358	-0.0274304	none
Syne1	-0.0384473	-0.0393767	none
Thbs1	-0.0111306	0.0818503	none
Tnfrsf13b	0.0144418	0.0292832	none
Tspo	0.139746	0.143983	none
Tuba4a	-0.00381207	0.233877	none
Tuba8	0.0127857	0.0574153	none

## Sheet: Erythroblast
Genes-to-eigengenes correlations for human and mouse erythroblast.
Gene	Correlation_to_human_eigengene	Correlation_to_mouse_eigengene	Species_specific
A1bg	-0.165752	-0.0103633	none
A2m	-0.251198	0.0120283	none
Aadac	-0.086047	-0.0504153	none
Abca1	-0.20291	-0.108578	none
Abcd3	-0.142771	-0.0921056	none
Acaa1b	-0.155612	-0.0260578	none
Acadsb	-0.221897	0.0268644	none
Acat2	-0.0828864	-0.173688	none
Acmsd	-0.107021	0.0949212	none
Acox2	-0.141471	0.00228828	none
Acsl1	-0.109368	-0.059984	none
Acsl4	-0.232288	-0.0462024	none
Acss2	-0.0927257	0.00689589	none
Adh1	-0.157969	0.00411203	none
Adh4	-0.0797512	-0.0170507	none
Afmid	-0.119342	-0.0252169	none
Afp	-0.386725	-0.0868209	none
Agxt	-0.204856	-0.0377018	none
Ahsg	-0.348442	0.0232596	none
Aig1	-0.242783	-0.0197612	none
Aldh1l1	-0.138984	-0.023209	none
Aldh4a1	-0.150977	-0.0668547	none
Aldh6a1	-0.136546	-0.0565072	none
Amdhd1	-0.119554	-0.0411429	none
Angptl8	-0.121414	-0.0457983	none
Apoa1	-0.371893	-0.0781426	none
Apoa2	-0.401688	-0.099141	none
Apob	-0.313961	-0.0330998	none
Apoc2	-0.220198	-0.00914006	none
Apoc3	-0.266936	-0.0239634	none
Apoe	-0.24033	-0.363606	none
Apom	-0.30194	-0.122154	none
Arg1	-0.11663	-0.0198208	none
Asgr1	-0.308226	0.0159329	none
Aspdh	-0.128491	-0.0166794	none
Ass1	-0.263461	-0.0359326	none
Atf5	-0.203768	-0.0152903	none
Azgp1	-0.121389	-0.0107413	none
Bhmt	-0.106103	-0.0724153	none
Bnip3	-0.135985	-0.114443	none
C2	-0.204018	-0.0293633	none
2810459M11Rik	-0.14286	-0.0312432	none
C8a	-0.141676	-0.0429889	none
C8b	-0.115771	-0.0244767	none
Cd302	-0.180447	-0.186534	none
Cdh1	-0.0732351	-0.0413575	none
Cebpa	-0.169588	-0.0342796	none
Cers4	-0.13133	-0.160519	none
Cfhr1	-0.161139	0.00761546	none
Cideb	-0.161703	-0.0300231	none
Cisd1	-0.253423	-0.0502696	none
Col2a1	-0.217111	-0.0706912	none
Cp	-0.0978487	-0.0380558	none
Cps1	-0.222927	-0.0175808	none
Creb3l3	-0.129281	-0.0560129	none
Csf3r	-0.191204	-0.0843931	none
Cyb5a	-0.0980157	-0.00443671	none
Cyp27a1	-0.131393	-0.0369366	none
Cyp4f18	-0.124943	-0.040598	none
Dbi	-0.470943	-0.32398	none
Ddah1	-0.178325	-0.113796	none
Ddc	-0.115303	-0.0696958	none
Dgat2	-0.14068	-0.0748625	none
Dhcr24	-0.248065	-0.0836027	none
Dhcr7	-0.192519	-0.123236	none
Dpys	-0.112818	-0.0389242	none
Dusp9	-0.203013	-0.162734	none
Ebp	-0.229047	-0.0869824	none
Ehhadh	-0.117117	0.0295132	none
Ephx1	-0.166564	-0.0433533	none
Ephx2	-0.157024	-0.0529566	none
Errfi1	-0.177637	-0.0732969	none
Espn	-0.0907624	-0.0775203	none
Etfb	-0.212948	-0.343061	none
F12	-0.160742	-0.0551993	none
F5	-0.152855	-0.0051097	none
F7	-0.0975074	-0.0374887	none
Fabp1	-0.3362	-0.0367841	none
Fads1	-0.183522	-0.115947	none
Fads2	-0.11943	-0.0696991	none
Fasn	-0.1704	-0.16427	none
Fbp1	-0.131362	-0.0105899	none
Fdft1	-0.101854	-0.0632572	none
Fdps	-0.0908587	-0.0981724	none
Fetub	-0.101105	-0.0146704	none
Fkbp11	-0.213004	-0.134866	none
Fmo5	-0.136618	-0.0457837	none
Foxa3	-0.161436	-0.0789216	none
Fst	-0.190926	-0.0418371	none
Ftcd	-0.149114	-0.0611232	none
Fuom	-0.243727	-0.119716	none
Galk1	-0.191698	-0.334798	none
Galt	-0.118011	-0.0669586	none
Gamt	-0.271315	-0.203164	none
Gas2	-0.119627	-0.0137168	none
Gcat	-0.0854661	-0.167104	none
Gchfr	-0.25079	-0.138049	none
Ggcx	-0.138329	-0.0285661	none
Gldc	-0.150795	-0.0288998	none
Glud1	-0.254655	-0.155576	none
Glyctk	-0.124144	-0.0359245	none
Got2	-0.195385	-0.15427	none
Gsn	-0.253205	-0.158682	none
Hal	-0.140643	-0.0353337	none
Hamp	-0.112062	-0.00624545	none
Hfe2	-0.122398	-0.00116054	none
Hgd	-0.153549	-0.0402238	none
Hgfac	-0.0821689	-0.0394451	none
Hint1	-0.458081	-0.269799	none
Hmgcr	-0.19381	-0.0948665	none
Hmgcs1	-0.249252	-0.140228	none
Hnf4a	-0.160362	-0.0671033	none
Hpd	-0.162813	0.0271176	none
Hrsp12	-0.216717	-0.0372966	none
Hsd17b7	-0.170647	-0.0630503	none
Hyal1	-0.17369	-0.000495917	none
Idh1	-0.248706	-0.185711	none
Idi1	-0.217997	-0.0269788	none
Igf2	-0.344527	-0.310572	none
Igfbp1	-0.095927	-0.0208015	none
Igsf1	-0.164239	-0.062709	none
Insig1	-0.0882553	-0.0407409	none
Itih1	-0.240094	-0.00518936	none
Itih3	-0.162075	-0.0204983	none
Khk	-0.0950054	-0.0656469	none
Klb	-0.164509	-0.0254362	none
Kng2	-0.228902	0.00980932	none
Lcat	-0.148477	-0.0471315	none
Lect2	-0.110043	-0.0868111	none
Lss	-0.117004	-0.0765471	none
Maob	-0.1642	-0.0597193	none
Masp2	-0.179289	-0.0274661	none
Mat1a	-0.133558	-0.0142535	none
Mbnl3	-0.0962605	-0.0211743	none
Mgst1	-0.305158	-0.121295	none
Mgst2	-0.363834	-0.109302	none
Mlxipl	-0.136921	-0.0512799	none
Mmab	-0.13368	-0.0825094	none
Msmo1	-0.214042	-0.111561	none
Msrb1	-0.219478	-0.182762	none
Mst1	-0.0935434	0.0382765	none
mt-Nd4l	-0.174587	-0.103812	none
Mt2	-0.339371	0.63346	mouse
Mttp	-0.225807	-0.064949	none
Mvd	-0.194018	-0.157289	none
Nadk2	-0.119835	0.0494101	none
Nipsnap1	-0.271755	-0.17106	none
Nt5e	-0.0970694	-0.00546476	none
Nupr1	-0.203906	-0.0261423	none
Odc1	-0.165874	0.15486	none
Onecut2	-0.137728	-0.0950256	none
Orm1	-0.242454	-0.0410603	none
Paqr9	-0.127821	-0.0947825	none
Pbld2	-0.164555	-0.0152566	none
Pcsk9	-0.127585	-0.0680674	none
Pcyt2	-0.133272	-0.136368	none
Pecr	-0.146259	-0.105603	none
Peg10	-0.271231	-0.137067	none
Peg3	-0.144524	-0.328028	none
Pgm2	-0.192804	-0.208362	none
Phyh	-0.210121	-0.135664	none
Pla2g12b	-0.161611	-0.106116	none
Pon3	-0.136278	-0.0695333	none
Por	-0.141313	-0.125594	none
Ppp1r16a	-0.220061	-0.096889	none
Prodh2	-0.211083	-0.0488004	none
Psat1	-0.141322	-0.110418	none
Rbp2	-0.126513	-0.0396541	none
Rbp4	-0.330615	-0.14602	none
Reep6	-0.125119	0.0191823	none
Rgn	-0.178995	-0.0431538	none
Rps6ka3	-0.185093	-0.107411	none
Rrbp1	-0.255645	-0.2766	none
Sc5d	-0.121137	-0.0836881	none
Sdc1	-0.147077	-0.153667	none
Sdc2	-0.215397	-0.118511	none
Sec11c	-0.168245	-0.0573518	none
Serpina10	-0.115809	-0.0800859	none
Serpina11	-0.139963	-0.0110199	none
Serpina6	-0.2732	-0.106106	none
Serpina7	-0.165439	0.00751763	none
Serpinc1	-0.166877	-0.09212	none
Serpind1	-0.240086	-0.0583351	none
Sigmar1	-0.138213	-0.189039	none
Slc17a2	-0.0948373	0.0043069	none
Slc22a18	-0.135053	-0.0476902	none
Slc25a13	-0.0976285	-0.0969591	none
Slc2a2	-0.204063	-0.0681703	none
Slc38a3	-0.136628	-0.0107874	none
Slc38a4	-0.173133	-0.144902	none
Slc39a14	-0.197537	-0.0707578	none
Slc39a5	-0.206307	-0.0459222	none
Slc7a2	-0.186728	-0.0353517	none
Smarca1	-0.193846	-0.127105	none
Smco4	-0.241708	-0.175394	none
Smim14	-0.218629	-0.23103	none
Sntb1	-0.129999	-0.0297446	none
Spp2	-0.126949	-0.0862274	none
Spryd4	-0.137745	-0.118592	none
Sqle	-0.201871	-0.0899349	none
Sstr2	-0.12097	-0.0558282	none
Tcea3	-0.214601	-0.105242	none
Tdo2	-0.135974	-0.0117619	none
Tm4sf5	-0.17929	-0.0984033	none
Tm7sf2	-0.214762	-0.0435969	none
Tmem150a	-0.159265	-0.0688361	none
Tmem176a	-0.269046	-0.237285	none
Tmem176b	-0.230175	-0.313049	none
Tmem220	-0.134565	-0.0267329	none
Tmem82	-0.112211	-0.0416054	none
Tmem97	-0.24922	-0.168378	none
Trpm4	-0.134341	-0.0580576	none
Tst	-0.143982	-0.0859704	none
Tstd1	-0.311565	-0.0396216	none
Ttc39c	-0.165196	-0.0604303	none
Vsnl1	-0.149985	-0.0480117	none
Xbp1	-0.213413	-0.195152	none
Adgrg6	-0.177387	-0.0375859	none
Agmo	-0.0973914	-0.0265625	none
Ajuba	-0.127108	-0.111357	none
Akap7	-0.00443043	0.2574	none
Alcam	-0.182913	-0.224018	none
Anxa3	-0.0681074	-0.195258	none
Anxa4	-0.22818	-0.118995	none
Apcs	-0.04661	-0.0303754	none
Baat	-0.124187	-0.0090828	none
Bicc1	-0.170132	-0.15939	none
4931406C07Rik	-0.179896	-0.10181	none
1700011H14Rik	-0.148159	-0.0886009	none
2610528J11Rik	-0.140899	-0.0574183	none
Camk2n1	-0.179333	-0.0388751	none
Ccdc24	-0.112872	0.0283396	none
Cdc42ep1	-0.154959	-0.0928036	none
Cdh6	-0.142773	-0.0280981	none
Cirbp	-0.279658	-0.186768	none
Cldn6	-0.162312	-0.098176	none
Col27a1	-0.157723	-0.147077	none
Cpd	-0.172754	-0.0682668	none
Cpm	-0.172638	-0.10585	none
Crp	-0.0551471	-0.032549	none
Cspp1	-0.107757	-0.0286127	none
Cys1	-0.0584728	-0.0337268	none
Dcdc2a	-0.180451	-0.0404547	none
Dsp	-0.224574	-0.0744572	none
Dtna	-0.104538	-0.0308808	none
Echdc2	-0.176423	-0.111487	none
Eef1a1	-0.319896	-0.315382	none
Eif1	-0.261841	0.279885	none
Elf3	-0.121368	-0.0334385	none
Elovl2	-0.138592	-0.0398444	none
Erich5	-0.12181	-0.0341284	none
Farp1	-0.204097	-0.131013	none
Fgfr3	-0.146947	-0.0657034	none
Fstl3	-0.11885	-0.0171419	none
Gcnt4	-0.0994048	-0.0282082	none
Glis3	-0.107242	-0.0264252	none
Gmnn	-0.0168925	0.127287	none
Gpx2	-0.0782426	-0.0175071	none
Habp2	-0.193607	-0.0943746	none
Hmgn3	-0.49489	-0.157274	none
Hnf1b	-0.112524	-0.0629442	none
Hoga1	-0.118879	-0.0471849	none
Hook1	-0.13117	-0.0452948	none
Hsd17b11	-0.292474	-0.0937587	none
Ier3	-0.10682	0.0240094	none
Inadl	-0.125197	-0.0439028	none
C77080	-0.123154	-0.0450508	none
Kif12	-0.156947	-0.0818874	none
Kifc3	-0.100285	-0.0778984	none
Lad1	-0.105246	-0.047117	none
Laptm4a	-0.290998	-0.294598	none
Ldoc1	-0.26773	-0.0251146	none
Llgl2	-0.114222	-0.0311667	none
Lmcd1	-0.130296	-0.0123972	none
Marveld2	-0.0879701	-0.0481096	none
Mbl2	-0.107404	0.0280881	none
mt-Co1	-0.149745	-0.177456	none
mt-Co3	-0.191344	-0.206284	none
mt-Cytb	-0.250245	-0.31475	none
mt-Nd1	-0.198328	-0.253729	none
mt-Nd2	-0.294822	-0.334178	none
Ncf2	-0.120136	-0.179106	none
Nedd9	-0.0867661	-0.0630145	none
Pawr	-0.162842	0.00797378	none
Pdgfc	-0.141065	-0.106746	none
Pik3c2g	-0.115779	-0.0162079	none
Pkhd1	-0.126929	-0.0329386	none
Plekhb1	-0.120461	-0.0128214	none
Plxnb1	-0.154414	-0.076533	none
Pon1	-0.142508	-0.0150641	none
Prkaa2	-0.106993	-0.00743481	none
Prom1	-0.0812066	-0.0717744	none
Prr15l	-0.0934733	-0.0498486	none
Ptprk	-0.108153	-0.116936	none
Rab17	-0.116303	-0.0188641	none
Rab25	-0.0910501	-0.0572568	none
Rhob	-0.19777	-0.14322	none
Rnf128	-0.14564	-0.0606171	none
Rpl6	-0.351943	-0.228753	none
Sdc4	-0.185613	-0.128126	none
Serinc2	-0.140445	-0.071494	none
Serinc5	-0.175136	0.0221055	none
Serping1	-0.261443	-0.145498	none
Sfrp5	-0.0990108	-0.0458332	none
Sgip1	-0.0931927	-0.0170236	none
Sh3yl1	-0.182519	0.280001	none
Slc12a2	-0.171465	-0.0528549	none
Slc17a4	-0.0858723	-0.0314302	none
Slc44a3	-0.115927	-0.0303615	none
Slc4a4	-0.0879953	-0.0545149	none
Snrpn	-0.356946	-0.0924865	none
Sorbs2	-0.209624	-0.0309113	none
Sox9	-0.157832	-0.107731	none
Spats2l	-0.267609	-0.146507	none
Spp1	-0.145366	-0.0739744	none
Stat1	-0.232369	-0.0855517	none
Tgif1	-0.158574	-0.150594	none
Tm4sf4	-0.26697	-0.0664087	none
Tmem139	-0.0968122	-0.0300427	none
Tnfrsf12a	-0.173077	-0.0801556	none
Tspan6	-0.311612	-0.224145	none
Ttyh1	-0.111108	-0.0262579	none
Ugt2a3	-0.0922587	0.00214478	none
Veph1	-0.0825826	-0.0350122	none
Wnk2	-0.101848	-0.0476917	none
Zbtb20	-0.17061	-0.109167	none
Acta2	0.0216205	-0.130125	none
Alpl	-0.0149831	-0.0088026	none
Angptl6	0.0622612	-0.116447	none
Ank3	-0.0285312	-0.0823163	none
Aspn	0.107827	-0.0176364	none
Bgn	0.0355984	-0.204689	none
Ccbe1	-0.0273101	-0.0323453	none
Ccdc3	-0.0455916	-0.149751	none
Cd248	0.0106568	-0.136128	none
Col14a1	-0.075674	-0.117033	none
Col4a2	-0.0691925	-0.15145	none
Col5a1	-0.00473833	-0.0672402	none
Col5a2	-0.0779642	-0.183807	none
Col6a3	0.017598	-0.119477	none
Colec10	0.0530971	-0.143437	none
Cxcl12	-0.0772676	-0.173742	none
Dcn	0.0379532	-0.169761	none
Dio3	0.100293	-0.0407653	none
Dkk1	-0.0353591	-0.125722	none
Dmd	-0.0391066	-0.0644717	none
Fermt2	-0.0827641	-0.263861	none
Ggt5	0.0745654	-0.0301925	none
Gpr183	-0.0406471	-0.0671382	none
Gpx3	0.0289948	-0.301475	none
Gucy1a3	-0.04793	-0.179028	none
Hgf	0.0406039	-0.0971319	none
Hs3st3b1	-0.0181474	-0.130503	none
Igfbp7	0.017773	-0.0869993	none
Itm2c	-0.164389	-0.276687	none
Lifr	0.0747817	-0.10673	none
Lrat	0.0500924	-0.058399	none
Lrrc17	-0.0185055	-0.0346551	none
Lum	-0.0149815	-0.177963	none
Masp1	-0.0373128	-0.0133587	none
Ngfr	0.0187622	-0.114764	none
Nid1	-0.016347	-0.160137	none
Nid2	0.0709724	-0.126037	none
Nr1h4	-0.0384831	-0.0694779	none
Olfml3	-0.0806209	-0.120915	none
Pcdh18	-0.00211312	-0.0650833	none
Pcdh9	-0.00430314	-0.0512629	none
Pdgfrb	-0.04135	-0.143948	none
Pelo	-0.0153956	-0.0219989	none
Postn	0.0132149	-0.143176	none
Pth1r	0.0530882	-0.083912	none
Rbms3	-0.0242577	-0.137636	none
Rgs5	-0.0341312	-0.137422	none
Sema5a	-0.022341	-0.0759032	none
2020-09-04	0.0485903	-0.0494946	none
Spry1	-0.0343527	-0.0543675	none
Steap4	0.0609298	-0.0291215	none
Syt1	-0.0413494	-0.0173799	none
Tagln	-0.0333049	-0.10983	none
Tcf21	-0.0398387	-0.0803018	none
Grcc10	-0.310754	-0.175396	none
Cadm1	-0.166517	-0.151388	none
Calb1	-0.0533263	-0.0264491	none
Cbx1	-0.206787	-0.290877	none
Cdh2	-0.159221	-0.191495	none
Commd6	-0.483435	-0.088083	none
Cox7c	-0.505118	-0.174794	none
Csrp2	-0.170655	-0.340919	none
Dcx	-0.0876999	-0.0626555	none
Efnb3	-0.110843	-0.0858397	none
Fstl1	-0.10412	-0.222722	none
Gata6	-0.116281	-0.199307	none
H2afy2	-0.174937	-0.252685	none
H3f3a	-0.022048	0.365716	none
Hand2	-0.0850511	-0.169402	none
Id2	-0.275327	-0.34185	none
Igdcc3	-0.10232	-0.0684426	none
Isyna1	-0.227823	-0.251984	none
Lhx2	-0.0466023	-0.158937	none
Lrrn3	-0.0981006	-0.0748134	none
Marcks	-0.337616	-0.388428	none
Mdfi	-0.14923	-0.229313	none
Mdk	-0.366184	-0.34619	none
Meis3	-0.0591439	-0.154421	none
Mex3a	-0.159579	-0.205221	none
Mif	-0.429468	-0.477243	none
Mllt11	-0.129209	-0.094805	none
Nap1l1	-0.368981	-0.224431	none
Ncam1	-0.0700125	-0.167508	none
Ndufa13	-0.286826	-0.22364	none
Ndufa4	-0.323847	-0.201882	none
Ndufs5	-0.33532	-0.165442	none
Npy	-0.0947975	-0.016993	none
Nr2f2	-0.188783	-0.275466	none
Pcolce	-0.0752531	-0.181229	none
Pdgfra	-0.0602301	-0.125436	none
Pfn2	-0.211314	-0.171493	none
Phpt1	-0.107258	-0.10733	none
Polr2l	-0.281171	-0.0341102	none
Ptgis	-0.0806372	-0.130227	none
Ptma	-0.276423	-0.323237	none
Rhobtb3	-0.118606	-0.0903161	none
Robo2	-0.105258	-0.18846	none
Rpl21	-0.385281	-0.219843	none
Rpl36a	-0.334801	-0.240864	none
Runx1t1	-0.0833377	0.0575756	none
Rxrg	-0.0468369	-0.0564434	none
Sez6l2	-0.0808625	-0.0138373	none
Sfrp1	-0.110136	-0.171067	none
Snrpe	-0.306851	-0.163629	none
Snrpf	-0.227722	-0.154696	none
Sox11	-0.142163	-0.264998	none
Stmn2	-0.0760194	-0.0266566	none
Svil	-0.153311	-0.115068	none
Tma7	-0.349475	-0.242231	none
Tmem258	-0.406517	-0.0695037	none
Tuba1a	-0.217001	-0.331192	none
Tubb2b	-0.108424	-0.212991	none
Vcan	-0.148627	-0.109765	none
Adam33	-0.0728017	-0.0396775	none
Aebp1	-0.0941071	-0.126938	none
Akr1b8	-0.0502625	-0.120502	none
Aldh1a2	-0.101128	-0.0536093	none
Alox15	-0.0349876	-0.0496967	none
Amotl2	-0.0915266	-0.133791	none
Antxr1	-0.0383436	-0.0755887	none
Atf3	-0.0701384	-0.0753304	none
Bnc1	-0.0869148	-0.0717511	none
Bnc2	-0.110985	-0.0485858	none
Bst2	-0.240974	-0.196075	none
Btc	-0.0586794	-0.0132012	none
4932438H23Rik	-0.0786004	-0.0244031	none
1500015O10Rik	-0.0889383	-0.0231246	none
Car11	-0.120518	-0.04679	none
Car9	-0.0704517	-0.0397806	none
Carns1	-0.0547893	-0.0130529	none
Cav2	-0.154996	-0.0486934	none
Ccdc64	-0.066804	-0.049846	none
Ccdc80	-0.137978	-0.157735	none
Cd151	-0.223639	-0.192273	none
Cd200	-0.126157	-0.0366412	none
Cdh3	-0.103263	-0.143251	none
Cdon	-0.0975668	-0.0558606	none
Cfi	-0.12866	-0.0561853	none
Clic3	-0.0702298	-0.0085315	none
Col11a1	-0.059275	-0.0694719	none
Col9a2	-0.105016	-0.0745717	none
Colec12	-0.0727067	-0.147348	none
Cpe	-0.0854176	-0.0710397	none
Crb2	-0.096348	-0.0843746	none
Crip1	-0.12408	-0.19649	none
Cryab	-0.120166	-0.10982	none
Ctgf	-0.0782656	-0.0308607	none
Cyr61	-0.0657437	-0.119205	none
Cystm1	-0.0798531	-0.0898517	none
Cytl1	-0.22295	-0.0181957	none
Des	-0.0978478	-0.161898	none
Dlg2	-0.0544178	-0.0182967	none
Dock11	-0.0971796	-0.0864249	none
Efemp1	-0.0740601	-0.0556103	none
Egr1	-0.0948146	-0.0915	none
Eln	-0.0389081	-0.0414594	none
Emp2	-0.0945668	-0.10384	none
Entpd2	-0.0519127	-0.0227616	none
Ezr	-0.219925	-0.106771	none
Fam198a	-0.0714591	0.00138419	none
Fcho1	-0.112125	-0.0262428	none
Fgf9	-0.107722	-0.0645738	none
Fibin	-0.0907536	-0.0388182	none
Flrt2	-0.123059	-0.117834	none
Flrt3	-0.187942	-0.125432	none
Fmo1	-0.117875	-0.037412	none
Fos	-0.166028	-0.122002	none
Fras1	-0.135091	-0.104776	none
Frem2	-0.115341	-0.0765722	none
Fxyd7	-0.117577	-0.0493346	none
Galnt9	-0.0481757	-0.00289313	none
Gja1	-0.0626274	-0.142293	none
Gpm6a	-0.0804919	-0.057174	none
Hrh2	-0.0977377	-0.0245971	none
Hspb7	-0.0737081	-0.0210972	none
Isl1	-0.0721125	-0.0923776	none
Itga3	-0.0969105	-0.0759093	none
Klk10	-0.0733916	-0.0223212	none
Krt19	-0.237599	-0.106477	none
Lama5	-0.118923	-0.0660748	none
Lgals3bp	-0.164141	-0.10775	none
Lhx9	-0.0951624	-0.0746982	none
Litaf	-0.164396	-0.285072	none
Ly6e	-0.303365	-0.130251	none
Ly6h	-0.0861424	-0.0552067	none
Mgp	-0.131943	-0.0347655	none
Mmel1	-0.0643514	0.0538368	none
Mn1	-0.111238	-0.0965506	none
Mpp6	-0.0969135	-0.0902738	none
Msln	-0.0638608	-0.0102659	none
Myl7	-0.110322	-0.131858	none
Myrf	-0.147678	-0.12023	none
Neo1	-0.0985406	-0.100871	none
Nfib	-0.133836	-0.241933	none
Npnt	-0.0799151	-0.0751066	none
Nr4a1	-0.0747757	-0.0522152	none
Nsg1	-0.0980379	-0.146855	none
Ogn	-0.0783346	-0.00851657	none
Olfml1	-0.0901746	-0.0626195	none
Olr1	-0.0729502	-0.0259007	none
Pappa	-0.100094	-0.0653794	none
Pdpn	-0.118413	-0.0801207	none
Pdzk1ip1	-0.0429902	0.221095	none
Pllp	-0.0900831	-0.0332486	none
Pmp22	-0.130468	-0.236993	none
Podxl	-0.136241	-0.0858538	none
Prkcdbp	-0.0809138	-0.1527	none
Procr	-0.114242	-0.0709512	none
Ptgds	-0.0722041	-0.0269463	none
Rab33a	-0.0991311	-0.0605738	none
Rassf7	-0.13553	-0.101076	none
Rec8	-0.173748	-0.031059	none
Reep1	-0.0569824	-0.076516	none
Rgma	-0.0550914	-0.0620661	none
Rom1	-0.0594858	-0.0155756	none
Rprm	-0.106904	-0.0711319	none
Rsrp1	0.0509402	-0.0932878	none
Ryr2	-0.075713	-0.0264906	none
Saraf	-0.241687	-0.215223	none
Scg5	-0.163573	-0.0210223	none
Sema3b	-0.0621134	-0.0246958	none
Sema3d	-0.0825038	-0.0596933	none
Sema6d	-0.0332892	-0.159673	none
Sftpd	-0.0597656	-0.0143789	none
Sgcd	-0.0909797	-0.0233005	none
Shroom3	-0.100162	-0.0741745	none
Slc34a2	-0.0756628	0.0052084	none
Slc7a4	-0.0541242	-0.0533644	none
Slpi	-0.0509572	-0.0984097	none
Smpd3	-0.0679751	-0.0518098	none
Spock1	-0.0657144	-0.0199944	none
Spock2	-0.0792636	-0.0246192	none
Stox2	-0.0843279	-0.0697324	none
Sulf1	-0.0732132	-0.0708442	none
Tekt3	-0.0671194	0.0226137	none
Tgfb3	-0.0692406	-0.0921601	none
Tgm1	-0.0188402	-0.0239507	none
Thsd4	-0.0752035	-0.0598558	none
Tmem190	-0.0727521	-0.0113213	none
Tnni3	-0.124999	-0.021118	none
Tnnt2	-0.108139	-0.0687655	none
Tob1	-0.156779	-0.0465878	none
Uchl1	-0.186793	-0.109703	none
Upk3b	-0.103727	-0.110631	none
Wasf1	-0.0788228	-0.0651961	none
Wnt2b	-0.110737	-0.0190778	none
Wt1	-0.112105	-0.106763	none
Zbtb7c	-0.0566311	-0.0254482	none
Acp5	-0.0680933	0.479275	none
Adgrf5	-0.019928	-0.0966262	none
Adgrl4	-0.0226789	-0.100299	none
Adm	0.0209273	-0.13676	none
Afap1l1	-0.0191632	-0.127887	none
Akap12	-0.0527057	-0.108502	none
Anxa2	-0.282463	-0.327544	none
Ap2s1	0.0293736	-0.228621	none
Aplnr	-0.0681971	-0.0858996	none
App	-0.132831	-0.201243	none
Arhgef15	-0.0354506	-0.0835217	none
Bcl6b	-0.0476835	-0.0579861	none
Bmper	-0.0532977	-0.00741909	none
1700019D03Rik	0.124415	-0.0412064	none
1810011O10Rik	0.03733	-0.0841219	none
Calcrl	-0.048078	-0.0959746	none
Ccdc85b	-0.121236	-0.0905825	none
Cd40	-0.0582781	-0.0185761	none
Cd93	-0.0961874	-0.140878	none
Cdh5	-0.0475444	-0.156568	none
Cldn5	-0.0437382	-0.114896	none
Clec14a	-0.0287745	-0.1217	none
Cd209f	0.0130537	-0.052959	none
Col4a1	-0.0219636	-0.159038	none
Crhbp	-0.0352191	0.0131085	none
Cyyr1	-0.0227971	-0.0485235	none
Ddit4	-0.0896794	-0.204238	none
Dnase1l3	0.06635	-0.0776959	none
Dusp5	-0.0454022	-0.0692333	none
Dysf	-0.0596681	-0.0847916	none
Egfl7	-0.181287	-0.249666	none
Ehd3	-0.0497689	-0.135151	none
Elk3	-0.0810831	-0.151981	none
Emcn	-0.0336607	-0.118587	none
Eng	-0.034247	-0.176097	none
Esam	-0.0757636	-0.133514	none
Ets1	-0.0139932	-0.168878	none
F2r	-0.0934749	-0.107829	none
F8	0.0112102	-0.0128056	none
Fam167b	-0.00336365	-0.122068	none
Fam198b	-0.0317572	-0.0858398	none
Fgf23	-0.0327791	-0.0172062	none
Flt1	-0.0350599	-0.128227	none
Flt4	0.0146822	-0.111681	none
Fxyd6	-0.0697423	-0.168546	none
Fzd4	-0.0407443	-0.110466	none
Gng11	-0.130931	-0.259163	none
Gpr182	-0.04998	-0.131232	none
Hapln1	-0.0951599	-0.0460443	none
Hspg2	-0.0855286	-0.169962	none
Hyal2	-0.0918008	-0.0686687	none
Id1	-0.152046	-0.294409	none
Igfbp4	-0.108639	-0.352977	none
Il33	0.0291911	-0.0290492	none
Kank3	-0.0294755	-0.0678436	none
Kcnk6	-0.114325	-0.0928548	none
Kdr	-0.0380061	-0.130029	none
Ldb2	-0.0710888	-0.11678	none
Limch1	-0.061859	-0.121223	none
Lpar6	-0.125669	-0.171188	none
Man1c1	0.00997223	-0.0938259	none
Mmrn2	-0.0361032	-0.106298	none
Mrc1	-0.104446	-0.111708	none
Myct1	-0.0264094	-0.109333	none
Myl6	-0.303386	-0.293128	none
Myo10	-0.0283759	-0.151701	none
Nos3	-0.0560234	-0.0800595	none
Nostrin	-0.0243149	-0.0931562	none
Npdc1	-0.00773213	-0.118597	none
Npl	0.121165	-0.0989637	none
Npr1	-0.0308197	-0.102432	none
Nrn1	0.00620328	-0.00683705	none
Nrp2	-0.0773005	-0.120112	none
Oit3	-0.0619451	-0.117238	none
Pcdh17	-0.106021	-0.11284	none
Pde2a	0.00820487	-0.0919519	none
Pla2g16	-0.188914	0.268885	none
Plk2	-0.083377	-0.111933	none
Plpp3	-0.0972842	-0.158967	none
Pltp	-0.121423	-0.153075	none
Plvap	-0.10192	-0.13384	none
Prcp	-0.130761	-0.072951	none
Ptprb	-0.00113632	-0.0816014	none
Ramp2	-0.121855	-0.220656	none
Ramp3	0.0176062	-0.0471866	none
Rasgrp3	-0.0827493	-0.10168	none
Robo4	-0.0172187	-0.0845084	none
S100a16	-0.154622	-0.142248	none
S1pr1	-0.0535006	-0.0736239	none
Sgk1	0.0115545	-0.12108	none
Shc1	-0.109588	-0.0786715	none
She	-0.0522469	-0.0832208	none
Slc27a3	-0.0882183	-0.0711822	none
Slc7a8	-0.0909205	-0.114971	none
Slc9a3r2	-0.131631	-0.116279	none
Sncg	-0.0236441	-0.0557725	none
Snrk	0.0060595	-0.157936	none
Stab1	-0.0402308	-0.134461	none
Stab2	0.012904	-0.115793	none
Tcn2	-0.0584535	-0.152387	none
Tek	-0.0557408	-0.0971291	none
Tgfbr2	-0.0906109	-0.113515	none
Tiam1	-0.0446281	-0.0805533	none
Tie1	-0.0764598	-0.103858	none
Timp1	-0.284981	-0.14847	none
Timp3	-0.0630441	-0.104264	none
Tm4sf1	-0.123164	-0.062591	none
Trp53i11	-0.0729271	-0.111691	none
Tspan7	-0.0887241	-0.152947	none
Vamp5	-0.248029	0.0374117	none
Acy3	-0.101076	-0.08743	none
Arhgap9	-0.0999044	-0.0933273	none
Arrb2	-0.11965	-0.174925	none
Cd34	-0.147654	-0.189066	none
Cd48	-0.14305	-0.117759	none
Cd52	-0.137747	-0.188139	none
5430427O19Rik	-0.118968	-0.0554112	none
Cyba	-0.322407	-0.413088	none
Dock2	-0.11315	-0.107029	none
Fau	-0.364486	-0.289975	none
Gapt	-0.0973639	-0.043992	none
Itm2a	-0.0345485	-0.283894	none
Jchain	-0.0834911	-0.0201016	none
Ldhb	-0.31943	-0.278008	none
Lsp1	-0.179139	-0.212756	none
Matk	-0.113276	-0.0659548	none
Mpo	-0.102761	-0.136972	none
Nkg7	-0.108801	-0.0930106	none
Parvg	-0.129125	-0.112139	none
Pld4	-0.118333	-0.128154	none
Pram1	-0.0986353	-0.0597629	none
Ptpn7	-0.0806823	-0.115958	none
Pycard	-0.269926	-0.185489	none
Rpl11	-0.452863	-0.317311	none
Rpl12	-0.4085	-0.241309	none
Flt3l	-0.400022	0.0386961	none
Rpl15	-0.407139	-0.275131	none
Rpl18a	-0.392118	-0.260954	none
Rpl22	-0.458497	-0.226346	none
Rps12-ps3	-0.45149	-0.050184	none
Rps27a	-0.41865	-0.256029	none
Rps9	-0.385019	-0.284346	none
S100b	-0.104865	-0.0150285	none
Sell	-0.109825	-0.0858872	none
2020-09-06	-0.145597	-0.158752	none
Smim24	-0.189987	-0.0875091	none
Spink2	-0.139529	-0.022476	none
Taok3	-0.0522644	-0.0264404	none
Traf3ip3	-0.0827378	-0.129048	none
Abcb10	0.411465	0.395392	none
Add2	0.380775	0.48889	none
Ak1	0.297195	-0.0711636	none
Ammecr1	0.268517	0.0942493	none
Ank1	0.447102	0.348348	none
Arv1	0.120596	-0.0189676	none
Atpif1	-0.01198	0.381471	none
1700037H04Rik	0.0745674	0.340667	none
Cast	0.269808	0.0664832	none
Cd36	0.457203	-0.0332674	none
Cd82	-0.0314112	0.155318	none
Chac2	0.297935	0.458309	none
Cnrip1	0.0267549	-0.178096	none
Dhfr	0.2027	-0.0499347	none
Dnaja4	0.312834	0.178784	none
Dnajc9	0.275859	0.00864158	none
Eci3	-0.0118574	-0.0226672	none
Eef1e1	-0.00694653	0.0353866	none
Epor	0.394162	0.315654	none
Fah	0.0651673	-0.091558	none
Fam178b	0.137489	-0.0268099	none
Fen1	0.178218	0.117402	none
G0s2	0.0104885	-0.117867	none
Gar1	0.0436423	-0.163142	none
Gata1	0.478323	0.433545	none
Gfi1b	0.330205	0.289865	none
Gins2	0.0771287	-0.160794	none
Hebp1	0.217991	0.547504	none
Hmga1	0.0361863	-0.125256	none
Hmgn5	0.124048	-0.0848555	none
Hsp90aa1	0.0459036	-0.065437	none
Icam4	0.380636	0.657913	none
Itga4	0.150588	0.213771	none
Kcnh2	0.219727	-0.0656961	none
2810417H13Rik	0.227269	-0.0747547	none
Klf1	0.365011	0.687732	none
Lmo2	0.186705	0.398528	none
Lrr1	0.241482	-0.0214242	none
Lxn	0.41962	-0.235025	none
Mboat2	0.183032	0.0265769	none
Mcm4	0.070617	-0.00992383	none
Mcm7	0.144334	-0.0531862	none
Metap2	0.0101726	0.239046	none
Minpp1	0.413632	0.152065	none
Mllt3	0.240525	0.420081	none
Mrpl2	0.0472312	-0.161299	none
Myc	0.0299944	-0.0499234	none
Narf	0.497132	0.301834	none
Nmnat3	0.115828	0.219101	none
Nsmce2	0.202828	-0.143477	none
Paics	-0.0566905	-0.125565	none
Pcna	0.110232	0.110005	none
Pklr	0.116336	0.260265	none
Pnmt	0.0721254	-0.0201242	none
Ran	0.0359945	-0.0425259	none
Rexo2	0.157662	0.119138	none
Rfc4	0.0854568	0.0641126	none
Gm3550	-0.355394	0.0474613	none
Rpl4	-0.226765	-0.248876	none
Rpl8	-0.204865	-0.202478	none
Rps5	-0.302908	-0.258005	none
Rps6	-0.292289	-0.200151	none
S100a6	0.135176	-0.133505	none
Slc25a21	0.212173	0.230355	none
Slc38a5	0.472076	0.373224	none
Slc43a3	0.127659	0.189417	none
Snrpb	-0.0609728	-0.272037	none
Sri	0.174569	-0.0392935	none
Srsf7	-0.0370127	-0.203637	none
Syngr1	0.108866	0.0912866	none
Taf9	0.0158855	-0.016784	none
Tfrc	0.525757	0.523504	none
Tk1	0.180742	0.0554447	none
Tmem14c	0.212402	0.36006	none
Tspan17	0.0838232	-0.0843834	none
Ubac1	0.551705	0.613999	none
Wdr4	0.045782	-0.0568708	none
Ackr1	0.490485	0.445591	none
Alad	0.582727	0.707067	none
Anp32e	0.308589	0.122575	none
6030468B19Rik	0.598364	0.588149	none
Cpox	0.642945	0.669709	none
Epb42	0.723877	0.583436	none
Fech	0.685534	0.731498	none
H1f0	0.572061	-0.189925	human
Hmbs	0.824843	0.70339	none
Mgst3	0.522365	0.667466	none
Nusap1	0.445531	0.332804	none
Rad23a	0.572835	0.357726	none
Rhd	0.623876	0.748997	none
Selenbp1	0.71315	-0.102195	human
Slc25a39	0.700739	0.184306	human
Slc4a1	0.834299	0.717798	none
Smox	0.521209	0.287358	none
Spta1	0.520047	0.418517	none
Tspo2	0.600906	0.559244	none
Tuba1b	0.326485	-0.0406337	none
Tubg1	0.496586	-0.107024	none
Ucp2	0.535318	0.437175	none
Uros	0.610706	0.473818	none
Arl4a	0.282429	0.371871	none
Bnip3l	0.365775	0.21543	none
Bpgm	0.462028	0.304973	none
Tmcc2	0.175502	0.352066	none
Asic4	0.0296816	-0.070508	none
Gypa	0.439214	0.787654	none
Hbb-y	-0.0351748	-0.0393299	none
Hbq1a	0.371373	0.0586447	none
Hba-x	0.436079	0.0607605	none
Smim1	0.255369	0.40404	none
Abcg3	-0.0307607	-0.0734155	none
Abi3	-0.13873	-0.153388	none
Acvrl1	-0.089496	-0.067899	none
Adap2	-0.133682	-0.0897044	none
Anxa1	-0.157848	-0.0961726	none
Arl4c	-0.110291	-0.108832	none
Arpc3	-0.242234	-0.140141	none
Arpc5	-0.202318	-0.226828	none
Asah1	-0.0948001	-0.167867	none
Atp1b1	-0.236271	-0.0839922	none
Axl	-0.161678	-0.186709	none
B2m	-0.317068	-0.312642	none
I830077J02Rik	-0.147496	-0.0671823	none
BC028528	-0.1529	-0.114336	none
C1qa	-0.16434	-0.164964	none
C1qb	-0.164393	-0.160481	none
C1qc	-0.168017	-0.15069	none
C3ar1	-0.0756968	-0.0917617	none
Casp1	-0.125413	-0.0988998	none
Ccl4	-0.0701089	-0.0675723	none
Ccr1	-0.121075	-0.0611338	none
Cd209c	-0.0454431	-0.0175769	none
Cd300a	-0.136226	-0.141642	none
Siglecf	-0.155333	-0.0273737	none
Cd4	-0.0923098	-0.024537	none
Cd44	-0.14042	-0.147753	none
Cd5l	-0.135684	-0.113023	none
Cd63	-0.449943	-0.430675	none
Cd84	-0.122482	-0.111286	none
Cd86	-0.101676	-0.119569	none
Cfp	-0.164003	-0.134093	none
Cmklr1	-0.0912129	-0.0674365	none
Creg1	-0.1342	0.356506	none
Csf1r	-0.168893	-0.1667	none
Cst3	-0.26562	-0.426656	none
Ctsb	-0.108806	0.0815235	none
Ctsc	-0.19454	-0.165794	none
Ctss	-0.191322	-0.159519	none
Cybb	-0.156535	-0.0995187	none
Cyth4	-0.11258	-0.133883	none
Dram2	-0.165774	-0.135129	none
Ebi3	-0.0549154	-0.117769	none
Epb41l2	-0.175888	-0.169411	none
Epb41l3	-0.107905	-0.133913	none
Evl	-0.198161	-0.156073	none
Fabp3	-0.14139	-0.0848935	none
Fabp5	-0.392195	-0.206297	none
Fam49a	-0.077178	-0.102977	none
Fcgr4	-0.142015	-0.092547	none
Fcgrt	-0.275359	-0.207542	none
Fgd2	-0.0606215	-0.116331	none
Fgl2	-0.10978	-0.0422978	none
Folr2	-0.158804	-0.107743	none
Fpr1	-0.0959272	-0.00377363	none
Fuca1	-0.0894312	-0.15197	none
Gfra2	-0.0862643	-0.0541464	none
Gimap1	-0.103208	-0.162362	none
Glipr1	-0.16872	-0.135117	none
Glul	-0.110331	-0.0597072	none
Gpbar1	-0.10064	-0.0578648	none
Gpnmb	-0.0613674	-0.0161771	none
Gpr137b	-0.0606744	-0.0786257	none
Gpr34	-0.131667	-0.029244	none
Gpr65	-0.100127	-0.0743415	none
Grn	-0.202565	-0.230076	none
Havcr2	-0.0947701	0.0707736	none
Hck	-0.117799	-0.116431	none
Hcls1	-0.151131	-0.165118	none
H2-DMa	-0.138228	-0.0808848	none
H2-Ab1	-0.0662199	-0.0331217	none
Hmox1	-0.162649	-0.211743	none
Hpgds	-0.165846	-0.113113	none
Ifi44l	-0.0703029	-0.0528237	none
Ifit3	-0.102208	-0.059475	none
Ift74	-0.0816055	-0.166258	none
Igsf6	-0.168986	-0.137915	none
Il10ra	-0.100213	-0.0746868	none
Il18	-0.0873173	-0.120896	none
Iqgap1	-0.164536	-0.193353	none
Irf8	-0.130646	-0.172166	none
Isg15	-0.212196	0.221202	none
Itln1	-0.0685572	-0.0212458	none
Itm2b	-0.244919	-0.350533	none
Kcnab1	-0.0641104	-0.0670249	none
Kctd12	-0.147725	-0.120889	none
Lcp1	-0.179192	-0.206947	none
Lcp2	-0.126976	-0.118532	none
Lgmn	-0.162179	-0.16541	none
Lilra6	-0.0827863	-0.0378221	none
Lipa	-0.190611	-0.19459	none
Lrrc25	-0.0927297	-0.102949	none
Ly86	-0.162631	-0.113083	none
Ly96	-0.127591	-0.110362	none
Mafb	-0.141805	-0.135368	none
2020-03-01	-0.103817	-0.0476109	none
Marco	-0.103127	-0.115129	none
Mcoln1	-0.0825331	-0.0292069	none
Ms4a7	-0.163114	-0.0630468	none
Msr1	-0.0981583	-0.0914962	none
Mx1	-0.109366	-0.0238606	none
Myo1f	-0.153351	-0.119997	none
Nabp1	-0.0888958	-0.0669073	none
Nckap1l	-0.133415	-0.129742	none
Ninj1	-0.237341	-0.220198	none
Npc2	-0.331551	-0.448191	none
Nr1h3	-0.151524	-0.116985	none
Oaz1	0.0235714	0.109261	none
Ostf1	-0.114422	-0.181389	none
P2ry13	-0.100951	-0.0763264	none
Pdk4	-0.0784023	-0.015382	none
Pla2g15	-0.103397	-0.114217	none
Pla2g7	-0.102147	-0.0625805	none
Pld3	-0.269279	-0.0470118	none
Ppt1	-0.144565	-0.153278	none
Prkcb	-0.137539	-0.0744718	none
Psap	-0.269653	-0.266432	none
Psmb9	-0.0969157	-0.128152	none
Ptprc	-0.131851	-0.125849	none
Ptprj	-0.105884	-0.113705	none
Rab20	-0.0659826	-0.107044	none
Rbp7	-0.115787	-0.0216023	none
Rgs1	-0.104325	-0.0583242	none
Rnaset2b	-0.189182	-0.0797743	none
S100a11	-0.310574	-0.35106	none
Samhd1	-0.178899	-0.127415	none
Samsn1	-0.137207	-0.0734935	none
Sat1	-0.253457	-0.169094	none
Scimp	-0.123512	-0.0459738	none
Scn1b	-0.0477503	-0.0324848	none
Sdc3	-0.115838	-0.158411	none
Siglec1	-0.0951063	-0.0208863	none
Siglece	-0.0800267	-0.0708323	none
Slc15a3	-0.0745675	-0.107101	none
Slc37a2	-0.0666458	-0.0700521	none
Slc40a1	-0.13954	-0.146879	none
Slc7a7	-0.143406	-0.126174	none
Slco2b1	-0.131576	-0.0630921	none
Smpdl3a	-0.132043	-0.0240926	none
Spic	-0.0759733	-0.103703	none
Sucnr1	-0.0771056	-0.0065305	none
Tgfbi	-0.184975	-0.153659	none
Timd4	-0.138488	-0.122298	none
Tmigd3	-0.115604	-0.0403728	none
Tnfrsf1b	-0.0513251	-0.0508057	none
Tpp1	-0.0886592	-0.0692166	none
Tyrobp	-0.234838	-0.238141	none
Vcam1	-0.164336	-0.166411	none
Vsig4	-0.115762	-0.0525177	none
Wwp1	-0.142996	-0.0527577	none
Xaf1	-0.0650918	-0.0578625	none
Aldoa	-0.234318	-0.451768	none
Alox12	-0.0532997	-0.0544456	none
Arpc2	-0.327602	-0.453703	none
Arpc4	-0.208997	-0.285282	none
Atp2a3	-0.0644607	-0.0444262	none
Bank1	-0.0956593	-0.0776152	none
Bid	-0.245689	-0.0985024	none
Bin2	-0.122064	-0.165682	none
G6b	-0.0824257	-0.0146326	none
Cap1	-0.300622	-0.199564	none
Cd69	-0.0702129	-0.0453529	none
Cdip1	-0.114233	-0.142145	none
Cfl1	-0.360113	-0.363253	none
Clic1	-0.365601	-0.323202	none
Cmtm5	-0.0687713	-0.0166514	none
Csk	-0.146405	-0.160189	none
Ctsw	-0.0945233	-0.0283926	none
Cxcr4	-0.0980134	-0.0271131	none
Dapp1	-0.0798413	-0.0868324	none
Dnm3	-0.0506563	-0.0812496	none
Elf1	-0.114187	-0.111213	none
F13a1	-0.0545057	-0.0936829	none
Fam212a	-0.113247	-0.0419915	none
Fermt3	-0.0607574	-0.0341564	none
Fli1	-0.110474	-0.157571	none
Gm3839	-0.341315	-0.0986503	none
Gata2	-0.109005	-0.0945501	none
Gp1ba	-0.0701317	-0.0422771	none
Gp6	-0.0740891	-0.0360252	none
Gp9	-0.0646591	-0.0400861	none
Hacd4	-0.144558	-0.168035	none
Hpse	-0.0617886	-0.0451982	none
Itga2b	-0.0821348	-0.0789749	none
Lat	-0.0649421	-0.0915448	none
Lcn2	-0.0493735	-0.045668	none
Limd2	-0.271849	-0.370866	none
Med12l	-0.0187603	-0.0425298	none
Mef2c	-0.214343	-0.243275	none
Mfng	-0.101593	-0.139916	none
Mgll	-0.0973384	0.178622	none
Mmrn1	-0.0820514	-0.0647392	none
Naa38	-0.27537	-0.0723769	none
Ncf4	-0.144788	0.0814959	none
Nrgn	-0.100218	-0.0875507	none
P2rx1	-0.0806619	-0.0946899	none
Pdlim1	-0.221284	-0.074263	none
Pecam1	-0.0866573	-0.134928	none
Pkm	-0.293017	-0.500547	none
Plek	-0.175242	-0.104073	none
Ppbp	-0.0635301	-0.0285334	none
Ppp1r18	-0.181286	-0.225449	none
Pstpip2	-0.0681892	-0.0259224	none
Ptpn6	-0.141497	-0.161776	none
Rab27b	-0.0744467	-0.0645839	none
Rasgrp2	-0.128865	-0.279147	none
Rgs18	-0.0815406	-0.105767	none
Rgs19	-0.177805	-0.273318	none
Rilpl2	-0.181753	-0.220049	none
Selp	-0.0583656	-0.0276206	none
Serpinb1a	-0.233313	-0.132457	none
Sla	-0.146635	-0.114931	none
Slc37a1	-0.058413	-0.0464287	none
Spx	-0.0481227	-0.0162241	none
Tagln2	-0.279816	-0.38258	none
Tbxas1	-0.131786	-0.0864599	none
Tmem40	-0.0519922	0.0277386	none
Treml1	-0.0595542	-0.06576	none
Unc13d	-0.0829923	0.0620671	none
Was	-0.146282	-0.103796	none
Ly6g6f	-0.0482852	-0.0413976	none
0610040J01Rik	-0.0371679	-0.0257856	none
Aass	-0.0587921	-0.0327085	none
Abca8b	0.00799495	-0.049601	none
Abcc2	-0.0761986	-0.0128305	none
Abhd14b	-0.0565725	-0.115177	none
Acaa2	-0.242899	-0.155261	none
Acadm	0.00458103	-0.117576	none
Afm	-0.0774664	-0.0651606	none
Agmat	-0.0757914	-0.0675967	none
Agpat2	-0.177822	-0.130537	none
Agt	-0.32244	-0.0202372	none
Alb	-0.243071	0.0372548	none
Aldh1b1	-0.0878379	-0.0719923	none
Aldh8a1	-0.105736	-0.0190642	none
Aldob	-0.260364	-0.0302397	none
Angptl3	-0.250373	-0.0243184	none
Anpep	-0.192123	-0.0638914	none
Apoc4	-0.167069	7.79788e-05	none
Apof	-0.0270724	-0.0796278	none
Apoh	-0.2882	-0.0285277	none
Aqp11	-0.0703284	-0.00928154	none
Asgr2	-0.318673	-0.045689	none
Bco1	0.0161456	-0.0772282	none
Bdh1	-0.0535584	-0.0405366	none
Bhmt2	-0.134808	-0.0125251	none
C130074G19Rik	-0.117502	-0.0413628	none
C1rl	-0.0885145	-0.0313058	none
C3	-0.195437	-0.0558102	none
C8g	-0.0289515	-0.027063	none
Cald1	-0.285533	-0.355973	none
Car3	0.06047	-0.0147112	none
Cdo1	-0.160344	-0.144255	none
Chchd10	-0.101581	0.168434	none
Cldn1	-0.223234	-0.00205078	none
Col18a1	-0.164835	-0.135717	none
Cpb2	-0.236167	-0.0605508	none
Cth	-0.0416761	-0.0284673	none
Cyp2d26	-0.0279389	0.0130758	none
Cyp51	-0.0779561	-0.134108	none
Ddt	-0.00575583	-0.201551	none
Dnajc12	-0.139594	-0.0859718	none
Dnajc22	-0.15296	-0.0704386	none
Elovl6	-0.0685777	-0.146511	none
F10	-0.189865	-0.0834239	none
F2	-0.268852	-0.0517354	none
Fabp2	-0.0141161	-0.0455999	none
Fads6	-0.0324091	-0.0514592	none
Fam46a	-0.133429	-0.0906484	none
Fga	-0.26563	-0.0355506	none
Fgb	-0.346388	-0.0935724	none
Fgg	-0.293255	-0.0270823	none
Fxyd1	-0.212274	-0.0843826	none
Galm	-0.143477	-0.0812258	none
Gjb1	-0.229564	-0.0703274	none
Gnmt	-0.0213028	-0.0305988	none
Gpd1	-0.0822574	0.0378906	none
Grb10	-0.0408635	-0.268953	none
Grhpr	-0.134343	-0.159023	none
Gstt2	-0.0608171	-0.0902281	none
Gstz1	-0.165116	-0.0942985	none
Gys2	-0.0463871	0.00750315	none
Hadh	-0.0819413	-0.211772	none
Hc	-0.133136	-0.0185296	none
Hmgcs2	-0.224771	-0.00962841	none
Hpn	-0.230638	-0.100456	none
Hpx	-0.224274	-0.0512713	none
Hsd17b2	-0.216906	-0.0493564	none
Hsp90b1	-0.314486	-0.406348	none
Il1r1	-0.0291554	-0.0774516	none
Itih4	-0.04842	-0.0446897	none
Itih5	-0.0662617	-0.0918568	none
Kitl	-0.0585605	-0.122239	none
Klf15	-0.0811651	-0.0318141	none
Ldlr	-0.0822559	-0.0523066	none
Leap2	-0.187543	-0.0327662	none
Lgals2	-0.214011	-0.0484847	none
Lipc	-0.291063	-0.0425764	none
Lsr	-0.136742	-0.152423	none
2020-03-01	-0.110846	-0.0174874	none
Mmp19	-0.0473286	-0.0431471	none
Mogat2	-0.0384249	-0.115055	none
Morc4	-0.0429916	-0.0393656	none
Mpc2	0.112829	-0.026393	none
Mpzl2	-0.101327	-0.0532232	none
mt-Co2	-0.395588	-0.308684	none
Ndufa6	-0.124964	-0.114198	none
Npb	-0.0232727	-0.0381618	none
Nsdhl	-0.0488824	-0.0324113	none
Otc	-0.117189	-0.0571881	none
P4hb	-0.262052	-0.35669	none
Pah	-0.228149	-0.0220838	none
Pcolce2	-0.117014	-0.114326	none
Pdia5	-0.0941837	-0.149252	none
Pdzk1	-0.177324	-0.0385299	none
Phlda2	-0.0351642	-0.0924186	none
Pid1	-0.0975009	-0.0946604	none
Pipox	-0.0807048	-0.072645	none
Plg	-0.0871512	-0.0605675	none
Plpp2	-0.0696895	-0.146529	none
Proz	-0.0802614	-0.0390745	none
Psph	-0.104998	-0.0334739	none
Pxmp2	-0.0626626	-0.0652221	none
Rogdi	0.0261081	-0.186523	none
Rtp3	-0.0151026	-0.034278	none
Saa4	-0.0846225	-0.00365594	none
Scp2	-0.242418	-0.172708	none
Sec14l2	0.0669687	0.0512967	none
Sema4g	-0.114402	-0.0761722	none
Serpinf1	-0.291774	-0.182491	none
Serpinf2	-0.278695	-0.112472	none
Sfxn2	-0.0563966	-0.0760033	none
Shbg	-0.087618	-0.0743323	none
Shmt1	-0.0532612	-0.150175	none
Slc13a3	0.00342749	-0.0155753	none
Slc27a2	-0.101189	-0.0401291	none
Slc6a13	-0.0435934	-0.0492695	none
Smlr1	-0.266968	-0.0158313	none
Soat2	-0.103005	-0.0621475	none
Sord	-0.15223	0.0724094	none
Spink1	-0.265219	-0.0465965	none
Tff3	-0.138247	0.00718996	none
Thpo	-0.0758359	-0.038922	none
Tmem205	-0.266075	-0.182863	none
Tmprss6	-0.032636	-0.0399885	none
Tnnc1	-0.096085	-0.0448968	none
Ttc38	-0.0888905	-0.0435762	none
Upb1	-0.00578446	-0.0518408	none
2900026A02Rik	-0.0886936	-0.078219	none
Adam32	-0.025818	-0.0593378	none
Adamts9	-0.0138014	-0.130977	none
Arhgef16	-0.0621139	-0.0724789	none
Chmp4c	-0.0863094	-0.0445305	none
Cldn3	-0.051489	-0.0744603	none
Cldn4	-0.0498295	-0.054564	none
Cldn7	0.000586322	-0.0942548	none
Clic6	-0.013901	-0.0584444	none
Crb3	-0.0996364	-0.0793125	none
Ctxn1	-0.0500232	-0.203261	none
Cyb561	-0.0650171	-0.0292618	none
Dsg2	-0.161308	-0.0950646	none
Enah	-0.1865	-0.124614	none
Epcam	0.00899618	-0.0867731	none
Fblim1	-0.0173341	-0.116176	none
Fermt1	-0.0142784	-0.0568529	none
Flywch2	-0.146807	-0.172349	none
Foxa2	-0.0999346	-0.081048	none
Fxyd2	-0.268276	-0.079409	none
Greb1	-0.0832224	-0.0874844	none
Hes1	-0.156624	-0.145709	none
Igfbp2	-0.184142	-0.0835498	none
Kdf1	-0.0682685	-0.02645	none
Lurap1l	-0.163744	-0.0743644	none
Mapk13	-0.0848816	-0.122385	none
Marveld3	-0.0708092	-0.0411788	none
Mllt4	-0.154692	-0.130056	none
Nav2	-0.142415	-0.112506	none
Ncald	-0.0828373	-0.0687957	none
Nrep	-0.329469	-0.163528	none
Pamr1	-0.0191933	-0.0738514	none
Pla2g1b	-0.0777329	-0.0567312	none
Ppp1r1a	-0.0376216	-0.0793564	none
Prss23	-0.0995273	-0.0921965	none
Prss8	-0.0594584	-0.0498939	none
Ptprf	-0.205829	-0.202557	none
Pyy	-0.0248466	-0.0429426	none
Scube3	-0.0660901	-0.0808119	none
Shank2	-0.100946	-0.0409567	none
Smim22	-0.0103591	-0.0792668	none
Sox13	-0.0659504	-0.0779072	none
Sox4	-0.37638	-0.216113	none
Spint1	-0.0874748	-0.0681632	none
Spint2	-0.133375	-0.162192	none
Spon1	-0.0239763	-0.0734879	none
St8sia3	-0.053569	-0.0740486	none
Steap2	-0.128399	-0.0886293	none
Tmc4	-0.0509171	0.0435658	none
Tmem27	-0.0382574	-0.0457561	none
Vnn1	-0.030595	-0.0467775	none
Wfdc2	-0.0850185	-0.109399	none
Abcc9	0.0672974	-0.0925011	none
Adamts2	0.0111655	-0.0706089	none
Ahnak	-0.171879	-0.154938	none
Arap2	-0.0767158	-0.108789	none
Bmp5	-0.0323136	-0.0751244	none
Ccnd2	-0.174459	-0.304149	none
Cnn2	-0.190472	-0.332796	none
Col6a1	-0.0789878	-0.141959	none
Col6a2	-0.0984541	-0.142982	none
Cygb	-0.0484487	-0.0644493	none
Ednra	-0.033145	-0.0769505	none
Efna5	-0.0696082	-0.118491	none
Fzd1	-0.050132	-0.134878	none
Gdf2	0.113358	-0.141108	none
Gucy1b3	-0.0569923	-0.115187	none
Igfbp3	0.050232	-0.148229	none
Kcnj8	0.0628529	-0.104558	none
Lbh	0.0937482	-0.195447	none
Lhfp	-0.0684151	-0.135195	none
Lpar4	-0.0580947	-0.144988	none
Map1lc3a	-0.060211	-0.133377	none
Pam	-0.109672	-0.0851325	none
Pde1a	-0.0199126	-0.120977	none
Pdlim2	-0.169626	-0.165216	none
Phactr2	-0.129816	-0.190189	none
Raph1	-0.0689798	-0.253304	none
Rarres2	-0.298982	-0.133837	none
Rbp1	-0.244992	-0.352911	none
Rem1	-0.022426	-0.0980719	none
Rps6ka6	-0.100251	-0.122208	none
Rps7	-0.363547	-0.25144	none
Selm	-0.12746	-0.249642	none
Snai2	-0.0257944	-0.104643	none
Sod3	0.014763	-0.0762491	none
Tgfb1i1	-0.0553011	-0.159041	none
Tnfrsf11b	0.00193208	-0.0741114	none
Tns3	-0.0660309	-0.165616	none
Wnt2	-0.0465161	-0.0728317	none
Zeb2	-0.0665928	-0.212457	none
Auts2	-0.087182	-0.196143	none
Bambi	-0.133082	-0.201646	none
Cacnb3	0.00183811	-0.123	none
Clip3	-0.0670483	-0.159551	none
Copz2	-0.0543561	-0.215117	none
Crabp1	-0.0645042	-0.111721	none
Dcakd	-0.0609757	-0.302296	none
Efemp2	-0.11513	-0.212155	none
Epha4	-0.0765605	-0.132699	none
Fbn2	-0.0253091	-0.162838	none
Fgfr1	-0.0139434	-0.143335	none
Gli3	-0.0707935	-0.0717271	none
Gpc6	-0.0712558	-0.171496	none
Gpx7	-0.209505	-0.190208	none
Hlx	-0.103676	-0.170346	none
Hnrnpa1	-0.32963	-0.42859	none
Marcksl1	-0.209013	-0.451788	none
Mfap4	-0.0416426	-0.133537	none
Mmp2	-0.0742121	-0.148516	none
Nfatc4	-0.0404712	-0.103079	none
Ngfrap1	-0.469469	-0.38875	none
Nr2f1	-0.0839422	-0.147667	none
Pafah1b3	-0.0711584	-0.272887	none
Pdlim7	-0.00206786	-0.252469	none
Plat	-0.0211487	-0.0956791	none
Prmt1	-0.228178	-0.317893	none
Prnp	-0.00800293	-0.151937	none
2020-09-07	-0.027975	-0.124148	none
Shisa3	-0.0374674	-0.121119	none
Sulf2	-0.0990428	-0.138975	none
Tmem119	-0.0581803	-0.12923	none
Aif1l	-0.0780206	-0.105493	none
Amer1	-0.0516155	-0.205535	none
Aplp1	-0.0545691	-0.0630194	none
Aprt	-0.262318	-0.390647	none
Arhgap22	-0.0833023	-0.0995943	none
B3gnt9	0.0216656	-0.0868659	none
Barx1	-0.0245964	-0.0511528	none
Bcam	-0.214453	-0.119667	none
Bcar3	-0.0511553	-0.0821968	none
Cdh11	-0.0709719	-0.105001	none
Dctn6	-0.0226322	-0.106519	none
Ddr1	-0.114867	-0.124637	none
Fam162a	-0.242116	-0.305708	none
Fbln1	-0.0985508	-0.172188	none
Fbln2	0.0177748	-0.152505	none
Fgf5	-0.0248263	-0.0568246	none
Fkbp3	-0.225206	-0.349098	none
Flnc	-0.0730183	-0.154119	none
Fmod	-0.0852629	-0.0513107	none
Gata4	-0.107378	-0.175025	none
Ift43	-0.135756	-0.230084	none
Igfbp5	-0.166525	-0.143478	none
Jsrp1	-0.0219157	-0.0834934	none
Krt7	-0.0344743	-0.111333	none
Ktn1	-0.201401	-0.21387	none
Lrrn4	-0.0522141	-0.0605712	none
Megf6	-0.0340504	-0.055222	none
Nasp	-0.083393	-0.161286	none
Ntf5	-0.0783976	-0.0945432	none
Nxph3	0.0328412	-0.0433479	none
P3h4	-0.107635	-0.131244	none
P4ha2	-0.0801854	-0.118141	none
Pcbp4	-0.0749082	-0.264478	none
Plce1	-0.0874533	-0.0822006	none
Plp2	-0.156677	-0.287504	none
Plxna4	-0.0509698	-0.0717874	none
Pnoc	-0.0283335	-0.0825783	none
Ppfibp2	-0.0352244	-0.140568	none
Rab34	-0.225544	-0.227744	none
Rhou	-0.135245	-0.125669	none
Rnf182	-0.00208134	-0.0611577	none
Rpp25	-0.0770205	-0.0915552	none
Rspo1	-0.0271764	-0.0473587	none
Smtnl2	-0.0482425	-0.11811	none
Sv2a	-0.0493599	-0.0857422	none
Syne2	-0.132907	-0.174517	none
Tbx18	-0.0306299	-0.0466781	none
Tgfb2	-0.0454631	-0.13614	none
Tmem108	-0.0336491	-0.16266	none
Tmem132a	-0.0652026	-0.179095	none
Tmem151a	-0.0508875	-0.0800688	none
Tmem98	-0.170648	-0.14191	none
Tsc22d1	0.0147	-0.244755	none
Ttc3	-0.230798	-0.335507	none
Upk1b	-0.0322822	-0.0627258	none
Wisp1	0.0719814	-0.108362	none
Wls	-0.0508088	-0.184734	none
Wwc2	-0.13305	-0.132018	none
Zfp579	-0.0549798	-0.13307	none
4931406P16Rik	-0.0710323	-0.0388097	none
Abhd6	-0.0660224	-0.127424	none
Amotl1	-0.124415	-0.189044	none
Anxa5	-0.299331	-0.318408	none
Aqp1	0.281835	0.185965	none
Arap3	-0.0218484	-0.0891116	none
Arhgap29	-0.134571	-0.136644	none
Arhgap31	-0.0542382	-0.126298	none
Armcx4	-0.051053	-0.114197	none
Bace2	-0.00264687	-0.0690683	none
Bik	-0.0794341	-0.0844175	none
Bmp2	-0.0498653	-0.103619	none
Btnl9	0.0234922	-0.0525515	none
Calm1	-0.212096	-0.377678	none
Cd81	-0.183681	-0.388406	none
Cda	-0.0497424	-0.0967922	none
Cdc42bpb	-0.0994803	-0.137547	none
Cdc42ep2	-0.0797309	-0.140064	none
Chst7	-0.0458694	-0.0633495	none
Clec1b	-0.0516057	-0.138176	none
Clec4g	-0.0146706	-0.0744369	none
Cmtm3	-0.117351	-0.270824	none
Cracr2b	-0.0785279	-0.0883076	none
Cxcl16	-0.0904553	-0.0945173	none
Dchs1	-0.052805	-0.11371	none
Degs1	-0.0757469	-0.158745	none
Dlc1	-0.0722879	-0.188094	none
Dll4	-0.0120928	-0.066063	none
Dok4	-0.111099	-0.000114397	none
Dpp4	-0.0999892	-0.0732919	none
Dpysl3	-0.0631177	-0.0998424	none
Efna1	-0.153766	-0.0979227	none
Epas1	-0.0882068	-0.106285	none
Ephb4	-0.106449	-0.135733	none
Erg	-0.0523495	-0.0976158	none
Ets2	-0.104589	-0.155812	none
Exoc3l4	-0.0890358	-0.105444	none
Fabp4	0.0165466	-0.0970358	none
Fam124a	-0.0203648	-0.0436956	none
Fam174b	-0.0706458	-0.0550383	none
Fam43a	-0.0615983	-0.133618	none
Fgd5	-0.0119173	-0.072742	none
Fkbp1a	-0.237301	-0.466104	none
Flnb	-0.154724	-0.146813	none
Fscn1	-0.165706	-0.304735	none
Fyn	-0.110137	-0.141073	none
Galnt18	0.0280902	-0.0621137	none
Gap43	-0.0404804	-0.122757	none
Gimap4	-0.130215	-0.111332	none
Gimap5	0.0335103	-0.0975427	none
Grap	-0.045476	-0.128519	none
Gstk1	-0.247889	-0.111613	none
Hecw2	0.00285657	-0.07313	none
Hivep3	-0.0758997	-0.0922617	none
Ica1	-0.100966	-0.0969475	none
Icam1	-0.0654635	-0.0798504	none
Icam2	-0.121304	-0.15543	none
Ipo11	-0.0485742	-0.142372	none
Itpkb	-0.0424088	-0.146857	none
Jak1	-0.206788	-0.18015	none
Kcne3	-0.0301162	-0.0937526	none
Klf7	-0.0539313	-0.178036	none
Klhl6	-0.061598	-0.164757	none
Lrrc32	-0.0504289	-0.100344	none
Lrrc8c	-0.0457726	-0.00255684	none
Lyve1	-0.0891469	-0.108631	none
Mapk12	-0.0740137	-0.0763756	none
Mcam	-0.0698277	-0.0774196	none
Mecom	-0.0471346	-0.031878	none
Msn	-0.171024	-0.18237	none
N4bp3	-0.000768733	-0.0876303	none
Nav1	-0.0516993	-0.158108	none
Notch1	-0.0747598	-0.16728	none
Pde4b	-0.0632063	-0.0977111	none
Pea15a	-0.105341	-0.187166	none
Peak1	-0.0405838	-0.121922	none
Plpp1	-0.11036	-0.00055844	none
Plxnc1	-0.0889547	-0.108074	none
Plxnd1	-0.102474	-0.121223	none
Ppfibp1	-0.135848	-0.133905	none
Ppic	-0.184859	-0.298927	none
Ppp1r16b	-0.0248787	-0.0559406	none
Prr5l	-0.0413083	-0.0851444	none
Prrg3	-0.0318617	-0.103271	none
Ptrf	-0.058548	-0.0765083	none
Ralb	-0.098995	-0.264598	none
Rasip1	-0.0403757	-0.105156	none
Rhoj	0.0315353	-0.132413	none
S100a13	-0.314504	-0.140012	none
Scarf1	0.000952566	-0.090689	none
Sdpr	-0.0815496	-0.169904	none
Sema6a	-0.0938279	-0.121025	none
Sh3bp5	-0.0385428	-0.129241	none
Sipa1	-0.059768	-0.0960766	none
Slc16a2	-0.0861522	-0.101376	none
Slc31a2	-0.0493659	-0.117865	none
Slco2a1	-0.0473693	-0.0257638	none
Smagp	-0.121625	-0.10563	none
Smtn	-0.0139642	-0.107866	none
Sorbs3	-0.108595	-0.117151	none
Srgap1	-0.0553673	-0.10199	none
Stc1	-0.0208352	-0.0586251	none
Tacc1	-0.102829	-0.0797878	none
Tax1bp3	-0.211944	-0.293223	none
Tcf4	-0.0995644	-0.196882	none
Tfpi	-0.176799	-0.20117	none
Thsd1	-0.0276119	-0.0815431	none
Tinagl1	-0.0437546	-0.051236	none
Tjp1	-0.109296	-0.125832	none
Tmem2	-0.0535029	-0.141972	none
Tmem204	0.0483498	-0.102322	none
Tnfaip1	-0.0779281	-0.221743	none
Tnfaip8l1	-0.0278853	-0.106801	none
Tnfrsf1a	-0.16503	-0.236691	none
Tpm4	-0.223892	-0.325965	none
Tpst2	0.0272858	-0.186514	none
Tspan18	-0.124878	-0.13006	none
Tspan2	-0.0427651	-0.0897539	none
Upp1	-0.0856968	-0.0726605	none
Ushbp1	-0.0295903	-0.057429	none
Wwtr1	-0.0840429	-0.104778	none
Zeb1	-0.0185085	-0.105753	none
Zfp503	-0.0912505	-0.109539	none
Adgrg1	-0.0600624	-0.0587509	none
Arhgap15	-0.0438434	-0.089818	none
Bex6	-0.257597	-0.0738513	none
Cd27	-0.00803085	-0.108941	none
Cdk6	-0.154024	-0.1292	none
Celf2	-0.188464	-0.244498	none
Cmtm7	-0.118656	-0.320565	none
Def6	-0.0830308	-0.114425	none
Dnmt3b	-0.076617	-0.129037	none
Elmo1	-0.128038	-0.102599	none
Emb	-0.0580263	-0.231745	none
Fmnl1	-0.0708585	-0.0667507	none
Gpr171	-0.0172892	-0.0967186	none
H2afy	-0.0894635	-0.370102	none
Hoxa7	-0.0578287	-0.10251	none
Hoxa9	-0.0503227	-0.0805917	none
Ikzf2	-0.0447428	-0.11436	none
Il12a	-0.00911876	-0.084387	none
Il21r	-0.0446244	-0.0994153	none
Klk8	-0.0559291	-0.245345	none
Myb	-0.0512656	-0.0399965	none
Nrros	-0.10072	-0.189308	none
Pkib	-0.0896208	-0.0965034	none
Plcg2	-0.0443605	-0.124513	none
Pou2f2	-0.110642	-0.155154	none
Ptpre	-0.101429	-0.130534	none
Ramp1	-0.0795888	-0.167762	none
Rpl10a	-0.411921	-0.280556	none
Rpl13	-0.306639	-0.233233	none
Rpl3	-0.392679	-0.279857	none
Rps3	-0.230604	-0.22435	none
Rps4x	-0.400779	-0.226328	none
Rps8	-0.396972	-0.258428	none
Runx1	-0.109689	-0.10844	none
Sash3	-0.0949959	-0.121773	none
Satb1	-0.131487	-0.0948935	none
Selplg	-0.102226	-0.117206	none
Tbc1d10c	-0.0793565	-0.074261	none
Anp32b	0.127867	0.196333	none
Atp1b2	0.28807	0.159554	none
Bcl11a	-0.0738139	0.111292	none
Cox6b2	0.0357278	0.277172	none
Cyth3	-0.0081532	0.17594	none
Dut	0.015633	0.0362958	none
E2f4	0.269526	0.344952	none
Eif5a	-0.0543874	-0.116752	none
Emc9	0.0314022	0.107735	none
Glrx5	0.0921539	0.20256	none
Hdgf	0.0852847	-0.0144323	none
Hk1	0.330234	0.22659	none
Hmgb3	0.0607313	0.127078	none
Ifrd2	0.051633	0.386774	none
Ikzf1	0.023268	0.044829	none
Kcnn4	0.213212	0.369101	none
Lyar	-0.0210628	-0.145424	none
Mns1	0.0353535	0.38323	none
Mospd3	0.00267934	0.0072748	none
Mrap	-0.00842449	0.350222	none
Mrpl18	-0.0654935	-0.089251	none
Ncl	-0.177576	-0.229261	none
Nhp2	-0.242682	-0.157151	none
Nolc1	-0.0391199	-0.0968129	none
Npm3	-0.232304	-0.234963	none
Nudt19	0.00708381	0.0177292	none
Pabpc4	-0.067334	0.119714	none
Polr3h	-0.0652	-0.0472655	none
Prss50	-0.024784	0.126096	none
Rangrf	-0.150245	-0.104165	none
Rpia	0.227923	0.095265	none
Rps2	-0.258424	-0.110129	none
Serbp1	-0.123651	-0.108261	none
Sh2d4a	-0.128586	0.0745664	none
Slc29a1	0.205894	0.104471	none
Slc41a3	-0.0760171	0.18379	none
Smim5	0.476431	0.304581	none
Sphk1	0.0351002	0.259794	none
St3gal6	-0.104537	0.207117	none
Steap3	0.276336	0.227839	none
Svbp	-0.00651508	0.038366	none
Tango2	0.348253	0.194497	none
Tnfaip2	-0.093639	0.228609	none
Tomm20	-0.160451	-0.329649	none
Tspan32	0.314107	0.241012	none
Ubxn2a	-0.0701431	0.0845629	none
Ugcg	0.0295048	-0.00159932	none
Wdr55	-0.0596935	0.025409	none
Wrn	0.0547091	0.088677	none
Ybx3	0.269188	0.106435	none
Cdc25b	-0.043069	0.526997	mouse
Dmtn	0.469498	0.536204	none
Fn3k	0.0505138	0.451299	none
Gm867	-0.0177456	0.555123	mouse
Gmpr	0.146807	0.578649	none
Mt1	-0.343146	0.553115	mouse
Rhag	0.628916	0.697499	none
Rrm2	0.403832	0.350885	none
Sptb	0.33395	0.615548	none
Fam46c	0.31606	0.326846	none
Mkrn1	0.0889857	0.450048	none
Slfn14	0.149805	0.234368	none
Tcp11l2	0.0154371	0.19944	none
Nudt4	0.071643	0.248934	none
Plek2	0.277914	0.440268	none
Rfesd	0.708109	0.410416	none
Slc39a8	0.0148581	0.306707	none
Tmod1	0.218362	0.475551	none
Trib3	-0.012694	0.123491	none
1810011H11Rik	-0.0679368	-0.0856159	none
6330416G13Rik	-0.0644185	-0.08917	none
AB124611	-0.0523635	-0.161561	none
Abcc3	-0.110845	-0.0858305	none
Abcg1	-0.0584977	-0.0966165	none
Abhd12	-0.0504168	-0.129297	none
Acp2	-0.143389	-0.148475	none
Actb	-0.208723	-0.284538	none
Adgre1	-0.0240052	-0.0931769	none
Aif1	-0.307057	-0.154663	none
Akr1a1	-0.32742	-0.443924	none
Ano6	-0.113625	-0.141523	none
Atp6v0b	-0.0672151	-0.00219811	none
Atp6v1g1	-0.252894	-0.214414	none
Blvra	0.133239	-0.0323332	none
C5ar1	-0.0396001	-0.0771513	none
Camk1d	-0.109183	-0.0861936	none
Capza2	0.171334	-0.278242	none
Capzb	-0.269918	-0.395891	none
Ccl2	-0.0263203	-0.0586096	none
Ccl3	-0.0227537	-0.0930989	none
Ccl9	-0.124176	-0.139297	none
Ccr5	-0.0275435	-0.0517322	none
Cd164	-0.24969	-0.233003	none
Cd300e	-0.0144973	-0.0709281	none
Cd53	-0.190668	-0.162598	none
Cela1	-0.0117759	-0.106727	none
Ckb	-0.237624	-0.261705	none
Clec4a1	-0.0652845	-0.112093	none
Clec4a3	-0.00973699	-0.0954096	none
Clta	-0.190533	-0.364288	none
Cndp2	-0.178368	-0.143904	none
Csf2rb2	-0.0608076	-0.0338504	none
Cstb	-0.314699	-0.290738	none
Ctsa	-0.155044	-0.216042	none
Ctsh	-0.168821	-0.171546	none
Ctsz	-0.145413	-0.29347	none
Cx3cr1	-0.0876998	-0.129479	none
Dmpk	-0.0330687	-0.101753	none
Dnase2a	-0.0542091	0.047977	none
Dok2	-0.145626	-0.176471	none
Efhd2	-0.115868	-0.114638	none
Ehd4	-0.098798	-0.164776	none
Entpd1	-0.0971155	-0.0911264	none
Epsti1	-0.00346668	-0.0773016	none
Erp29	-0.278785	-0.326777	none
Fam105a	-0.112366	-0.122207	none
Fam129a	-0.0461903	-0.0851972	none
Fam26f	-0.100396	-0.0733037	none
Fcgr1	-0.0520814	-0.0924668	none
Frmd4b	-0.204028	-0.157052	none
Ftl1	-0.211089	0.0418914	none
Fyb	-0.167298	-0.142518	none
Gabarap	-0.244289	-0.211352	none
Gas6	-0.075158	-0.07416	none
Gm2a	-0.128975	-0.154526	none
Gnai2	-0.219425	-0.348539	none
Gng2	-0.0965706	-0.255971	none
Gns	-0.114851	-0.106883	none
Hexa	-0.169287	-0.247446	none
Hfe	-0.0580609	-0.121582	none
Ifngr1	-0.133035	-0.184028	none
Igf1	-0.0452492	-0.181676	none
Il18bp	-0.0162095	-0.110374	none
Il6ra	-0.128245	-0.0942124	none
Irf5	-0.079577	-0.129565	none
Irf7	-0.0943097	-0.0214534	none
Itgal	-0.0680164	-0.139219	none
Itgb5	-0.114467	-0.123853	none
Lair1	-0.139644	-0.0717655	none
Lamp1	-0.130081	-0.159574	none
Lgals3	-0.114849	-0.166636	none
Lrp1	-0.134006	-0.185519	none
Lst1	-0.261139	-0.177482	none
Lyn	-0.134803	-0.172922	none
Mertk	-0.0562765	-0.120427	none
Mfsd1	-0.0754465	-0.121304	none
Myo9a	-0.0802824	-0.108368	none
Ntpcr	-0.186048	-0.161529	none
P2ry6	-0.07524	-0.120845	none
Parp14	-0.124349	-0.0799885	none
Plbd1	-0.049114	-0.0748949	none
Ptgs1	-0.0965064	-0.173639	none
Rassf4	-0.167759	-0.117242	none
Rgl1	-0.107295	-0.140905	none
Rnasel	0.00205295	0.13102	none
Rnf149	-0.104265	-0.174287	none
Rtp4	-0.0450795	-0.101588	none
Sdcbp	-0.0399949	0.0251589	none
Slc11a1	0.0182473	-0.0885072	none
Slc43a2	-0.0347464	-0.125187	none
Slc48a1	0.0464588	0.134447	none
Snx2	-0.0906054	-0.143972	none
Tfec	-0.0869391	-0.0991177	none
Themis2	-0.0740853	-0.0667887	none
Tifab	-0.0439959	-0.113872	none
Timp2	-0.109292	-0.110126	none
Tmem106a	-0.1033	-0.105889	none
Tmem141	-0.175757	-0.169074	none
Tmem86a	-0.0543329	-0.175852	none
Tnfaip8l2	-0.129685	-0.160603	none
Tpd52	-0.102576	-0.137099	none
Trem2	-0.0727232	-0.119631	none
Trpm2	-0.00735212	-0.0589664	none
Uap1l1	-0.0434886	-0.111986	none
Unc93b1	-0.0600785	-0.147131	none
Zeb2os	0.00200457	-0.0806492	none
1700020L24Rik	-0.0149669	-0.0668246	none
AA467197	-0.0306751	-0.0595232	none
Aldh3b1	-0.0347869	-0.076259	none
Atp8b4	-0.0902275	-0.0562303	none
Cebpe	-0.0681888	-0.109489	none
Chil3	-0.018817	-0.0305271	none
Cldn15	-0.0799182	-0.0682909	none
Clec12a	-0.0477529	-0.0816899	none
Clec5a	-0.0360064	-0.0901039	none
Ctsg	-0.0630875	-0.0832239	none
Dok3	-0.0882932	-0.0943104	none
Dstn	-0.261074	-0.231993	none
Elane	-0.0418746	-0.061478	none
F2rl2	-0.0198869	-0.0565077	none
Fcnb	-0.0381704	-0.0895356	none
Fgr	-0.03987	-0.0612761	none
Gca	-0.15506	-0.0342511	none
Hmha1	-0.0816225	-0.128084	none
Hp	-0.0986821	-0.106442	none
Itgb2	-0.179937	-0.081367	none
Lrg1	-0.088304	-0.00450464	none
Lrmp	-0.108886	-0.126519	none
Ltf	0.0655012	-0.0714413	none
Mapkapk3	-0.115762	-0.0712969	none
Mcemp1	-0.00376143	-0.0711069	none
Ms4a3	-0.095971	-0.0926992	none
Napsa	-0.0179032	-0.107796	none
Ncf1	-0.0447403	-0.133745	none
Pfn1	-0.324873	-0.395665	none
Prss57	-0.151901	-0.0803576	none
Pstpip1	-0.0631096	-0.111145	none
S100a8	-0.0414148	-0.0123883	none
Sh3bgrl3	-0.398477	-0.482449	none
Sla2	-0.0542112	-0.0792989	none
Sorl1	-0.113152	-0.0727689	none
Syne1	-0.0904635	-0.0746521	none
Thbs1	0.00709485	-0.0684341	none
Tnfrsf13b	-0.0141006	-0.0927754	none
Tspo	-0.114579	0.179862	none
Tuba4a	-0.00647363	0.191835	none
Tuba8	-0.0519145	-0.057892	none

## Sheet: Early_erythrocyte
Genes-to-eigengenes correlations for human and mouse early_erythrocyte.
Gene	Correlation_to_human_eigengene	Correlation_to_mouse_eigengene	Species_specific
A1bg	-0.127329	-0.0152468	none
A2m	-0.121435	0.0296269	none
Aadac	-0.0713015	-0.0225164	none
Abca1	-0.100812	-0.0628393	none
Abcd3	-0.111943	-0.073489	none
Acaa1b	-0.134367	-0.0259524	none
Acadsb	-0.180087	-0.0236002	none
Acat2	-0.174828	-0.177068	none
Acmsd	-0.0661402	0.0373952	none
Acox2	-0.0971756	-0.0143263	none
Acsl1	-0.0465888	-0.023599	none
Acsl4	-0.171758	-0.0209333	none
Acss2	-0.0947576	-0.0203175	none
Adh1	-0.104622	0.0615032	none
Adh4	-0.0338035	-0.0187512	none
Afmid	-0.108365	-0.0290933	none
Afp	-0.338268	-0.0715702	none
Agxt	-0.145316	-0.0378837	none
Ahsg	-0.283528	0.0777892	none
Aig1	-0.143523	-0.0584648	none
Aldh1l1	-0.115743	-0.0117081	none
Aldh4a1	-0.147698	-0.0435306	none
Aldh6a1	-0.125792	-0.0489969	none
Amdhd1	-0.0868163	-0.0259904	none
Angptl8	-0.0692322	-0.00732772	none
Apoa1	-0.318454	-0.0445948	none
Apoa2	-0.340761	-0.105943	none
Apob	-0.252136	-0.0256679	none
Apoc2	-0.168385	-0.0349291	none
Apoc3	-0.177565	-0.0365719	none
Apoe	-0.170842	-0.194075	none
Apom	-0.245539	-0.125853	none
Arg1	0.0139879	-0.0256738	none
Asgr1	-0.230405	-0.00365812	none
Aspdh	-0.0939738	0.0591773	none
Ass1	-0.178344	-0.0272035	none
Atf5	-0.130245	-0.0421019	none
Azgp1	-0.0828664	0.00678523	none
Bhmt	-0.0487607	-0.0359254	none
Bnip3	-0.169094	-0.0849423	none
C2	-0.0969944	-0.0284541	none
2810459M11Rik	-0.106253	-0.023862	none
C8a	-0.116835	-0.0185687	none
C8b	-0.0639679	-0.0170091	none
Cd302	-0.126065	-0.105469	none
Cdh1	-0.054339	-0.0451121	none
Cebpa	-0.134162	-0.018364	none
Cers4	-0.10063	-0.105918	none
Cfhr1	-0.113936	0.00483213	none
Cideb	-0.136964	-0.0468442	none
Cisd1	-0.218226	-0.21294	none
Col2a1	-0.176649	-0.0491926	none
Cp	-0.0334045	0.0148921	none
Cps1	-0.155682	0.0105103	none
Creb3l3	-0.102521	-0.0436611	none
Csf3r	-0.134255	-0.027524	none
Cyb5a	-0.195868	-0.0593355	none
Cyp27a1	-0.109273	0.0643476	none
Cyp4f18	-0.111634	-0.0186363	none
Dbi	-0.353137	-0.344558	none
Ddah1	-0.11687	-0.0967807	none
Ddc	-0.089162	-0.0154458	none
Dgat2	-0.0979611	-0.0648009	none
Dhcr24	-0.20993	-0.0727066	none
Dhcr7	-0.138045	-0.109172	none
Dpys	-0.114281	-0.0119213	none
Dusp9	-0.1739	-0.135682	none
Ebp	-0.241385	-0.124314	none
Ehhadh	-0.0873578	0.00655609	none
Ephx1	-0.0950495	-0.0220484	none
Ephx2	-0.1199	-0.0487454	none
Errfi1	-0.121884	-0.0594356	none
Espn	-0.0222566	-0.0595091	none
Etfb	-0.236248	-0.341018	none
F12	-0.14058	-0.0596104	none
F5	-0.113883	0.0270079	none
F7	-0.0700262	-0.0375542	none
Fabp1	-0.264357	-0.0615513	none
Fads1	-0.186101	-0.0975958	none
Fads2	-0.166765	-0.0561959	none
Fasn	-0.138341	-0.131539	none
Fbp1	-0.100177	0.0387487	none
Fdft1	-0.13637	-0.10836	none
Fdps	-0.237807	-0.177191	none
Fetub	-0.0681812	0.0101816	none
Fkbp11	-0.181569	-0.144465	none
Fmo5	-0.0958439	-0.0561254	none
Foxa3	-0.127276	-0.0509709	none
Fst	-0.153566	-0.0334934	none
Ftcd	-0.121189	-0.073825	none
Fuom	-0.135977	-0.0886751	none
Galk1	-0.113978	-0.316207	none
Galt	-0.0827483	-0.0911217	none
Gamt	-0.226698	-0.149543	none
Gas2	-0.10973	-0.0394329	none
Gcat	-0.0801865	-0.119982	none
Gchfr	-0.217896	-0.114036	none
Ggcx	-0.103321	-0.0351561	none
Gldc	-0.118857	-0.0469448	none
Glud1	-0.182469	-0.120361	none
Glyctk	-0.0960276	-0.0521939	none
Got2	-0.179022	-0.192788	none
Gsn	-0.177731	-0.0931635	none
Hal	-0.0981012	-0.0140925	none
Hamp	-0.106193	0.0119698	none
Hfe2	-0.0914448	0.0231033	none
Hgd	-0.109646	-0.0115573	none
Hgfac	-0.0774995	-0.0293223	none
Hint1	-0.50102	-0.48537	none
Hmgcr	-0.149411	-0.0883005	none
Hmgcs1	-0.184347	-0.111581	none
Hnf4a	-0.131725	-0.031088	none
Hpd	-0.128682	0.0224058	none
Hrsp12	-0.158106	-0.0825531	none
Hsd17b7	-0.123176	-0.0542059	none
Hyal1	-0.136446	0.00159367	none
Idh1	-0.175467	-0.0767737	none
Idi1	-0.169176	-0.11101	none
Igf2	-0.26635	-0.238964	none
Igfbp1	-0.0798305	0.0344582	none
Igsf1	-0.133397	-0.0682301	none
Insig1	-0.099588	-0.0441171	none
Itih1	-0.166853	-0.000672732	none
Itih3	-0.129429	0.0308369	none
Khk	-0.106603	-0.111755	none
Klb	-0.127933	-0.0131479	none
Kng2	-0.154491	-0.0122411	none
Lcat	-0.125944	-0.0177715	none
Lect2	-0.086663	-0.0760271	none
Lss	-0.109088	-0.0570338	none
Maob	-0.106756	-0.0888913	none
Masp2	-0.146151	-0.0390254	none
Mat1a	-0.0955935	0.00384154	none
Mbnl3	-0.0455897	-0.0484907	none
Mgst1	-0.238918	-0.0537351	none
Mgst2	-0.251199	-0.074329	none
Mlxipl	-0.100544	-0.057741	none
Mmab	-0.149826	-0.0665626	none
Msmo1	-0.175257	-0.108211	none
Msrb1	-0.182911	-0.122399	none
Mst1	-0.0832015	-0.0209865	none
mt-Nd4l	-0.133455	-0.127144	none
Mt2	-0.295283	0.228426	none
Mttp	-0.155209	-0.0815619	none
Mvd	-0.137819	-0.118345	none
Nadk2	-0.103947	0.00368617	none
Nipsnap1	-0.197706	-0.137006	none
Nt5e	-0.06199	-0.00872049	none
Nupr1	-0.148889	-0.0477914	none
Odc1	-0.162683	-0.0854429	none
Onecut2	-0.0952835	-0.0558673	none
Orm1	-0.179819	0.00737564	none
Paqr9	-0.100247	-0.0620015	none
Pbld2	-0.128904	-0.0456091	none
Pcsk9	-0.0952291	-0.0837407	none
Pcyt2	-0.103999	-0.128297	none
Pecr	-0.127694	-0.136558	none
Peg10	-0.183322	-0.109287	none
Peg3	-0.117879	-0.247403	none
Pgm2	-0.131724	-0.152055	none
Phyh	-0.125881	-0.101432	none
Pla2g12b	-0.128937	-0.10136	none
Pon3	-0.0840215	-0.0563439	none
Por	-0.0624162	-0.093683	none
Ppp1r16a	-0.120695	-0.0836786	none
Prodh2	-0.176599	-0.027498	none
Psat1	-0.121025	-0.1605	none
Rbp2	-0.116852	0.0199719	none
Rbp4	-0.26599	-0.116926	none
Reep6	-0.118117	-0.0396241	none
Rgn	-0.122619	-0.00473103	none
Rps6ka3	-0.141085	-0.0965895	none
Rrbp1	-0.160583	-0.18845	none
Sc5d	-0.0977285	-0.0645947	none
Sdc1	-0.0867558	-0.128307	none
Sdc2	-0.138608	-0.100839	none
Sec11c	-0.172093	-0.102107	none
Serpina10	-0.0952041	-0.0720536	none
Serpina11	-0.0802136	0.00117116	none
Serpina6	-0.211858	-0.111336	none
Serpina7	-0.12148	0.00837122	none
Serpinc1	-0.144711	-0.0845782	none
Serpind1	-0.183549	-0.0594247	none
Sigmar1	-0.166156	-0.171961	none
Slc17a2	-0.0394516	-0.0152468	none
Slc22a18	-0.104095	-0.0505644	none
Slc25a13	-0.0972287	-0.0997136	none
Slc2a2	-0.15907	-0.0374778	none
Slc38a3	-0.11516	-0.0123976	none
Slc38a4	-0.115269	-0.10439	none
Slc39a14	-0.137181	-0.0313573	none
Slc39a5	-0.137148	-0.010037	none
Slc7a2	-0.121903	-0.00545244	none
Smarca1	-0.158141	-0.0991635	none
Smco4	-0.142833	-0.145201	none
Smim14	-0.162256	-0.137292	none
Sntb1	-0.104916	-0.0206218	none
Spp2	-0.0795005	-0.0680305	none
Spryd4	-0.110899	-0.110039	none
Sqle	-0.171378	-0.133737	none
Sstr2	-0.106296	-0.0548935	none
Tcea3	-0.160091	-0.101624	none
Tdo2	-0.104702	-0.0152468	none
Tm4sf5	-0.148237	-0.0792736	none
Tm7sf2	-0.153562	-0.0483272	none
Tmem150a	-0.0992003	-0.0425021	none
Tmem176a	-0.164672	-0.19793	none
Tmem176b	-0.138653	-0.235942	none
Tmem220	-0.100133	-0.0293067	none
Tmem82	-0.0808468	-0.0310423	none
Tmem97	-0.214694	-0.185169	none
Trpm4	-0.102647	-0.0320293	none
Tst	-0.103788	-0.0477565	none
Tstd1	-0.208081	0.00300317	none
Ttc39c	-0.106958	-0.0289256	none
Vsnl1	-0.105686	-0.0444176	none
Xbp1	-0.152096	-0.147804	none
Adgrg6	-0.0963958	-0.0129632	none
Agmo	-0.0802151	-0.0171855	none
Ajuba	-0.0810194	-0.0818104	none
Akap7	-0.0462805	0.237214	none
Alcam	-0.126079	-0.150981	none
Anxa3	0.00143406	-0.101664	none
Anxa4	-0.102735	-0.0559118	none
Apcs	-0.0364468	-0.0115635	none
Baat	-0.0804645	-0.0133694	none
Bicc1	-0.106196	-0.113895	none
4931406C07Rik	-0.119831	-0.0779402	none
1700011H14Rik	-0.0877459	-0.0461897	none
2610528J11Rik	-0.0838527	-0.00344634	none
Camk2n1	-0.131162	-0.0507804	none
Ccdc24	-0.0324194	-0.0078334	none
Cdc42ep1	-0.10963	-0.0684151	none
Cdh6	-0.0636767	-0.0189871	none
Cirbp	-0.210509	-0.156649	none
Cldn6	-0.0959072	-0.0653857	none
Col27a1	-0.0925321	-0.09254	none
Cpd	-0.122455	-0.0907722	none
Cpm	-0.106931	-0.0523383	none
Crp	-0.020171	0.0063168	none
Cspp1	-0.0678891	-0.0693897	none
Cys1	-0.0374804	0.00878307	none
Dcdc2a	-0.107987	0.00383504	none
Dsp	-0.155268	-0.0354794	none
Dtna	-0.0786076	-0.0245537	none
Echdc2	-0.125242	-0.0990879	none
Eef1a1	-0.493951	-0.497246	none
Eif1	-0.302192	-0.12676	none
Elf3	-0.0721447	-0.0347305	none
Elovl2	-0.081705	-0.046874	none
Erich5	-0.0744739	-0.00943316	none
Farp1	-0.132189	-0.0780186	none
Fgfr3	-0.0967905	-0.0305927	none
Fstl3	-0.0843729	-0.0309434	none
Gcnt4	-0.056036	-0.0039128	none
Glis3	-0.0851418	-0.0129853	none
Gmnn	-0.152443	-0.137482	none
Gpx2	-0.0507532	-0.0155793	none
Habp2	-0.136678	-0.0666987	none
Hmgn3	-0.372801	-0.117224	none
Hnf1b	-0.0660566	-0.0512865	none
Hoga1	-0.0804215	-0.0121946	none
Hook1	-0.0974991	-0.026627	none
Hsd17b11	-0.17078	-0.0594248	none
Ier3	-0.0409431	0.0465092	none
Inadl	-0.0799189	-0.0107245	none
C77080	-0.0636154	-0.0200041	none
Kif12	-0.0987957	-0.0538829	none
Kifc3	-0.0411304	-0.0459274	none
Lad1	-0.0604169	-0.0342294	none
Laptm4a	-0.179522	-0.257233	none
Ldoc1	-0.150764	-0.00624774	none
Llgl2	-0.0690389	-0.0340965	none
Lmcd1	-0.0809296	-0.00918451	none
Marveld2	-0.0365016	-0.0456817	none
Mbl2	-0.080513	0.0488538	none
mt-Co1	-0.185874	-0.184485	none
mt-Co3	-0.334889	-0.293694	none
mt-Cytb	-0.324213	-0.350053	none
mt-Nd1	-0.331201	-0.348169	none
mt-Nd2	-0.309651	-0.358319	none
Ncf2	-0.054711	-0.0876858	none
Nedd9	-0.0589506	-0.0475328	none
Pawr	-0.114972	-0.0103694	none
Pdgfc	-0.0900086	-0.0740659	none
Pik3c2g	-0.0674839	-0.0302098	none
Pkhd1	-0.0829192	-0.00521596	none
Plekhb1	-0.0712055	-0.0266104	none
Plxnb1	-0.105913	-0.0400047	none
Pon1	-0.0806812	-0.01325	none
Prkaa2	-0.059914	-0.000840357	none
Prom1	-0.0507636	-0.0627677	none
Prr15l	-0.0434249	-0.0298229	none
Ptprk	-0.0586511	-0.0977463	none
Rab17	-0.0865823	-0.0297284	none
Rab25	-0.0464659	-0.0497848	none
Rhob	-0.0958861	-0.076602	none
Rnf128	-0.0974864	-0.0532083	none
Rpl6	-0.492716	-0.498495	none
Sdc4	-0.115147	-0.061717	none
Serinc2	-0.095292	-0.0612617	none
Serinc5	-0.104604	-0.0265188	none
Serping1	-0.160053	-0.097367	none
Sfrp5	-0.0524113	-0.0420192	none
Sgip1	-0.0527687	-0.0171642	none
Sh3yl1	-0.108152	0.196464	none
Slc12a2	-0.0959427	-0.0338962	none
Slc17a4	-0.0279211	-0.0185667	none
Slc44a3	-0.0582187	-0.0300756	none
Slc4a4	-0.0317964	-0.0507348	none
Snrpn	-0.227573	-0.149469	none
Sorbs2	-0.114514	-0.0108773	none
Sox9	-0.0936906	-0.0719587	none
Spats2l	-0.156887	-0.108654	none
Spp1	-0.0905768	-0.00865425	none
Stat1	-0.13504	-0.049568	none
Tgif1	-0.0806441	-0.0931747	none
Tm4sf4	-0.170591	-0.00883848	none
Tmem139	-0.048581	-0.0195022	none
Tnfrsf12a	-0.106105	-0.0178904	none
Tspan6	-0.183134	-0.17895	none
Ttyh1	-0.057696	-0.00677274	none
Ugt2a3	-0.0582792	-0.0152468	none
Veph1	-0.0419499	-0.0187994	none
Wnk2	-0.0203716	-0.0176262	none
Zbtb20	-0.0855518	-0.0442578	none
Acta2	0.0322974	-0.087735	none
Alpl	-0.0020988	0.0035199	none
Angptl6	0.0300689	-0.0830066	none
Ank3	-0.0105597	-0.0405152	none
Aspn	0.0959295	-0.0152468	none
Bgn	0.0458687	-0.142377	none
Ccbe1	0.0301979	-0.0181235	none
Ccdc3	-0.0098695	-0.108009	none
Cd248	0.00833488	-0.0980601	none
Col14a1	-0.0373446	-0.07257	none
Col4a2	-0.0487653	-0.0915041	none
Col5a1	0.00612184	-0.0878984	none
Col5a2	-0.0478807	-0.139697	none
Col6a3	-0.015058	-0.0869267	none
Colec10	0.0369919	-0.102393	none
Cxcl12	-0.0154025	-0.131787	none
Dcn	0.0371425	-0.120679	none
Dio3	0.0617917	-0.0371287	none
Dkk1	-0.0276616	-0.0983962	none
Dmd	-0.0390416	-0.0327553	none
Fermt2	-0.00714475	-0.186285	none
Ggt5	0.0403217	-0.023963	none
Gpr183	-0.0470757	-0.0260892	none
Gpx3	-0.00068612	-0.178799	none
Gucy1a3	-0.0309506	-0.122588	none
Hgf	0.012902	-0.0768215	none
Hs3st3b1	-0.0226629	-0.0890662	none
Igfbp7	0.025083	-0.0421492	none
Itm2c	-0.0915692	-0.159067	none
Lifr	0.0120963	-0.0653315	none
Lrat	0.0465349	-0.0164989	none
Lrrc17	-0.0123714	-0.0252373	none
Lum	0.0079681	-0.129919	none
Masp1	-0.022181	-0.0215638	none
Ngfr	0.00141695	-0.0744686	none
Nid1	-0.0134193	-0.106492	none
Nid2	0.035989	-0.0645171	none
Nr1h4	-0.0241219	-0.0330163	none
Olfml3	-0.0212104	-0.0858795	none
Pcdh18	-0.00117299	-0.0557048	none
Pcdh9	0.013004	-0.0356659	none
Pdgfrb	-0.0280346	-0.0932648	none
Pelo	0.00196937	-0.0824029	none
Postn	0.0459076	-0.0952524	none
Pth1r	0.0501681	-0.0453094	none
Rbms3	-0.0250029	-0.105278	none
Rgs5	-0.0182395	-0.113967	none
Sema5a	-0.0562369	-0.0451817	none
2020-09-04	0.0876509	-0.0485815	none
Spry1	-0.0273609	-0.0386921	none
Steap4	0.0510003	0.00592435	none
Syt1	-0.0376067	-0.0236787	none
Tagln	-0.00305115	-0.0888655	none
Tcf21	-0.0266734	-0.0661497	none
Grcc10	-0.240679	-0.135787	none
Cadm1	-0.0728167	-0.0779716	none
Calb1	-0.0353517	-0.0182699	none
Cbx1	-0.164151	-0.33308	none
Cdh2	-0.114185	-0.160785	none
Commd6	-0.377069	-0.170762	none
Cox7c	-0.488369	-0.426243	none
Csrp2	-0.114415	-0.256922	none
Dcx	-0.0605115	-0.0533253	none
Efnb3	-0.0786487	-0.055005	none
Fstl1	-0.0702106	-0.175666	none
Gata6	-0.0675329	-0.153916	none
H2afy2	-0.126065	-0.192762	none
H3f3a	-0.31696	0.220344	none
Hand2	-0.037219	-0.124665	none
Id2	-0.145643	-0.223202	none
Igdcc3	-0.076035	-0.0533796	none
Isyna1	-0.16911	-0.238938	none
Lhx2	-0.0502417	-0.122463	none
Lrrn3	-0.0498511	-0.0672977	none
Marcks	-0.191282	-0.234677	none
Mdfi	-0.101764	-0.174762	none
Mdk	-0.245556	-0.290676	none
Meis3	-0.0578276	-0.110227	none
Mex3a	-0.108787	-0.16281	none
Mif	-0.308125	-0.491695	none
Mllt11	-0.0703834	-0.0840725	none
Nap1l1	-0.409265	-0.396015	none
Ncam1	-0.0565181	-0.114097	none
Ndufa13	-0.292206	-0.307676	none
Ndufa4	-0.41544	-0.414725	none
Ndufs5	-0.384499	-0.309676	none
Npy	-0.0627557	0.00338144	none
Nr2f2	-0.11491	-0.198822	none
Pcolce	-0.0593511	-0.119703	none
Pdgfra	-0.0392299	-0.079449	none
Pfn2	-0.151075	-0.139497	none
Phpt1	-0.248201	-0.141483	none
Polr2l	-0.338349	-0.177342	none
Ptgis	-0.0683731	-0.10361	none
Ptma	-0.454499	-0.575442	none
Rhobtb3	-0.10981	-0.0815645	none
Robo2	-0.0778942	-0.131119	none
Rpl21	-0.516642	-0.553003	none
Rpl36a	-0.364476	-0.520412	none
Runx1t1	-0.0601219	0.0767732	none
Rxrg	-0.0439608	-0.0479171	none
Sez6l2	-0.0371284	-0.0198054	none
Sfrp1	-0.0908223	-0.133433	none
Snrpe	-0.3764	-0.419002	none
Snrpf	-0.308267	-0.35204	none
Sox11	-0.102887	-0.201387	none
Stmn2	-0.0764252	-0.00767624	none
Svil	-0.111306	-0.111444	none
Tma7	-0.398629	-0.392309	none
Tmem258	-0.353085	-0.249301	none
Tuba1a	-0.14473	-0.255287	none
Tubb2b	-0.0769677	-0.157485	none
Vcan	-0.100149	-0.0715965	none
Adam33	-0.0341606	-0.0238234	none
Aebp1	-0.063702	-0.0888447	none
Akr1b8	-0.0207543	-0.0779413	none
Aldh1a2	-0.0456917	-0.0382038	none
Alox15	-0.0296855	-0.0109384	none
Amotl2	-0.0604551	-0.0812707	none
Antxr1	-0.0433522	-0.048791	none
Atf3	-0.0216468	-0.0482807	none
Bnc1	-0.0689712	-0.0623668	none
Bnc2	-0.0461784	-0.0380872	none
Bst2	-0.0879844	-0.112033	none
Btc	-0.038762	-0.0170101	none
4932438H23Rik	-0.0293249	-0.0137123	none
1500015O10Rik	-0.0529255	-0.0278037	none
Car11	-0.0622089	-0.0224947	none
Car9	-0.0285037	-0.0354861	none
Carns1	-0.0294919	-0.00973999	none
Cav2	-0.079519	-0.0322839	none
Ccdc64	-0.0228993	-0.0468444	none
Ccdc80	-0.0988192	-0.104126	none
Cd151	-0.121023	-0.141444	none
Cd200	-0.0765179	-0.0170266	none
Cdh3	-0.0499984	-0.109776	none
Cdon	-0.0507186	-0.0382145	none
Cfi	-0.0705586	-0.0663102	none
Clic3	-0.0344766	-0.0212925	none
Col11a1	-0.0438696	-0.0500173	none
Col9a2	-0.0336436	-0.0497779	none
Colec12	-0.0304809	-0.0576222	none
Cpe	-0.0539138	-0.0434935	none
Crb2	-0.049751	-0.0787917	none
Crip1	-0.0785859	-0.156661	none
Cryab	-0.0642572	-0.0704319	none
Ctgf	-0.041841	-0.0335695	none
Cyr61	-0.0270281	-0.10899	none
Cystm1	0.0135705	-0.0432968	none
Cytl1	-0.141498	-0.0152468	none
Des	-0.0817419	-0.118446	none
Dlg2	-0.020028	-0.0144711	none
Dock11	-0.0507521	-0.0571602	none
Efemp1	-0.0446261	-0.0529408	none
Egr1	-0.0488915	-0.0629407	none
Eln	-0.0365833	-0.0329801	none
Emp2	-0.0773733	-0.080598	none
Entpd2	-0.0363714	-0.0178124	none
Ezr	-0.141857	-0.129298	none
Fam198a	-0.0223781	0.0601914	none
Fcho1	-0.0585399	-0.0323612	none
Fgf9	-0.065186	-0.042118	none
Fibin	-0.0598504	-0.0371884	none
Flrt2	-0.0639096	-0.0786986	none
Flrt3	-0.102054	-0.088438	none
Fmo1	-0.0583023	-0.0408033	none
Fos	-0.0781523	-0.110804	none
Fras1	-0.0725995	-0.0598188	none
Frem2	-0.0515557	-0.0582863	none
Fxyd7	-0.0548129	-0.0432322	none
Galnt9	-0.0442928	-0.00380798	none
Gja1	-0.0292697	-0.099645	none
Gpm6a	-0.0195592	-0.0298986	none
Hrh2	-0.0667789	-0.00938061	none
Hspb7	-0.0415546	-0.0288955	none
Isl1	-0.0394961	-0.0717312	none
Itga3	-0.0326104	-0.0486356	none
Klk10	-0.0317442	-0.0246941	none
Krt19	-0.143771	-0.0768654	none
Lama5	-0.0820729	-0.0279628	none
Lgals3bp	-0.0867623	-0.0393303	none
Lhx9	-0.0606372	-0.0669487	none
Litaf	-0.0621262	-0.156151	none
Ly6e	-0.162922	-0.12838	none
Ly6h	-0.0471882	-0.0379737	none
Mgp	-0.0562783	-0.0326907	none
Mmel1	-0.0407809	-0.00406755	none
Mn1	-0.0678448	-0.0698928	none
Mpp6	-0.0810056	-0.0991997	none
Msln	-0.0352907	-0.0230517	none
Myl7	-0.0624962	-0.113438	none
Myrf	-0.0949593	-0.0766912	none
Neo1	-0.0670818	-0.0607464	none
Nfib	-0.0390653	-0.171677	none
Npnt	-0.0402129	-0.0520895	none
Nr4a1	-0.026189	-0.0393398	none
Nsg1	-0.0591138	-0.109973	none
Ogn	-0.0349318	-0.00421513	none
Olfml1	-0.0189492	-0.0515642	none
Olr1	-0.0544585	0.0776884	none
Pappa	-0.0511599	-0.051297	none
Pdpn	-0.0439986	-0.0612859	none
Pdzk1ip1	0.0194003	0.20989	none
Pllp	-0.0478485	-0.0349386	none
Pmp22	-0.0540487	-0.166251	none
Podxl	-0.0850825	-0.0944702	none
Prkcdbp	-0.041479	-0.113655	none
Procr	-0.0423958	-0.0260508	none
Ptgds	-0.0211418	-0.0205965	none
Rab33a	-0.0496093	-0.0378537	none
Rassf7	-0.0722478	-0.0983933	none
Rec8	-0.107354	-0.0317529	none
Reep1	-0.0277343	-0.0427874	none
Rgma	-0.0232091	-0.0563158	none
Rom1	-0.0394097	-0.0507715	none
Rprm	-0.0544318	-0.0534403	none
Rsrp1	0.101436	-0.047278	none
Ryr2	-0.0216035	-0.0250668	none
Saraf	-0.157026	-0.133984	none
Scg5	-0.0915459	-0.0075702	none
Sema3b	-0.0491891	-0.00734292	none
Sema3d	-0.0619417	-0.0501297	none
Sema6d	-0.0374676	-0.0928965	none
Sftpd	-0.0251978	0.0104797	none
Sgcd	-0.0608794	-0.00109061	none
Shroom3	-0.0666651	-0.0483076	none
Slc34a2	-0.043569	0.00126289	none
Slc7a4	-0.038804	-0.0353777	none
Slpi	-0.026621	-0.00274535	none
Smpd3	-0.0237129	-0.0520953	none
Spock1	-0.0324094	-0.0254991	none
Spock2	-0.0552305	-0.0110215	none
Stox2	-0.0478925	-0.0438173	none
Sulf1	-0.036565	-0.050471	none
Tekt3	-0.0314735	0.016774	none
Tgfb3	-0.0329016	-0.0511449	none
Tgm1	-0.012992	-0.0328162	none
Thsd4	-0.0434784	-0.0370097	none
Tmem190	-0.00939481	-0.010009	none
Tnni3	-0.0682006	-0.0229557	none
Tnnt2	-0.068842	-0.053594	none
Tob1	-0.0866876	-0.039257	none
Uchl1	-0.125443	-0.089331	none
Upk3b	-0.0494543	-0.0894723	none
Wasf1	-0.0655966	-0.0552192	none
Wnt2b	-0.0502842	-0.00221166	none
Wt1	-0.0608538	-0.0851675	none
Zbtb7c	-0.0254328	-0.0238021	none
Acp5	0.00317393	0.0861632	none
Adgrf5	-0.00233815	-0.0569195	none
Adgrl4	-0.011121	-0.0740181	none
Adm	0.09196	-0.0962818	none
Afap1l1	-0.0437796	-0.0715536	none
Akap12	-0.0142685	-0.0642705	none
Anxa2	-0.174011	-0.218294	none
Ap2s1	-0.085962	-0.26165	none
Aplnr	-0.0206277	-0.057272	none
App	-0.0508956	-0.120507	none
Arhgef15	0.000234525	-0.0603266	none
Bcl6b	-0.0436541	-0.025595	none
Bmper	0.0299765	-0.0182406	none
1700019D03Rik	0.0850812	-0.0494281	none
1810011O10Rik	0.0893036	-0.0361818	none
Calcrl	0.0306522	-0.0249968	none
Ccdc85b	-0.0905551	-0.074581	none
Cd40	0.00118382	-0.0409659	none
Cd93	-0.0493725	-0.090066	none
Cdh5	0.0383709	-0.0636784	none
Cldn5	-0.00817444	-0.0496741	none
Clec14a	0.0152166	-0.0649186	none
Cd209f	0.082225	0.016266	none
Col4a1	0.0186094	-0.0922391	none
Crhbp	0.0258817	-0.0113972	none
Cyyr1	0.0163554	-0.0366684	none
Ddit4	0.00793707	-0.134912	none
Dnase1l3	0.103251	-0.0151145	none
Dusp5	-0.0209239	-0.0659507	none
Dysf	-0.00334285	-0.0416136	none
Egfl7	-0.0923671	-0.22206	none
Ehd3	-0.00935455	-0.0870544	none
Elk3	-0.0470018	-0.0998233	none
Emcn	-0.0235082	-0.075235	none
Eng	0.0205649	-0.110251	none
Esam	-0.0347744	-0.083314	none
Ets1	0.00878434	-0.120679	none
F2r	-0.021419	-0.074484	none
F8	0.0170368	0.00281717	none
Fam167b	0.0251137	-0.0713483	none
Fam198b	0.0440637	-0.0471977	none
Fgf23	-0.0188353	0.00152586	none
Flt1	0.0063307	-0.0759561	none
Flt4	0.00906984	-0.0525532	none
Fxyd6	-0.0110503	-0.131349	none
Fzd4	-0.0128763	-0.0692121	none
Gng11	-0.0579844	-0.158726	none
Gpr182	-0.0447551	-0.0807089	none
Hapln1	-0.0594468	-0.0367483	none
Hspg2	-0.0226145	-0.125296	none
Hyal2	-0.0364251	-0.0876928	none
Id1	-0.0984468	-0.218599	none
Igfbp4	-0.0875961	-0.216611	none
Il33	0.0594314	-0.00873078	none
Kank3	-0.00989883	-0.0455975	none
Kcnk6	-0.0559218	-0.0249103	none
Kdr	0.000674987	-0.0856827	none
Ldb2	0.0125623	-0.0855255	none
Limch1	-0.0337213	-0.0919742	none
Lpar6	-0.0144243	-0.103309	none
Man1c1	0.0281346	-0.0651496	none
Mmrn2	-0.02092	-0.0662114	none
Mrc1	-0.0167039	-0.0508658	none
Myct1	0.0395164	-0.05919	none
Myl6	-0.179823	-0.324239	none
Myo10	0.00107145	-0.0903789	none
Nos3	-0.0421686	-0.0598139	none
Nostrin	0.00290858	-0.0750363	none
Npdc1	0.00159806	-0.0719889	none
Npl	0.193669	-0.0416802	none
Npr1	0.0209072	-0.0710328	none
Nrn1	0.0286693	-0.00127835	none
Nrp2	-0.0471987	-0.0806118	none
Oit3	-0.0194748	-0.0792571	none
Pcdh17	-0.045279	-0.0661932	none
Pde2a	0.0516288	-0.0431401	none
Pla2g16	-0.102918	0.260694	none
Plk2	-0.0330611	-0.0870072	none
Plpp3	-0.0554425	-0.108554	none
Pltp	-0.0130918	-0.0623799	none
Plvap	-0.00582686	-0.0890612	none
Prcp	-0.0483349	-0.0771933	none
Ptprb	0.0593366	-0.0411303	none
Ramp2	-0.0557202	-0.16014	none
Ramp3	-0.00502996	-0.0218854	none
Rasgrp3	-0.00835501	-0.0754031	none
Robo4	0.00244814	-0.0517052	none
S100a16	-0.0590527	-0.108353	none
S1pr1	-0.0507876	-0.061739	none
Sgk1	-0.00867179	-0.0440608	none
Shc1	-0.129478	-0.0869742	none
She	-0.0292585	-0.0596724	none
Slc27a3	-0.0637207	-0.0571621	none
Slc7a8	0.0313102	-0.0247963	none
Slc9a3r2	-0.0748164	-0.0791535	none
Sncg	-0.00378058	-0.0375717	none
Snrk	0.0234608	-0.0955596	none
Stab1	0.00557101	-0.0612464	none
Stab2	0.0808778	-0.0638777	none
Tcn2	-0.00547605	-0.0946048	none
Tek	0.00390894	-0.066534	none
Tgfbr2	-0.0385001	-0.0421173	none
Tiam1	-0.0110722	-0.0716187	none
Tie1	-0.032515	-0.0629654	none
Timp1	-0.125332	-0.113635	none
Timp3	-0.0729289	-0.0625659	none
Tm4sf1	-0.0510149	-0.043462	none
Trp53i11	-0.0257511	-0.0766727	none
Tspan7	-0.0333616	-0.0897738	none
Vamp5	-0.102086	-0.0788089	none
Acy3	-0.0954516	-0.0682116	none
Arhgap9	-0.0680371	-0.0635009	none
Arrb2	-0.105216	-0.0622411	none
Cd34	-0.0961456	-0.121857	none
Cd48	-0.126079	-0.0554052	none
Cd52	-0.119967	-0.0817193	none
5430427O19Rik	-0.104829	-0.0163511	none
Cyba	-0.201969	-0.2407	none
Dock2	-0.0549526	-0.0479259	none
Fau	-0.511327	-0.569232	none
Gapt	-0.0905995	-0.0348571	none
Itm2a	-0.107126	-0.226188	none
Jchain	-0.0853004	-0.0152468	none
Ldhb	-0.366581	-0.215061	none
Lsp1	-0.153058	-0.120705	none
Matk	-0.0994681	-0.0488579	none
Mpo	-0.0832384	-0.0712972	none
Nkg7	-0.101792	-0.0456043	none
Parvg	-0.0877714	-0.0715556	none
Pld4	-0.099435	-0.0530954	none
Pram1	-0.0642492	-0.0193446	none
Ptpn7	-0.0981283	-0.102953	none
Pycard	-0.134231	-0.128649	none
Rpl11	-0.563999	-0.603754	none
Rpl12	-0.560721	-0.552659	none
Flt3l	-0.53327	0.0190838	none
Rpl15	-0.522816	-0.511441	none
Rpl18a	-0.570732	-0.565345	none
Rpl22	-0.528882	-0.483881	none
Rps12-ps3	-0.557319	-0.19862	none
Rps27a	-0.562033	-0.636396	none
Rps9	-0.517741	-0.548093	none
S100b	-0.0853839	-0.00854247	none
Sell	-0.0996547	-0.0317596	none
2020-09-06	-0.149772	-0.113508	none
Smim24	-0.148736	-0.049043	none
Spink2	-0.106274	-0.025982	none
Taok3	-0.0951721	-0.137433	none
Traf3ip3	-0.0718918	-0.0804083	none
Abcb10	0.0733966	0.167013	none
Add2	0.0363007	0.194211	none
Ak1	0.0617756	-0.0532941	none
Ammecr1	0.0465097	-0.0552626	none
Ank1	0.146086	0.109236	none
Arv1	-0.0276832	-0.0441895	none
Atpif1	-0.322674	-0.0141298	none
1700037H04Rik	-0.112855	0.160304	none
Cast	-0.00740132	0.00181488	none
Cd36	0.14354	0.0935886	none
Cd82	-0.0576862	0.0753084	none
Chac2	0.0122307	0.446902	none
Cnrip1	0.00485644	-0.134169	none
Dhfr	-0.0750467	-0.167377	none
Dnaja4	0.0564175	0.130505	none
Dnajc9	-0.118121	-0.184243	none
Eci3	-0.119984	-0.0208316	none
Eef1e1	-0.164986	-0.156196	none
Epor	0.107838	0.0908401	none
Fah	-0.0830889	-0.0757545	none
Fam178b	0.0074988	-0.00083528	none
Fen1	-0.0540061	-0.0948136	none
G0s2	0.0682785	-0.0820576	none
Gar1	-0.0805825	-0.233222	none
Gata1	0.167354	0.0848436	none
Gfi1b	0.0706592	0.0433106	none
Gins2	-0.0876093	-0.217038	none
Hebp1	-0.00251644	0.186853	none
Hmga1	-0.201126	-0.132923	none
Hmgn5	-0.0873269	-0.179147	none
Hsp90aa1	-0.334557	-0.298069	none
Icam4	0.0646712	0.26182	none
Itga4	-0.0267965	0.0539784	none
Kcnh2	0.00795951	-0.0427967	none
2810417H13Rik	-0.168218	-0.207016	none
Klf1	0.122657	0.187335	none
Lmo2	0.0336917	0.192043	none
Lrr1	-0.0246281	-0.103971	none
Lxn	0.0136735	-0.178971	none
Mboat2	-0.020948	-0.0246307	none
Mcm4	-0.0711192	-0.102463	none
Mcm7	-0.0982194	-0.154724	none
Metap2	-0.145007	0.0277525	none
Minpp1	0.121378	-0.0461648	none
Mllt3	0.108828	0.357662	none
Mrpl2	-0.0921009	-0.203403	none
Myc	-0.0692331	-0.0813036	none
Narf	0.300364	0.229761	none
Nmnat3	-0.008286	0.0596424	none
Nsmce2	-0.0399246	-0.172304	none
Paics	-0.173329	-0.228588	none
Pcna	-0.123055	-0.0986361	none
Pklr	-0.0219551	0.0363205	none
Pnmt	0.00411778	-0.0207823	none
Ran	-0.336014	-0.404419	none
Rexo2	0.167312	-0.118173	none
Rfc4	-0.0971685	-0.175714	none
Gm3550	-0.531763	0.00309671	none
Rpl4	-0.456385	-0.491542	none
Rpl8	-0.508714	-0.497587	none
Rps5	-0.5116	-0.5417	none
Rps6	-0.517521	-0.463705	none
S100a6	-0.0932856	-0.108635	none
Slc25a21	0.0116122	-0.0127602	none
Slc38a5	0.0750429	0.0470298	none
Slc43a3	-0.0625491	0.039422	none
Snrpb	-0.25597	-0.435296	none
Sri	-0.100904	-0.102278	none
Srsf7	-0.156387	-0.340889	none
Syngr1	-0.0449942	-0.000664983	none
Taf9	-0.135063	-0.00969789	none
Tfrc	0.217932	0.226204	none
Tk1	-0.0901683	-0.10673	none
Tmem14c	-0.133931	-0.169686	none
Tspan17	-0.0234399	-0.0594343	none
Ubac1	0.17096	0.218449	none
Wdr4	-0.0430841	-0.131268	none
Ackr1	0.217144	0.324561	none
Alad	0.129671	0.279092	none
Anp32e	-0.0648054	-0.0894114	none
6030468B19Rik	0.314679	0.210722	none
Cpox	0.224959	0.273493	none
Epb42	0.438703	0.429633	none
Fech	0.427706	0.527401	none
H1f0	0.105325	-0.185754	none
Hmbs	0.443897	0.415077	none
Mgst3	0.0163713	0.18325	none
Nusap1	-0.0514412	0.22337	none
Rad23a	0.235499	0.35305	none
Rhd	0.24778	0.356629	none
Selenbp1	0.472046	-0.117008	none
Slc25a39	0.424203	0.194991	none
Slc4a1	0.470476	0.548846	none
Smox	0.335941	0.214507	none
Spta1	0.178523	0.194913	none
Tspo2	0.362785	0.454212	none
Tuba1b	-0.222576	-0.374245	none
Tubg1	0.00722445	-0.156494	none
Ucp2	0.229246	0.362969	none
Uros	0.0449616	0.174121	none
Arl4a	0.817064	0.706287	none
Bnip3l	0.734795	0.369525	none
Bpgm	0.812134	0.556417	none
Tmcc2	0.760573	0.790909	none
Asic4	0.0152296	-0.0590848	none
Gypa	0.142744	0.59578	none
Hbb-y	-0.0386547	-0.212036	none
Hbq1a	0.269077	0.140723	none
Hba-x	0.183596	-0.125846	none
Smim1	0.0153609	-0.01253	none
Abcg3	0.00195358	-0.0376288	none
Abi3	-0.0345614	-0.093188	none
Acvrl1	-0.015641	-0.00411632	none
Adap2	-0.0103589	-0.011841	none
Anxa1	-0.0669023	-0.027516	none
Arl4c	-0.056149	-0.0403424	none
Arpc3	-0.234928	-0.228722	none
Arpc5	-0.162489	-0.172051	none
Asah1	0.0574988	-0.101429	none
Atp1b1	-0.107764	-0.0520348	none
Axl	-0.01205	-0.0814231	none
B2m	-0.180517	-0.232282	none
I830077J02Rik	-0.010974	-0.0256825	none
BC028528	-0.0485687	-0.0634931	none
C1qa	-0.0032869	-0.0432202	none
C1qb	-0.00266447	-0.0338832	none
C1qc	0.00354562	-0.0331875	none
C3ar1	-0.0670234	-0.0390578	none
Casp1	-0.0129107	-0.0314214	none
Ccl4	-0.0212204	-0.0231436	none
Ccr1	-0.0395391	-0.0193864	none
Cd209c	-0.00971251	-0.00997011	none
Cd300a	-0.0456048	-0.0543045	none
Siglecf	-0.0845192	-0.00453753	none
Cd4	0.00810785	-0.0212217	none
Cd44	-0.0488455	-0.0777154	none
Cd5l	0.0264171	-0.0119268	none
Cd63	-0.245539	-0.30652	none
Cd84	-0.0535065	-0.00352671	none
Cd86	-0.0459423	-0.0294231	none
Cfp	-0.0261056	-0.020179	none
Cmklr1	-0.0268016	-0.0198075	none
Creg1	-0.00404938	0.315893	none
Csf1r	-0.0476242	-0.0571242	none
Cst3	-0.133405	-0.300533	none
Ctsb	0.0399201	0.142796	none
Ctsc	-0.107895	-0.0927286	none
Ctss	-0.0306356	-0.043168	none
Cybb	-0.0803272	0.024486	none
Cyth4	-0.045507	-0.0650684	none
Dram2	-0.0763889	-0.0809559	none
Ebi3	0.0359765	-0.044238	none
Epb41l2	-0.0874267	-0.108421	none
Epb41l3	-0.0119931	-0.0565788	none
Evl	-0.0776345	-0.0979476	none
Fabp3	-0.00900696	-0.0469511	none
Fabp5	-0.244433	-0.33471	none
Fam49a	-0.0155289	-0.0399729	none
Fcgr4	0.0305923	-0.0320999	none
Fcgrt	-0.078811	-0.100289	none
Fgd2	-0.0346642	-0.0700849	none
Fgl2	-0.0123345	-0.031685	none
Folr2	-0.014005	-0.0328396	none
Fpr1	0.0307607	-0.0120599	none
Fuca1	0.00173115	-0.104631	none
Gfra2	-0.00213854	-0.0308789	none
Gimap1	-0.0280932	-0.106629	none
Glipr1	-0.0588972	-0.0749803	none
Glul	0.121276	0.00139936	none
Gpbar1	-0.0304233	-0.04328	none
Gpnmb	0.0035695	-0.0214873	none
Gpr137b	0.054573	-0.026391	none
Gpr34	-0.0324966	-0.0269169	none
Gpr65	-0.00384051	-0.014435	none
Grn	-0.0826075	-0.0953343	none
Havcr2	-0.0025525	0.183701	none
Hck	-0.0155561	-0.0440878	none
Hcls1	-0.107775	-0.0684171	none
H2-DMa	-0.0497749	-0.0262085	none
H2-Ab1	-0.0257774	-0.0261047	none
Hmox1	-0.0118246	-0.0934021	none
Hpgds	-0.0406032	-0.0547606	none
Ifi44l	0.0208122	0.00509286	none
Ifit3	-0.018854	0.0167902	none
Ift74	0.0419395	-0.139266	none
Igsf6	-0.030059	-0.0423581	none
Il10ra	-0.0236066	0.0154908	none
Il18	0.0319749	-0.0277772	none
Iqgap1	-0.0740136	-0.13554	none
Irf8	-0.0361746	-0.0636555	none
Isg15	-0.103929	0.243044	none
Itln1	0.0166545	-0.0152468	none
Itm2b	-0.0537129	-0.223154	none
Kcnab1	0.0172402	-0.0535114	none
Kctd12	-0.0564255	-0.0493476	none
Lcp1	-0.106305	-0.0846067	none
Lcp2	-0.0429172	-0.028217	none
Lgmn	-0.0131569	0.0348589	none
Lilra6	-0.00244409	-0.0103549	none
Lipa	-0.0165666	-0.112136	none
Lrrc25	0.00820774	-0.0310683	none
Ly86	-0.0609024	-0.0604339	none
Ly96	-0.00559956	-0.0454854	none
Mafb	0.00492092	-0.038612	none
2020-03-01	-0.0112632	-0.02859	none
Marco	0.0324951	0.00428243	none
Mcoln1	0.00984923	-0.0499733	none
Ms4a7	0.00300201	-0.0401804	none
Msr1	-0.0241266	-0.00860241	none
Mx1	0.015123	0.0256193	none
Myo1f	-0.0719919	-0.0474671	none
Nabp1	-0.0518749	-0.0261534	none
Nckap1l	-0.0390819	-0.0518153	none
Ninj1	-0.0958664	-0.13585	none
Npc2	-0.160182	-0.312322	none
Nr1h3	-0.0712741	-0.0402393	none
Oaz1	0.205054	0.0534725	none
Ostf1	-0.0657736	-0.106858	none
P2ry13	-0.0553418	-0.0190046	none
Pdk4	-0.0128773	4.6485e-05	none
Pla2g15	-0.0287295	-0.0550984	none
Pla2g7	-0.0154197	-0.0155524	none
Pld3	-0.115514	0.030026	none
Ppt1	-0.0501604	-0.0995051	none
Prkcb	-0.0432202	-0.0238364	none
Psap	-0.113741	-0.153785	none
Psmb9	-0.0411016	-0.0515111	none
Ptprc	-0.0939422	-0.0618364	none
Ptprj	-0.0169718	0.00432502	none
Rab20	0.0316272	-0.0416964	none
Rbp7	0.0031401	-0.0195924	none
Rgs1	0.00690735	-0.00553114	none
Rnaset2b	-0.0387113	-0.0714652	none
S100a11	-0.162083	-0.260114	none
Samhd1	-0.0661966	-0.0557575	none
Samsn1	-0.05517	-0.0742171	none
Sat1	-0.0683396	-0.0796785	none
Scimp	-0.00830604	-0.0208831	none
Scn1b	0.0488675	-0.00883301	none
Sdc3	-0.0110236	-0.0396544	none
Siglec1	0.0102136	0.0229515	none
Siglece	-0.0135996	-0.0309454	none
Slc15a3	-0.018194	-0.023616	none
Slc37a2	-0.0253778	-0.0367893	none
Slc40a1	0.0730108	-0.0262149	none
Slc7a7	-0.0112794	-0.0405539	none
Slco2b1	-0.0439016	-0.0240643	none
Smpdl3a	-0.034547	0.0199757	none
Spic	0.0226451	-0.0278514	none
Sucnr1	0.00329522	-0.00795641	none
Tgfbi	-0.0454435	-0.0943362	none
Timd4	-0.0368057	-0.0385612	none
Tmigd3	-0.00407846	-0.0161656	none
Tnfrsf1b	0.0216942	-0.0369597	none
Tpp1	0.000953681	-0.0458693	none
Tyrobp	-0.08183	-0.102879	none
Vcam1	-0.00568749	-0.0609815	none
Vsig4	-0.0136644	0.0101912	none
Wwp1	-0.060507	-0.0508793	none
Xaf1	0.0134698	-0.0181805	none
Aldoa	-0.253328	-0.402983	none
Alox12	-0.0586449	0.0252721	none
Arpc2	-0.231508	-0.338315	none
Arpc4	-0.151702	-0.244146	none
Atp2a3	-0.0792593	0.021194	none
Bank1	-0.0802271	-0.0258849	none
Bid	-0.16835	-0.0876434	none
Bin2	-0.0711583	-0.0603897	none
G6b	-0.059662	-0.000739681	none
Cap1	-0.209465	-0.0898341	none
Cd69	-0.0507866	-0.0329146	none
Cdip1	-0.0892024	-0.0821404	none
Cfl1	-0.384188	-0.420575	none
Clic1	-0.265216	-0.300351	none
Cmtm5	-0.0620249	-0.0169671	none
Csk	-0.132554	-0.12076	none
Ctsw	-0.0937717	-0.0259585	none
Cxcr4	-0.0911243	-0.00283395	none
Dapp1	-0.0862903	-0.0242803	none
Dnm3	-0.0391864	-0.0501715	none
Elf1	-0.0792299	-0.0802574	none
F13a1	-0.0459463	-0.0219764	none
Fam212a	-0.0748888	-0.110203	none
Fermt3	-0.0754028	-0.0521646	none
Fli1	-0.0206299	-0.0690419	none
Gm3839	-0.488869	-0.0861408	none
Gata2	-0.0877375	-0.033549	none
Gp1ba	-0.0654091	0.0480566	none
Gp6	-0.0488638	-0.00316344	none
Gp9	-0.0652683	-0.0183777	none
Hacd4	-0.0796501	-0.0844764	none
Hpse	-0.0460292	-0.0319336	none
Itga2b	-0.0763533	-0.0252345	none
Lat	-0.0510472	-0.0359976	none
Lcn2	-0.0138248	0.0300198	none
Limd2	-0.150431	-0.230921	none
Med12l	-0.0275401	-0.025823	none
Mef2c	-0.130306	-0.161936	none
Mfng	-0.0653393	-0.104105	none
Mgll	-0.0338392	0.0569559	none
Mmrn1	-0.0782842	-0.0521243	none
Naa38	-0.280331	-0.195529	none
Ncf4	-0.0463571	0.129164	none
Nrgn	-0.0850341	-0.039854	none
P2rx1	-0.0622948	-0.0460408	none
Pdlim1	-0.148606	-0.0922156	none
Pecam1	-0.0705153	-0.0634897	none
Pkm	-0.211552	-0.385133	none
Plek	-0.108878	-0.0338348	none
Ppbp	-0.039945	-0.0155663	none
Ppp1r18	-0.07635	-0.125711	none
Pstpip2	-0.0508616	-0.00638112	none
Ptpn6	-0.0873675	-0.0820968	none
Rab27b	-0.0675764	-0.0380989	none
Rasgrp2	-0.102758	-0.1593	none
Rgs18	-0.0476424	-0.0442378	none
Rgs19	-0.121154	-0.186688	none
Rilpl2	-0.110394	-0.13264	none
Selp	-0.0608768	-0.0164793	none
Serpinb1a	-0.162636	-0.059423	none
Sla	-0.113394	-0.00534655	none
Slc37a1	-0.068346	-0.0264266	none
Spx	-0.0325141	-0.0202753	none
Tagln2	-0.184978	-0.292048	none
Tbxas1	-0.0386062	0.00400382	none
Tmem40	-0.0465785	0.0713184	none
Treml1	-0.0506888	-0.000606795	none
Unc13d	-0.0901378	0.0042198	none
Was	-0.125001	-0.0678926	none
Ly6g6f	-0.0513811	-0.0191355	none
0610040J01Rik	-0.0223187	-0.0455085	none
Aass	-0.052599	-0.0410754	none
Abca8b	0.0336947	-0.0279493	none
Abcc2	-0.0560781	-0.0395576	none
Abhd14b	-0.0981568	-0.0874967	none
Acaa2	-0.200253	-0.153894	none
Acadm	-0.0830237	-0.100341	none
Afm	-0.0620705	-0.0743447	none
Agmat	-0.0816333	-0.0656897	none
Agpat2	-0.122011	-0.106769	none
Agt	-0.225794	0.0265201	none
Alb	-0.132551	0.105232	none
Aldh1b1	-0.0822762	-0.0678709	none
Aldh8a1	-0.0793466	-0.0181304	none
Aldob	-0.186692	-0.00552614	none
Angptl3	-0.163698	-0.0148594	none
Anpep	-0.144035	-0.0711739	none
Apoc4	-0.121003	-0.0184424	none
Apof	-0.0264605	-0.0168577	none
Apoh	-0.208346	-0.00859007	none
Aqp11	-0.0477665	-0.0316419	none
Asgr2	-0.22144	-0.0425075	none
Bco1	0.0310173	-0.0547761	none
Bdh1	-0.0703586	-0.0712637	none
Bhmt2	-0.0999288	-0.0370327	none
C130074G19Rik	-0.0782015	-0.0525935	none
C1rl	-0.0616237	-0.0317795	none
C3	-0.132671	-0.0055954	none
C8g	-0.0173827	-0.0397343	none
Cald1	-0.193027	-0.243979	none
Car3	0.0216114	-0.0343056	none
Cdo1	-0.10091	-0.111638	none
Chchd10	-0.0812101	-0.0471389	none
Cldn1	-0.147575	-0.00791128	none
Col18a1	-0.122968	-0.108488	none
Cpb2	-0.147877	-0.0358506	none
Cth	-0.0266472	-0.0426502	none
Cyp2d26	-0.0270163	0.0821905	none
Cyp51	-0.0684264	-0.119295	none
Ddt	-0.0186835	-0.181596	none
Dnajc12	-0.0823472	-0.068991	none
Dnajc22	-0.0847459	-0.0522387	none
Elovl6	-0.074728	-0.0924213	none
F10	-0.147309	-0.0552011	none
F2	-0.214469	-0.0217192	none
Fabp2	-0.0215374	-0.0498799	none
Fads6	-0.0220006	-0.054123	none
Fam46a	-0.114897	-0.0677197	none
Fga	-0.192536	0.00048098	none
Fgb	-0.263048	-0.0474628	none
Fgg	-0.225381	-0.00427579	none
Fxyd1	-0.124319	-0.0670455	none
Galm	-0.0939416	-0.0544026	none
Gjb1	-0.164087	-0.0640362	none
Gnmt	0.00230201	-0.0292551	none
Gpd1	-0.0630354	0.00539046	none
Grb10	-0.0443683	-0.215705	none
Grhpr	-0.155698	-0.167203	none
Gstt2	-0.0399303	-0.0833015	none
Gstz1	-0.132173	-0.114239	none
Gys2	-0.0356125	-0.0263632	none
Hadh	-0.150985	-0.188607	none
Hc	-0.115341	-0.0495821	none
Hmgcs2	-0.138918	-0.00694167	none
Hpn	-0.170674	-0.0906197	none
Hpx	-0.166819	-0.0494048	none
Hsd17b2	-0.150259	-0.0422771	none
Hsp90b1	-0.215923	-0.3373	none
Il1r1	0.0557598	-0.0639436	none
Itih4	-0.0395374	0.011559	none
Itih5	-0.0210614	-0.0707341	none
Kitl	-0.0519672	-0.090332	none
Klf15	-0.0533213	-0.0163343	none
Ldlr	-0.0523666	-0.0473049	none
Leap2	-0.126138	-0.0355626	none
Lgals2	-0.143002	-0.0446914	none
Lipc	-0.212173	-0.0321693	none
Lsr	-0.111898	-0.105689	none
2020-03-01	-0.10146	-0.00309991	none
Mmp19	0.0129378	-0.0275266	none
Mogat2	-0.0285311	-0.0904304	none
Morc4	-0.00674922	-0.0271375	none
Mpc2	-0.14727	-0.0487271	none
Mpzl2	-0.079592	-0.0262711	none
mt-Co2	-0.456801	-0.371039	none
Ndufa6	-0.229947	-0.249178	none
Npb	-0.0215374	-0.0452174	none
Nsdhl	-0.09742	-0.0813162	none
Otc	-0.0938154	-0.0515958	none
P4hb	-0.252819	-0.293289	none
Pah	-0.153965	-0.0234222	none
Pcolce2	-0.085875	-0.0817899	none
Pdia5	-0.0939053	-0.126649	none
Pdzk1	-0.128923	-0.0151919	none
Phlda2	-0.0284955	-0.0887536	none
Pid1	-0.0511234	-0.0542868	none
Pipox	-0.0852184	-0.0378266	none
Plg	-0.0650995	-0.0362438	none
Plpp2	-0.0159931	-0.145225	none
Proz	-0.0553018	-0.0369796	none
Psph	-0.0639931	-0.155107	none
Pxmp2	-0.0488052	-0.0841232	none
Rogdi	-0.00623263	-0.123662	none
Rtp3	-0.00349975	-0.0106603	none
Saa4	-0.0619386	-0.0334631	none
Scp2	-0.185805	-0.196815	none
Sec14l2	-0.0366174	-0.0213142	none
Sema4g	-0.105789	-0.063381	none
Serpinf1	-0.20627	-0.149938	none
Serpinf2	-0.218906	-0.0893124	none
Sfxn2	-0.045277	-0.0721326	none
Shbg	-0.0548347	-0.0635736	none
Shmt1	-0.031837	-0.135094	none
Slc13a3	0.0124569	-0.00181404	none
Slc27a2	-0.0951181	-0.0277176	none
Slc6a13	-0.0167753	-0.0111771	none
Smlr1	-0.185701	-0.0320256	none
Soat2	-0.0781856	-0.0718763	none
Sord	-0.135471	-0.021529	none
Spink1	-0.237164	-0.0486887	none
Tff3	-0.108654	0.032194	none
Thpo	-0.0658709	-0.0361884	none
Tmem205	-0.171118	-0.124702	none
Tmprss6	-0.0539768	-0.0387038	none
Tnnc1	-0.0735666	-0.0552297	none
Ttc38	-0.08985	-0.0552961	none
Upb1	0.00313286	-0.0429975	none
2900026A02Rik	-0.061163	-0.0393361	none
Adam32	-0.0304706	-0.0492457	none
Adamts9	-0.017732	-0.0740795	none
Arhgef16	-0.0505853	-0.0420207	none
Chmp4c	-0.016516	-0.0223651	none
Cldn3	-0.0253796	-0.0471604	none
Cldn4	-0.00483057	-0.0532798	none
Cldn7	-0.022454	-0.0692542	none
Clic6	-0.00972109	-0.0434338	none
Crb3	-0.073275	-0.056301	none
Ctxn1	-0.0383611	-0.13917	none
Cyb561	-0.0444291	-0.0380871	none
Dsg2	-0.101273	-0.0620225	none
Enah	-0.122539	-0.106461	none
Epcam	-0.0761147	-0.0456602	none
Fblim1	-0.0057859	-0.0808137	none
Fermt1	-0.0221674	-0.0471663	none
Flywch2	-0.0941719	-0.139616	none
Foxa2	-0.0630457	-0.0647659	none
Fxyd2	-0.17956	-0.0420701	none
Greb1	-0.0813886	-0.0570545	none
Hes1	-0.112229	-0.129623	none
Igfbp2	-0.126555	-0.048668	none
Kdf1	-0.0427332	-0.0257412	none
Lurap1l	-0.0900297	-0.0461356	none
Mapk13	-0.049811	-0.0701646	none
Marveld3	-0.0502877	-0.00476542	none
Mllt4	-0.0620925	-0.0839482	none
Nav2	-0.100524	-0.0630452	none
Ncald	-0.0276554	-0.0151679	none
Nrep	-0.222908	-0.106119	none
Pamr1	0.00586865	-0.0461649	none
Pla2g1b	-0.0570639	-0.0327877	none
Ppp1r1a	-0.0391238	-0.033271	none
Prss23	-0.0282146	-0.0720069	none
Prss8	-0.0344413	-0.0489355	none
Ptprf	-0.109428	-0.160907	none
Pyy	-0.0260583	-0.0401155	none
Scube3	-0.0306795	-0.0327852	none
Shank2	-0.0723565	-0.0256701	none
Smim22	-0.00554536	-0.0714163	none
Sox13	-0.0507751	-0.0697036	none
Sox4	-0.252381	-0.122068	none
Spint1	-0.0547659	-0.0387784	none
Spint2	-0.145411	-0.12171	none
Spon1	-0.0251174	-0.0313589	none
St8sia3	-0.00712968	-0.0552862	none
Steap2	-0.0922744	-0.0628732	none
Tmc4	-0.0383883	-0.0207822	none
Tmem27	-0.0282383	-0.0149958	none
Vnn1	-0.0215374	-0.00831985	none
Wfdc2	-0.0437297	-0.0815117	none
Abcc9	0.0303652	-0.0551115	none
Adamts2	0.0116746	-0.0656452	none
Ahnak	-0.0983263	-0.102964	none
Arap2	-0.0213587	-0.0533705	none
Bmp5	-0.0296823	-0.0376636	none
Ccnd2	-0.0938942	-0.247537	none
Cnn2	-0.140326	-0.200049	none
Col6a1	-0.0335896	-0.0986033	none
Col6a2	-0.0523379	-0.113199	none
Cygb	-0.00568741	-0.0437981	none
Ednra	-0.032278	-0.0457976	none
Efna5	-0.0574861	-0.0952404	none
Fzd1	-0.0338966	-0.105659	none
Gdf2	0.0230722	-0.0974818	none
Gucy1b3	-0.0635728	-0.0779962	none
Igfbp3	0.0244953	-0.114796	none
Kcnj8	0.0360171	-0.0638781	none
Lbh	0.0231391	-0.136634	none
Lhfp	-0.00405073	-0.0693476	none
Lpar4	-0.0474621	-0.119605	none
Map1lc3a	-0.0357387	-0.119207	none
Pam	-0.0401052	-0.0743371	none
Pde1a	-0.0081982	-0.0900082	none
Pdlim2	-0.0800557	-0.0977788	none
Phactr2	-0.0252679	-0.13184	none
Raph1	-0.0202748	-0.145147	none
Rarres2	-0.212512	-0.0816598	none
Rbp1	-0.159616	-0.267012	none
Rem1	-0.0215374	-0.0552191	none
Rps6ka6	-0.0705161	-0.0944544	none
Rps7	-0.516642	-0.549525	none
Selm	-0.0485083	-0.191183	none
Snai2	-0.00151073	-0.0755421	none
Sod3	-0.0177615	-0.0264383	none
Tgfb1i1	-0.0175042	-0.0957819	none
Tnfrsf11b	0.0201561	-0.0564479	none
Tns3	-0.0834493	-0.106222	none
Wnt2	-0.03063	-0.0329645	none
Zeb2	-0.0381782	-0.144637	none
Auts2	-0.0718673	-0.156232	none
Bambi	-0.0703415	-0.158307	none
Cacnb3	-0.0209325	-0.104205	none
Clip3	-0.0468731	-0.113639	none
Copz2	-0.0295275	-0.170141	none
Crabp1	-0.0486285	-0.0907966	none
Dcakd	-0.0686658	-0.233688	none
Efemp2	-0.0534636	-0.139289	none
Epha4	-0.0368368	-0.106761	none
Fbn2	0.00138049	-0.130283	none
Fgfr1	-0.0189377	-0.101028	none
Gli3	-0.0572351	-0.0605532	none
Gpc6	-0.0546848	-0.133548	none
Gpx7	-0.152535	-0.147201	none
Hlx	-0.073676	-0.120463	none
Hnrnpa1	-0.381927	-0.446619	none
Marcksl1	-0.130942	-0.315524	none
Mfap4	-0.00785273	-0.107275	none
Mmp2	-0.0578116	-0.113928	none
Nfatc4	-0.048627	-0.0856155	none
Ngfrap1	-0.314891	-0.401063	none
Nr2f1	-0.0408193	-0.106063	none
Pafah1b3	-0.216135	-0.231793	none
Pdlim7	-0.0653259	-0.161268	none
Plat	-0.0129556	-0.0639726	none
Prmt1	-0.20145	-0.350955	none
Prnp	0.0268988	-0.122945	none
2020-09-07	-0.0757679	-0.197215	none
Shisa3	-0.0264715	-0.099437	none
Sulf2	-0.0785374	-0.112089	none
Tmem119	0.0112109	-0.0995412	none
Aif1l	-0.0578454	-0.0894616	none
Amer1	-0.0375554	-0.168189	none
Aplp1	-0.0494464	-0.06982	none
Aprt	-0.324838	-0.371913	none
Arhgap22	-0.0572885	-0.0757287	none
B3gnt9	-0.01151	-0.0593461	none
Barx1	0.00241235	-0.0437192	none
Bcam	-0.102201	-0.0851488	none
Bcar3	0.000849598	-0.0451767	none
Cdh11	-0.0594943	-0.0873356	none
Dctn6	-0.0563947	-0.148288	none
Ddr1	-0.0787578	-0.0748597	none
Fam162a	-0.231337	-0.341039	none
Fbln1	-0.106529	-0.138294	none
Fbln2	-0.0124318	-0.12829	none
Fgf5	-0.00389098	-0.0451514	none
Fkbp3	-0.231203	-0.388507	none
Flnc	-0.0572419	-0.121072	none
Fmod	-0.0277337	-0.0389169	none
Gata4	-0.0684532	-0.13348	none
Ift43	-0.0712254	-0.169423	none
Igfbp5	-0.0977167	-0.114241	none
Jsrp1	-0.0122345	-0.068874	none
Krt7	-0.0262669	-0.0919951	none
Ktn1	-0.159753	-0.199352	none
Lrrn4	-0.00974023	-0.0518018	none
Megf6	-0.0366388	-0.0507672	none
Nasp	-0.207221	-0.266837	none
Ntf5	-0.0296519	-0.0687446	none
Nxph3	0.0374543	-0.0318181	none
P3h4	-0.0646122	-0.100216	none
P4ha2	-0.0350635	-0.0946167	none
Pcbp4	-0.0554948	-0.203193	none
Plce1	-0.0341749	-0.0364601	none
Plp2	-0.15127	-0.21497	none
Plxna4	-0.0114955	-0.0549011	none
Pnoc	-0.0342337	-0.0703823	none
Ppfibp2	0.0357812	-0.0986095	none
Rab34	-0.159492	-0.176094	none
Rhou	-0.0724423	-0.105932	none
Rnf182	-0.00514217	-0.0471593	none
Rpp25	-0.0451224	-0.0736732	none
Rspo1	-0.0206056	-0.0466453	none
Smtnl2	-0.0231126	-0.0801558	none
Sv2a	-0.0405958	-0.0584267	none
Syne2	-0.0873371	-0.134255	none
Tbx18	-0.00265853	-0.0436193	none
Tgfb2	-0.0553069	-0.110525	none
Tmem108	-0.0282049	-0.128391	none
Tmem132a	-0.035723	-0.125668	none
Tmem151a	-0.0138826	-0.0712016	none
Tmem98	-0.12228	-0.118719	none
Tsc22d1	-0.0455181	-0.210232	none
Ttc3	-0.148705	-0.264462	none
Upk1b	-0.0271747	-0.0520499	none
Wisp1	0.0122698	-0.0844795	none
Wls	-0.0505385	-0.128337	none
Wwc2	-0.0891071	-0.0883301	none
Zfp579	-0.0172565	-0.0776668	none
4931406P16Rik	-0.0375579	0.0147611	none
Abhd6	-0.00463911	-0.0919481	none
Amotl1	-0.0540761	-0.128394	none
Anxa5	-0.135902	-0.204161	none
Aqp1	0.0364885	0.0867968	none
Arap3	0.000743409	-0.0768403	none
Arhgap29	-0.0527125	-0.10601	none
Arhgap31	-0.0354841	-0.0920791	none
Armcx4	-0.0298371	-0.0872352	none
Bace2	0.0118398	-0.0598526	none
Bik	-0.0341385	-0.0626796	none
Bmp2	-0.0458484	-0.0654473	none
Btnl9	0.110604	-0.0506127	none
Calm1	-0.192852	-0.44391	none
Cd81	-0.070465	-0.29787	none
Cda	-0.0447577	-0.0661407	none
Cdc42bpb	-0.0490512	-0.0905064	none
Cdc42ep2	-0.0192535	-0.0773016	none
Chst7	-0.0284973	-0.0363166	none
Clec1b	0.00413907	-0.0366946	none
Clec4g	0.00999848	-0.0113468	none
Cmtm3	-0.0823524	-0.173248	none
Cracr2b	-0.051445	-0.0586572	none
Cxcl16	0.01944	-0.0308851	none
Dchs1	-0.0227296	-0.0883532	none
Degs1	-0.0383116	-0.130134	none
Dlc1	-0.0703117	-0.12721	none
Dll4	0.0672253	-0.0395398	none
Dok4	-0.0791916	-0.0388759	none
Dpp4	-0.0624033	-0.0477215	none
Dpysl3	-0.0556573	-0.0757928	none
Efna1	-0.0714861	-0.0520692	none
Epas1	-0.0166972	-0.0673174	none
Ephb4	-0.0812731	-0.0881488	none
Erg	-0.0149057	-0.0607376	none
Ets2	-0.061083	-0.0989465	none
Exoc3l4	-0.0733304	-0.0734799	none
Fabp4	0.0270943	-0.0489786	none
Fam124a	-0.0215374	-0.0392265	none
Fam174b	-0.0296182	0.0214742	none
Fam43a	-0.0239685	-0.0783685	none
Fgd5	0.0268528	-0.0652431	none
Fkbp1a	-0.225206	-0.379744	none
Flnb	-0.0942411	-0.0947061	none
Fscn1	-0.0574893	-0.221193	none
Fyn	-0.106842	-0.110384	none
Galnt18	0.0375742	-0.0372874	none
Gap43	-0.0455606	-0.0905812	none
Gimap4	0.000436436	-0.0648319	none
Gimap5	-0.000972708	-0.0760105	none
Grap	-0.0144936	-0.0742626	none
Gstk1	-0.169862	-0.068112	none
Hecw2	0.0380023	-0.0533368	none
Hivep3	-0.0459399	-0.0358331	none
Ica1	-0.0661696	-0.0736799	none
Icam1	-0.015152	-0.0396515	none
Icam2	-0.0412097	-0.108305	none
Ipo11	-0.0158049	-0.110511	none
Itpkb	-0.0133604	-0.100652	none
Jak1	-0.133064	-0.131225	none
Kcne3	-0.0123877	-0.0636497	none
Klf7	-0.0243934	-0.0952419	none
Klhl6	-0.0415378	-0.0817854	none
Lrrc32	-0.00544154	-0.0610524	none
Lrrc8c	-0.0293958	-0.0277268	none
Lyve1	0.0323959	-0.0563304	none
Mapk12	-0.0285268	-0.0471166	none
Mcam	-0.0404882	-0.0599425	none
Mecom	0.00841961	-0.0306504	none
Msn	-0.133756	-0.140701	none
N4bp3	0.0659647	-0.0777148	none
Nav1	-0.0507105	-0.108011	none
Notch1	-0.0532174	-0.120414	none
Pde4b	-0.0225138	-0.0586489	none
Pea15a	-0.0627045	-0.129079	none
Peak1	-0.0662482	-0.0757083	none
Plpp1	-0.0459241	0.0069855	none
Plxnc1	-0.0694468	-0.0656555	none
Plxnd1	-0.0497464	-0.0749885	none
Ppfibp1	-0.0680278	-0.0850671	none
Ppic	-0.110847	-0.212557	none
Ppp1r16b	-0.0326949	-0.0165986	none
Prr5l	0.00917753	-0.0458882	none
Prrg3	0.029786	-0.0651634	none
Ptrf	-0.00687463	-0.0588887	none
Ralb	-0.0795989	-0.177045	none
Rasip1	-0.0672493	-0.0544202	none
Rhoj	0.00957789	-0.0824642	none
S100a13	-0.229394	-0.075821	none
Scarf1	0.0221002	-0.0378199	none
Sdpr	-0.0391979	-0.123337	none
Sema6a	-0.0452645	-0.0739714	none
Sh3bp5	0.0104793	-0.0618308	none
Sipa1	-0.0417882	-0.112797	none
Slc16a2	-0.0684243	-0.0634335	none
Slc31a2	-0.0301194	-0.0722538	none
Slco2a1	-0.0359149	0.0298516	none
Smagp	-0.0525575	-0.0618228	none
Smtn	0.0274325	-0.0365076	none
Sorbs3	-0.0344398	-0.07906	none
Srgap1	-0.0117728	-0.0762262	none
Stc1	-0.0404108	-0.062861	none
Tacc1	-0.0707571	-0.061666	none
Tax1bp3	-0.135541	-0.202322	none
Tcf4	-0.0754397	-0.132376	none
Tfpi	-0.0959589	-0.144412	none
Thsd1	-0.0292502	-0.0428272	none
Tinagl1	-0.0514024	-0.0336727	none
Tjp1	-0.081186	-0.0939461	none
Tmem2	-0.0041161	-0.0918782	none
Tmem204	0.04316	-0.068102	none
Tnfaip1	-0.0754019	-0.157096	none
Tnfaip8l1	-0.0765122	-0.0821439	none
Tnfrsf1a	-0.0434798	-0.107158	none
Tpm4	-0.166299	-0.218381	none
Tpst2	-0.0756686	-0.140441	none
Tspan18	-0.0934374	-0.0909914	none
Tspan2	-0.0222227	-0.0509233	none
Upp1	-0.0350544	-0.054511	none
Ushbp1	-0.0402776	-0.0503629	none
Wwtr1	0.00594078	-0.054001	none
Zeb1	-0.042225	-0.110492	none
Zfp503	-0.0495139	-0.0767812	none
Adgrg1	-0.0329929	-0.0934727	none
Arhgap15	-0.0527082	-0.0444121	none
Bex6	-0.168385	-0.0430219	none
Cd27	-0.0127374	-0.0686272	none
Cdk6	-0.142351	-0.118246	none
Celf2	-0.131756	-0.1243	none
Cmtm7	-0.0577179	-0.193273	none
Def6	-0.0154943	-0.0740479	none
Dnmt3b	-0.0705235	-0.118568	none
Elmo1	-0.0863271	-0.0594634	none
Emb	-0.0712657	-0.140509	none
Fmnl1	-0.0541278	-0.0409712	none
Gpr171	-0.0175956	-0.0550947	none
H2afy	-0.21757	-0.254655	none
Hoxa7	-0.0429922	-0.0712296	none
Hoxa9	-0.0313372	-0.0598733	none
Ikzf2	-0.0144667	-0.068524	none
Il12a	-0.0215374	-0.0443297	none
Il21r	-0.0255491	-0.0603104	none
Klk8	-0.0276226	-0.174087	none
Myb	-0.0512573	-0.0489797	none
Nrros	-0.0767081	-0.102136	none
Pkib	-0.05611	-0.0345414	none
Plcg2	-0.0182716	-0.0666968	none
Pou2f2	-0.0874227	-0.0735325	none
Ptpre	-0.0720431	-0.0549564	none
Ramp1	-0.0167178	-0.0947247	none
Rpl10a	-0.521152	-0.530391	none
Rpl13	-0.375085	-0.54375	none
Rpl3	-0.481337	-0.517997	none
Rps3	-0.46754	-0.521053	none
Rps4x	-0.510445	-0.465322	none
Rps8	-0.556903	-0.59952	none
Runx1	-0.0731678	-0.0769338	none
Sash3	-0.0723234	-0.0380303	none
Satb1	-0.0829712	-0.0855109	none
Selplg	-0.0584687	-0.0650733	none
Tbc1d10c	-0.0762775	-0.0407939	none
Anp32b	-0.141856	-0.157614	none
Atp1b2	0.0108573	-0.025333	none
Bcl11a	-0.107462	-0.0608579	none
Cox6b2	-0.0110987	0.128515	none
Cyth3	-0.00235999	0.0181588	none
Dut	-0.203528	-0.271163	none
E2f4	0.0812397	0.0787913	none
Eif5a	-0.188536	-0.337237	none
Emc9	-0.100555	-0.0404308	none
Glrx5	0.0243486	0.0645732	none
Hdgf	-0.0526068	-0.20238	none
Hk1	0.101154	0.00877655	none
Hmgb3	-0.167474	-0.190691	none
Ifrd2	0.000778791	0.0871778	none
Ikzf1	-0.0398405	-0.0369995	none
Kcnn4	0.0678104	0.087346	none
Lyar	-0.105932	-0.279702	none
Mns1	-0.0422434	-0.00219426	none
Mospd3	-0.0557372	-0.0820187	none
Mrap	0.00254341	0.0325969	none
Mrpl18	-0.171049	-0.279075	none
Ncl	-0.283026	-0.414232	none
Nhp2	-0.29251	-0.306919	none
Nolc1	-0.105805	-0.207882	none
Npm3	-0.204418	-0.300694	none
Nudt19	-0.0172154	-0.130426	none
Pabpc4	-0.0916438	-0.0429258	none
Polr3h	-0.0849832	-0.14151	none
Prss50	-0.0300285	-0.0295877	none
Rangrf	-0.141035	-0.161731	none
Rpia	0.00424472	-0.0510021	none
Rps2	-0.373456	-0.431775	none
Serbp1	-0.27551	-0.440389	none
Sh2d4a	-0.0927713	-0.0357401	none
Slc29a1	-0.0241826	-0.0910954	none
Slc41a3	-0.0628337	0.08201	none
Smim5	0.360876	0.0291585	none
Sphk1	-0.0355252	0.0603073	none
St3gal6	-0.0824979	-0.0433004	none
Steap3	0.083945	0.0579338	none
Svbp	-0.0443396	-0.170602	none
Tango2	0.143845	-0.00566166	none
Tnfaip2	0.00676316	0.127727	none
Tomm20	-0.18568	-0.408873	none
Tspan32	0.072453	0.0399448	none
Ubxn2a	-0.0757994	-0.0294594	none
Ugcg	-0.0491847	-0.0684748	none
Wdr55	-0.0742805	-0.0842158	none
Wrn	0.00603657	-0.0448134	none
Ybx3	0.173938	-0.0865292	none
Cdc25b	-0.0658706	0.343205	none
Dmtn	0.274783	0.357728	none
Fn3k	-0.0220396	0.262519	none
Gm867	-0.0352647	0.333408	none
Gmpr	0.0990666	0.163619	none
Mt1	-0.272875	0.185471	none
Rhag	0.218679	0.329211	none
Rrm2	-0.0690868	-0.0265554	none
Sptb	0.0944266	0.267817	none
Fam46c	0.363001	0.715593	none
Mkrn1	0.242124	0.74963	mouse
Slfn14	0.202177	0.591958	none
Tcp11l2	0.180927	0.658426	none
Nudt4	0.0923997	0.0767325	none
Plek2	0.118463	0.208341	none
Rfesd	0.308721	0.0664991	none
Slc39a8	-0.0127632	-0.00741994	none
Tmod1	0.0625964	0.263921	none
Trib3	0.0178522	-0.0390178	none
1810011H11Rik	0.00930689	-0.0330649	none
6330416G13Rik	-0.00803166	-0.0296795	none
AB124611	-0.0476891	-0.0456663	none
Abcc3	-0.0354907	-0.0200118	none
Abcg1	-0.0243018	-0.0535499	none
Abhd12	-0.0680542	-0.0637948	none
Acp2	-0.0634623	-0.0640861	none
Actb	-0.316476	-0.301014	none
Adgre1	0.0299764	-0.0206255	none
Aif1	-0.14717	-0.0634221	none
Akr1a1	-0.201595	-0.387588	none
Ano6	-0.0790549	-0.0809917	none
Atp6v0b	-0.163762	-0.071033	none
Atp6v1g1	-0.161894	-0.26377	none
Blvra	-0.0158302	-0.0876073	none
C5ar1	0.00771132	-0.0323813	none
Camk1d	-0.0781818	-0.0153629	none
Capza2	0.029765	-0.210678	none
Capzb	-0.175341	-0.338577	none
Ccl2	-0.0174846	-0.0248186	none
Ccl3	-0.000395682	-0.0474245	none
Ccl9	-0.0894815	-0.0761101	none
Ccr5	-0.038261	-0.0154818	none
Cd164	-0.132466	-0.150244	none
Cd300e	-0.0215374	-0.0162699	none
Cd53	-0.087821	-0.0761322	none
Cela1	-0.00566543	-0.0248471	none
Ckb	-0.138085	-0.162755	none
Clec4a1	0.0063692	-0.0304409	none
Clec4a3	-0.0215374	-0.0336537	none
Clta	-0.179475	-0.351959	none
Cndp2	-0.0871868	-0.105767	none
Csf2rb2	-0.0111364	-0.0262655	none
Cstb	-0.191223	-0.249207	none
Ctsa	-0.0814542	-0.146334	none
Ctsh	-0.0819577	-0.0662385	none
Ctsz	-0.0733728	-0.196945	none
Cx3cr1	-0.0815075	-0.0559069	none
Dmpk	-0.0391083	-0.0324902	none
Dnase2a	-0.0236549	0.11419	none
Dok2	-0.0303	-0.101304	none
Efhd2	-0.0551255	-0.0819153	none
Ehd4	-0.0806375	-0.0680552	none
Entpd1	-0.0529081	-0.0273732	none
Epsti1	0.00317833	-0.0294704	none
Erp29	-0.287318	-0.33715	none
Fam105a	-0.0297651	-0.0529697	none
Fam129a	-0.0396463	-0.0250629	none
Fam26f	-0.0428712	-0.0160201	none
Fcgr1	-0.0485407	-0.0225173	none
Frmd4b	-0.0980185	-0.0440132	none
Ftl1	-0.060661	0.0390734	none
Fyb	-0.0586555	-0.058575	none
Gabarap	-0.153284	-0.129795	none
Gas6	-0.0194012	-0.039605	none
Gm2a	-0.0349385	-0.0904915	none
Gnai2	-0.129235	-0.260793	none
Gng2	-0.0531986	-0.160966	none
Gns	-0.0774014	-0.0376067	none
Hexa	-0.0884955	-0.124954	none
Hfe	0.023709	-0.0431913	none
Ifngr1	-0.0931801	-0.0902973	none
Igf1	0.0183014	-0.0705716	none
Il18bp	-0.0213207	-0.0187043	none
Il6ra	-0.0530825	-0.0313315	none
Irf5	-0.0674965	-0.0464655	none
Irf7	-0.05911	-0.00387269	none
Itgal	-0.0568402	-0.025957	none
Itgb5	-0.0132092	-0.0680782	none
Lair1	-0.0896291	-0.0161235	none
Lamp1	-0.0949619	-0.10177	none
Lgals3	-0.0490008	-0.0660473	none
Lrp1	-0.0633675	-0.105579	none
Lst1	-0.115877	-0.0861062	none
Lyn	-0.0447018	-0.0604286	none
Mertk	-0.0419981	-0.0256428	none
Mfsd1	-0.0195632	-0.0813446	none
Myo9a	-0.0374333	-0.0557132	none
Ntpcr	-0.138792	-0.127518	none
P2ry6	-0.03705	-0.0521273	none
Parp14	-0.046666	-0.0215105	none
Plbd1	-0.0497075	0.000742738	none
Ptgs1	-0.0703532	-0.0685064	none
Rassf4	-0.0723564	-0.0431759	none
Rgl1	-0.0448513	-0.067698	none
Rnasel	-0.0231276	0.147966	none
Rnf149	-0.0355961	-0.100601	none
Rtp4	0.00201624	-0.00474361	none
Sdcbp	0.0914028	0.0543939	none
Slc11a1	0.00647022	-0.0377887	none
Slc43a2	0.0233021	-0.0423583	none
Slc48a1	-0.001204	0.20536	none
Snx2	-0.034005	-0.112746	none
Tfec	-0.0109027	-0.0491819	none
Themis2	-0.0286307	-0.0344551	none
Tifab	-0.0560625	-0.038896	none
Timp2	-0.0258146	-0.0806395	none
Tmem106a	-0.0415856	-0.0401049	none
Tmem141	-0.209353	-0.0888952	none
Tmem86a	0.03074	-0.0980744	none
Tnfaip8l2	-0.0604983	-0.0825909	none
Tpd52	-0.000858593	-0.0747172	none
Trem2	-0.0726588	-0.0474412	none
Trpm2	-0.0304156	0.0135309	none
Uap1l1	-0.0280999	-0.0698107	none
Unc93b1	-0.0275975	-0.0648028	none
Zeb2os	0.0264952	-0.0523321	none
1700020L24Rik	0.00828145	-0.0350276	none
AA467197	0.0842724	-0.0159981	none
Aldh3b1	3.50559e-05	-0.0202629	none
Atp8b4	-0.063843	0.004617	none
Cebpe	-0.0512106	-0.0263796	none
Chil3	-0.0215374	0.0705609	none
Cldn15	-0.0740968	-0.0226199	none
Clec12a	-0.0447324	-0.038233	none
Clec5a	-0.0364586	-0.0295745	none
Ctsg	-0.0478984	-0.0324381	none
Dok3	-0.0354225	-0.0106134	none
Dstn	-0.211635	-0.0755222	none
Elane	-0.0368573	0.0245395	none
F2rl2	-0.0110511	-0.0033738	none
Fcnb	-0.0348291	-0.0294379	none
Fgr	-0.0406868	-0.000123793	none
Gca	-0.122492	0.05962	none
Hmha1	-0.0837252	-0.0636861	none
Hp	-0.0737416	-0.0111576	none
Itgb2	-0.0782106	-0.054847	none
Lrg1	-0.0757414	0.109691	none
Lrmp	-0.0442155	-0.0464873	none
Ltf	0.0905929	-0.00936917	none
Mapkapk3	-0.0923642	-0.0589162	none
Mcemp1	-0.00629106	-0.00957526	none
Ms4a3	-0.0777412	-0.0212499	none
Napsa	-0.0118019	-0.0327883	none
Ncf1	-0.0438814	-0.0330934	none
Pfn1	-0.311556	-0.474354	none
Prss57	-0.122769	-0.0462788	none
Pstpip1	-0.0804827	-0.0692666	none
S100a8	-0.0397938	0.0824094	none
Sh3bgrl3	-0.253117	-0.335758	none
Sla2	-0.0487108	-0.0506832	none
Sorl1	-0.0862474	-0.0247876	none
Syne1	-0.0372199	-0.0462862	none
Thbs1	0.00378996	0.0108393	none
Tnfrsf13b	-0.0215374	-0.0407883	none
Tspo	-0.0685521	0.100923	none
Tuba4a	0.0176338	0.139055	none
Tuba8	-0.0345769	0.0353187	none

## Sheet: Primitive erythrocyte
Genes-to-eigengenes correlations for human and mouse primitive erythrocyte.
Gene	Correlation_to_human_eigengene	Correlation_to_mouse_eigengene	Species_specific
A1bg	-0.104794	-0.00908235	none
A2m	-0.219377	-0.0638568	none
Aadac	-0.0883196	-0.0789599	none
Abca1	-0.180533	-0.116725	none
Abcd3	-0.114483	-0.0909429	none
Acaa1b	-0.126172	-0.0615339	none
Acadsb	-0.158619	0.013371	none
Acat2	-0.0953719	-0.1274	none
Acmsd	-0.0757644	0.0699089	none
Acox2	-0.0737853	-0.0351426	none
Acsl1	-0.0900604	-0.114641	none
Acsl4	-0.162157	-0.0208356	none
Acss2	-0.0302639	0.024542	none
Adh1	-0.112041	-0.0636893	none
Adh4	-0.0419234	-0.012055	none
Afmid	-0.106948	-0.00620975	none
Afp	-0.0669481	-0.121409	none
Agxt	-0.131694	-0.0510747	none
Ahsg	-0.184778	-0.125605	none
Aig1	-0.174971	0.00496587	none
Aldh1l1	-0.0800919	-0.0543386	none
Aldh4a1	-0.108095	-0.0665373	none
Aldh6a1	-0.111235	-0.0560058	none
Amdhd1	-0.0541524	-0.0416483	none
Angptl8	-0.0819992	-0.0549787	none
Apoa1	-0.100593	-0.135858	none
Apoa2	-0.116378	-0.130451	none
Apob	-0.160549	-0.109003	none
Apoc2	-0.136946	-0.0453454	none
Apoc3	-0.154964	-0.0102994	none
Apoe	-0.127184	-0.26161	none
Apom	-0.148183	-0.0996849	none
Arg1	-0.117992	-0.0393351	none
Asgr1	-0.1713	-0.0303642	none
Aspdh	-0.0525005	-0.0250952	none
Ass1	-0.155326	-0.102292	none
Atf5	-0.164445	0.0412442	none
Azgp1	-0.106203	-0.0361584	none
Bhmt	-0.0955463	-0.0536089	none
Bnip3	-0.0899803	-0.0962129	none
C2	-0.177494	-0.0277875	none
2810459M11Rik	-0.0993389	-0.0368736	none
C8a	-0.0859327	-0.0466927	none
C8b	-0.0973238	-0.0497259	none
Cd302	-0.166526	-0.146878	none
Cdh1	-0.106904	-0.0403868	none
Cebpa	-0.101928	-0.0791741	none
Cers4	-0.0931299	-0.121149	none
Cfhr1	-0.108191	-0.0145965	none
Cideb	-0.0814054	-0.0681565	none
Cisd1	-0.169115	-0.0185639	none
Col2a1	-0.139427	-0.030611	none
Cp	-0.0689458	-0.0659894	none
Cps1	-0.137576	-0.0490798	none
Creb3l3	-0.0812186	-0.0496102	none
Csf3r	-0.137702	-0.0697466	none
Cyb5a	-0.176095	-0.0355845	none
Cyp27a1	-0.0785121	-0.0313634	none
Cyp4f18	-0.0972912	-0.0289856	none
Dbi	-0.291208	-0.217316	none
Ddah1	-0.130016	-0.106214	none
Ddc	-0.0828408	-0.0316694	none
Dgat2	-0.0547962	-0.11407	none
Dhcr24	-0.182053	-0.120599	none
Dhcr7	-0.136327	-0.0881445	none
Dpys	-0.0943717	-0.0389512	none
Dusp9	-0.112824	-0.0884027	none
Ebp	-0.181539	-0.0265945	none
Ehhadh	-0.0771331	-0.0115963	none
Ephx1	-0.168808	-0.0341128	none
Ephx2	-0.103363	-0.0381535	none
Errfi1	-0.136804	-0.0915051	none
Espn	-0.00454165	-0.0391815	none
Etfb	-0.246161	-0.149113	none
F12	-0.0834465	-0.0612855	none
F5	-0.105987	-0.0532761	none
F7	-0.0445613	-0.0644208	none
Fabp1	-0.108328	-0.0898226	none
Fads1	-0.147086	-0.0808427	none
Fads2	-0.133946	0.0136313	none
Fasn	-0.0869257	-0.107506	none
Fbp1	-0.0950652	-0.0672143	none
Fdft1	-0.116734	-0.0280533	none
Fdps	-0.150133	-0.0128729	none
Fetub	-0.0651727	-0.025927	none
Fkbp11	-0.157329	-0.110815	none
Fmo5	-0.0960149	-0.0550015	none
Foxa3	-0.0927235	-0.0642464	none
Fst	-0.080213	-0.0442856	none
Ftcd	-0.0632692	-0.0762182	none
Fuom	-0.173395	-0.0822182	none
Galk1	-0.1671	-0.18298	none
Galt	-0.118113	-0.0468559	none
Gamt	-0.151308	-0.149094	none
Gas2	-0.0949154	-0.0210564	none
Gcat	-0.00648921	-0.134229	none
Gchfr	-0.169939	-0.120189	none
Ggcx	-0.0852215	-0.0425605	none
Gldc	-0.109768	-0.0568407	none
Glud1	-0.18662	-0.17032	none
Glyctk	-0.0733628	-0.0583416	none
Got2	-0.161828	-0.139553	none
Gsn	-0.210542	-0.144813	none
Hal	-0.0635617	-0.037264	none
Hamp	-0.0621723	-0.0364015	none
Hfe2	-0.0709664	-0.0274132	none
Hgd	-0.105577	-0.0491011	none
Hgfac	-0.0566133	-0.0623068	none
Hint1	-0.414775	-0.137793	none
Hmgcr	-0.103973	-0.0896044	none
Hmgcs1	-0.168615	-0.145118	none
Hnf4a	-0.081579	-0.0802483	none
Hpd	-0.129722	-0.0613754	none
Hrsp12	-0.150882	-0.0354055	none
Hsd17b7	-0.12307	-0.0331062	none
Hyal1	-0.090943	-0.0322665	none
Idh1	-0.207494	-0.115545	none
Idi1	-0.167456	-0.0168437	none
Igf2	-0.261256	-0.282347	none
Igfbp1	-0.0624054	-0.0997728	none
Igsf1	-0.0801388	-0.0687754	none
Insig1	-0.0993082	-0.0860651	none
Itih1	-0.168352	-0.0616564	none
Itih3	-0.109212	-0.0890522	none
Khk	-0.0904288	-0.0293082	none
Klb	-0.113981	-0.0285281	none
Kng2	-0.137973	-0.0738535	none
Lcat	-0.0960395	-0.0356874	none
Lect2	-0.10041	-0.0765072	none
Lss	-0.0529144	-0.0731159	none
Maob	-0.121618	-0.0723818	none
Masp2	-0.0996115	-0.0717779	none
Mat1a	-0.0836701	-0.0581551	none
Mbnl3	-0.0926854	-0.0526155	none
Mgst1	-0.251236	-0.145155	none
Mgst2	-0.275047	-0.0930623	none
Mlxipl	-0.0744251	-0.050842	none
Mmab	-0.150871	-0.0424449	none
Msmo1	-0.136637	-0.0909469	none
Msrb1	-0.172715	-0.157529	none
Mst1	-0.103632	0.0337103	none
mt-Nd4l	-0.17982	-0.0737443	none
Mt2	0.0966291	0.341928	none
Mttp	-0.13589	-0.0766137	none
Mvd	-0.127964	-0.102045	none
Nadk2	-0.118148	-0.0385703	none
Nipsnap1	-0.204712	-0.118495	none
Nt5e	-0.0690628	-0.0209287	none
Nupr1	-0.162694	0.0094107	none
Odc1	-0.133063	0.00188556	none
Onecut2	-0.101318	-0.0537692	none
Orm1	-0.153999	-0.0456099	none
Paqr9	-0.0947621	-0.0700822	none
Pbld2	-0.10221	-0.0562311	none
Pcsk9	-0.0738794	-0.100061	none
Pcyt2	-0.0685984	-0.0881616	none
Pecr	-0.0706905	-0.028428	none
Peg10	-0.168124	-0.0982626	none
Peg3	-0.128346	-0.214564	none
Pgm2	-0.163284	-0.164181	none
Phyh	-0.151109	-0.0974337	none
Pla2g12b	-0.110248	-0.083074	none
Pon3	-0.0975621	-0.0235511	none
Por	-0.140095	-0.113272	none
Ppp1r16a	-0.156598	-0.0502962	none
Prodh2	-0.114803	-0.0859448	none
Psat1	-0.0961171	-0.114532	none
Rbp2	-0.0339905	-0.0855665	none
Rbp4	-0.181539	-0.101968	none
Reep6	-0.0020891	-0.00109212	none
Rgn	-0.103645	-0.105584	none
Rps6ka3	-0.154917	-0.100903	none
Rrbp1	-0.192183	-0.249496	none
Sc5d	-0.103261	-0.0618935	none
Sdc1	-0.101228	-0.111525	none
Sdc2	-0.142884	-0.0881486	none
Sec11c	-0.135967	-0.0376228	none
Serpina10	-0.0761655	-0.0730333	none
Serpina11	-0.0930637	-0.0444679	none
Serpina6	-0.135536	-0.0960154	none
Serpina7	-0.0971923	-0.0224806	none
Serpinc1	-0.117488	-0.0852258	none
Serpind1	-0.157725	-0.0955393	none
Sigmar1	-0.0968987	-0.129928	none
Slc17a2	-0.069303	-0.0136479	none
Slc22a18	-0.0730527	-0.0324654	none
Slc25a13	-0.113364	-0.071538	none
Slc2a2	-0.148235	-0.0467208	none
Slc38a3	-0.0884277	-0.0619209	none
Slc38a4	-0.126706	-0.111349	none
Slc39a14	-0.140993	-0.0878162	none
Slc39a5	-0.12522	-0.0629834	none
Slc7a2	-0.127707	-0.071973	none
Smarca1	-0.153667	-0.109056	none
Smco4	-0.199399	-0.116529	none
Smim14	-0.160762	-0.191886	none
Sntb1	-0.0909115	-0.0101146	none
Spp2	-0.125345	-0.0920742	none
Spryd4	-0.124928	-0.0796951	none
Sqle	-0.121709	-0.0830946	none
Sstr2	-0.0600075	-0.0369172	none
Tcea3	-0.152927	-0.0790408	none
Tdo2	-0.0923057	-0.0185404	none
Tm4sf5	-0.123455	-0.0963785	none
Tm7sf2	-0.141157	-0.0687406	none
Tmem150a	-0.118425	-0.0944481	none
Tmem176a	-0.184176	-0.196802	none
Tmem176b	-0.196946	-0.251151	none
Tmem220	-0.0884144	-0.0325037	none
Tmem82	-0.0555849	-0.0388045	none
Tmem97	-0.209747	-0.0925311	none
Trpm4	-0.10494	-0.0514479	none
Tst	-0.119398	-0.0916261	none
Tstd1	-0.21072	-0.0216694	none
Ttc39c	-0.119619	-0.0504453	none
Vsnl1	-0.0929581	-0.0251601	none
Xbp1	-0.189191	-0.165038	none
Adgrg6	-0.147678	-0.035941	none
Agmo	-0.076545	-0.0426334	none
Ajuba	-0.11004	-0.0781319	none
Akap7	-0.087739	0.0565369	none
Alcam	-0.141815	-0.182642	none
Anxa3	-0.0878382	-0.16508	none
Anxa4	-0.198861	-0.0921487	none
Apcs	-0.0584218	-0.0534675	none
Baat	-0.120367	-0.0267358	none
Bicc1	-0.155942	-0.123385	none
4931406C07Rik	-0.149788	-0.0816694	none
1700011H14Rik	-0.125876	-0.038687	none
2610528J11Rik	-0.0859858	-0.0243534	none
Camk2n1	-0.136544	-0.075048	none
Ccdc24	-0.10142	0.102915	none
Cdc42ep1	-0.152261	-0.0987005	none
Cdh6	-0.121111	0.000410479	none
Cirbp	-0.340101	-0.153894	none
Cldn6	-0.152705	-0.0269049	none
Col27a1	-0.128047	-0.0992621	none
Cpd	-0.152521	-0.0675646	none
Cpm	-0.157967	-0.0754375	none
Crp	-0.0611034	-0.0702899	none
Cspp1	-0.0784456	-0.0264204	none
Cys1	-0.053068	-0.027759	none
Dcdc2a	-0.155862	-0.0200062	none
Dsp	-0.16679	-0.0501763	none
Dtna	-0.0726172	-0.00493736	none
Echdc2	-0.148049	-0.0633395	none
Eef1a1	-0.475588	-0.0807042	none
Eif1	-0.370527	0.176789	none
Elf3	-0.112362	-0.0159392	none
Elovl2	-0.114784	-0.0247217	none
Erich5	-0.114609	0.00773301	none
Farp1	-0.173772	-0.0964385	none
Fgfr3	-0.119005	-0.0434027	none
Fstl3	-0.0970511	-0.027953	none
Gcnt4	-0.0865076	-0.0271954	none
Glis3	-0.100141	-0.00985556	none
Gmnn	-0.159513	0.059751	none
Gpx2	-0.0719639	-0.0156099	none
Habp2	-0.158137	-0.0887536	none
Hmgn3	-0.444686	-0.141312	none
Hnf1b	-0.100829	-0.0285788	none
Hoga1	-0.102437	-0.0443403	none
Hook1	-0.110188	-0.0498781	none
Hsd17b11	-0.2502	-0.0909468	none
Ier3	-0.103124	-0.0321362	none
Inadl	-0.094016	-0.0353036	none
C77080	-0.103744	-0.016212	none
Kif12	-0.113791	-0.030543	none
Kifc3	-0.0889377	-0.0477411	none
Lad1	-0.0967341	-0.0224423	none
Laptm4a	-0.346277	-0.198213	none
Ldoc1	-0.201996	-0.016882	none
Llgl2	-0.0835281	-0.00506009	none
Lmcd1	-0.112184	-0.0114633	none
Marveld2	-0.085813	-0.0429662	none
Mbl2	-0.0830203	-0.0286598	none
mt-Co1	-0.586781	-0.300405	none
mt-Co3	-0.507405	-0.264462	none
mt-Cytb	-0.571207	-0.328993	none
mt-Nd1	-0.488213	-0.300168	none
mt-Nd2	-0.496134	-0.261038	none
Ncf2	-0.129616	-0.130668	none
Nedd9	-0.109586	-0.0606537	none
Pawr	-0.14693	0.0167934	none
Pdgfc	-0.130136	-0.0777198	none
Pik3c2g	-0.0877874	-0.02101	none
Pkhd1	-0.107169	-0.0122878	none
Plekhb1	-0.108746	-0.0147415	none
Plxnb1	-0.126994	-0.0662249	none
Pon1	-0.119695	-0.0402366	none
Prkaa2	-0.0935637	-0.0213596	none
Prom1	-0.0879022	-0.0697352	none
Prr15l	-0.0792264	-0.0249239	none
Ptprk	-0.108264	-0.0790681	none
Rab17	-0.116254	0.00150749	none
Rab25	-0.0933661	-0.0129447	none
Rhob	-0.189205	-0.0856589	none
Rnf128	-0.105778	-0.0749552	none
Rpl6	-0.487142	-0.0800397	none
Sdc4	-0.158309	-0.104587	none
Serinc2	-0.0939356	0.000603459	none
Serinc5	-0.163592	0.00984447	none
Serping1	-0.236582	-0.130391	none
Sfrp5	-0.098984	-0.0144944	none
Sgip1	-0.00661454	-0.0163775	none
Sh3yl1	-0.165561	0.211354	none
Slc12a2	-0.149516	-0.041773	none
Slc17a4	-0.0788937	0.0115246	none
Slc44a3	-0.104149	-0.0464619	none
Slc4a4	-0.0891384	-0.0440883	none
Snrpn	-0.27923	0.0172239	none
Sorbs2	-0.182617	-0.0188131	none
Sox9	-0.133147	-0.0636235	none
Spats2l	-0.242992	-0.106529	none
Spp1	-0.140106	-0.0285602	none
Stat1	-0.21699	-0.0563907	none
Tgif1	-0.16847	-0.106532	none
Tm4sf4	-0.223903	-0.0424451	none
Tmem139	-0.0935544	-0.0121388	none
Tnfrsf12a	-0.135876	-0.0389432	none
Tspan6	-0.246173	-0.141786	none
Ttyh1	-0.105376	-0.0187944	none
Ugt2a3	-0.0874577	-0.0238228	none
Veph1	-0.0857198	-0.0196498	none
Wnk2	-0.0897798	-0.0395344	none
Zbtb20	-0.145507	-0.0872389	none
Acta2	-0.0444755	-0.111108	none
Alpl	-0.0169649	-5.93159e-05	none
Angptl6	0.019173	-0.0943538	none
Ank3	-0.0783828	-0.0665549	none
Aspn	-0.0262777	-0.0238228	none
Bgn	-0.0589052	-0.169316	none
Ccbe1	-0.0671619	-0.0300791	none
Ccdc3	-0.0700166	-0.115868	none
Cd248	-0.0326817	-0.0997914	none
Col14a1	-0.0924884	-0.124771	none
Col4a2	-0.115513	-0.137782	none
Col5a1	-0.0663656	-0.0673515	none
Col5a2	-0.119345	-0.156843	none
Col6a3	-0.0189513	-0.116617	none
Colec10	-0.0268878	-0.115133	none
Cxcl12	-0.163753	-0.167482	none
Dcn	-0.0624741	-0.159006	none
Dio3	-0.00499401	-0.0291234	none
Dkk1	-0.064509	-0.0842931	none
Dmd	-0.0704266	-0.0758527	none
Fermt2	-0.123581	-0.200576	none
Ggt5	-0.0217042	-0.03827	none
Gpr183	-0.033739	-0.0577975	none
Gpx3	-0.0654402	-0.207084	none
Gucy1a3	-0.0707041	-0.138539	none
Hgf	-0.0511558	-0.0858492	none
Hs3st3b1	-0.0612435	-0.104757	none
Igfbp7	-0.0568864	-0.0773218	none
Itm2c	-0.19026	-0.187152	none
Lifr	-0.0437449	-0.105491	none
Lrat	-0.02535	-0.0662779	none
Lrrc17	-0.0536665	-0.0282024	none
Lum	-0.0580044	-0.147672	none
Masp1	-0.068603	-0.0122561	none
Ngfr	-0.040671	-0.0847251	none
Nid1	-0.0844113	-0.146235	none
Nid2	-0.00194441	-0.0862739	none
Nr1h4	-0.0853268	-0.0835231	none
Olfml3	-0.119182	-0.102739	none
Pcdh18	-0.0413874	-0.0504579	none
Pcdh9	-0.0747313	-0.0380552	none
Pdgfrb	-0.0392288	-0.103501	none
Pelo	-0.0904691	-0.0319657	none
Postn	-0.0424233	-0.115989	none
Pth1r	-0.0151917	-0.0655443	none
Rbms3	-0.0753372	-0.10924	none
Rgs5	-0.0574335	-0.0945409	none
Sema5a	-0.0555184	-0.0678725	none
2020-09-04	-0.023265	-0.0525831	none
Spry1	-0.0790955	-0.0597979	none
Steap4	0.00602667	-0.0409347	none
Syt1	-0.0655374	-0.0102973	none
Tagln	-0.0626231	-0.0930027	none
Tcf21	-0.0407247	-0.0713885	none
Grcc10	-0.232804	-0.128972	none
Cadm1	-0.123422	-0.0638492	none
Calb1	-0.0459464	-0.00970218	none
Cbx1	-0.144721	-0.185024	none
Cdh2	-0.145586	-0.157272	none
Commd6	-0.317115	-0.0122114	none
Cox7c	-0.226579	-0.118645	none
Csrp2	-0.162036	-0.222182	none
Dcx	-0.0576798	-0.0107146	none
Efnb3	-0.103629	-0.0589261	none
Fstl1	-0.112607	-0.175563	none
Gata6	-0.13404	-0.138816	none
H2afy2	-0.141195	-0.175109	none
H3f3a	-0.237157	0.0177599	none
Hand2	-0.0944975	-0.144212	none
Id2	-0.34381	-0.229954	none
Igdcc3	-0.0824812	-0.0237143	none
Isyna1	-0.220193	-0.136561	none
Lhx2	-0.026797	-0.115913	none
Lrrn3	-0.10094	-0.0652456	none
Marcks	-0.33284	-0.290812	none
Mdfi	-0.125761	-0.148145	none
Mdk	-0.307905	-0.146054	none
Meis3	-0.0435634	-0.104805	none
Mex3a	-0.13378	-0.12192	none
Mif	-0.371509	-0.305399	none
Mllt11	-0.128087	-0.0658632	none
Nap1l1	-0.314932	-0.107464	none
Ncam1	-0.0550865	-0.133098	none
Ndufa13	-0.0433102	-0.122501	none
Ndufa4	-0.181955	-0.0885018	none
Ndufs5	-0.204245	-0.0662775	none
Npy	-0.0708405	-0.0210308	none
Nr2f2	-0.192723	-0.210076	none
Pcolce	-0.109496	-0.140789	none
Pdgfra	-0.0678185	-0.0871239	none
Pfn2	-0.190555	-0.0992528	none
Phpt1	-0.0808363	-0.0527733	none
Polr2l	-0.120037	-0.00683872	none
Ptgis	-0.0806164	-0.0902699	none
Ptma	-0.333585	-0.173426	none
Rhobtb3	-0.123325	-0.069448	none
Robo2	-0.081728	-0.141721	none
Rpl21	-0.300896	-0.0563702	none
Rpl36a	-0.0383271	-0.133536	none
Runx1t1	-0.0413401	-0.0245454	none
Rxrg	-0.0379679	-0.0403494	none
Sez6l2	-0.0646374	0.000309926	none
Sfrp1	-0.0841813	-0.118172	none
Snrpe	-0.22021	-0.0681988	none
Snrpf	-0.140839	-0.0658868	none
Sox11	-0.120731	-0.165635	none
Stmn2	-0.0362066	-0.0106897	none
Svil	-0.1354	-0.116024	none
Tma7	-0.159121	-0.122179	none
Tmem258	-0.263004	-0.0795338	none
Tuba1a	-0.147928	-0.137931	none
Tubb2b	-0.0891359	-0.14029	none
Vcan	-0.0995613	-0.0709619	none
Adam33	-0.047508	-0.0374966	none
Aebp1	-0.0988425	-0.0973612	none
Akr1b8	-0.0565909	-0.10241	none
Aldh1a2	-0.0930374	-0.0349476	none
Alox15	-0.0619502	-0.0371277	none
Amotl2	-0.0998704	-0.105158	none
Antxr1	-0.0597038	-0.0677102	none
Atf3	-0.0680562	-0.0327792	none
Bnc1	-0.0833809	-0.0593098	none
Bnc2	-0.0962529	-0.0473365	none
Bst2	-0.266889	-0.164788	none
Btc	-0.0601324	-0.0118852	none
4932438H23Rik	-0.0844331	-0.0311483	none
1500015O10Rik	-0.0968731	-0.0200989	none
Car11	-0.0870488	-0.0212244	none
Car9	-0.0802819	-0.0277119	none
Carns1	-0.0489366	-0.00638393	none
Cav2	-0.176166	-0.0597021	none
Ccdc64	-0.0590631	-0.0550002	none
Ccdc80	-0.126506	-0.140151	none
Cd151	-0.23128	-0.135406	none
Cd200	-0.115466	-0.0376325	none
Cdh3	-0.103032	-0.101681	none
Cdon	-0.0853068	-0.0421027	none
Cfi	-0.127548	-0.0965937	none
Clic3	-0.0789061	-0.00772976	none
Col11a1	-0.0668435	-0.0610375	none
Col9a2	-0.0909372	-0.0577703	none
Colec12	-0.0828018	-0.108117	none
Cpe	-0.0731811	-0.0559372	none
Crb2	-0.0911234	-0.0623807	none
Crip1	-0.124498	-0.147295	none
Cryab	-0.134333	-0.0979874	none
Ctgf	-0.100115	-0.0243393	none
Cyr61	-0.0932744	-0.0819177	none
Cystm1	-0.132434	-0.0172478	none
Cytl1	-0.195825	-0.000986369	none
Des	-0.0847967	-0.121063	none
Dlg2	-0.0556924	-0.0018137	none
Dock11	-0.105277	-0.0893735	none
Efemp1	-0.0766343	-0.0465227	none
Egr1	-0.124709	-0.0592459	none
Eln	-0.0705141	-0.062271	none
Emp2	-0.0945341	-0.0674971	none
Entpd2	-0.0505565	-0.0179872	none
Ezr	-0.20797	-0.105235	none
Fam198a	-0.0699867	-0.00977136	none
Fcho1	-0.0913656	-0.0678168	none
Fgf9	-0.108169	-0.057091	none
Fibin	-0.0903434	-0.0348476	none
Flrt2	-0.108897	-0.0749887	none
Flrt3	-0.169289	-0.0700734	none
Fmo1	-0.106485	-0.0412321	none
Fos	-0.195039	-0.0427224	none
Fras1	-0.115212	-0.0527704	none
Frem2	-0.0953823	-0.0517993	none
Fxyd7	-0.086689	-0.0349284	none
Galnt9	-0.0597756	-0.0238228	none
Gja1	-0.0832074	-0.106471	none
Gpm6a	-0.0815295	-0.0534285	none
Hrh2	-0.082615	-0.0310211	none
Hspb7	-0.0561246	0.00159778	none
Isl1	-0.0685369	-0.0638444	none
Itga3	-0.0786203	-0.0610237	none
Klk10	-0.0777707	-0.0116274	none
Krt19	-0.180907	-0.0848715	none
Lama5	-0.116096	-0.0513481	none
Lgals3bp	-0.167382	-0.0813593	none
Lhx9	-0.0939127	-0.0697608	none
Litaf	-0.168288	-0.194973	none
Ly6e	-0.308436	-0.144621	none
Ly6h	-0.0800039	-0.0356673	none
Mgp	-0.128695	-0.0316101	none
Mmel1	-0.0512123	0.0407502	none
Mn1	-0.0870676	-0.0901433	none
Mpp6	-0.0801554	-0.0578802	none
Msln	-0.0919743	-0.00903684	none
Myl7	-0.0824997	-0.106696	none
Myrf	-0.125764	-0.0973096	none
Neo1	-0.105868	-0.0953834	none
Nfib	-0.155506	-0.204323	none
Npnt	-0.0855679	-0.0554229	none
Nr4a1	-0.0990109	-0.0498009	none
Nsg1	-0.091293	-0.115882	none
Ogn	-0.100368	-0.0326985	none
Olfml1	-0.104703	-0.0453355	none
Olr1	-0.0581979	-0.0295586	none
Pappa	-0.100032	-0.038288	none
Pdpn	-0.105646	-0.0563161	none
Pdzk1ip1	-0.0831006	0.571117	mouse
Pllp	-0.101991	-0.0113725	none
Pmp22	-0.137267	-0.182248	none
Podxl	-0.115674	-0.0695279	none
Prkcdbp	-0.0765346	-0.11318	none
Procr	-0.13924	-0.0566352	none
Ptgds	-0.0721972	-0.014061	none
Rab33a	-0.0915342	-0.0469207	none
Rassf7	-0.130999	-0.0458374	none
Rec8	-0.133312	-0.00557485	none
Reep1	-0.0781247	-0.0597837	none
Rgma	-0.0447042	-0.0455959	none
Rom1	-0.0672799	-0.0444969	none
Rprm	-0.0915214	-0.026119	none
Rsrp1	-0.143691	-0.0716522	none
Ryr2	-0.0576083	-0.0371262	none
Saraf	-0.234457	-0.136238	none
Scg5	-0.119576	-0.0125649	none
Sema3b	-0.0682062	0.000360334	none
Sema3d	-0.0796201	-0.0455056	none
Sema6d	-0.0711451	-0.103437	none
Sftpd	-0.0568741	-0.00829564	none
Sgcd	-0.0842055	-0.0198294	none
Shroom3	-0.102303	-0.0503991	none
Slc34a2	-0.0744943	-0.00411935	none
Slc7a4	-0.0448237	-0.022577	none
Slpi	-0.0733563	-0.0902045	none
Smpd3	-0.063919	-0.0470166	none
Spock1	-0.0586144	-0.0224352	none
Spock2	-0.0916402	-0.0307066	none
Stox2	-0.0758762	-0.0293396	none
Sulf1	-0.0884084	-0.056035	none
Tekt3	-0.0526425	-0.0107215	none
Tgfb3	-0.0729493	-0.0721714	none
Tgm1	-0.0323445	-0.0171026	none
Thsd4	-0.0701943	-0.0595595	none
Tmem190	-0.057306	-0.0120085	none
Tnni3	-0.0842024	0.00888856	none
Tnnt2	-0.0978955	-0.0428272	none
Tob1	-0.142813	-0.0529113	none
Uchl1	-0.151889	-0.0703965	none
Upk3b	-0.114685	-0.0931456	none
Wasf1	-0.0932587	-0.0026716	none
Wnt2b	-0.109695	-0.00845986	none
Wt1	-0.0973719	-0.0835431	none
Zbtb7c	-0.0633114	-0.000810284	none
Acp5	-0.112517	0.65739	mouse
Adgrf5	-0.0618064	-0.0801282	none
Adgrl4	-0.0491901	-0.0936789	none
Adm	-0.0768514	-0.0946867	none
Afap1l1	-0.0521599	-0.0949413	none
Akap12	-0.125743	-0.0927346	none
Anxa2	-0.311728	-0.261278	none
Ap2s1	-0.182782	-0.147413	none
Aplnr	-0.0948779	-0.064395	none
App	-0.176062	-0.15818	none
Arhgef15	-0.0417809	-0.0581829	none
Bcl6b	-0.0406864	-0.0317628	none
Bmper	-0.0511561	-0.0232877	none
1700019D03Rik	0.0165909	-0.0390666	none
1810011O10Rik	-0.112177	-0.0789548	none
Calcrl	-0.072159	-0.091709	none
Ccdc85b	-0.149891	-0.0650986	none
Cd40	-0.0744635	-0.0368504	none
Cd93	-0.110372	-0.133512	none
Cdh5	-0.0850417	-0.110875	none
Cldn5	-0.0901325	-0.0947096	none
Clec14a	-0.0570814	-0.0957897	none
Cd209f	-0.046093	-0.0260534	none
Col4a1	-0.0984008	-0.12839	none
Crhbp	-0.103452	-0.0266775	none
Cyyr1	-0.0712784	-0.0641314	none
Ddit4	-0.1036	-0.138825	none
Dnase1l3	-0.0799974	-0.0695043	none
Dusp5	-0.0781479	-0.0623859	none
Dysf	-0.0643264	-0.0593822	none
Egfl7	-0.22939	-0.18041	none
Ehd3	-0.0680914	-0.118326	none
Elk3	-0.107192	-0.115699	none
Emcn	-0.0606169	-0.0782001	none
Eng	-0.10575	-0.155625	none
Esam	-0.0956995	-0.0976421	none
Ets1	-0.0530948	-0.157319	none
F2r	-0.109183	-0.103055	none
F8	-0.0407677	0.00296146	none
Fam167b	-0.0555092	-0.10354	none
Fam198b	-0.0687117	-0.0537489	none
Fgf23	-0.0777935	-0.0174949	none
Flt1	-0.0634401	-0.101655	none
Flt4	-0.0289123	-0.0887583	none
Fxyd6	-0.139133	-0.100854	none
Fzd4	-0.0699942	-0.0813599	none
Gng11	-0.164031	-0.198645	none
Gpr182	-0.0782457	-0.112817	none
Hapln1	-0.0676831	-0.0118138	none
Hspg2	-0.113114	-0.127814	none
Hyal2	-0.126028	-0.0776756	none
Id1	-0.180938	-0.20664	none
Igfbp4	-0.14693	-0.30901	none
Il33	-0.0473129	-0.00816538	none
Kank3	-0.037464	-0.0702053	none
Kcnk6	-0.129426	-0.0539435	none
Kdr	-0.0927874	-0.105724	none
Ldb2	-0.0995253	-0.102874	none
Limch1	-0.104924	-0.0879808	none
Lpar6	-0.149811	-0.125892	none
Man1c1	-0.0357867	-0.0653498	none
Mmrn2	-0.0597388	-0.082053	none
Mrc1	-0.127	-0.0983721	none
Myct1	-0.0819091	-0.0882487	none
Myl6	-0.32181	-0.174552	none
Myo10	-0.0392873	-0.10801	none
Nos3	-0.0701495	-0.0577298	none
Nostrin	-0.0632285	-0.0786343	none
Npdc1	-0.0588324	-0.0980724	none
Npl	-0.0324518	-0.0633264	none
Npr1	-0.0544363	-0.0838496	none
Nrn1	-0.0333857	-0.0874393	none
Nrp2	-0.103482	-0.078981	none
Oit3	-0.0912944	-0.102397	none
Pcdh17	-0.112139	-0.0891173	none
Pde2a	-0.0286894	-0.0880604	none
Pla2g16	-0.181054	0.0321702	none
Plk2	-0.0941284	-0.0464003	none
Plpp3	-0.120661	-0.14459	none
Pltp	-0.148555	-0.0763102	none
Plvap	-0.111683	-0.0936513	none
Prcp	-0.168875	-0.0723275	none
Ptprb	-0.046941	-0.0739844	none
Ramp2	-0.147534	-0.1731	none
Ramp3	-0.033765	-0.0433964	none
Rasgrp3	-0.0901181	-0.0788584	none
Robo4	-0.058795	-0.0804662	none
S100a16	-0.188249	-0.113365	none
S1pr1	-0.0452088	-0.0662364	none
Sgk1	-0.0140665	-0.0858778	none
Shc1	-0.103704	-0.0430908	none
She	-0.0766954	-0.0649127	none
Slc27a3	-0.0757215	-0.0438763	none
Slc7a8	-0.10777	-0.0656639	none
Slc9a3r2	-0.130268	-0.0970094	none
Sncg	-0.0456475	-0.0406593	none
Snrk	-0.0582235	-0.110154	none
Stab1	-0.0726455	-0.109213	none
Stab2	-0.0697841	-0.101626	none
Tcn2	-0.081865	-0.11633	none
Tek	-0.0552229	-0.0737591	none
Tgfbr2	-0.123199	-0.0873551	none
Tiam1	-0.075677	-0.0723161	none
Tie1	-0.0839267	-0.0873095	none
Timp1	-0.32408	-0.118807	none
Timp3	-0.126109	-0.0866369	none
Tm4sf1	-0.170948	-0.0565967	none
Trp53i11	-0.0871558	-0.0968551	none
Tspan7	-0.12077	-0.132657	none
Vamp5	-0.258608	-0.0278109	none
Acy3	-0.0782254	-0.0672044	none
Arhgap9	-0.093224	-0.09657	none
Arrb2	-0.173989	-0.13654	none
Cd34	-0.133751	-0.154804	none
Cd48	-0.129352	-0.113949	none
Cd52	-0.110631	-0.160137	none
5430427O19Rik	-0.0971806	-0.0321622	none
Cyba	-0.273097	-0.275449	none
Dock2	-0.111874	-0.0693483	none
Fau	-0.295065	-0.142978	none
Gapt	-0.0832092	-0.0384314	none
Itm2a	-0.0168798	-0.223759	none
Jchain	-0.0604767	-0.0123671	none
Ldhb	-0.343597	-0.172545	none
Lsp1	-0.163022	-0.187679	none
Matk	-0.0918168	-0.0545196	none
Mpo	-0.0918555	-0.155324	none
Nkg7	-0.107725	-0.0965477	none
Parvg	-0.129738	-0.0818244	none
Pld4	-0.0773836	-0.068167	none
Pram1	-0.0938768	-0.0456336	none
Ptpn7	-0.0884026	-0.117425	none
Pycard	-0.259429	-0.133271	none
Rpl11	-0.380939	-0.115878	none
Rpl12	-0.349357	-0.0819043	none
Flt3l	-0.399311	0.100649	none
Rpl15	-0.447964	-0.150387	none
Rpl18a	-0.372985	-0.053739	none
Rpl22	-0.327464	-0.0847143	none
Rps12-ps3	-0.244627	-0.0136108	none
Rps27a	-0.334703	-0.0860872	none
Rps9	-0.469877	-0.101087	none
S100b	-0.104306	-0.0207617	none
Sell	-0.111895	-0.10205	none
2020-09-06	-0.140794	-0.143273	none
Smim24	-0.164494	-0.0820206	none
Spink2	-0.113828	-0.0197124	none
Taok3	-0.0908863	-0.0362989	none
Traf3ip3	-0.0715731	-0.10917	none
Abcb10	0.100181	0.308465	none
Add2	0.189281	0.449442	none
Ak1	-0.025038	-0.0488841	none
Ammecr1	0.033685	-0.00388262	none
Ank1	0.200116	0.166513	none
Arv1	-0.0514748	0.0519973	none
Atpif1	0.0810302	0.201643	none
1700037H04Rik	-0.0617306	0.223596	none
Cast	0.0735374	-0.0242789	none
Cd36	0.0721115	-0.0752781	none
Cd82	-0.095115	-0.0219204	none
Chac2	0.033537	0.169559	none
Cnrip1	-0.0905732	-0.14984	none
Dhfr	0.091415	-0.0103128	none
Dnaja4	0.0955439	0.12084	none
Dnajc9	0.0313117	0.0124594	none
Eci3	-0.0960126	-0.0186792	none
Eef1e1	-0.0362198	0.049513	none
Epor	0.134843	0.336597	none
Fah	-0.0267813	-0.119887	none
Fam178b	-0.0232535	-0.02968	none
Fen1	-0.00117024	0.0774804	none
G0s2	-0.087944	-0.130635	none
Gar1	-0.0852546	-0.0755622	none
Gata1	0.184186	0.402406	none
Gfi1b	0.144053	0.188305	none
Gins2	-0.0318718	-0.0940491	none
Hebp1	-0.0476793	0.471876	none
Hmga1	-0.117193	-0.0711644	none
Hmgn5	0.0539087	-0.00303135	none
Hsp90aa1	-0.126608	0.0773844	none
Icam4	0.140099	0.384704	none
Itga4	0.00791122	0.0188959	none
Kcnh2	0.0447853	-0.0184542	none
2810417H13Rik	-0.0433265	-0.176929	none
Klf1	0.183279	0.503475	none
Lmo2	0.0364704	0.105239	none
Lrr1	0.0445375	0.0248187	none
Lxn	0.289659	-0.171884	none
Mboat2	0.0398876	0.0124449	none
Mcm4	-0.0112931	-0.0211395	none
Mcm7	-0.0753307	-0.0183653	none
Metap2	-0.126759	0.0689719	none
Minpp1	0.0910653	0.0930333	none
Mllt3	0.0643991	0.484732	none
Mrpl2	-0.0507932	-0.0733866	none
Myc	-0.0444311	0.0172238	none
Narf	0.198935	0.199426	none
Nmnat3	0.0137955	0.186325	none
Nsmce2	-0.0295015	-0.0631675	none
Paics	-0.082938	-0.0724967	none
Pcna	-0.0623826	0.0745298	none
Pklr	0.183372	0.177413	none
Pnmt	0.00487472	-0.00343601	none
Ran	-0.167336	0.0133474	none
Rexo2	-0.0245666	0.170321	none
Rfc4	-0.0576805	0.127531	none
Gm3550	-0.35921	-0.0144351	none
Rpl4	-0.366862	-0.0578278	none
Rpl8	-0.417518	-0.029222	none
Rps5	-0.383656	-0.0699176	none
Rps6	-0.470737	-0.074472	none
S100a6	0.197077	-0.111268	none
Slc25a21	0.0695208	0.270455	none
Slc38a5	0.192398	0.521702	none
Slc43a3	-0.0508923	0.159106	none
Snrpb	-0.265894	-0.149562	none
Sri	-0.0299329	0.0418872	none
Srsf7	-0.250203	-0.107981	none
Syngr1	-0.0920073	0.0216047	none
Taf9	-0.117417	0.0101412	none
Tfrc	0.136546	0.260459	none
Tk1	-0.0139956	-0.017157	none
Tmem14c	0.103714	0.439324	none
Tspan17	0.0352823	-0.0632169	none
Ubac1	0.304573	0.305829	none
Wdr4	-0.00584056	-0.0134482	none
Ackr1	0.231889	0.0604216	none
Alad	0.197027	0.462651	none
Anp32e	0.0434326	0.0543238	none
6030468B19Rik	0.275245	0.206028	none
Cpox	0.200418	0.348404	none
Epb42	0.272948	0.266229	none
Fech	0.287756	0.406603	none
H1f0	0.0636099	-0.19351	none
Hmbs	0.418782	0.484387	none
Mgst3	0.181009	0.659952	none
Nusap1	0.0934126	0.0872061	none
Rad23a	0.140838	0.0634685	none
Rhd	0.205035	0.513817	none
Selenbp1	0.318063	-0.0849235	none
Slc25a39	0.397537	0.0283352	none
Slc4a1	0.436173	0.405769	none
Smox	0.107481	0.112016	none
Spta1	0.151345	0.249432	none
Tspo2	0.144623	0.110021	none
Tuba1b	0.00441883	-0.0373114	none
Tubg1	0.144308	-0.0544193	none
Ucp2	0.276852	0.234041	none
Uros	0.292701	0.296728	none
Arl4a	0.130517	0.0656741	none
Bnip3l	0.0225065	0.0851312	none
Bpgm	0.285238	0.34476	none
Tmcc2	-0.00377797	0.0370361	none
Asic4	0.349085	-0.0392806	none
Gypa	0.568673	0.464674	none
Hbb-y	0.782871	0.708476	none
Hbq1a	0.549234	0.0515887	none
Hba-x	0.876923	0.794972	none
Smim1	0.69395	0.321341	none
Abcg3	-0.0809327	-0.0410147	none
Abi3	-0.145641	-0.103977	none
Acvrl1	-0.0754912	-0.0360377	none
Adap2	-0.144776	-0.046226	none
Anxa1	-0.168535	-0.111811	none
Arl4c	-0.108692	-0.0692737	none
Arpc3	-0.361084	0.00207136	none
Arpc5	-0.264366	-0.11955	none
Asah1	-0.183793	-0.0996791	none
Atp1b1	-0.230462	-0.0684972	none
Axl	-0.186701	-0.127236	none
B2m	-0.471466	-0.286941	none
I830077J02Rik	-0.182615	-0.0463265	none
BC028528	-0.154538	-0.0889731	none
C1qa	-0.190518	-0.078799	none
C1qb	-0.190236	-0.07665	none
C1qc	-0.190224	-0.0779556	none
C3ar1	-0.0784718	-0.043364	none
Casp1	-0.136677	-0.0341319	none
Ccl4	-0.0819915	-0.01185	none
Ccr1	-0.122984	-0.0398283	none
Cd209c	-0.067621	-0.0142439	none
Cd300a	-0.145833	-0.0642401	none
Siglecf	-0.170761	-0.023002	none
Cd4	-0.130619	-0.00858013	none
Cd44	-0.173957	-0.108717	none
Cd5l	-0.175776	-0.0642581	none
Cd63	-0.458698	-0.291133	none
Cd84	-0.120068	-0.0650266	none
Cd86	-0.117383	-0.0394889	none
Cfp	-0.190591	-0.0714384	none
Cmklr1	-0.111662	-0.0167043	none
Creg1	-0.137012	0.304434	none
Csf1r	-0.172558	-0.0920541	none
Cst3	-0.235311	-0.246301	none
Ctsb	-0.202719	0.0626117	none
Ctsc	-0.225045	-0.0790884	none
Ctss	-0.2109	-0.0789573	none
Cybb	-0.15893	-0.0754774	none
Cyth4	-0.104164	-0.0610017	none
Dram2	-0.187837	-0.0711161	none
Ebi3	-0.0614615	-0.107169	none
Epb41l2	-0.169203	-0.124702	none
Epb41l3	-0.108563	-0.0815199	none
Evl	-0.196087	-0.113038	none
Fabp3	-0.166798	-0.0141364	none
Fabp5	-0.364835	-0.0889382	none
Fam49a	-0.0895857	-0.0407833	none
Fcgr4	-0.1724	-0.0409055	none
Fcgrt	-0.359045	-0.134636	none
Fgd2	-0.0873493	-0.0590568	none
Fgl2	-0.147225	-0.0271056	none
Folr2	-0.176328	-0.0369744	none
Fpr1	-0.0958599	-0.0367224	none
Fuca1	-0.134785	-0.102081	none
Gfra2	-0.0989697	-0.0501499	none
Gimap1	-0.114895	-0.143922	none
Glipr1	-0.163994	-0.109856	none
Glul	-0.201372	-0.0247781	none
Gpbar1	-0.104098	-0.0315029	none
Gpnmb	-0.0962667	-0.0257598	none
Gpr137b	-0.0795519	-0.0529365	none
Gpr34	-0.12823	-0.0347742	none
Gpr65	-0.10982	-0.0561921	none
Grn	-0.260478	-0.146621	none
Havcr2	-0.103103	0.0106048	none
Hck	-0.133757	-0.0580569	none
Hcls1	-0.157814	-0.109808	none
H2-DMa	-0.172259	-0.0566864	none
H2-Ab1	-0.123016	0.00989525	none
Hmox1	-0.155467	-0.110514	none
Hpgds	-0.179455	-0.0501354	none
Ifi44l	-0.0915845	-0.0157402	none
Ifit3	-0.114795	0.00397762	none
Ift74	-0.126568	-0.10216	none
Igsf6	-0.182572	-0.0897197	none
Il10ra	-0.124013	-0.0491067	none
Il18	-0.117604	-0.0554589	none
Iqgap1	-0.182886	-0.149309	none
Irf8	-0.140745	-0.099603	none
Isg15	-0.207138	0.0556159	none
Itln1	-0.110776	-0.000932622	none
Itm2b	-0.310328	-0.281542	none
Kcnab1	-0.0821316	-0.0473957	none
Kctd12	-0.163083	-0.0918165	none
Lcp1	-0.194789	-0.151928	none
Lcp2	-0.131746	-0.0528281	none
Lgmn	-0.183229	-0.0844361	none
Lilra6	-0.103998	-0.0226659	none
Lipa	-0.205738	-0.117702	none
Lrrc25	-0.105919	-0.044299	none
Ly86	-0.173958	-0.0558724	none
Ly96	-0.157041	-0.0685672	none
Mafb	-0.15638	-0.0791949	none
2020-03-01	-0.113955	-0.032258	none
Marco	-0.127491	-0.0717151	none
Mcoln1	-0.128393	-0.0133443	none
Ms4a7	-0.183865	-0.032088	none
Msr1	-0.110829	-0.0214997	none
Mx1	-0.122031	-0.0196054	none
Myo1f	-0.163262	-0.0883968	none
Nabp1	-0.0859306	-0.0448903	none
Nckap1l	-0.146029	-0.0920719	none
Ninj1	-0.229409	-0.15206	none
Npc2	-0.381876	-0.326814	none
Nr1h3	-0.164516	-0.0462011	none
Oaz1	-0.0771305	0.0670584	none
Ostf1	-0.18444	-0.11864	none
P2ry13	-0.0999615	-0.0237826	none
Pdk4	-0.0887767	-0.0276177	none
Pla2g15	-0.106583	-0.0586876	none
Pla2g7	-0.113552	-0.0435578	none
Pld3	-0.255433	-0.0555424	none
Ppt1	-0.190122	-0.0986032	none
Prkcb	-0.150465	-0.072891	none
Psap	-0.265879	-0.191228	none
Psmb9	-0.15479	-0.102173	none
Ptprc	-0.135618	-0.0862907	none
Ptprj	-0.12195	-0.0571161	none
Rab20	-0.0948638	-0.0475744	none
Rbp7	-0.131236	-0.0196886	none
Rgs1	-0.131196	-0.012802	none
Rnaset2b	-0.186729	-0.0620966	none
S100a11	-0.300072	-0.278086	none
Samhd1	-0.187342	-0.0527476	none
Samsn1	-0.140827	-0.0703153	none
Sat1	-0.165528	-0.10963	none
Scimp	-0.139355	-0.0233009	none
Scn1b	-0.0582475	-0.0284181	none
Sdc3	-0.147535	-0.102683	none
Siglec1	-0.102062	-0.0127743	none
Siglece	-0.0878355	-0.0520004	none
Slc15a3	-0.0792181	-0.0543481	none
Slc37a2	-0.0729218	-0.0355435	none
Slc40a1	-0.206575	-0.0884883	none
Slc7a7	-0.176546	-0.0709498	none
Slco2b1	-0.107815	-0.0458884	none
Smpdl3a	-0.125854	-0.0345588	none
Spic	-0.095542	-0.0406946	none
Sucnr1	-0.0760884	-0.0139068	none
Tgfbi	-0.182573	-0.106804	none
Timd4	-0.144584	-0.0585725	none
Tmigd3	-0.135429	-0.0233121	none
Tnfrsf1b	-0.0897183	-0.0449074	none
Tpp1	-0.132329	-0.0701123	none
Tyrobp	-0.224268	-0.179262	none
Vcam1	-0.183215	-0.13548	none
Vsig4	-0.139525	-0.0304569	none
Wwp1	-0.141135	-0.0426357	none
Xaf1	-0.079166	-0.0313787	none
Aldoa	-0.288216	-0.227769	none
Alox12	-0.0163087	-0.0310688	none
Arpc2	-0.35497	-0.331387	none
Arpc4	-0.22006	-0.181735	none
Atp2a3	-0.056479	-0.0296598	none
Bank1	-0.0626659	-0.0319155	none
Bid	-0.254718	-0.0795822	none
Bin2	-0.107299	-0.12509	none
G6b	-0.0481218	-0.0104407	none
Cap1	-0.287067	-0.1617	none
Cd69	-0.0300846	-0.0651437	none
Cdip1	-0.0559993	-0.0903449	none
Cfl1	-0.504858	-0.255413	none
Clic1	-0.373081	-0.208188	none
Cmtm5	-0.0416897	-0.00025555	none
Csk	-0.131493	-0.138098	none
Ctsw	-0.0738984	-0.0301482	none
Cxcr4	-0.0834057	-0.0512156	none
Dapp1	-0.0629067	-0.0717447	none
Dnm3	-0.0208197	-0.0723972	none
Elf1	-0.126882	-0.104199	none
F13a1	-0.025681	-0.0815719	none
Fam212a	-0.0993279	0.0113891	none
Fermt3	-0.0905347	-0.0283749	none
Fli1	-0.118713	-0.138748	none
Gm3839	-0.334787	-0.0527522	none
Gata2	-0.104816	-0.0784511	none
Gp1ba	-0.0420174	-0.0216328	none
Gp6	-0.0347079	-0.0200571	none
Gp9	-0.020329	-0.00561857	none
Hacd4	-0.128042	-0.0842138	none
Hpse	-0.0515754	-0.0348134	none
Itga2b	-0.0652348	-0.0302995	none
Lat	-0.0396214	-0.0625535	none
Lcn2	-0.0309655	-0.0862147	none
Limd2	-0.249851	-0.304651	none
Med12l	-0.0403467	-0.0252035	none
Mef2c	-0.177046	-0.201666	none
Mfng	-0.109324	-0.108823	none
Mgll	-0.0858346	-0.0159988	none
Mmrn1	-0.0623855	-0.0474098	none
Naa38	-0.187192	0.0400965	none
Ncf4	-0.147981	0.214609	none
Nrgn	-0.0805833	-0.0681409	none
P2rx1	-0.0472852	-0.0771346	none
Pdlim1	-0.202998	0.026867	none
Pecam1	-0.106196	-0.10173	none
Pkm	-0.30621	-0.311268	none
Plek	-0.145619	-0.0529763	none
Ppbp	-0.0371774	-0.0130401	none
Ppp1r18	-0.173461	-0.143301	none
Pstpip2	0.0117099	0.0118024	none
Ptpn6	-0.150918	-0.126142	none
Rab27b	-0.0444272	-0.0405538	none
Rasgrp2	-0.107746	-0.232053	none
Rgs18	-0.0614159	-0.0966304	none
Rgs19	-0.169472	-0.195293	none
Rilpl2	-0.156012	-0.152034	none
Selp	-0.0268182	-0.00121853	none
Serpinb1a	-0.205882	-0.127477	none
Sla	-0.122841	-0.0746649	none
Slc37a1	-0.04859	-0.0289555	none
Spx	-0.0345918	-0.0280074	none
Tagln2	-0.334961	-0.275496	none
Tbxas1	-0.119783	-0.0412368	none
Tmem40	-0.0141836	-0.0436687	none
Treml1	-0.0295796	-0.0332771	none
Unc13d	-0.0847724	0.0453606	none
Was	-0.136014	-0.077574	none
Ly6g6f	-0.0214474	-0.0204082	none
0610040J01Rik	-0.0579204	-0.0551087	none
Aass	-0.0397399	-0.0702784	none
Abca8b	-0.0363606	-0.0484915	none
Abcc2	-0.0259529	-0.0482969	none
Abhd14b	-0.124915	-0.088685	none
Acaa2	-0.235187	-0.11976	none
Acadm	-0.0907195	-0.108249	none
Afm	-0.0616353	-0.0612455	none
Agmat	-0.0468426	-0.0541539	none
Agpat2	-0.15888	-0.122305	none
Agt	-0.20793	-0.0701203	none
Alb	-0.274566	-0.145282	none
Aldh1b1	-0.0932324	-0.106637	none
Aldh8a1	-0.082438	-0.053255	none
Aldob	-0.166766	-0.111039	none
Angptl3	-0.186473	-0.0798029	none
Anpep	-0.118569	-0.0577124	none
Apoc4	-0.132379	-0.100636	none
Apof	-0.0261096	-0.080514	none
Apoh	-0.181803	-0.110982	none
Aqp11	-0.0704507	-0.0138716	none
Asgr2	-0.197631	-0.0683574	none
Bco1	-0.0262475	-0.0780495	none
Bdh1	-0.0427884	-0.0709731	none
Bhmt2	-0.112688	-0.0789239	none
C130074G19Rik	-0.0748366	-0.0769093	none
C1rl	-0.0541513	-0.0497344	none
C3	-0.156009	-0.122376	none
C8g	-0.0189426	-0.056274	none
Cald1	-0.262974	-0.260065	none
Car3	-0.0234305	-0.0700283	none
Cdo1	-0.11839	-0.105883	none
Chchd10	-0.0735327	0.142979	none
Cldn1	-0.17301	-0.0683588	none
Col18a1	-0.154367	-0.108904	none
Cpb2	-0.171789	-0.0961027	none
Cth	-0.0220889	-0.0213331	none
Cyp2d26	-0.036293	-0.0510569	none
Cyp51	-0.0106758	-0.098455	none
Ddt	-0.0347081	-0.116709	none
Dnajc12	-0.091409	-0.0170529	none
Dnajc22	-0.119054	-0.0518412	none
Elovl6	0.00019026	-0.123324	none
F10	-0.1213	-0.11818	none
F2	-0.179683	-0.108166	none
Fabp2	-0.0227298	-0.0387715	none
Fads6	-0.00699509	-0.0471931	none
Fam46a	-0.112616	-0.091985	none
Fga	-0.191365	-0.113039	none
Fgb	-0.194725	-0.13074	none
Fgg	-0.190596	-0.0981666	none
Fxyd1	-0.187657	-0.110113	none
Galm	-0.0840601	-0.053519	none
Gjb1	-0.150574	-0.105687	none
Gnmt	-0.0276314	-0.062415	none
Gpd1	-0.0274087	-0.0379052	none
Grb10	-0.0552899	-0.19926	none
Grhpr	-0.206235	-0.0652315	none
Gstt2	-0.0608319	-0.0803182	none
Gstz1	-0.142583	-0.0736307	none
Gys2	-0.035493	-0.0306229	none
Hadh	-0.15941	-0.177884	none
Hc	-0.118284	-0.0569025	none
Hmgcs2	-0.149846	-0.0835802	none
Hpn	-0.165373	-0.090439	none
Hpx	-0.163843	-0.0844112	none
Hsd17b2	-0.130604	-0.0608018	none
Hsp90b1	-0.329653	-0.255497	none
Il1r1	-0.0767752	-0.0747609	none
Itih4	-0.0396924	-0.0807104	none
Itih5	-0.0630502	-0.0582584	none
Kitl	-0.0550236	-0.0786726	none
Klf15	-0.0452363	-0.0313281	none
Ldlr	-0.0864008	-0.0361535	none
Leap2	-0.167446	-0.0469595	none
Lgals2	-0.132042	-0.0439423	none
Lipc	-0.205726	-0.0407378	none
Lsr	-0.115372	-0.0980623	none
2020-03-01	-0.0609722	-0.0523219	none
Mmp19	-0.0511138	-0.0655295	none
Mogat2	-0.0247069	-0.0867897	none
Morc4	-0.0279793	-0.0844384	none
Mpc2	-0.0934123	-0.0986023	none
Mpzl2	-0.073586	-0.0606591	none
mt-Co2	-0.516404	-0.291947	none
Ndufa6	-0.114231	-0.00126176	none
Npb	0.00454121	-0.039327	none
Nsdhl	-0.0806498	-0.0112319	none
Otc	-0.0608771	-0.0666363	none
P4hb	-0.253999	-0.2925	none
Pah	-0.158935	-0.0440617	none
Pcolce2	-0.071815	-0.0550468	none
Pdia5	-0.0828955	-0.109589	none
Pdzk1	-0.136313	-0.0640325	none
Phlda2	-0.0176865	-0.0946088	none
Pid1	-0.0663499	-0.102498	none
Pipox	-0.0384674	-0.0341506	none
Plg	-0.0703279	-0.111416	none
Plpp2	-0.0714314	-0.091877	none
Proz	-0.0487295	-0.0479026	none
Psph	-0.0772086	0.0244864	none
Pxmp2	-0.0355075	-0.0746592	none
Rogdi	-0.0380143	-0.146946	none
Rtp3	-0.0132784	-0.0616402	none
Saa4	-0.0633086	-0.0429884	none
Scp2	-0.237168	-0.0925976	none
Sec14l2	-0.0200766	-0.0167864	none
Sema4g	-0.0941987	-0.0445296	none
Serpinf1	-0.19901	-0.115502	none
Serpinf2	-0.163649	-0.109954	none
Sfxn2	-0.0638977	-0.0831322	none
Shbg	-0.0628302	-0.039758	none
Shmt1	-0.110702	-0.0930889	none
Slc13a3	-0.0171421	-0.0398721	none
Slc27a2	-0.0712783	-0.060261	none
Slc6a13	-0.0254533	-0.0935826	none
Smlr1	-0.155255	-0.0727656	none
Soat2	-0.0527507	-0.042962	none
Sord	-0.15668	0.0639059	none
Spink1	-0.0174181	-0.0912579	none
Tff3	-0.0946617	-0.0561762	none
Thpo	-0.0200787	-0.0128857	none
Tmem205	-0.252783	-0.138778	none
Tmprss6	-0.0494118	-0.0618906	none
Tnnc1	-0.0577505	-0.0295622	none
Ttc38	-0.0923999	-0.0648805	none
Upb1	-0.0279189	-0.0444193	none
2900026A02Rik	-0.0901991	-0.0608312	none
Adam32	-0.0169204	-0.0218591	none
Adamts9	-0.0665543	-0.0832613	none
Arhgef16	-0.0426251	-0.048444	none
Chmp4c	-0.0623069	-0.045227	none
Cldn3	-0.0404696	-0.0189156	none
Cldn4	-0.0419999	-0.0139611	none
Cldn7	-0.0468149	-0.0338729	none
Clic6	-0.0268131	-0.0258694	none
Crb3	-0.0792577	-0.0372465	none
Ctxn1	-0.0428567	-0.125772	none
Cyb561	-0.0510825	-0.00774663	none
Dsg2	-0.118801	-0.0560777	none
Enah	-0.163339	-0.0673042	none
Epcam	-0.0965384	-0.0238897	none
Fblim1	-0.0465474	-0.0758261	none
Fermt1	-0.0433987	-0.00756663	none
Flywch2	-0.145569	-0.102226	none
Foxa2	-0.071336	-0.041402	none
Fxyd2	-0.158	-0.0423669	none
Greb1	-0.0669402	-0.0351202	none
Hes1	-0.134781	-0.12241	none
Igfbp2	-0.163819	-0.0612573	none
Kdf1	-0.0758099	-0.0276344	none
Lurap1l	-0.134064	-0.0812136	none
Mapk13	-0.0685044	-0.0881028	none
Marveld3	-0.0477256	-0.0099681	none
Mllt4	-0.139408	-0.07706	none
Nav2	-0.118765	-0.0793933	none
Ncald	-0.0615846	-0.0627058	none
Nrep	-0.303887	-0.124231	none
Pamr1	-0.0341266	-0.04382	none
Pla2g1b	-0.0661013	0.00748878	none
Ppp1r1a	-0.0316935	-0.0395833	none
Prss23	-0.0959396	-0.068157	none
Prss8	-0.0542992	-0.0406289	none
Ptprf	-0.191188	-0.135031	none
Pyy	-0.0227777	0.00194531	none
Scube3	-0.0574698	-0.0202057	none
Shank2	-0.0597546	-0.015393	none
Smim22	-0.0227298	-0.0479283	none
Sox13	-0.0522465	-0.0463565	none
Sox4	-0.314336	-0.149914	none
Spint1	-0.0642537	-0.017877	none
Spint2	-0.167815	-0.118975	none
Spon1	-0.0260676	-0.021429	none
St8sia3	-0.0525606	-0.0188546	none
Steap2	-0.0537765	-0.0646847	none
Tmc4	-0.0230479	0.0030187	none
Tmem27	-0.0459822	-0.000950703	none
Vnn1	-0.0227298	-0.0470752	none
Wfdc2	-0.0483133	-0.0424385	none
Abcc9	0.0118171	-0.0986069	none
Adamts2	-0.0345405	-0.0799994	none
Ahnak	-0.167148	-0.137069	none
Arap2	-0.0811961	-0.0970279	none
Bmp5	-0.0561472	-0.0622781	none
Ccnd2	-0.145061	-0.201633	none
Cnn2	-0.191456	-0.260764	none
Col6a1	-0.123687	-0.122546	none
Col6a2	-0.13907	-0.118187	none
Cygb	-0.0369988	-0.052078	none
Ednra	-0.0548049	-0.0677774	none
Efna5	-0.0547237	-0.10071	none
Fzd1	-0.0489872	-0.117161	none
Gdf2	0.00898263	-0.117062	none
Gucy1b3	-0.0750146	-0.0860973	none
Igfbp3	-0.0516909	-0.124228	none
Kcnj8	-0.0285138	-0.0951179	none
Lbh	-3.11125e-05	-0.166607	none
Lhfp	-0.0381383	-0.0993663	none
Lpar4	-0.0390169	-0.128395	none
Map1lc3a	-0.113205	-0.0938917	none
Pam	-0.0903854	-0.0995137	none
Pde1a	-0.0584031	-0.0875508	none
Pdlim2	-0.156772	-0.133503	none
Phactr2	-0.174595	-0.168991	none
Raph1	-0.069086	-0.203821	none
Rarres2	-0.261682	-0.120519	none
Rbp1	-0.278747	-0.269798	none
Rem1	0.00524846	-0.0702114	none
Rps6ka6	-0.0751414	-0.0772814	none
Rps7	-0.390216	-0.0484964	none
Selm	-0.111595	-0.200627	none
Snai2	-0.0575215	-0.0957691	none
Sod3	0.13073	-0.0941185	none
Tgfb1i1	-0.0649492	-0.12188	none
Tnfrsf11b	-0.0284045	-0.0640653	none
Tns3	-0.0999483	-0.122479	none
Wnt2	-0.0517138	-0.0673908	none
Zeb2	-0.150124	-0.157467	none
Auts2	-0.0572576	-0.147287	none
Bambi	-0.0930302	-0.147904	none
Cacnb3	-0.0401154	-0.0744882	none
Clip3	-0.0464442	-0.0969466	none
Copz2	-0.0430711	-0.166386	none
Crabp1	-0.0560295	-0.0724155	none
Dcakd	-0.0618771	-0.199214	none
Efemp2	-0.149126	-0.161801	none
Epha4	-0.0743477	-0.0970199	none
Fbn2	-0.0439417	-0.122745	none
Fgfr1	-0.0683248	-0.0940483	none
Gli3	-0.0609058	-0.0411996	none
Gpc6	-0.104649	-0.110177	none
Gpx7	-0.194793	-0.145601	none
Hlx	-0.0858861	-0.13866	none
Hnrnpa1	-0.467995	-0.296201	none
Marcksl1	-0.222149	-0.326251	none
Mfap4	-0.0948849	-0.0968718	none
Mmp2	-0.0887911	-0.123056	none
Nfatc4	-0.0468495	-0.0632338	none
Ngfrap1	-0.357902	-0.253121	none
Nr2f1	-0.108984	-0.0934451	none
Pafah1b3	-0.166932	-0.135054	none
Pdlim7	-0.0668426	-0.16906	none
Plat	-0.0664181	-0.0735381	none
Prmt1	-0.249238	-0.146634	none
Prnp	-0.106428	-0.143132	none
2020-09-07	-0.176959	-0.110289	none
Shisa3	-0.0276138	-0.0936485	none
Sulf2	-0.0853247	-0.0984615	none
Tmem119	-0.0436076	-0.0777192	none
Aif1l	-0.0686834	-0.0539762	none
Amer1	-0.030681	-0.13229	none
Aplp1	-0.0603303	-0.0526516	none
Aprt	-0.229421	-0.270479	none
Arhgap22	-0.0648098	-0.0763912	none
B3gnt9	-0.00791842	-0.0572301	none
Barx1	-0.0227298	-0.0379164	none
Bcam	-0.222499	-0.0971343	none
Bcar3	-0.0459978	-0.0591607	none
Cdh11	-0.0617001	-0.0665816	none
Dctn6	-0.137319	-0.0775246	none
Ddr1	-0.0998668	-0.0783712	none
Fam162a	-0.192694	-0.210298	none
Fbln1	-0.0774797	-0.110662	none
Fbln2	-0.0602239	-0.127878	none
Fgf5	-0.0159044	-0.0386841	none
Fkbp3	-0.207779	-0.184495	none
Flnc	-0.0678513	-0.112304	none
Fmod	-0.0835689	-0.0498136	none
Gata4	-0.0973187	-0.139927	none
Ift43	-0.145663	-0.158405	none
Igfbp5	-0.143061	-0.104289	none
Jsrp1	0.0250069	-0.0612492	none
Krt7	-0.0526463	-0.0741443	none
Ktn1	-0.187952	-0.141151	none
Lrrn4	-0.0439843	-0.0620496	none
Megf6	-0.0591537	-0.0230175	none
Nasp	-0.144688	-0.0386365	none
Ntf5	-0.0556783	-0.0750621	none
Nxph3	-0.00922438	-0.0350169	none
P3h4	-0.0743325	-0.105477	none
P4ha2	-0.0888429	-0.102523	none
Pcbp4	-0.0736281	-0.167276	none
Plce1	-0.0635957	-0.0688005	none
Plp2	-0.19776	-0.226173	none
Plxna4	-0.0526658	-0.0697503	none
Pnoc	-0.0514543	-0.0678932	none
Ppfibp2	-0.0608784	-0.108642	none
Rab34	-0.210763	-0.164239	none
Rhou	-0.131274	-0.103734	none
Rnf182	-0.033509	-0.0402476	none
Rpp25	-0.0752701	-0.0669521	none
Rspo1	-0.040096	-0.0383587	none
Smtnl2	-0.043438	-0.0605839	none
Sv2a	-0.0329965	-0.0630318	none
Syne2	-0.126372	-0.14735	none
Tbx18	-0.0240148	-0.0290089	none
Tgfb2	-0.0285838	-0.0971888	none
Tmem108	-0.0312443	-0.118377	none
Tmem132a	-0.0582298	-0.0983388	none
Tmem151a	-0.0386354	-0.0754917	none
Tmem98	-0.179408	-0.112906	none
Tsc22d1	-0.0261998	-0.137803	none
Ttc3	-0.213585	-0.220495	none
Upk1b	-0.0312291	-0.0587099	none
Wisp1	0.020663	-0.0944566	none
Wls	-0.0721389	-0.153466	none
Wwc2	-0.128564	-0.0940402	none
Zfp579	-0.00822991	-0.0953419	none
4931406P16Rik	-0.0704969	-0.08015	none
Abhd6	-0.0458718	-0.101334	none
Amotl1	-0.113445	-0.161347	none
Anxa5	-0.277776	-0.213477	none
Aqp1	0.0649774	-0.00847758	none
Arap3	-0.0476882	-0.0615297	none
Arhgap29	-0.140626	-0.114065	none
Arhgap31	-0.0429643	-0.101264	none
Armcx4	-0.0371007	-0.103456	none
Bace2	-0.0650924	-0.0648682	none
Bik	-0.0635326	-0.0452175	none
Bmp2	-0.058529	-0.078011	none
Btnl9	0.012738	-0.059935	none
Calm1	-0.192061	-0.11939	none
Cd81	-0.195042	-0.314492	none
Cda	-0.0454169	-0.0690048	none
Cdc42bpb	-0.105474	-0.0949501	none
Cdc42ep2	-0.0638537	-0.108437	none
Chst7	-0.0351359	-0.0546256	none
Clec1b	-0.105656	-0.088447	none
Clec4g	-0.0500794	-0.0762273	none
Cmtm3	-0.117795	-0.180871	none
Cracr2b	-0.0788132	-0.0823349	none
Cxcl16	-0.126109	-0.0693675	none
Dchs1	-0.0848124	-0.0917579	none
Degs1	-0.117857	-0.102982	none
Dlc1	-0.102859	-0.160459	none
Dll4	-0.0230842	-0.0632733	none
Dok4	-0.0965837	-0.0186628	none
Dpp4	-0.0919225	-0.0580239	none
Dpysl3	-0.0838625	-0.0531303	none
Efna1	-0.159596	-0.0765219	none
Epas1	-0.118465	-0.104337	none
Ephb4	-0.113259	-0.0916029	none
Erg	-0.0713333	-0.0892047	none
Ets2	-0.135994	-0.111747	none
Exoc3l4	-0.0614348	-0.0966055	none
Fabp4	-0.0227525	-0.102419	none
Fam124a	-0.018472	-0.0391196	none
Fam174b	-0.0464532	0.0753832	none
Fam43a	-0.0625917	-0.0971135	none
Fgd5	-0.0413706	-0.067992	none
Fkbp1a	-0.267307	-0.316359	none
Flnb	-0.144556	-0.104341	none
Fscn1	-0.186503	-0.231934	none
Fyn	-0.0644145	-0.122187	none
Galnt18	-0.00707893	-0.0452755	none
Gap43	-0.0283007	-0.0802476	none
Gimap4	-0.166377	-0.0969744	none
Gimap5	-0.0293916	-0.0883204	none
Grap	-0.0671473	-0.0843989	none
Gstk1	-0.271774	-0.0934978	none
Hecw2	-0.0309033	-0.0565474	none
Hivep3	-0.0643849	-0.0825455	none
Ica1	-0.115253	-0.0684386	none
Icam1	-0.0928614	-0.0467969	none
Icam2	-0.144455	-0.120204	none
Ipo11	-0.0724044	-0.0659619	none
Itpkb	-0.0781848	-0.119035	none
Jak1	-0.173518	-0.147819	none
Kcne3	-0.0693133	-0.0619617	none
Klf7	-0.0329227	-0.114836	none
Klhl6	-0.0369443	-0.129975	none
Lrrc32	-0.0697968	-0.0807987	none
Lrrc8c	-0.072349	-0.000625943	none
Lyve1	-0.137941	-0.111059	none
Mapk12	-0.0564924	-0.0573563	none
Mcam	-0.0686161	-0.0654794	none
Mecom	-0.0325216	-0.0542362	none
Msn	-0.1923	-0.120953	none
N4bp3	-0.0182428	-0.085886	none
Nav1	-0.0643211	-0.126185	none
Notch1	-0.0790958	-0.112351	none
Pde4b	-0.091637	-0.096139	none
Pea15a	-0.110495	-0.132954	none
Peak1	-0.0721561	-0.101133	none
Plpp1	-0.104016	-0.072252	none
Plxnc1	-0.0566985	-0.103398	none
Plxnd1	-0.110246	-0.103979	none
Ppfibp1	-0.140432	-0.103134	none
Ppic	-0.190228	-0.229041	none
Ppp1r16b	-0.0265247	-0.0765446	none
Prr5l	-0.0449453	-0.0679434	none
Prrg3	-0.0183098	-0.0807	none
Ptrf	-0.0835546	-0.0755795	none
Ralb	-0.130236	-0.185485	none
Rasip1	-0.0652865	-0.0948141	none
Rhoj	-0.0131298	-0.103702	none
S100a13	-0.228925	-0.115054	none
Scarf1	-0.0321275	-0.0647475	none
Sdpr	-0.116701	-0.157714	none
Sema6a	-0.107618	-0.0849495	none
Sh3bp5	-0.0798969	-0.117966	none
Sipa1	-0.0788554	-0.0937423	none
Slc16a2	-0.0368998	-0.0836128	none
Slc31a2	-0.0631911	-0.0877012	none
Slco2a1	-0.0418622	-0.0592177	none
Smagp	-0.116988	-0.0753631	none
Smtn	-0.0749765	-0.0859125	none
Sorbs3	-0.103635	-0.0811501	none
Srgap1	-0.0756132	-0.0827625	none
Stc1	-0.0451687	-0.0540033	none
Tacc1	-0.15148	-0.0392689	none
Tax1bp3	-0.159708	-0.202728	none
Tcf4	-0.0871903	-0.162437	none
Tfpi	-0.221448	-0.161378	none
Thsd1	-0.0331582	-0.0704656	none
Tinagl1	-0.0584791	-0.00180899	none
Tjp1	-0.0883944	-0.0829636	none
Tmem2	-0.0777361	-0.128538	none
Tmem204	-0.0412667	-0.103847	none
Tnfaip1	-0.0921602	-0.157283	none
Tnfaip8l1	-0.06228	-0.0737652	none
Tnfrsf1a	-0.168528	-0.178143	none
Tpm4	-0.248706	-0.246489	none
Tpst2	-0.0655364	-0.130894	none
Tspan18	-0.0875663	-0.0696293	none
Tspan2	-0.0279467	-0.0802752	none
Upp1	-0.110802	-0.0406841	none
Ushbp1	-0.0297789	-0.0608323	none
Wwtr1	-0.111885	-0.0653912	none
Zeb1	-0.0194533	-0.103979	none
Zfp503	-0.0996245	-0.0846936	none
Adgrg1	-0.0479657	-0.0462107	none
Arhgap15	-0.0851679	-0.096056	none
Bex6	-0.182934	-0.0676798	none
Cd27	-0.0181884	-0.120501	none
Cdk6	-0.164973	-0.143011	none
Celf2	-0.166277	-0.192712	none
Cmtm7	-0.107073	-0.263076	none
Def6	-0.0781909	-0.102614	none
Dnmt3b	-0.0653164	-0.0997046	none
Elmo1	-0.122481	-0.112156	none
Emb	-0.0832692	-0.163375	none
Fmnl1	-0.085789	-0.0643251	none
Gpr171	-0.0171948	-0.0786958	none
H2afy	-0.220474	-0.314588	none
Hoxa7	-0.0442512	-0.0849918	none
Hoxa9	-0.0607531	-0.0456337	none
Ikzf2	-0.0452825	-0.072799	none
Il12a	-0.0145904	-0.079039	none
Il21r	-0.0162331	-0.0668587	none
Klk8	-0.0528011	-0.192583	none
Myb	-0.0818023	-0.0604405	none
Nrros	-0.108978	-0.137516	none
Pkib	-0.0855506	-0.0678562	none
Plcg2	-0.0666729	-0.111043	none
Pou2f2	-0.122232	-0.125053	none
Ptpre	-0.114959	-0.119728	none
Ramp1	-0.0891442	-0.189488	none
Rpl10a	-0.494097	-0.0708954	none
Rpl13	-0.172573	-0.0563112	none
Rpl3	-0.480351	-0.0998408	none
Rps3	-0.430481	-0.0359119	none
Rps4x	-0.432874	-0.0767728	none
Rps8	-0.341857	-0.0678285	none
Runx1	-0.111776	-0.101465	none
Sash3	-0.0905686	-0.0788195	none
Satb1	-0.130237	-0.094852	none
Selplg	-0.0903722	-0.117287	none
Tbc1d10c	-0.0690638	-0.0916338	none
Anp32b	-0.0366576	0.150108	none
Atp1b2	0.125935	0.14879	none
Bcl11a	-0.100273	0.00977227	none
Cox6b2	-0.0268764	0.243187	none
Cyth3	-0.0256539	0.0478254	none
Dut	-0.0804125	0.0548723	none
E2f4	0.0386946	0.109093	none
Eif5a	-0.0874011	0.024171	none
Emc9	-0.0671132	0.070065	none
Glrx5	0.00762314	0.109114	none
Hdgf	-0.0250952	0.0593222	none
Hk1	0.126549	0.0953918	none
Hmgb3	0.00868457	0.0991181	none
Ifrd2	-0.0250046	0.309102	none
Ikzf1	-0.0492548	-0.0072955	none
Kcnn4	0.0243752	0.218744	none
Lyar	-0.105589	-0.00753441	none
Mns1	-0.0448461	0.175886	none
Mospd3	-0.0457669	-0.0170169	none
Mrap	-0.0227298	0.304751	none
Mrpl18	-0.14068	0.00186219	none
Ncl	-0.265693	-0.024708	none
Nhp2	-0.270084	0.00325546	none
Nolc1	-0.0755596	-0.0333408	none
Npm3	-0.23786	-0.161312	none
Nudt19	-0.0469661	0.0636219	none
Pabpc4	-0.124458	0.0917793	none
Polr3h	-0.0769383	-0.027857	none
Prss50	-0.000885717	0.11086	none
Rangrf	-0.127354	-0.0692691	none
Rpia	-0.00397167	0.0573526	none
Rps2	-0.205135	0.0518642	none
Serbp1	-0.191535	0.0279683	none
Sh2d4a	-0.0956934	0.0626382	none
Slc29a1	0.0944438	0.127842	none
Slc41a3	-0.0712865	0.0929915	none
Smim5	0.266802	0.127612	none
Sphk1	-0.0190326	0.127267	none
St3gal6	-0.110554	0.247902	none
Steap3	0.0728501	0.166611	none
Svbp	-0.0288065	0.0402405	none
Tango2	0.111472	0.182751	none
Tnfaip2	-0.0991742	0.0370047	none
Tomm20	-0.203153	-0.160173	none
Tspan32	0.147049	0.212166	none
Ubxn2a	-0.071591	0.0668156	none
Ugcg	-0.0289678	0.00372554	none
Wdr55	-0.0720329	0.0685458	none
Wrn	-0.0161818	0.059469	none
Ybx3	0.0370646	0.0376426	none
Cdc25b	-0.0801519	0.180893	none
Dmtn	0.197798	0.222043	none
Fn3k	0.00727767	0.0960272	none
Gm867	-0.0325073	0.166116	none
Gmpr	0.0569766	0.46589	none
Mt1	0.0446364	0.280688	none
Rhag	0.230691	0.268552	none
Rrm2	0.0992602	0.102133	none
Sptb	0.119519	0.346139	none
Fam46c	0.130403	0.0911296	none
Mkrn1	-0.0549358	0.110075	none
Slfn14	0.0335463	0.0792338	none
Tcp11l2	-0.0132546	-0.00582182	none
Nudt4	0.0116154	0.533756	mouse
Plek2	0.179999	0.348158	none
Rfesd	0.306122	0.604711	none
Slc39a8	0.16051	0.53608	none
Tmod1	0.11853	0.32411	none
Trib3	0.00607303	0.493447	none
1810011H11Rik	-0.0674086	-0.040559	none
6330416G13Rik	-0.0809341	-0.0409428	none
AB124611	-0.0619248	-0.101923	none
Abcc3	-0.111403	-0.0487162	none
Abcg1	-0.0814513	-0.0778585	none
Abhd12	-0.0503908	-0.0626822	none
Acp2	-0.148175	-0.0951821	none
Actb	-0.421839	-0.290638	none
Adgre1	-0.0355318	-0.0616595	none
Aif1	-0.28803	-0.0823809	none
Akr1a1	-0.307639	-0.293506	none
Ano6	-0.101918	-0.104632	none
Atp6v0b	-0.191126	0.0313262	none
Atp6v1g1	-0.337491	-0.117648	none
Blvra	-0.0130285	0.0333365	none
C5ar1	-0.0519259	-0.0271805	none
Camk1d	-0.107065	-0.0468433	none
Capza2	-0.116639	-0.200564	none
Capzb	-0.312898	-0.248561	none
Ccl2	-0.0813232	-0.0212838	none
Ccl3	-0.0264257	-0.0459462	none
Ccl9	-0.0827266	-0.135157	none
Ccr5	-0.0288628	-0.0306872	none
Cd164	-0.323232	-0.170812	none
Cd300e	-0.00453382	-0.0486966	none
Cd53	-0.194265	-0.108995	none
Cela1	-0.0149297	-0.0706255	none
Ckb	-0.186817	-0.165371	none
Clec4a1	-0.077739	-0.0678843	none
Clec4a3	-0.0227298	-0.0281249	none
Clta	-0.261413	-0.279835	none
Cndp2	-0.163512	-0.0586386	none
Csf2rb2	-0.0789445	-0.00478821	none
Cstb	-0.175042	-0.149871	none
Ctsa	-0.158883	-0.103829	none
Ctsh	-0.176405	-0.115152	none
Ctsz	-0.156044	-0.154976	none
Cx3cr1	-0.0613492	-0.0644977	none
Dmpk	-0.0470724	-0.0511184	none
Dnase2a	-0.0778538	-0.00220504	none
Dok2	-0.141914	-0.117346	none
Efhd2	-0.0904538	-0.0928061	none
Ehd4	-0.106423	-0.0644297	none
Entpd1	-0.101756	-0.0624339	none
Epsti1	-0.039	-0.0505871	none
Erp29	-0.340605	-0.16841	none
Fam105a	-0.11182	-0.071942	none
Fam129a	-0.0504702	-0.0534846	none
Fam26f	-0.0944704	0.00523881	none
Fcgr1	-0.0483044	-0.0317977	none
Frmd4b	-0.194307	-0.121201	none
Ftl1	-0.178017	0.160665	none
Fyb	-0.157016	-0.0821412	none
Gabarap	-0.15947	-0.178039	none
Gas6	-0.0766436	-0.0379212	none
Gm2a	-0.110449	-0.131482	none
Gnai2	-0.202678	-0.269673	none
Gng2	0.0612775	-0.170196	none
Gns	-0.132952	-0.0539506	none
Hexa	-0.15771	-0.143359	none
Hfe	-0.0425907	-0.0779615	none
Ifngr1	-0.172386	-0.127233	none
Igf1	-0.0730328	-0.0968089	none
Il18bp	-0.0372716	-0.052732	none
Il6ra	-0.100099	-0.057282	none
Irf5	-0.0676544	-0.0704863	none
Irf7	-0.099939	-0.0200699	none
Itgal	-0.0425533	-0.0929362	none
Itgb5	-0.11243	-0.0912893	none
Lair1	-0.127097	-0.0307651	none
Lamp1	-0.171157	-0.121906	none
Lgals3	-0.154686	-0.104309	none
Lrp1	-0.131307	-0.127864	none
Lst1	-0.240347	-0.129716	none
Lyn	-0.13054	-0.138431	none
Mertk	-0.0567238	-0.0613083	none
Mfsd1	-0.118516	-0.0555886	none
Myo9a	-0.088164	-0.0262707	none
Ntpcr	-0.15773	-0.0972047	none
P2ry6	-0.0845687	-0.0624825	none
Parp14	-0.134894	-0.0464528	none
Plbd1	-0.0669963	-0.0411451	none
Ptgs1	-0.0451824	-0.118927	none
Rassf4	-0.146047	-0.0775502	none
Rgl1	-0.124736	-0.104792	none
Rnasel	-0.0102523	-0.0391953	none
Rnf149	-0.123583	-0.104009	none
Rtp4	-0.0528951	-0.0641751	none
Sdcbp	-0.122888	-0.0371854	none
Slc11a1	0.00332091	-0.0529692	none
Slc43a2	-0.0624361	-0.093976	none
Slc48a1	-0.0231634	0.0631912	none
Snx2	-0.18525	-0.0732751	none
Tfec	-0.0945823	-0.0771485	none
Themis2	-0.0962488	-0.0426701	none
Tifab	-0.0455138	-0.10302	none
Timp2	-0.152486	-0.0839757	none
Tmem106a	-0.112141	-0.0454912	none
Tmem141	-0.231626	-0.0857183	none
Tmem86a	-0.0601008	-0.0810514	none
Tnfaip8l2	-0.132381	-0.121643	none
Tpd52	-0.114857	-0.0753088	none
Trem2	-0.0615674	-0.0664865	none
Trpm2	0.0898242	-0.0327053	none
Uap1l1	-0.032452	-0.0765042	none
Unc93b1	-0.0597745	-0.106614	none
Zeb2os	-0.0174587	-0.0428783	none
1700020L24Rik	-0.0227298	-0.0695743	none
AA467197	-0.0342955	-0.0569175	none
Aldh3b1	-0.0636684	-0.0781482	none
Atp8b4	-0.083447	-0.0871799	none
Cebpe	-0.0667873	-0.0999148	none
Chil3	-0.0151482	-0.0472416	none
Cldn15	-0.0877321	-0.0728247	none
Clec12a	-0.0556276	-0.0989235	none
Clec5a	-0.0282903	-0.0849111	none
Ctsg	-0.0508074	-0.0969317	none
Dok3	-0.0810994	-0.080093	none
Dstn	-0.223364	-0.233969	none
Elane	-0.0325832	-0.0999342	none
F2rl2	-0.0516462	-0.0396046	none
Fcnb	-0.0463953	-0.0906048	none
Fgr	-0.0500306	-0.0446967	none
Gca	-0.201649	-0.0542947	none
Hmha1	-0.09422	-0.103384	none
Hp	-0.064609	-0.130455	none
Itgb2	-0.173315	-0.0654376	none
Lrg1	-0.0763061	-0.0154937	none
Lrmp	-0.111337	-0.12753	none
Ltf	0.0318681	-0.0800988	none
Mapkapk3	-0.126765	-0.0455607	none
Mcemp1	-0.00167101	-0.0878795	none
Ms4a3	-0.0821642	-0.0915612	none
Napsa	-0.0170672	-0.103985	none
Ncf1	-0.0352825	-0.118459	none
Pfn1	-0.320249	-0.279662	none
Prss57	-0.138273	-0.0803652	none
Pstpip1	-0.059059	-0.0948251	none
S100a8	-0.0385049	-0.12244	none
Sh3bgrl3	-0.314994	-0.349031	none
Sla2	-0.0293164	-0.0552914	none
Sorl1	-0.0989566	-0.0729416	none
Syne1	-0.0873024	-0.0859832	none
Thbs1	-0.0433541	-0.0471188	none
Tnfrsf13b	-0.0168226	-0.101255	none
Tspo	-0.158093	0.0909931	none
Tuba4a	0.053356	0.0575354	none
Tuba8	-0.0308278	-0.0381909	none

## Sheet: Hematopoietic stem cell
Genes-to-eigengenes correlations for human and mouse hematopoietic stem cell.
Gene	Correlation_to_human_eigengene	Correlation_to_mouse_eigengene	Species_specific
A1bg	0.0509693	-0.00385012	none
A2m	0.00200472	-0.0587575	none
Aadac	-0.0153149	-0.0457813	none
Abca1	0.0304401	0.00889612	none
Abcd3	0.0463846	0.054564	none
Acaa1b	0.0591948	0.00153701	none
Acadsb	0.0250822	-0.0127115	none
Acat2	0.168061	0.115425	none
Acmsd	0.00983351	-0.064889	none
Acox2	0.0162932	-0.0343331	none
Acsl1	-0.0243067	-0.00623671	none
Acsl4	0.0450913	0.0280572	none
Acss2	0.0462738	0.0344032	none
Adh1	-0.0104266	-0.0365372	none
Adh4	0.0025379	0.000398218	none
Afmid	0.10768	0.0242667	none
Afp	0.226709	-0.0252651	none
Agxt	-0.0104146	-0.0395025	none
Ahsg	0.141263	-0.0943305	none
Aig1	0.0709176	0.0447065	none
Aldh1l1	0.0411752	-0.032225	none
Aldh4a1	0.0688334	-0.00178415	none
Aldh6a1	0.102202	0.0210043	none
Amdhd1	0.0048571	-0.0301795	none
Angptl8	-0.0248139	-0.0298375	none
Apoa1	0.227435	-0.0541743	none
Apoa2	0.195555	-0.0324287	none
Apob	0.0819743	-0.0866298	none
Apoc2	0.00938498	-0.0190456	none
Apoc3	0.0297611	-0.0124403	none
Apoe	0.0757267	0.147464	none
Apom	0.112465	-0.0305544	none
Arg1	-0.0759627	-0.0332951	none
Asgr1	0.0721061	0.0201874	none
Aspdh	0.00109021	-0.0325982	none
Ass1	0.0551446	0.00203825	none
Atf5	0.0468829	-0.0256192	none
Azgp1	-0.021447	-0.0119465	none
Bhmt	-0.0168459	-0.0351487	none
Bnip3	0.145914	0.0572156	none
C2	-0.0164858	0.0123166	none
2810459M11Rik	0.00416289	-0.0483186	none
C8a	0.0274436	-0.0238567	none
C8b	-0.0289515	-0.0483919	none
Cd302	0.128366	0.0618844	none
Cdh1	0.0130637	-0.0156834	none
Cebpa	0.040231	0.0209107	none
Cers4	0.0468221	0.111925	none
Cfhr1	-0.0155477	-0.00672235	none
Cideb	0.0518651	-0.0566056	none
Cisd1	0.234796	0.347727	none
Col2a1	0.0991396	0.0177428	none
Cp	-0.0241765	-0.0413966	none
Cps1	-0.00209479	-0.0370763	none
Creb3l3	0.0148987	-0.0228267	none
Csf3r	0.112247	0.127339	none
Cyb5a	0.099861	0.134432	none
Cyp27a1	0.044686	0.0330646	none
Cyp4f18	-0.019607	0.0754484	none
Dbi	0.360759	0.300902	none
Ddah1	0.0270952	0.00833561	none
Ddc	0.0297883	-0.0136989	none
Dgat2	0.0421196	-0.039507	none
Dhcr24	0.0883754	-0.0015884	none
Dhcr7	0.111414	0.0527125	none
Dpys	-0.00806881	0.00753813	none
Dusp9	0.0383319	0.0016695	none
Ebp	0.235625	0.149078	none
Ehhadh	0.0345705	-0.00815006	none
Ephx1	0.0365669	0.00851558	none
Ephx2	0.0509042	0.00250234	none
Errfi1	0.00494453	-0.00872092	none
Espn	-0.0385761	0.00489919	none
Etfb	0.247304	0.366977	none
F12	0.0565919	-0.0350835	none
F5	-0.00319646	0.000208155	none
F7	-0.0203042	-0.0232019	none
Fabp1	0.136178	-0.0732402	none
Fads1	0.17245	0.0377265	none
Fads2	0.140121	0.0142798	none
Fasn	0.108586	0.109879	none
Fbp1	0.0304434	-0.0207162	none
Fdft1	0.13333	-0.00168411	none
Fdps	0.247059	0.137797	none
Fetub	-0.0151688	0.00640799	none
Fkbp11	0.207892	0.0442335	none
Fmo5	0.00442843	-0.00271139	none
Foxa3	0.042065	-0.0308375	none
Fst	0.0622807	-0.00592587	none
Ftcd	0.0298504	-0.0144436	none
Fuom	0.149864	0.0293251	none
Galk1	0.190569	0.260743	none
Galt	0.0620346	0.166154	none
Gamt	0.2188	0.02389	none
Gas2	0.0344322	0.0481074	none
Gcat	0.116828	0.0590608	none
Gchfr	0.214334	0.0240077	none
Ggcx	0.111015	-0.0358973	none
Gldc	0.0081527	-0.030989	none
Glud1	0.108411	0.0430825	none
Glyctk	0.0444574	-0.0444913	none
Got2	0.18301	0.198413	none
Gsn	0.143934	0.0670191	none
Hal	0.00262273	-0.021342	none
Hamp	0.0715802	-0.0165235	none
Hfe2	0.00642277	-0.00497808	none
Hgd	0.0344594	-0.0132312	none
Hgfac	4.7514e-05	-0.0375128	none
Hint1	0.659872	0.561717	none
Hmgcr	0.0526629	0.00971774	none
Hmgcs1	0.0808892	0.0199672	none
Hnf4a	0.0239901	-0.033979	none
Hpd	-0.0110065	-0.0719276	none
Hrsp12	0.0955652	0.128721	none
Hsd17b7	0.0851079	0.0237459	none
Hyal1	0.0197459	0.0804256	none
Idh1	0.156701	0.0786727	none
Idi1	0.0977713	0.0570195	none
Igf2	0.173452	0.0252688	none
Igfbp1	0.00349595	-0.0730006	none
Igsf1	0.0528474	0.000530126	none
Insig1	0.0594702	0.00132989	none
Itih1	-0.00275547	-0.040537	none
Itih3	-0.0364715	-0.0659286	none
Khk	0.0605772	0.187278	none
Klb	0.0376129	-0.00902452	none
Kng2	-0.0187217	-0.0626305	none
Lcat	0.0276766	-0.0240371	none
Lect2	-0.0367661	-0.00379212	none
Lss	0.0265854	-0.0240191	none
Maob	0.0092158	-0.0375834	none
Masp2	0.00870873	-0.0385902	none
Mat1a	-0.0040839	-0.0452702	none
Mbnl3	0.0204914	0.130901	none
Mgst1	0.19334	0.036257	none
Mgst2	0.340412	0.0782995	none
Mlxipl	0.0190357	-0.0116137	none
Mmab	0.149344	0.0714022	none
Msmo1	0.0515974	0.0173188	none
Msrb1	0.139369	0.253397	none
Mst1	-0.000417207	-0.0243659	none
mt-Nd4l	0.0701796	0.113475	none
Mt2	0.117307	-0.336045	none
Mttp	0.022974	0.0160154	none
Mvd	0.120938	0.0511122	none
Nadk2	0.055324	0.0419917	none
Nipsnap1	0.189564	0.0616096	none
Nt5e	0.0480349	-0.0117074	none
Nupr1	-0.00554495	0.0404664	none
Odc1	0.177317	0.128488	none
Onecut2	0.0339691	-0.019619	none
Orm1	0.0315461	0.0164655	none
Paqr9	0.00589212	-0.0185655	none
Pbld2	0.0168427	0.017111	none
Pcsk9	0.0507322	-0.0429979	none
Pcyt2	0.0911853	0.127806	none
Pecr	0.0702923	0.0754919	none
Peg10	0.0911316	0.0303064	none
Peg3	0.055088	0.032023	none
Pgm2	0.125478	0.0692985	none
Phyh	0.0727857	0.0411335	none
Pla2g12b	0.0228328	-0.00562743	none
Pon3	0.00400177	0.0744969	none
Por	0.0980024	0.0787104	none
Ppp1r16a	0.0820862	0.087933	none
Prodh2	0.0531198	-0.0417612	none
Psat1	0.0771825	0.227517	none
Rbp2	0.0262762	-0.0418343	none
Rbp4	0.11926	-0.00137219	none
Reep6	0.0418767	-0.0380263	none
Rgn	0.02678	-0.0544769	none
Rps6ka3	0.136764	0.122928	none
Rrbp1	0.189752	0.126041	none
Sc5d	0.101965	-0.0128383	none
Sdc1	0.0147204	0.0540054	none
Sdc2	0.0540471	-0.00324741	none
Sec11c	0.128793	0.362051	none
Serpina10	0.00198226	-0.027329	none
Serpina11	-0.00478153	-0.0315542	none
Serpina6	0.1109	-0.0343658	none
Serpina7	0.0108732	-0.0232485	none
Serpinc1	-0.0129755	-0.044203	none
Serpind1	0.0419982	-0.0584839	none
Sigmar1	0.15222	0.189825	none
Slc17a2	-0.0014252	-0.00154122	none
Slc22a18	0.0683813	0.0237214	none
Slc25a13	0.115258	0.0669721	none
Slc2a2	0.00787587	-0.0178672	none
Slc38a3	0.0439073	-0.0670461	none
Slc38a4	-0.00909657	-0.00650414	none
Slc39a14	0.0204805	0.0272942	none
Slc39a5	0.0270138	-0.044063	none
Slc7a2	0.034187	-0.0256121	none
Smarca1	0.112061	0.0262774	none
Smco4	0.139998	0.203495	none
Smim14	0.133143	0.222762	none
Sntb1	0.0403638	0.0249732	none
Spp2	-0.0614842	-0.0419155	none
Spryd4	0.110074	0.102767	none
Sqle	0.147358	0.0672707	none
Sstr2	0.0324078	0.0200144	none
Tcea3	0.0477751	-0.0150407	none
Tdo2	-0.0270886	0.00101352	none
Tm4sf5	-0.000234862	0.0130925	none
Tm7sf2	0.0300115	-0.00753249	none
Tmem150a	0.0532558	-0.0260281	none
Tmem176a	0.0343921	0.116161	none
Tmem176b	0.0144196	0.151029	none
Tmem220	0.0992202	0.0150038	none
Tmem82	0.000921785	0.000875149	none
Tmem97	0.24359	0.201511	none
Trpm4	0.0712062	0.0694393	none
Tst	0.0746105	0.00991773	none
Tstd1	0.22216	0.0134071	none
Ttc39c	0.0320953	0.031307	none
Vsnl1	0.0459423	0.00389087	none
Xbp1	0.163456	0.105688	none
Adgrg6	0.0084179	0.0282732	none
Agmo	0.00883153	-0.003915	none
Ajuba	0.0271802	0.0183802	none
Akap7	0.00275124	-0.149973	none
Alcam	0.0764568	0.0274222	none
Anxa3	-0.0177024	0.19192	none
Anxa4	0.0597283	0.0460048	none
Apcs	0.0126501	-0.0274255	none
Baat	0.00571185	-0.0062779	none
Bicc1	0.0531691	0.0128015	none
4931406C07Rik	0.0765899	0.174054	none
1700011H14Rik	0.0334602	0.0156852	none
2610528J11Rik	0.0328933	0.0144926	none
Camk2n1	0.0425165	-0.0129727	none
Ccdc24	0.0274131	-0.00873456	none
Cdc42ep1	0.0851444	0.0133063	none
Cdh6	0.0350344	0.000337996	none
Cirbp	0.342942	0.217088	none
Cldn6	0.0395057	0.020664	none
Col27a1	0.0612101	0.00608516	none
Cpd	0.0750937	0.0651553	none
Cpm	0.0422546	-0.00681904	none
Crp	0.0127866	-0.0343357	none
Cspp1	0.0781185	0.0587471	none
Cys1	0.0151474	0.0145246	none
Dcdc2a	0.0370151	0.00307033	none
Dsp	0.083792	-0.00951898	none
Dtna	0.0236273	0.00296449	none
Echdc2	0.0778155	0.0107183	none
Eef1a1	0.768051	0.786818	none
Eif1	0.454677	0.319738	none
Elf3	0.0200551	0.00377985	none
Elovl2	0.0037565	-0.0351952	none
Erich5	0.023196	0.0101998	none
Farp1	0.0844435	0.0304819	none
Fgfr3	0.0463141	0.00644879	none
Fstl3	0.0351542	0.0165116	none
Gcnt4	0.0210479	0.0117865	none
Glis3	0.032971	0.0318825	none
Gmnn	0.235749	0.253221	none
Gpx2	0.00777762	0.00820261	none
Habp2	0.0372386	-0.020039	none
Hmgn3	0.479631	0.0503745	none
Hnf1b	0.0346604	0.00119527	none
Hoga1	0.02659	-0.032188	none
Hook1	0.0562239	0.0366577	none
Hsd17b11	0.194338	0.0796407	none
Ier3	0.0508033	0.0339575	none
Inadl	0.0331667	-0.00672929	none
C77080	0.0508025	-0.00466783	none
Kif12	0.0243505	0.00583185	none
Kifc3	0.0363945	0.0288963	none
Lad1	0.036854	0.00791539	none
Laptm4a	0.228841	0.177266	none
Ldoc1	0.124111	-0.000523756	none
Llgl2	0.0414477	0.00190807	none
Lmcd1	0.0383541	0.00468172	none
Marveld2	0.00694211	0.00100324	none
Mbl2	0.00780159	-0.00499	none
mt-Co1	0.226019	0.386824	none
mt-Co3	0.429212	0.578187	none
mt-Cytb	0.415712	0.619355	none
mt-Nd1	0.393527	0.564627	none
mt-Nd2	0.332747	0.471179	none
Ncf2	0.103882	0.28041	none
Nedd9	0.0372824	0.0601845	none
Pawr	0.0859636	0.00885609	none
Pdgfc	0.0897227	0.0168274	none
Pik3c2g	0.0243254	-0.0230767	none
Pkhd1	0.0255178	0.00213795	none
Plekhb1	0.0389311	-0.0194228	none
Plxnb1	0.041573	-0.0175459	none
Pon1	-0.0312663	-0.0128934	none
Prkaa2	0.0350023	-0.00336316	none
Prom1	0.0568694	0.0269653	none
Prr15l	0.0211364	0.0108027	none
Ptprk	0.0665283	0.0181925	none
Rab17	0.0181179	-0.00344285	none
Rab25	0.0361558	0.017625	none
Rhob	0.0467371	0.0744906	none
Rnf128	0.0350285	0.00328203	none
Rpl6	0.7507	0.804419	none
Sdc4	0.072989	-0.00602988	none
Serinc2	0.0605073	0.00856113	none
Serinc5	0.0871722	0.0325908	none
Serping1	0.123099	0.00811259	none
Sfrp5	0.0460812	0.00302161	none
Sgip1	-0.00833227	0.01423	none
Sh3yl1	0.0614727	-0.148907	none
Slc12a2	0.103791	0.0272246	none
Slc17a4	0.00791135	0.00535923	none
Slc44a3	0.0180954	0.00678374	none
Slc4a4	0.0221476	0.00564094	none
Snrpn	0.243505	0.0865303	none
Sorbs2	0.0425074	0.000729591	none
Sox9	0.04816	0.0102972	none
Spats2l	0.130363	0.0258978	none
Spp1	0.0617607	0.0170473	none
Stat1	0.0884513	0.0589414	none
Tgif1	0.0743756	0.110197	none
Tm4sf4	0.0388944	-0.00695454	none
Tmem139	0.0263479	0.00534503	none
Tnfrsf12a	0.0452231	0.0111497	none
Tspan6	0.113838	0.142886	none
Ttyh1	0.0364747	-0.000203426	none
Ugt2a3	0.0247958	-0.0134822	none
Veph1	0.0229541	-0.00214186	none
Wnk2	0.0142449	0.00371643	none
Zbtb20	0.0611229	0.0379898	none
Acta2	0.00965663	0.0145965	none
Alpl	0.0323405	-0.0346585	none
Angptl6	0.0144461	0.0232387	none
Ank3	0.0431232	0.00617522	none
Aspn	-0.021352	0.0125045	none
Bgn	0.0530695	0.0428538	none
Ccbe1	0.063494	0.00914106	none
Ccdc3	0.0592624	0.0271543	none
Cd248	0.0534862	0.0192709	none
Col14a1	0.086487	0.020682	none
Col4a2	0.121623	0.0832562	none
Col5a1	0.024356	0.041218	none
Col5a2	0.0553978	0.0342321	none
Col6a3	0.0452852	0.0308063	none
Colec10	0.0359028	0.021848	none
Cxcl12	0.084567	0.0280186	none
Dcn	0.0512285	0.0281134	none
Dio3	0.00958512	0.00912518	none
Dkk1	0.064309	0.0220177	none
Dmd	0.0622341	0.0339738	none
Fermt2	0.0869549	0.0503416	none
Ggt5	0.0201731	0.0130531	none
Gpr183	0.171074	0.066897	none
Gpx3	0.0305105	0.118648	none
Gucy1a3	0.112736	0.0961914	none
Hgf	0.0674332	0.0494432	none
Hs3st3b1	0.0636403	0.00677923	none
Igfbp7	0.0149342	0.0284273	none
Itm2c	0.220884	0.125586	none
Lifr	0.0149266	0.0126572	none
Lrat	0.0249331	0.0163513	none
Lrrc17	0.0632423	0.0161195	none
Lum	0.0471104	0.0252339	none
Masp1	0.0521352	-0.0131158	none
Ngfr	0.0268073	0.0146739	none
Nid1	0.0317422	0.0316858	none
Nid2	0.0177538	0.0315801	none
Nr1h4	0.0552976	0.00158511	none
Olfml3	0.0902003	0.0206934	none
Pcdh18	0.0381658	0.0170123	none
Pcdh9	0.0429476	0.0119132	none
Pdgfrb	0.076392	0.0427613	none
Pelo	0.0669722	0.0754926	none
Postn	0.0178784	0.0325717	none
Pth1r	0.0120764	0.0153758	none
Rbms3	0.0517643	0.019783	none
Rgs5	0.0617412	0.0243398	none
Sema5a	0.0648219	0.0151491	none
2020-09-04	-0.00335516	0.0575756	none
Spry1	0.093679	0.0242485	none
Steap4	-0.0116671	0.00489213	none
Syt1	0.0520324	-0.000123819	none
Tagln	0.0216491	0.00795351	none
Tcf21	0.0599333	0.0143005	none
Grcc10	0.296741	0.170386	none
Cadm1	0.096189	0.0516036	none
Calb1	0.0370246	0.000718147	none
Cbx1	0.258164	0.359178	none
Cdh2	0.0856844	0.0197858	none
Commd6	0.477126	0.171713	none
Cox7c	0.572391	0.422165	none
Csrp2	0.133665	0.185325	none
Dcx	0.0930586	0.00467256	none
Efnb3	0.133199	0.0174197	none
Fstl1	0.106404	0.0577852	none
Gata6	0.0899123	0.0335556	none
H2afy2	0.15078	0.0701181	none
H3f3a	0.465299	0.0889678	none
Hand2	0.0879996	0.0264928	none
Id2	0.184931	0.0889099	none
Igdcc3	0.0879788	0.0114799	none
Isyna1	0.257501	0.259577	none
Lhx2	0.0677285	0.0219019	none
Lrrn3	0.0963757	0.0174568	none
Marcks	0.278726	0.121005	none
Mdfi	0.148829	0.138213	none
Mdk	0.329553	0.0914628	none
Meis3	0.0508543	0.0223462	none
Mex3a	0.149871	0.0969731	none
Mif	0.47318	0.505837	none
Mllt11	0.149639	0.0704413	none
Nap1l1	0.679983	0.496946	none
Ncam1	0.0712739	0.0421807	none
Ndufa13	0.398926	0.242295	none
Ndufa4	0.486061	0.497058	none
Ndufs5	0.526044	0.276564	none
Npy	0.0842442	0.0152361	none
Nr2f2	0.176558	0.0546699	none
Pcolce	0.105332	0.0247904	none
Pdgfra	0.070596	0.0306558	none
Pfn2	0.135431	0.0196409	none
Phpt1	0.339031	0.110264	none
Polr2l	0.417959	0.184307	none
Ptgis	0.0852318	0.0246298	none
Ptma	0.758699	0.745387	none
Rhobtb3	0.158445	0.0586569	none
Robo2	0.0980162	0.0358242	none
Rpl21	0.775303	0.655481	none
Rpl36a	0.545502	0.623113	none
Runx1t1	0.0950436	-0.106817	none
Rxrg	0.0590947	0.0104917	none
Sez6l2	0.0644839	0.0544415	none
Sfrp1	0.119118	0.0277988	none
Snrpe	0.602602	0.42361	none
Snrpf	0.491875	0.388081	none
Sox11	0.111575	0.0498416	none
Stmn2	0.0596444	0.0118103	none
Svil	0.151113	0.0995393	none
Tma7	0.55402	0.441625	none
Tmem258	0.499118	0.24067	none
Tuba1a	0.238912	0.0619764	none
Tubb2b	0.0822381	0.0433144	none
Vcan	0.139682	0.0146747	none
Adam33	0.0458268	0.0254896	none
Aebp1	0.129122	0.0243774	none
Akr1b8	0.0300266	0.0357289	none
Aldh1a2	0.0638605	0.00618711	none
Alox15	0.0243578	0.0698663	none
Amotl2	0.0539149	0.037743	none
Antxr1	0.0450934	0.0229025	none
Atf3	0.0295098	0.0419179	none
Bnc1	0.0763331	0.00824217	none
Bnc2	0.0735825	0.00785561	none
Bst2	0.248624	0.26393	none
Btc	0.0362561	-0.0112386	none
4932438H23Rik	0.0528451	0.0329963	none
1500015O10Rik	0.0597848	0.0123984	none
Car11	0.0966503	0.00855169	none
Car9	0.0403329	0.0697398	none
Carns1	0.0348161	0.0448552	none
Cav2	0.0685133	0.0310856	none
Ccdc64	0.0429688	0.0429602	none
Ccdc80	0.109543	0.0434747	none
Cd151	0.153159	0.110397	none
Cd200	0.199033	0.021075	none
Cdh3	0.0736292	0.0117016	none
Cdon	0.062244	0.0254704	none
Cfi	0.0534708	-0.0417154	none
Clic3	0.0440815	0.00392833	none
Col11a1	0.0601559	0.0108528	none
Col9a2	0.0709772	0.0118875	none
Colec12	0.0497782	0.0675454	none
Cpe	0.0702336	0.0226651	none
Crb2	0.0658732	0.0140926	none
Crip1	0.121963	0.285771	none
Cryab	0.0705237	0.0285185	none
Ctgf	0.041048	0.000208066	none
Cyr61	0.0431682	0.018961	none
Cystm1	-0.0330362	0.00217576	none
Cytl1	0.344988	0.00700792	none
Des	0.0879718	0.0194115	none
Dlg2	0.0451785	0.0141747	none
Dock11	0.103108	0.111073	none
Efemp1	0.0411337	0.00890521	none
Egr1	0.068091	0.0142343	none
Eln	0.0322819	0.0169631	none
Emp2	0.0751933	0.0139248	none
Entpd2	0.0237158	0.031131	none
Ezr	0.229687	0.117654	none
Fam198a	0.0624807	-0.00380762	none
Fcho1	0.0878661	0.146491	none
Fgf9	0.0665873	-0.00241525	none
Fibin	0.0502327	0.0141524	none
Flrt2	0.0906504	0.0349816	none
Flrt3	0.0913389	0.0173735	none
Fmo1	0.0320034	-0.00980562	none
Fos	0.136092	0.0536149	none
Fras1	0.0773891	0.0049425	none
Frem2	0.0637797	0.00961695	none
Fxyd7	0.0786935	0.0896797	none
Galnt9	0.0633103	0.0177318	none
Gja1	0.0555601	0.0458798	none
Gpm6a	0.0354341	0.016453	none
Hrh2	0.158254	0.0616316	none
Hspb7	0.059935	-0.0065361	none
Isl1	0.046232	0.0113859	none
Itga3	0.0654502	0.0112936	none
Klk10	0.0562053	0.00670141	none
Krt19	0.12808	0.0207231	none
Lama5	0.076545	0.00985396	none
Lgals3bp	0.0979075	0.0573036	none
Lhx9	0.0849241	0.00896202	none
Litaf	0.13555	0.233065	none
Ly6e	0.388973	0.392049	none
Ly6h	0.0582786	0.0191137	none
Mgp	0.0853159	0.0105447	none
Mmel1	0.0399227	-0.0170886	none
Mn1	0.085668	0.0624141	none
Mpp6	0.112627	0.19037	none
Msln	0.0527219	0.00481325	none
Myl7	0.0821866	0.0156489	none
Myrf	0.086282	0.0186342	none
Neo1	0.0819486	0.0214127	none
Nfib	0.100305	0.0478821	none
Npnt	0.0642305	0.00672224	none
Nr4a1	0.0493231	0.0360928	none
Nsg1	0.100263	0.0207895	none
Ogn	0.0410222	0.00144366	none
Olfml1	0.0645414	0.0141378	none
Olr1	0.0518802	0.0137866	none
Pappa	0.0775888	0.0115892	none
Pdpn	0.0810109	0.0132778	none
Pdzk1ip1	0.0101049	-0.208658	none
Pllp	0.0616985	0.00331523	none
Pmp22	0.101824	0.0373691	none
Podxl	0.0986917	0.0333558	none
Prkcdbp	0.0451458	0.0623954	none
Procr	0.0967403	0.0776097	none
Ptgds	0.0522958	-0.00517509	none
Rab33a	0.0782606	0.0418101	none
Rassf7	0.082057	0.0913112	none
Rec8	0.167952	0.00921595	none
Reep1	0.0525127	0.0296134	none
Rgma	0.0321139	0.00951363	none
Rom1	0.0429174	0.0593867	none
Rprm	0.081552	0.0109859	none
Rsrp1	0.0443381	0.189258	none
Ryr2	0.0361648	0.0462277	none
Saraf	0.234409	0.217648	none
Scg5	0.0778721	0.00561376	none
Sema3b	0.0448946	0.0119422	none
Sema3d	0.0642207	0.0257785	none
Sema6d	0.0573786	0.0493934	none
Sftpd	0.035154	0.00406063	none
Sgcd	0.073808	0.0113157	none
Shroom3	0.0720704	0.00850287	none
Slc34a2	0.0532365	0.00908901	none
Slc7a4	0.0378486	0.00989711	none
Slpi	0.0248799	0.0883406	none
Smpd3	0.0332018	0.0135547	none
Spock1	0.0576863	-0.00439056	none
Spock2	0.0827565	0.053358	none
Stox2	0.05207	0.0178028	none
Sulf1	0.053106	0.00982241	none
Tekt3	0.0424925	-0.00523918	none
Tgfb3	0.0485651	0.0115106	none
Tgm1	-0.00783441	-0.00414293	none
Thsd4	0.0407639	0.0157045	none
Tmem190	0.0438157	0.00606807	none
Tnni3	0.0860707	0.015188	none
Tnnt2	0.0783328	0.0118643	none
Tob1	0.0849586	-0.00153356	none
Uchl1	0.184132	0.0299186	none
Upk3b	0.0677639	0.0132837	none
Wasf1	0.101574	0.0327917	none
Wnt2b	0.0762207	0.00431314	none
Wt1	0.0855191	0.0162991	none
Zbtb7c	0.0408463	0.0011322	none
Acp5	0.0446183	-0.0907298	none
Adgrf5	0.0394824	0.0397381	none
Adgrl4	0.0205693	0.210805	none
Adm	-0.0148127	0.0340979	none
Afap1l1	-0.0035042	0.146339	none
Akap12	0.0881073	0.061353	none
Anxa2	0.214606	0.111263	none
Ap2s1	0.203591	0.326499	none
Aplnr	0.0715634	0.0382978	none
App	0.122976	0.0578404	none
Arhgef15	0.0342245	0.0355194	none
Bcl6b	0.0512395	0.0373894	none
Bmper	0.0369553	0.00206175	none
1700019D03Rik	-0.03668	-0.00961016	none
1810011O10Rik	-0.0114139	0.0298158	none
Calcrl	0.0919691	0.129296	none
Ccdc85b	0.176106	0.0926612	none
Cd40	0.0355433	0.0187775	none
Cd93	0.129097	0.215151	none
Cdh5	0.00830452	0.0875391	none
Cldn5	0.0647268	0.0562861	none
Clec14a	0.0359078	0.0632281	none
Cd209f	-0.0167958	0.0305561	none
Col4a1	0.0474154	0.0613116	none
Crhbp	0.0390459	0.0280595	none
Cyyr1	0.0531445	0.0442131	none
Ddit4	0.0871327	0.0977505	none
Dnase1l3	-0.0327654	0.0311822	none
Dusp5	0.0301065	0.0909921	none
Dysf	0.02999	0.0493313	none
Egfl7	0.275997	0.409031	none
Ehd3	0.06415	0.0862329	none
Elk3	0.150381	0.141768	none
Emcn	0.0605427	0.101897	none
Eng	0.0489251	0.123805	none
Esam	0.0623654	0.0893172	none
Ets1	0.0273855	0.0772319	none
F2r	0.0977697	0.07373	none
F8	0.0027821	0.0100892	none
Fam167b	0.0131109	0.0592252	none
Fam198b	0.0194469	0.0270956	none
Fgf23	0.0436014	0.0105792	none
Flt1	0.0454163	0.0787959	none
Flt4	0.0363897	0.0519936	none
Fxyd6	0.107635	0.0290739	none
Fzd4	0.0465536	0.0233997	none
Gng11	0.164427	0.148924	none
Gpr182	0.0568868	0.054808	none
Hapln1	0.0895298	0.0448874	none
Hspg2	0.0457535	0.05087	none
Hyal2	0.0758749	0.075276	none
Id1	0.113563	0.178945	none
Igfbp4	0.0803357	0.219285	none
Il33	-0.0216388	0.00871809	none
Kank3	0.0218056	0.0890303	none
Kcnk6	0.0908253	0.0596698	none
Kdr	0.0553701	0.072889	none
Ldb2	0.0982292	0.0695279	none
Limch1	0.0336388	0.0398166	none
Lpar6	0.0965395	0.109931	none
Man1c1	0.00185786	0.0459129	none
Mmrn2	0.029438	0.0466783	none
Mrc1	0.11881	0.0600426	none
Myct1	0.0390593	0.0860994	none
Myl6	0.317258	0.377548	none
Myo10	0.0509032	0.0381065	none
Nos3	0.0578999	0.0475462	none
Nostrin	0.0223494	-0.00324847	none
Npdc1	0.0323373	0.0431432	none
Npl	-0.128016	0.113202	none
Npr1	0.0216262	0.0829628	none
Nrn1	0.0264245	-0.0486319	none
Nrp2	0.0939721	0.0599272	none
Oit3	0.063599	0.0622366	none
Pcdh17	0.115309	0.0470273	none
Pde2a	0.0184385	0.091548	none
Pla2g16	0.0910197	-0.0452209	none
Plk2	0.0769426	0.0379593	none
Plpp3	0.0558278	0.0339623	none
Pltp	0.117799	0.0420677	none
Plvap	0.0991229	0.0604634	none
Prcp	0.102145	0.22194	none
Ptprb	-0.0138091	0.0454629	none
Ramp2	0.148787	0.0946537	none
Ramp3	-0.0165561	0.0120983	none
Rasgrp3	0.0719919	0.0475898	none
Robo4	0.0133664	0.0389435	none
S100a16	0.0913064	0.0691081	none
S1pr1	0.048522	0.0646184	none
Sgk1	0.00014414	0.0424783	none
Shc1	0.125305	0.0706581	none
She	0.0336661	0.0463918	none
Slc27a3	0.073819	0.0203932	none
Slc7a8	0.0111924	0.0636435	none
Slc9a3r2	0.0560576	0.0658633	none
Sncg	0.0508003	0.0214899	none
Snrk	-0.011178	0.0881185	none
Stab1	0.0571482	0.063897	none
Stab2	-0.00763535	0.0568105	none
Tcn2	0.0454034	0.0745756	none
Tek	0.0435997	0.0502571	none
Tgfbr2	0.0413907	0.087968	none
Tiam1	0.06803	0.103752	none
Tie1	0.108833	0.120779	none
Timp1	0.28351	0.0304403	none
Timp3	0.0594099	0.0759449	none
Tm4sf1	0.0741984	0.0318181	none
Trp53i11	0.0854691	0.086991	none
Tspan7	0.0207996	0.0386669	none
Vamp5	0.171911	0.249721	none
Acy3	0.332044	0.0775711	none
Arhgap9	0.235533	0.294477	none
Arrb2	0.23422	0.188893	none
Cd34	0.372695	0.459028	none
Cd48	0.331685	0.289275	none
Cd52	0.386807	0.272086	none
5430427O19Rik	0.319931	0.0851584	none
Cyba	0.457427	0.357875	none
Dock2	0.207588	0.235053	none
Fau	0.75954	0.674547	none
Gapt	0.287994	0.0790385	none
Itm2a	0.284729	0.071	none
Jchain	0.246037	0.0581805	none
Ldhb	0.711504	0.0903561	human
Lsp1	0.465773	0.368378	none
Matk	0.32697	0.171297	none
Mpo	0.249423	0.445195	none
Nkg7	0.305087	0.225616	none
Parvg	0.27712	0.218953	none
Pld4	0.332718	0.135278	none
Pram1	0.29276	0.0386036	none
Ptpn7	0.261237	0.402787	none
Pycard	0.445236	0.372311	none
Rpl11	0.849562	0.749228	none
Rpl12	0.847568	0.686064	none
Flt3l	0.847371	0.0346016	human
Rpl15	0.835093	0.767326	none
Rpl18a	0.8554	0.804764	none
Rpl22	0.792368	0.591474	none
Rps12-ps3	0.824951	0.263049	human
Rps27a	0.845061	0.746437	none
Rps9	0.830067	0.828748	none
S100b	0.303173	0.00647588	none
Sell	0.284569	0.223454	none
2020-09-06	0.339249	0.316409	none
Smim24	0.352468	0.108769	none
Spink2	0.409263	-0.00156448	none
Taok3	0.262644	0.21487	none
Traf3ip3	0.230591	0.305511	none
Abcb10	-0.118465	-0.125854	none
Add2	-0.0973397	-0.150924	none
Ak1	-0.0432042	0.0260583	none
Ammecr1	-0.00301526	0.0829941	none
Ank1	-0.150548	-0.10578	none
Arv1	0.103105	0.0338833	none
Atpif1	0.337218	-0.00126071	none
1700037H04Rik	0.274209	0.00811183	none
Cast	0.0258684	-0.0202789	none
Cd36	-0.131214	0.00748043	none
Cd82	0.114986	0.00270882	none
Chac2	-0.0212121	-0.290741	none
Cnrip1	0.153138	0.150125	none
Dhfr	0.172975	0.184972	none
Dnaja4	-0.0596172	-0.0651595	none
Dnajc9	0.151736	0.319097	none
Eci3	0.151514	-0.000892657	none
Eef1e1	0.290709	0.262309	none
Epor	-0.11043	-0.0691579	none
Fah	0.156961	-0.0100059	none
Fam178b	0.106827	0.00629223	none
Fen1	0.17128	0.161681	none
G0s2	0.0296133	0.000909507	none
Gar1	0.222079	0.323296	none
Gata1	-0.138418	-0.0533329	none
Gfi1b	-0.0602975	0.0511259	none
Gins2	0.241971	0.266751	none
Hebp1	0.0182559	-0.115652	none
Hmga1	0.469507	0.259285	none
Hmgn5	0.14192	0.203035	none
Hsp90aa1	0.42937	0.433223	none
Icam4	-0.0221785	-0.235415	none
Itga4	0.173325	0.18721	none
Kcnh2	0.0763985	0.00301478	none
2810417H13Rik	0.374868	0.335933	none
Klf1	-0.0899702	-0.142156	none
Lmo2	0.0604943	0.0323222	none
Lrr1	0.0396624	0.13354	none
Lxn	-0.0456402	0.181326	none
Mboat2	0.00882898	-0.00449897	none
Mcm4	0.166455	0.156472	none
Mcm7	0.260541	0.20752	none
Metap2	0.27402	0.150719	none
Minpp1	-0.106564	0.113637	none
Mllt3	0.00224954	-0.311232	none
Mrpl2	0.173676	0.245621	none
Myc	0.256016	0.184537	none
Narf	-0.198201	-0.130823	none
Nmnat3	0.0649897	0.00416669	none
Nsmce2	0.0820317	0.144909	none
Paics	0.381991	0.365423	none
Pcna	0.258562	0.127927	none
Pklr	-0.0100919	-0.0101158	none
Pnmt	0.0642942	-0.000739704	none
Ran	0.536834	0.548793	none
Rexo2	0.0225766	0.199304	none
Rfc4	0.181895	0.17812	none
Gm3550	0.81441	0.0369051	human
Rpl4	0.733164	0.832477	none
Rpl8	0.752164	0.788137	none
Rps5	0.792693	0.83871	none
Rps6	0.807511	0.840333	none
S100a6	0.183566	0.095052	none
Slc25a21	-0.0121795	-0.0277674	none
Slc38a5	-0.0833882	-0.0879841	none
Slc43a3	0.148542	0.00660474	none
Snrpb	0.490201	0.58145	none
Sri	0.196167	0.17987	none
Srsf7	0.448626	0.490318	none
Syngr1	0.219051	0.120523	none
Taf9	0.21519	0.0369355	none
Tfrc	-0.146453	-0.138353	none
Tk1	0.210424	0.185117	none
Tmem14c	0.170518	0.205175	none
Tspan17	0.00970051	0.0289826	none
Ubac1	-0.200292	-0.143157	none
Wdr4	0.135834	0.184644	none
Ackr1	-0.283982	-0.22724	none
Alad	-0.193582	-0.251791	none
Anp32e	0.0792627	0.153444	none
6030468B19Rik	-0.392639	-0.132625	none
Cpox	-0.274336	-0.175526	none
Epb42	-0.437783	-0.292123	none
Fech	-0.431807	-0.428677	none
H1f0	-0.191061	0.151557	none
Hmbs	-0.493888	-0.279714	none
Mgst3	-0.127218	-0.255676	none
Nusap1	0.00963513	-0.113528	none
Rad23a	-0.205669	-0.232437	none
Rhd	-0.250616	-0.376115	none
Selenbp1	-0.473807	0.122525	none
Slc25a39	-0.444734	-0.138415	none
Slc4a1	-0.528473	-0.438584	none
Smox	-0.331972	-0.118889	none
Spta1	-0.225394	-0.148387	none
Tspo2	-0.409667	-0.307823	none
Tuba1b	0.311191	0.421351	none
Tubg1	-0.0492169	0.152076	none
Ucp2	-0.23748	-0.17413	none
Uros	-0.158955	-0.112325	none
Arl4a	-0.443206	-0.313706	none
Bnip3l	-0.397443	-0.222215	none
Bpgm	-0.573577	-0.456853	none
Tmcc2	-0.303264	-0.407758	none
Asic4	-0.12102	0.00517848	none
Gypa	-0.342722	-0.571722	none
Hbb-y	-0.182687	-0.00714806	none
Hbq1a	-0.334124	-0.186752	none
Hba-x	-0.443329	-0.0682071	none
Smim1	-0.207862	-0.0766415	none
Abcg3	0.0337515	0.0339059	none
Abi3	0.142293	0.167108	none
Acvrl1	0.0129563	0.0667569	none
Adap2	0.059192	0.042694	none
Anxa1	0.148152	0.1017	none
Arl4c	0.0195064	0.035625	none
Arpc3	0.430378	0.400864	none
Arpc5	0.315106	0.35588	none
Asah1	0.0523255	0.111505	none
Atp1b1	0.0982353	-0.000859206	none
Axl	0.0592773	0.0629436	none
B2m	0.402452	0.443853	none
I830077J02Rik	0.0867446	0.133069	none
BC028528	0.0829552	0.1204	none
C1qa	0.00388875	0.0826609	none
C1qb	0.00834522	0.0856351	none
C1qc	0.0228707	0.0879426	none
C3ar1	0.0411581	0.0524685	none
Casp1	0.0931304	0.0832972	none
Ccl4	0.0115967	0.0567764	none
Ccr1	0.100538	0.0933426	none
Cd209c	-0.0264687	0.0449332	none
Cd300a	0.121416	0.0982415	none
Siglecf	0.219455	0.0919643	none
Cd4	-0.0238227	0.0175889	none
Cd44	0.224212	0.232674	none
Cd5l	-0.0532256	0.047937	none
Cd63	0.340792	0.251175	none
Cd84	0.0505196	0.116718	none
Cd86	0.104763	0.0752634	none
Cfp	0.0776085	0.0832987	none
Cmklr1	-0.00541716	0.0172398	none
Creg1	0.0419402	-0.140721	none
Csf1r	0.157695	0.148039	none
Cst3	0.211582	0.436354	none
Ctsb	0.0115202	-0.077633	none
Ctsc	0.264891	0.156769	none
Ctss	0.113918	0.0982272	none
Cybb	0.127017	0.0596044	none
Cyth4	0.146885	0.183525	none
Dram2	0.170661	0.105316	none
Ebi3	-0.00154727	0.213243	none
Epb41l2	0.117316	0.0990493	none
Epb41l3	0.0107878	0.0282638	none
Evl	0.190231	0.161075	none
Fabp3	-0.0153224	0.0242722	none
Fabp5	0.461717	0.241215	none
Fam49a	0.0596223	0.056692	none
Fcgr4	-0.0363143	0.0669828	none
Fcgrt	0.192715	0.0800908	none
Fgd2	0.107846	0.127615	none
Fgl2	0.0759555	0.100365	none
Folr2	-0.00264123	0.0632113	none
Fpr1	0.0190078	0.0187282	none
Fuca1	0.00690877	0.182928	none
Gfra2	0.00098899	0.0186349	none
Gimap1	0.0842281	0.364828	none
Glipr1	0.204367	0.323521	none
Glul	-0.0234276	0.0401549	none
Gpbar1	0.0701108	0.0121234	none
Gpnmb	-0.0459787	0.0119951	none
Gpr137b	-0.0211163	0.0403626	none
Gpr34	0.113248	0.053023	none
Gpr65	0.0733834	0.0893936	none
Grn	0.153002	0.126786	none
Havcr2	0.0529783	-0.0494343	none
Hck	0.0879641	0.0902476	none
Hcls1	0.199818	0.240512	none
H2-DMa	0.146453	0.101191	none
H2-Ab1	0.0371394	0.077855	none
Hmox1	0.0133864	0.0860051	none
Hpgds	0.17555	0.084047	none
Ifi44l	-0.0289435	0.0345149	none
Ifit3	0.00843074	0.0261447	none
Ift74	0.0146978	0.0862596	none
Igsf6	0.10709	0.142592	none
Il10ra	0.0363038	0.078577	none
Il18	0.0394216	0.051476	none
Iqgap1	0.132331	0.249839	none
Irf8	0.176447	0.205149	none
Isg15	0.276871	-0.0817924	none
Itln1	-0.0585207	0.00215799	none
Itm2b	0.152842	0.361144	none
Kcnab1	-0.0101678	0.0107663	none
Kctd12	0.120185	0.111476	none
Lcp1	0.260741	0.312876	none
Lcp2	0.101541	0.114475	none
Lgmn	0.0231972	0.0419187	none
Lilra6	0.0206107	0.0573818	none
Lipa	0.00930986	0.0976367	none
Lrrc25	0.0291092	0.0663596	none
Ly86	0.208507	0.098503	none
Ly96	0.0242546	0.0465484	none
Mafb	-0.00739858	0.0452933	none
2020-03-01	0.0315307	0.0298516	none
Marco	-0.0250937	0.0408044	none
Mcoln1	0.00161526	0.00902075	none
Ms4a7	0.0157337	0.0255082	none
Msr1	0.0108185	0.0428928	none
Mx1	0.0654003	0.00528416	none
Myo1f	0.156372	0.17952	none
Nabp1	0.0542453	0.0658737	none
Nckap1l	0.185173	0.201147	none
Ninj1	0.0974105	0.246616	none
Npc2	0.228768	0.44041	none
Nr1h3	0.0265529	0.056571	none
Oaz1	0.0120298	0.336948	none
Ostf1	0.155891	0.300601	none
P2ry13	0.0723501	0.0301723	none
Pdk4	-0.0123521	-0.00981765	none
Pla2g15	0.0235985	0.0946906	none
Pla2g7	-0.0115811	0.0157176	none
Pld3	0.158146	-0.0126125	none
Ppt1	0.14442	0.154005	none
Prkcb	0.124511	0.0778622	none
Psap	0.170045	0.206836	none
Psmb9	0.065126	0.20073	none
Ptprc	0.194213	0.208621	none
Ptprj	0.0216447	0.0372704	none
Rab20	0.0115393	0.0302743	none
Rbp7	-0.00893034	0.00862904	none
Rgs1	-0.0198094	0.0461589	none
Rnaset2b	0.130649	0.128496	none
S100a11	0.270724	0.216716	none
Samhd1	0.184676	0.162558	none
Samsn1	0.143587	0.317975	none
Sat1	0.114129	0.164027	none
Scimp	0.0721565	0.0486826	none
Scn1b	-0.0228141	0.0194052	none
Sdc3	-0.0238339	0.062045	none
Siglec1	-0.0399578	0.0111264	none
Siglece	0.0265911	0.0482975	none
Slc15a3	0.0526484	0.044146	none
Slc37a2	0.00565999	0.0256606	none
Slc40a1	-0.0270905	0.0487648	none
Slc7a7	0.0732139	0.0728604	none
Slco2b1	-0.018918	0.0387172	none
Smpdl3a	0.00104712	0.0989881	none
Spic	-0.0217378	0.042475	none
Sucnr1	0.0063251	0.0259634	none
Tgfbi	0.0219113	0.0564645	none
Timd4	0.0238071	0.067258	none
Tmigd3	-0.0194815	0.0266175	none
Tnfrsf1b	0.0507961	0.0729365	none
Tpp1	0.0393737	0.0869348	none
Tyrobp	0.215497	0.306328	none
Vcam1	-0.0519595	0.0328036	none
Vsig4	0.0145453	0.00505712	none
Wwp1	0.0338323	0.0556844	none
Xaf1	0.0202961	0.0820644	none
Aldoa	0.512505	0.497467	none
Alox12	0.0457477	0.0426237	none
Arpc2	0.466333	0.503625	none
Arpc4	0.288628	0.419246	none
Atp2a3	0.0966108	0.0879816	none
Bank1	0.152619	0.0582995	none
Bid	0.377029	0.184694	none
Bin2	0.124028	0.292001	none
G6b	0.0189387	0.0372755	none
Cap1	0.365206	0.197062	none
Cd69	0.118865	0.190336	none
Cdip1	0.120075	0.0968948	none
Cfl1	0.701739	0.647341	none
Clic1	0.467334	0.479945	none
Cmtm5	-0.0071644	0.0605675	none
Csk	0.225424	0.299384	none
Ctsw	0.164362	0.0380862	none
Cxcr4	0.145139	0.081696	none
Dapp1	0.10869	0.252574	none
Dnm3	0.0102143	-0.00997074	none
Elf1	0.193426	0.314983	none
F13a1	0.00811197	0.186668	none
Fam212a	0.203675	0.267762	none
Fermt3	0.108935	0.219315	none
Fli1	0.163886	0.207402	none
Gm3839	0.77775	0.0666881	human
Gata2	0.213471	0.204155	none
Gp1ba	-0.00254438	0.0373681	none
Gp6	0.0220662	0.0387913	none
Gp9	0.0130723	0.134534	none
Hacd4	0.188185	0.152181	none
Hpse	0.00208462	0.0460586	none
Itga2b	0.0335609	0.104603	none
Lat	0.00775705	0.13155	none
Lcn2	0.0118956	0.0106676	none
Limd2	0.388358	0.433289	none
Med12l	0.0140869	0.0423482	none
Mef2c	0.352944	0.368124	none
Mfng	0.189492	0.318902	none
Mgll	0.0225375	-0.0539081	none
Mmrn1	0.061113	0.149905	none
Naa38	0.413534	0.168165	none
Ncf4	0.180699	-0.0364611	none
Nrgn	0.0792691	0.221419	none
P2rx1	0.0847453	0.165741	none
Pdlim1	0.16707	0.0818614	none
Pecam1	0.098739	0.127809	none
Pkm	0.431366	0.441269	none
Plek	0.172373	0.155734	none
Ppbp	-0.0105681	0.0507967	none
Ppp1r18	0.279035	0.275029	none
Pstpip2	0.0616294	0.00779325	none
Ptpn6	0.166106	0.275843	none
Rab27b	0.0309894	0.0849646	none
Rasgrp2	0.185822	0.302896	none
Rgs18	0.0436696	0.248995	none
Rgs19	0.263592	0.327657	none
Rilpl2	0.273224	0.293125	none
Selp	0.0169056	0.0716329	none
Serpinb1a	0.328014	0.24144	none
Sla	0.257904	0.108794	none
Slc37a1	0.0564444	0.0767837	none
Spx	0.00141223	0.0120393	none
Tagln2	0.401158	0.488323	none
Tbxas1	0.0599381	0.0494266	none
Tmem40	-0.0198542	0.0373005	none
Treml1	-0.0134858	0.0883857	none
Unc13d	0.130809	0.0579276	none
Was	0.259219	0.229597	none
Ly6g6f	0.0181532	0.0410846	none
0610040J01Rik	-0.000573235	-0.00606348	none
Aass	0.0321754	-0.0262615	none
Abca8b	-0.00424588	-0.0214777	none
Abcc2	-0.00902958	-0.0161236	none
Abhd14b	0.154562	0.055509	none
Acaa2	0.273378	0.0891286	none
Acadm	0.15755	0.117724	none
Afm	-0.00928907	-0.00999165	none
Agmat	0.074926	-0.00158694	none
Agpat2	0.143826	0.0613253	none
Agt	0.0371596	-0.0563638	none
Alb	-0.0297168	-0.0873722	none
Aldh1b1	0.119337	-0.0257793	none
Aldh8a1	0.00737743	-0.0272786	none
Aldob	0.0115407	-0.050352	none
Angptl3	-0.0081522	-0.0442856	none
Anpep	0.0484831	-0.0108432	none
Apoc4	-0.027245	-0.0684302	none
Apof	0.00180532	-0.0432189	none
Apoh	0.0185322	-0.0694564	none
Aqp11	0.0245956	0.0215632	none
Asgr2	0.0925033	-0.021672	none
Bco1	-0.00106732	0.0181591	none
Bdh1	0.0913542	0.0359626	none
Bhmt2	-0.0131453	-0.0303521	none
C130074G19Rik	-0.0145811	-0.0383653	none
C1rl	0.0423936	0.0144836	none
C3	-0.00851549	-0.0566615	none
C8g	-0.0245088	-0.0298572	none
Cald1	0.200192	0.0519209	none
Car3	0.0161643	-0.0144075	none
Cdo1	0.0256304	-0.000842895	none
Chchd10	0.0839343	-0.0530833	none
Cldn1	0.0096829	-0.0509377	none
Col18a1	0.0859538	0.0104771	none
Cpb2	0.0245338	-0.0466118	none
Cth	0.0423833	-0.00912673	none
Cyp2d26	0.00267184	-0.0704394	none
Cyp51	0.00558603	0.0332306	none
Ddt	0.0369647	0.0806274	none
Dnajc12	0.0385632	0.0509334	none
Dnajc22	0.074804	-0.00595242	none
Elovl6	0.0556273	0.109923	none
F10	0.0548738	-0.00891377	none
F2	0.0629828	-0.0655638	none
Fabp2	0.0603242	-0.00504077	none
Fads6	0.00356976	-0.0203768	none
Fam46a	0.223531	0.0828241	none
Fga	0.00327076	-0.0639313	none
Fgb	0.0872797	-0.0430366	none
Fgg	0.0372344	-0.0683767	none
Fxyd1	0.00597606	-0.0215615	none
Galm	0.0965683	0.0294052	none
Gjb1	0.0464721	-0.0503444	none
Gnmt	0.00674971	-0.0343248	none
Gpd1	-0.00614175	-0.0482913	none
Grb10	0.0731742	0.0252258	none
Grhpr	0.208293	0.123035	none
Gstt2	0.0202516	0.0559652	none
Gstz1	0.203773	0.0834108	none
Gys2	-0.0157803	-0.0377594	none
Hadh	0.293315	0.115028	none
Hc	0.0495742	-0.0629691	none
Hmgcs2	0.0124201	-0.0683459	none
Hpn	0.0458671	-0.0207087	none
Hpx	0.0214154	-0.0485438	none
Hsd17b2	0.0224573	-0.0301506	none
Hsp90b1	0.364189	0.294732	none
Il1r1	-0.0184444	0.0167587	none
Itih4	0.0115828	-0.0461455	none
Itih5	0.0155824	0.0668665	none
Kitl	0.0328812	0.0184402	none
Klf15	0.0100232	-0.0259006	none
Ldlr	0.0533026	0.0123892	none
Leap2	-0.000288613	-0.0196324	none
Lgals2	0.119496	-0.0106068	none
Lipc	0.0569927	-0.00540571	none
Lsr	0.0859014	0.0129274	none
2020-03-01	0.100129	-0.0306496	none
Mmp19	-0.00716933	-0.00744511	none
Mogat2	-0.0109862	0.0145273	none
Morc4	0.0116314	-0.0126213	none
Mpc2	0.0641241	0.137628	none
Mpzl2	0.0337893	-0.00553944	none
mt-Co2	0.538165	0.558199	none
Ndufa6	0.32317	0.239435	none
Npb	0.00612231	-0.0114154	none
Nsdhl	0.0779582	0.03964	none
Otc	0.0328	-0.039922	none
P4hb	0.29385	0.247213	none
Pah	0.0101917	-0.0258202	none
Pcolce2	0.0560067	0.00613739	none
Pdia5	0.0705276	0.0300432	none
Pdzk1	0.0414183	-0.023398	none
Phlda2	0.00983793	0.00595233	none
Pid1	0.00393497	-0.00422376	none
Pipox	-0.00739169	0.00370268	none
Plg	0.017854	-0.0544041	none
Plpp2	0.00428815	0.0976961	none
Proz	-0.0146772	-0.0173647	none
Psph	0.107617	0.114655	none
Pxmp2	0.0774546	0.00431076	none
Rogdi	0.104437	0.125348	none
Rtp3	0.0118556	-0.0322025	none
Saa4	-0.00246255	-0.0277234	none
Scp2	0.215025	0.220441	none
Sec14l2	-0.0104119	-0.0261609	none
Sema4g	0.012664	-0.0245331	none
Serpinf1	0.123792	0.0341295	none
Serpinf2	0.0631564	-0.0696675	none
Sfxn2	0.0753842	0.0368121	none
Shbg	0.0044117	-0.010371	none
Shmt1	0.0825601	0.117639	none
Slc13a3	0.0152816	-0.0210242	none
Slc27a2	0.0241047	-0.0359674	none
Slc6a13	0.0199093	0.109844	none
Smlr1	0.0293586	-0.0576299	none
Soat2	0.0370525	0.00971687	none
Sord	0.115577	0.0273079	none
Spink1	0.181871	-0.0720137	none
Tff3	0.0553764	-0.0401942	none
Thpo	-0.00577745	-0.00265158	none
Tmem205	0.205479	0.0970392	none
Tmprss6	-0.000734242	-0.027753	none
Tnnc1	0.0530978	-0.0110932	none
Ttc38	0.0493721	0.00281428	none
Upb1	-0.0110859	-0.0295559	none
2900026A02Rik	0.039371	0.0432366	none
Adam32	0.0214382	0.00982701	none
Adamts9	0.0416474	0.0229184	none
Arhgef16	0.0237273	0.00739796	none
Chmp4c	0.018239	-0.0165406	none
Cldn3	0.0352923	0.0156295	none
Cldn4	0.025478	0.00603106	none
Cldn7	0.0217622	0.0174143	none
Clic6	0.00473498	0.020143	none
Crb3	0.0374266	0.00623205	none
Ctxn1	0.0487107	0.0835533	none
Cyb561	0.0359895	0.00477712	none
Dsg2	0.0922006	0.0149275	none
Enah	0.10776	0.0370907	none
Epcam	0.123888	0.0159663	none
Fblim1	0.0325949	0.0317647	none
Fermt1	0.0171889	0.0127862	none
Flywch2	0.180405	0.0344792	none
Foxa2	0.0325036	-0.00478075	none
Fxyd2	0.0457467	0.0122584	none
Greb1	0.0445266	-0.00306478	none
Hes1	0.126384	0.0383462	none
Igfbp2	0.0972236	0.00780621	none
Kdf1	0.018345	0.00773787	none
Lurap1l	0.0782428	0.00157808	none
Mapk13	0.0310527	0.0200549	none
Marveld3	0.0107514	0.00546253	none
Mllt4	0.0638053	0.0221427	none
Nav2	0.0409418	0.0285499	none
Ncald	0.0451792	-0.00247889	none
Nrep	0.30146	0.0241956	none
Pamr1	0.0441148	0.00583213	none
Pla2g1b	0.0122683	0.00978872	none
Ppp1r1a	0.0346325	0.00438589	none
Prss23	0.0622816	0.011991	none
Prss8	0.0163035	0.0118916	none
Ptprf	0.0863461	0.0181574	none
Pyy	0.010445	0.00425948	none
Scube3	0.0413227	0.0201973	none
Shank2	0.0259257	0.00158361	none
Smim22	0.00110508	-0.000590313	none
Sox13	0.0286864	0.0497861	none
Sox4	0.394518	0.204219	none
Spint1	0.0446043	0.00896154	none
Spint2	0.24152	0.237667	none
Spon1	0.0228425	0.00472853	none
St8sia3	0.0173224	0.00198755	none
Steap2	0.00897176	0.0158418	none
Tmc4	0.0216524	0.035338	none
Tmem27	0.0311922	0.00223771	none
Vnn1	-0.0168842	-0.00577156	none
Wfdc2	0.0620616	0.0202783	none
Abcc9	-0.000708541	0.0183826	none
Adamts2	0.00838261	0.0121365	none
Ahnak	0.117043	0.0495555	none
Arap2	0.0239723	0.036696	none
Bmp5	0.0528366	0.0122243	none
Ccnd2	0.246176	0.261677	none
Cnn2	0.28167	0.227703	none
Col6a1	0.0853307	0.0333215	none
Col6a2	0.112882	0.0280255	none
Cygb	0.03279	0.0148622	none
Ednra	0.0622331	0.0212241	none
Efna5	0.059971	0.0234224	none
Fzd1	0.0602177	0.0257339	none
Gdf2	-0.0179583	0.0236277	none
Gucy1b3	0.0331535	0.0360253	none
Igfbp3	0.072969	0.0304279	none
Kcnj8	-0.00773658	0.0214565	none
Lbh	0.0106657	0.0767288	none
Lhfp	0.0757768	0.0269847	none
Lpar4	0.09981	0.0291594	none
Map1lc3a	0.0614301	0.0295295	none
Pam	0.108584	0.0333978	none
Pde1a	0.056428	0.0246259	none
Pdlim2	0.139398	0.10135	none
Phactr2	0.12738	0.0791266	none
Raph1	0.0449819	0.0566134	none
Rarres2	0.0954299	0.00713135	none
Rbp1	0.196839	0.133906	none
Rem1	0.00105673	0.0135165	none
Rps6ka6	0.0491791	0.0522061	none
Rps7	0.808561	0.790897	none
Selm	0.0776976	0.100925	none
Snai2	0.0521566	0.0217001	none
Sod3	-0.0241845	0.00607324	none
Tgfb1i1	0.062817	0.0555211	none
Tnfrsf11b	0.0204027	0.0154802	none
Tns3	0.0571704	0.0407366	none
Wnt2	0.0416876	0.0208828	none
Zeb2	0.224723	0.217889	none
Auts2	0.116331	0.0630499	none
Bambi	0.0900764	0.0629728	none
Cacnb3	0.0186369	0.0196531	none
Clip3	0.054152	0.0360856	none
Copz2	0.0264515	0.0665873	none
Crabp1	0.0522612	0.0198752	none
Dcakd	0.101569	0.17106	none
Efemp2	0.0989245	0.0431829	none
Epha4	0.0773423	0.0212631	none
Fbn2	0.0156376	0.0350013	none
Fgfr1	0.0406641	0.0318471	none
Gli3	0.0609959	0.0121255	none
Gpc6	0.0695082	0.027533	none
Gpx7	0.192959	0.0284453	none
Hlx	0.142615	0.0499685	none
Hnrnpa1	0.755879	0.576679	none
Marcksl1	0.211116	0.294007	none
Mfap4	0.0700532	0.0281383	none
Mmp2	0.0810971	0.0373775	none
Nfatc4	0.0715669	0.0191366	none
Ngfrap1	0.408824	0.308541	none
Nr2f1	0.0940848	0.0288015	none
Pafah1b3	0.341333	0.152595	none
Pdlim7	0.110057	0.08157	none
Plat	0.0296726	0.0208372	none
Prmt1	0.40018	0.34702	none
Prnp	0.0478218	0.0207486	none
2020-09-07	0.226858	0.162727	none
Shisa3	0.027969	0.0159718	none
Sulf2	0.0894985	0.0292156	none
Tmem119	0.0292967	0.0446659	none
Aif1l	0.0727034	0.0308697	none
Amer1	0.0465214	0.0751138	none
Aplp1	0.0459152	0.00635081	none
Aprt	0.508872	0.424166	none
Arhgap22	0.0964216	0.0211806	none
B3gnt9	-0.00921298	0.0339973	none
Barx1	0.0137448	0.00586436	none
Bcam	0.0826829	0.012166	none
Bcar3	0.00612821	0.00457541	none
Cdh11	0.0577831	0.0207532	none
Dctn6	0.129069	0.133381	none
Ddr1	0.0638677	0.0275595	none
Fam162a	0.294036	0.293675	none
Fbln1	0.117778	0.0360475	none
Fbln2	0.0770429	0.0281694	none
Fgf5	0.0140306	-0.000135891	none
Fkbp3	0.371987	0.439764	none
Flnc	0.0884885	0.0350502	none
Fmod	0.0716307	0.00752859	none
Gata4	0.0938383	0.0439438	none
Ift43	0.0966563	0.0284578	none
Igfbp5	0.153672	0.0237898	none
Jsrp1	0.00232789	0.00862835	none
Krt7	0.0151809	0.0204884	none
Ktn1	0.277348	0.138895	none
Lrrn4	0.0272367	0.0333793	none
Megf6	0.0687935	0.0192357	none
Nasp	0.433851	0.235067	none
Ntf5	0.0596839	0.0337062	none
Nxph3	-0.00215321	0.000696816	none
P3h4	0.0788954	0.0158477	none
P4ha2	0.0576037	0.00840725	none
Pcbp4	0.0437865	0.123748	none
Plce1	0.0773486	0.00836454	none
Plp2	0.282162	0.155204	none
Plxna4	0.0486886	0.0151379	none
Pnoc	0.0388089	0.0174894	none
Ppfibp2	0.0219036	0.0601106	none
Rab34	0.235125	0.0373684	none
Rhou	0.075483	0.0249038	none
Rnf182	0.0284653	0.0102732	none
Rpp25	0.106596	0.0322527	none
Rspo1	0.0291555	0.00417216	none
Smtnl2	0.039391	0.0289106	none
Sv2a	0.085982	0.0133095	none
Syne2	0.0777037	0.0483949	none
Tbx18	0.0343938	0.00979758	none
Tgfb2	0.0521158	0.0143893	none
Tmem108	0.023581	0.0675939	none
Tmem132a	0.0346912	0.0429735	none
Tmem151a	0.0417969	0.00771486	none
Tmem98	0.184586	0.0481781	none
Tsc22d1	0.128626	0.15256	none
Ttc3	0.22664	0.206355	none
Upk1b	0.00895281	0.00541367	none
Wisp1	-0.016636	0.019025	none
Wls	0.0607058	0.0971507	none
Wwc2	0.0817378	0.0557216	none
Zfp579	0.0433174	0.0688964	none
4931406P16Rik	0.0578268	0.0250395	none
Abhd6	0.0341653	0.0653288	none
Amotl1	0.098352	0.0627912	none
Anxa5	0.153123	0.135051	none
Aqp1	-0.0862977	0.0111749	none
Arap3	0.0375156	0.0748271	none
Arhgap29	0.0894765	0.074948	none
Arhgap31	0.0674352	0.0717988	none
Armcx4	0.0363656	0.0956013	none
Bace2	-0.00542163	0.0185358	none
Bik	0.0802847	0.0301297	none
Bmp2	0.0187278	0.055808	none
Btnl9	-0.0135339	0.0472191	none
Calm1	0.383654	0.476731	none
Cd81	0.137766	0.343395	none
Cda	0.0617478	0.0252017	none
Cdc42bpb	0.0515778	0.0539576	none
Cdc42ep2	0.0332201	0.0516356	none
Chst7	0.0376884	0.0327155	none
Clec1b	0.0326137	0.0912226	none
Clec4g	-0.0064305	0.0326765	none
Cmtm3	0.101378	0.132998	none
Cracr2b	0.0696596	0.0768355	none
Cxcl16	0.00947846	0.0581439	none
Dchs1	0.0757885	0.0381713	none
Degs1	0.135212	0.0910204	none
Dlc1	0.0749861	0.0478178	none
Dll4	0.0177601	0.0351867	none
Dok4	0.103577	0.00519995	none
Dpp4	0.0354044	0.0510241	none
Dpysl3	0.0524996	0.0339902	none
Efna1	0.0749211	0.0464694	none
Epas1	0.0149571	0.0225756	none
Ephb4	0.101121	0.037896	none
Erg	0.0665529	0.189934	none
Ets2	0.10422	0.0676413	none
Exoc3l4	0.0293509	0.0343644	none
Fabp4	0.000912032	0.0556913	none
Fam124a	0.00726197	0.0299395	none
Fam174b	0.0203764	0.00726867	none
Fam43a	0.0534719	0.123987	none
Fgd5	0.0345182	0.0727596	none
Fkbp1a	0.463022	0.480671	none
Flnb	0.0872731	0.10217	none
Fscn1	0.196297	0.19503	none
Fyn	0.10629	0.145264	none
Galnt18	0.00582202	0.0264389	none
Gap43	0.0506605	0.0512348	none
Gimap4	0.0672372	0.0848882	none
Gimap5	-0.0131971	0.1905	none
Grap	0.0835581	0.134669	none
Gstk1	0.280068	0.0742158	none
Hecw2	-0.0106435	0.0397703	none
Hivep3	0.0986628	0.0715594	none
Ica1	0.120603	0.100943	none
Icam1	0.0397464	0.0619632	none
Icam2	0.0957551	0.162495	none
Ipo11	0.10455	0.212467	none
Itpkb	0.0574619	0.119565	none
Jak1	0.164091	0.19338	none
Kcne3	0.00972991	0.0750619	none
Klf7	0.0344585	0.100794	none
Klhl6	0.0975264	0.224651	none
Lrrc32	0.0428358	0.0515581	none
Lrrc8c	0.0676576	0.0513915	none
Lyve1	0.0156004	0.0556539	none
Mapk12	0.0772855	0.0322163	none
Mcam	0.0353821	0.0419656	none
Mecom	0.072154	0.076445	none
Msn	0.228958	0.251509	none
N4bp3	-0.0029857	0.0868003	none
Nav1	0.102052	0.0811377	none
Notch1	0.0928337	0.176707	none
Pde4b	0.0598374	0.15314	none
Pea15a	0.116433	0.0837918	none
Peak1	0.0989758	0.086649	none
Plpp1	0.0804225	0.0191866	none
Plxnc1	0.0549104	0.107006	none
Plxnd1	0.0827635	0.0763266	none
Ppfibp1	0.105054	0.0695246	none
Ppic	0.102938	0.192254	none
Ppp1r16b	0.0365299	0.0385017	none
Prr5l	0.065082	0.05569	none
Prrg3	0.035633	0.0408876	none
Ptrf	0.0424652	0.0423418	none
Ralb	0.165502	0.141345	none
Rasip1	0.0529961	0.0635904	none
Rhoj	0.0291103	0.0762935	none
S100a13	0.242823	0.14999	none
Scarf1	0.00977387	0.0836476	none
Sdpr	0.0507762	0.0677723	none
Sema6a	0.0619354	0.0349995	none
Sh3bp5	0.0111495	0.0752397	none
Sipa1	0.0827547	0.193322	none
Slc16a2	0.0441832	0.0400109	none
Slc31a2	0.0382167	0.0781621	none
Slco2a1	0.037875	-0.0162381	none
Smagp	0.133522	0.0781758	none
Smtn	0.0388244	0.053521	none
Sorbs3	0.0810883	0.051069	none
Srgap1	0.0288006	0.0301825	none
Stc1	0.0387815	0.0672473	none
Tacc1	0.0956569	0.132673	none
Tax1bp3	0.174175	0.148905	none
Tcf4	0.15464	0.193473	none
Tfpi	0.117983	0.136606	none
Thsd1	0.0391707	0.0915638	none
Tinagl1	0.0544435	-0.0114828	none
Tjp1	0.0656426	0.0442511	none
Tmem2	0.00706457	0.0786394	none
Tmem204	0.00762582	0.0449485	none
Tnfaip1	0.0734224	0.0732379	none
Tnfaip8l1	0.0888645	0.0848795	none
Tnfrsf1a	0.199305	0.165526	none
Tpm4	0.27565	0.166711	none
Tpst2	0.03325	0.26877	none
Tspan18	0.0797915	0.0422314	none
Tspan2	0.0297314	0.0916012	none
Upp1	0.0341145	0.0278956	none
Ushbp1	0.0328388	0.0309438	none
Wwtr1	0.0536951	0.0283764	none
Zeb1	0.0507608	0.123497	none
Zfp503	0.0842226	0.0548071	none
Adgrg1	0.106033	0.374489	none
Arhgap15	0.187758	0.268145	none
Bex6	0.229385	0.294595	none
Cd27	0.0563645	0.361194	none
Cdk6	0.32056	0.382365	none
Celf2	0.314403	0.378836	none
Cmtm7	0.0991222	0.594394	none
Def6	0.129173	0.312465	none
Dnmt3b	0.123823	0.394296	none
Elmo1	0.179195	0.302314	none
Emb	0.183161	0.369547	none
Fmnl1	0.156667	0.189476	none
Gpr171	-0.00397506	0.334637	none
H2afy	0.43993	0.528329	none
Hoxa7	0.116547	0.319949	none
Hoxa9	0.160295	0.246615	none
Ikzf2	0.0639817	0.270407	none
Il12a	0.00602706	0.286222	none
Il21r	0.0505982	0.210796	none
Klk8	0.0490707	0.39693	none
Myb	0.234595	0.338663	none
Nrros	0.182867	0.35332	none
Pkib	0.133092	0.181756	none
Plcg2	0.12159	0.282441	none
Pou2f2	0.247664	0.335609	none
Ptpre	0.146127	0.273343	none
Ramp1	0.113386	0.493274	none
Rpl10a	0.836864	0.815176	none
Rpl13	0.661666	0.820124	none
Rpl3	0.781849	0.825062	none
Rps3	0.804493	0.818473	none
Rps4x	0.829239	0.823236	none
Rps8	0.841532	0.774224	none
Runx1	0.186144	0.272535	none
Sash3	0.190858	0.264052	none
Satb1	0.20773	0.208063	none
Selplg	0.156525	0.297163	none
Tbc1d10c	0.196601	0.290535	none
Anp32b	0.33329	0.227774	none
Atp1b2	-0.0768452	0.0441056	none
Bcl11a	0.241714	0.265839	none
Cox6b2	-0.0155042	-0.108391	none
Cyth3	0.0161659	0.0248604	none
Dut	0.403838	0.432125	none
E2f4	-0.00614045	0.0717292	none
Eif5a	0.349376	0.606317	none
Emc9	0.0928086	0.0395719	none
Glrx5	0.0332535	-0.0476166	none
Hdgf	0.0827438	0.284764	none
Hk1	-0.102548	0.104311	none
Hmgb3	0.185604	0.240836	none
Ifrd2	0.130724	0.0664435	none
Ikzf1	0.0988568	0.203484	none
Kcnn4	-0.0450665	-0.057518	none
Lyar	0.26652	0.40733	none
Mns1	0.140182	0.0684131	none
Mospd3	0.110848	0.217181	none
Mrap	0.00899522	0.0208925	none
Mrpl18	0.267951	0.440203	none
Ncl	0.559532	0.533468	none
Nhp2	0.515486	0.484615	none
Nolc1	0.217997	0.28785	none
Npm3	0.430049	0.494287	none
Nudt19	0.0767901	0.21453	none
Pabpc4	0.164886	0.169372	none
Polr3h	0.160163	0.227348	none
Prss50	0.00089776	0.0633532	none
Rangrf	0.199805	0.289336	none
Rpia	0.126036	0.126741	none
Rps2	0.63953	0.747292	none
Serbp1	0.488777	0.579707	none
Sh2d4a	0.0238633	0.0256538	none
Slc29a1	0.0160321	0.116714	none
Slc41a3	0.102553	-0.00794554	none
Smim5	-0.376379	0.0310345	none
Sphk1	0.0279387	-0.0581318	none
St3gal6	0.0910893	0.0734285	none
Steap3	-0.0841352	-0.0183106	none
Svbp	0.140902	0.161028	none
Tango2	-0.136055	0.0724787	none
Tnfaip2	0.0292285	-0.0553808	none
Tomm20	0.359369	0.579309	none
Tspan32	-0.11749	0.187411	none
Ubxn2a	0.118998	0.0880773	none
Ugcg	0.0104077	0.152665	none
Wdr55	0.0664821	0.155468	none
Wrn	0.0506364	0.108325	none
Ybx3	-0.148804	0.179068	none
Cdc25b	0.0877329	-0.190009	none
Dmtn	-0.261144	-0.22045	none
Fn3k	-0.008374	-0.188903	none
Gm867	0.0514085	-0.296228	none
Gmpr	-0.0893794	-0.136933	none
Mt1	0.0595343	-0.274451	none
Rhag	-0.283771	-0.279687	none
Rrm2	0.063743	0.0268816	none
Sptb	-0.160737	-0.219692	none
Fam46c	-0.288326	-0.367033	none
Mkrn1	-0.0850019	-0.471521	none
Slfn14	-0.0968065	-0.294006	none
Tcp11l2	-0.112557	-0.232964	none
Nudt4	-0.0404927	-0.1255	none
Plek2	-0.167116	-0.195533	none
Rfesd	-0.407514	-0.087739	none
Slc39a8	-0.00111511	-0.0200874	none
Tmod1	-0.0958575	-0.243074	none
Trib3	0.00963146	-0.0437412	none
1810011H11Rik	0.0670144	0.0497051	none
6330416G13Rik	0.0506679	0.0692608	none
AB124611	0.169119	0.0985078	none
Abcc3	-0.0075333	0.0282421	none
Abcg1	0.0748012	0.0954065	none
Abhd12	0.0656332	0.0806353	none
Acp2	0.0944932	0.0812113	none
Actb	0.576386	0.451581	none
Adgre1	-0.0197697	0.0582121	none
Aif1	0.407234	0.0946519	none
Akr1a1	0.311166	0.444699	none
Ano6	0.0530922	0.0920288	none
Atp6v0b	0.218549	0.235176	none
Atp6v1g1	0.358575	0.370388	none
Blvra	-0.00163447	0.15348	none
C5ar1	-0.0189603	0.0494791	none
Camk1d	0.17846	0.117872	none
Capza2	0.0143943	0.348131	none
Capzb	0.362277	0.494811	none
Ccl2	0.0382539	0.024282	none
Ccl3	0.0166849	0.115865	none
Ccl9	0.00140618	0.251372	none
Ccr5	0.0967456	0.0399781	none
Cd164	0.292514	0.204037	none
Cd300e	-0.000233669	0.0152849	none
Cd53	0.281163	0.226665	none
Cela1	0.0219723	0.118846	none
Ckb	0.172985	0.12363	none
Clec4a1	0.111805	0.0634658	none
Clec4a3	0.00493901	0.0410041	none
Clta	0.368447	0.511839	none
Cndp2	0.179478	0.164207	none
Csf2rb2	0.0694225	0.0636016	none
Cstb	0.29945	0.188538	none
Ctsa	0.0923693	0.197196	none
Ctsh	0.0962106	0.0834282	none
Ctsz	0.0985519	0.279028	none
Cx3cr1	0.211752	0.0975983	none
Dmpk	0.0276908	0.0299391	none
Dnase2a	0.0497485	0.0261974	none
Dok2	0.0447011	0.280932	none
Efhd2	0.150965	0.142727	none
Ehd4	0.101312	0.181461	none
Entpd1	0.162101	0.0254045	none
Epsti1	0.0526429	0.114779	none
Erp29	0.467383	0.489126	none
Fam105a	0.11065	0.150775	none
Fam129a	0.0921992	0.0450607	none
Fam26f	0.132833	0.0705698	none
Fcgr1	0.118429	0.0724272	none
Frmd4b	0.11365	0.0680548	none
Ftl1	-0.0499665	0.0383741	none
Fyb	0.112361	0.15887	none
Gabarap	0.269601	0.254335	none
Gas6	0.0793375	0.0243914	none
Gm2a	0.105627	0.146299	none
Gnai2	0.274817	0.375818	none
Gng2	0.0434469	0.223882	none
Gns	0.0509359	0.0456773	none
Hexa	0.20102	0.224069	none
Hfe	-0.0329269	0.0664026	none
Ifngr1	0.167702	0.260764	none
Igf1	0.0234175	0.0735493	none
Il18bp	0.0192634	0.0612401	none
Il6ra	0.15271	0.0855979	none
Irf5	0.13456	0.0995775	none
Irf7	0.102215	0.0483876	none
Itgal	0.0871158	0.145223	none
Itgb5	0.0269695	0.0569328	none
Lair1	0.267921	0.0746301	none
Lamp1	0.0839213	0.140709	none
Lgals3	0.0660086	0.106179	none
Lrp1	0.0323886	0.0551887	none
Lst1	0.309142	0.199973	none
Lyn	0.144614	0.180518	none
Mertk	0.0773426	0.0454044	none
Mfsd1	0.0887314	0.128386	none
Myo9a	0.0136927	0.0431962	none
Ntpcr	0.187892	0.208374	none
P2ry6	0.0952414	0.0692994	none
Parp14	0.0537623	0.0604482	none
Plbd1	0.0964912	0.0483538	none
Ptgs1	0.0701427	0.204641	none
Rassf4	0.116536	0.11042	none
Rgl1	0.0661671	0.071712	none
Rnasel	0.0286424	-0.0482654	none
Rnf149	0.0525839	0.106637	none
Rtp4	0.0144856	0.0956972	none
Sdcbp	-0.00728813	0.115771	none
Slc11a1	0.0180781	0.0740666	none
Slc43a2	0.0177067	0.0906578	none
Slc48a1	0.0250168	-0.0685368	none
Snx2	0.164322	0.156593	none
Tfec	0.0862926	0.0929366	none
Themis2	0.0697146	0.0963488	none
Tifab	0.122469	0.233371	none
Timp2	0.0458572	0.0300955	none
Tmem106a	0.102449	0.0647311	none
Tmem141	0.257461	0.111448	none
Tmem86a	0.0278965	0.0669912	none
Tnfaip8l2	0.159493	0.266161	none
Tpd52	0.0213123	0.170862	none
Trem2	0.141583	0.0795264	none
Trpm2	-0.00710662	0.0275547	none
Uap1l1	0.05002	0.100081	none
Unc93b1	0.0345168	0.146188	none
Zeb2os	0.0039786	0.121803	none
1700020L24Rik	0.0472765	0.104397	none
AA467197	0.021452	0.0283699	none
Aldh3b1	0.059088	0.0445399	none
Atp8b4	0.139513	0.142927	none
Cebpe	0.135229	0.0898118	none
Chil3	0.00979508	-0.0177012	none
Cldn15	0.0850737	0.0744393	none
Clec12a	0.114708	0.126767	none
Clec5a	0.0608902	0.118849	none
Ctsg	0.123703	0.222065	none
Dok3	0.086671	0.109165	none
Dstn	0.26052	0.167319	none
Elane	0.0693498	0.136723	none
F2rl2	0.0454852	0.0662265	none
Fcnb	0.111219	0.0610656	none
Fgr	0.0517593	0.0148686	none
Gca	0.184947	0.0339306	none
Hmha1	0.153544	0.246731	none
Hp	-0.00620285	0.113225	none
Itgb2	0.240988	0.135658	none
Lrg1	0.0349109	-0.0402219	none
Lrmp	0.188513	0.242697	none
Ltf	-0.0437695	0.00615093	none
Mapkapk3	0.259971	0.23437	none
Mcemp1	0.0074274	0.0551144	none
Ms4a3	0.207544	0.13857	none
Napsa	-0.00274222	0.220078	none
Ncf1	0.0785499	0.153525	none
Pfn1	0.561825	0.673848	none
Prss57	0.36678	0.13085	none
Pstpip1	0.068784	0.26281	none
S100a8	0.0679679	0.0115588	none
Sh3bgrl3	0.43714	0.578718	none
Sla2	0.0178914	0.138339	none
Sorl1	0.149744	0.0956464	none
Syne1	0.050851	0.0473746	none
Thbs1	-0.0252247	0.0735802	none
Tnfrsf13b	0.0476759	0.23146	none
Tspo	0.246043	0.171184	none
Tuba4a	-0.0382279	0.13648	none
Tuba8	0.0460782	0.0806157	none

## Sheet: Myeloid.lymphoid.megakaryoid
Genes-to-eigengenes correlations for human and mouse myeloid/lymphoid/megakaryoid cell.
Gene	Correlation_to_human_eigengene	Correlation_to_mouse_eigengene	Species_specific
A1bg	0.0289195	-0.00859895	none
A2m	-0.0530941	0.0105403	none
Aadac	-0.0594925	-0.033515	none
Abca1	-0.00324698	-0.0169752	none
Abcd3	-0.0573293	-0.0158897	none
Acaa1b	-0.0298618	-0.005388	none
Acadsb	-0.0476939	-0.0477473	none
Acat2	0.0446247	-0.109787	none
Acmsd	-0.0412091	-0.032179	none
Acox2	-0.0451708	-0.0189577	none
Acsl1	-0.0103872	0.149475	none
Acsl4	-0.0389162	0.0206352	none
Acss2	0.0172036	0.000829464	none
Adh1	-0.0613035	-0.0179752	none
Adh4	-0.0362398	-0.0124778	none
Afmid	-0.0196701	-0.00691274	none
Afp	-0.0690633	-0.0746576	none
Agxt	-0.0730332	-0.0375398	none
Ahsg	-0.0657467	0.0317903	none
Aig1	0.127845	-0.0381894	none
Aldh1l1	-0.0451873	-0.0115481	none
Aldh4a1	-0.0537085	-0.0167577	none
Aldh6a1	-0.0364766	0.0128424	none
Amdhd1	-0.0549423	-0.0297821	none
Angptl8	-0.053968	-0.0373739	none
Apoa1	-0.0531015	-0.0243061	none
Apoa2	-0.0758672	-0.060618	none
Apob	-0.0857768	-0.0333765	none
Apoc2	-0.0880191	-0.0253091	none
Apoc3	-0.0927799	-0.0159605	none
Apoe	-0.0526845	-0.0224775	none
Apom	-0.0974546	-0.0694632	none
Arg1	-0.0963143	-0.0247365	none
Asgr1	-0.093275	-0.00472705	none
Aspdh	-0.0537685	-0.0206886	none
Ass1	-0.101262	-0.00873019	none
Atf5	-0.0128526	-0.0726554	none
Azgp1	-0.0486384	0.000447226	none
Bhmt	-0.0482033	-0.0463669	none
Bnip3	0.0601211	-0.027546	none
C2	0.0181341	0.0183781	none
2810459M11Rik	-0.059018	-0.0307078	none
C8a	-0.0484242	-0.0290295	none
C8b	-0.0544592	-0.0110277	none
Cd302	0.0286032	0.0106901	none
Cdh1	-0.0563888	-0.0306555	none
Cebpa	-0.02848	0.0462979	none
Cers4	-0.0321242	0.0077345	none
Cfhr1	-0.0491827	-0.00756959	none
Cideb	-0.0543897	-0.0213069	none
Cisd1	-0.0315286	-0.0366604	none
Col2a1	-0.0719535	-0.0406067	none
Cp	-0.043645	0.0192219	none
Cps1	-0.0845673	-0.0107964	none
Creb3l3	-0.0499021	-0.0415269	none
Csf3r	0.00452785	0.380928	none
Cyb5a	-0.0989305	-0.165227	none
Cyp27a1	-0.0480693	0.0082048	none
Cyp4f18	-0.0606641	0.076498	none
Dbi	0.064	-0.0478127	none
Ddah1	-0.0654312	-0.0491911	none
Ddc	-0.0210136	-0.0440995	none
Dgat2	-0.0502462	0.0437408	none
Dhcr24	-0.0639822	-0.0614007	none
Dhcr7	0.0448889	-0.0344048	none
Dpys	-0.062179	-0.00232753	none
Dusp9	-0.0690977	-0.0804166	none
Ebp	0.0303818	0.0496179	none
Ehhadh	-0.00276664	-0.0113132	none
Ephx1	-0.0178273	-0.00606239	none
Ephx2	0.00818896	-0.0428155	none
Errfi1	-0.0700234	-0.0219911	none
Espn	-0.0629712	-0.0461868	none
Etfb	0.0197456	0.113161	none
F12	-0.0501257	-0.0344563	none
F5	-0.0564094	0.112694	none
F7	-0.0532199	-0.00998885	none
Fabp1	-0.0760256	-0.0211751	none
Fads1	0.0488037	-0.0665557	none
Fads2	0.128998	-0.0336123	none
Fasn	-0.0324546	-0.00748853	none
Fbp1	-0.0397141	0.0215654	none
Fdft1	-0.0202408	-0.0784302	none
Fdps	0.0817793	-0.012071	none
Fetub	-0.0386146	0.00807416	none
Fkbp11	0.00685576	-0.0871037	none
Fmo5	-0.0449226	0.0663806	none
Foxa3	-0.0259418	-0.0337394	none
Fst	-0.0656869	-0.0233532	none
Ftcd	-0.0172839	-0.0405576	none
Fuom	0.0887515	-0.0507949	none
Galk1	0.0971046	-0.0813158	none
Galt	0.00490292	0.0719042	none
Gamt	0.0560385	-0.0931183	none
Gas2	-0.048546	-0.0145446	none
Gcat	-0.00271355	-0.081705	none
Gchfr	0.00760267	-0.0702792	none
Ggcx	-0.0171411	-0.0358778	none
Gldc	-0.0307596	-0.0433457	none
Glud1	-0.0357481	-0.0150987	none
Glyctk	-0.0210025	-0.0311984	none
Got2	-0.0110852	0.0159923	none
Gsn	0.41708	0.227081	none
Hal	-0.0621172	-0.0212142	none
Hamp	-0.027653	-0.0122383	none
Hfe2	-0.0444029	-0.00362178	none
Hgd	0.024268	-0.0284565	none
Hgfac	-0.0406671	-0.0229025	none
Hint1	0.123897	-0.0666552	none
Hmgcr	-0.0724944	-0.0332019	none
Hmgcs1	-0.063076	-0.0512039	none
Hnf4a	-0.0607081	-0.0467715	none
Hpd	-0.072817	0.0303794	none
Hrsp12	-0.0477254	-0.0245124	none
Hsd17b7	-0.0227637	-0.030554	none
Hyal1	-0.0618306	0.014586	none
Idh1	0.0665895	0.0271143	none
Idi1	0.0764186	-0.0481915	none
Igf2	-0.114918	-0.168733	none
Igfbp1	-0.0376533	-0.0182133	none
Igsf1	-0.0472711	-0.042713	none
Insig1	0.0883219	-0.0176892	none
Itih1	-0.0858524	0.0364429	none
Itih3	-0.072421	-0.0124415	none
Khk	-0.0131755	0.0847269	none
Klb	-0.055749	-0.0255696	none
Kng2	-0.0930781	-0.0242315	none
Lcat	-0.030805	-0.0497068	none
Lect2	-0.0497372	-0.0584798	none
Lss	-0.00798002	-0.0212205	none
Maob	0.054272	-0.0485489	none
Masp2	-0.0725871	-0.0234505	none
Mat1a	-0.054473	-0.00427719	none
Mbnl3	-0.0350787	0.00514699	none
Mgst1	-0.0214717	0.327679	none
Mgst2	0.0639113	0.388089	none
Mlxipl	-0.0595137	-0.0361915	none
Mmab	-0.0111602	-0.0376661	none
Msmo1	-0.0525373	-0.0394592	none
Msrb1	0.0652166	0.488022	none
Mst1	-0.0793359	-0.0195275	none
mt-Nd4l	-0.00577633	-0.0399937	none
Mt2	-0.127128	-0.128842	none
Mttp	-0.0904102	-0.0537469	none
Mvd	0.0263949	-0.01783	none
Nadk2	-0.0529244	-0.0649847	none
Nipsnap1	-0.0598032	-0.0764536	none
Nt5e	-0.0102402	-0.0249746	none
Nupr1	-0.0909599	0.00841219	none
Odc1	0.0320894	-0.11912	none
Onecut2	-0.042411	-0.0512251	none
Orm1	-0.0865341	0.499299	none
Paqr9	-0.0758686	-0.0314534	none
Pbld2	-0.0446333	-0.0354559	none
Pcsk9	0.00436897	-0.0562538	none
Pcyt2	0.00353832	0.0108231	none
Pecr	-0.0390267	-0.0533061	none
Peg10	-0.0693869	-0.0723163	none
Peg3	-0.0927412	-0.175257	none
Pgm2	0.0981204	-0.00923473	none
Phyh	0.0117661	-0.0248023	none
Pla2g12b	-0.0613411	-0.067439	none
Pon3	-0.0498753	-0.00493289	none
Por	0.000664732	-0.0165732	none
Ppp1r16a	-0.0675313	-0.0358363	none
Prodh2	-0.07766	-0.0521961	none
Psat1	-0.0399296	-0.00232738	none
Rbp2	-0.0587407	-0.028023	none
Rbp4	-0.0917246	-0.0865801	none
Reep6	-0.0650719	-0.0569879	none
Rgn	-0.0635638	-0.024593	none
Rps6ka3	-0.0141378	0.00361225	none
Rrbp1	-0.0149431	-0.0598177	none
Sc5d	0.00193206	-0.0279324	none
Sdc1	-0.0594122	-0.0680473	none
Sdc2	-0.0714269	-0.0554847	none
Sec11c	0.106333	0.303206	none
Serpina10	-0.0464656	-0.0247224	none
Serpina11	-0.0607129	-0.00727293	none
Serpina6	-0.0597055	-0.0799646	none
Serpina7	-0.0629012	-0.00665125	none
Serpinc1	-0.080244	-0.0646956	none
Serpind1	-0.0836803	-0.0579917	none
Sigmar1	0.0414888	-0.0020071	none
Slc17a2	-0.0461594	-0.00905952	none
Slc22a18	0.00234081	-0.0240251	none
Slc25a13	-0.00482686	-0.0347795	none
Slc2a2	-0.0819934	-0.0469197	none
Slc38a3	-0.0582392	-0.0223875	none
Slc38a4	-0.0660068	-0.0751553	none
Slc39a14	-0.0589403	-0.0210258	none
Slc39a5	-0.0847045	-0.038217	none
Slc7a2	-0.0510409	-0.0151809	none
Smarca1	-0.0554962	-0.0648632	none
Smco4	0.0131298	-0.0301544	none
Smim14	-0.0213238	0.226942	none
Sntb1	0.0375842	-0.00784858	none
Spp2	-0.0701902	-0.0618302	none
Spryd4	0.030755	-0.015917	none
Sqle	0.0726011	-0.074063	none
Sstr2	-0.0450873	-0.0213146	none
Tcea3	-0.074923	-0.0626826	none
Tdo2	-0.0691249	-0.00694447	none
Tm4sf5	-0.0835869	-0.0633148	none
Tm7sf2	-0.0382176	-0.00398538	none
Tmem150a	-0.0286147	-0.0536564	none
Tmem176a	-0.082296	-0.107653	none
Tmem176b	-0.0633442	-0.117955	none
Tmem220	0.0455944	-0.0203887	none
Tmem82	-0.042695	-0.0184261	none
Tmem97	-0.019341	-0.0143948	none
Trpm4	0.0028722	0.00461486	none
Tst	-0.0137777	-0.0304556	none
Tstd1	0.0151921	-0.0124751	none
Ttc39c	-0.0501384	0.101455	none
Vsnl1	-0.0164947	-0.0236528	none
Xbp1	0.143423	0.117207	none
Adgrg6	-0.0489993	0.00909864	none
Agmo	-0.0342279	-0.0131326	none
Ajuba	-0.0423857	-0.0231103	none
Akap7	-0.00543907	-0.0322676	none
Alcam	-0.059138	-0.0880368	none
Anxa3	0.31957	0.533681	none
Anxa4	-0.00469473	-0.0324829	none
Apcs	-0.0208817	-0.023974	none
Baat	-0.04976	0.0551491	none
Bicc1	-0.0550719	-0.0770901	none
4931406C07Rik	-0.0270972	-0.00269995	none
1700011H14Rik	-0.0463877	-0.0414868	none
2610528J11Rik	-0.0452055	0.0042677	none
Camk2n1	-0.0626897	0.00346195	none
Ccdc24	-0.0192706	-0.00998541	none
Cdc42ep1	-0.0412385	-0.0519967	none
Cdh6	-0.0220762	-0.0112358	none
Cirbp	0.101809	0.0173952	none
Cldn6	-0.0414247	-0.050172	none
Col27a1	-0.0521572	-0.0682117	none
Cpd	-0.0387996	0.0495547	none
Cpm	-0.0389723	-0.0615674	none
Crp	-0.0151457	-0.00856666	none
Cspp1	-0.0302693	0.00246493	none
Cys1	-0.0162947	-0.0180447	none
Dcdc2a	-0.0605161	-0.0124043	none
Dsp	-0.0688562	0.00260355	none
Dtna	-0.0265469	-0.0166699	none
Echdc2	0.0743781	-0.046559	none
Eef1a1	0.149777	0.0876176	none
Eif1	0.173239	-0.0727057	none
Elf3	-0.0346359	-0.0220125	none
Elovl2	-0.0466536	-0.0325041	none
Erich5	-0.0425008	-0.0173697	none
Farp1	-0.0543319	-0.0507009	none
Fgfr3	-0.0471659	-0.0184123	none
Fstl3	-0.0375289	-0.017343	none
Gcnt4	0.0628025	-0.0115582	none
Glis3	-0.0404772	0.00180567	none
Gmnn	0.0373796	0.101194	none
Gpx2	-0.0269855	-0.00809689	none
Habp2	-0.0683332	-0.0624133	none
Hmgn3	0.161791	-0.0708877	none
Hnf1b	-0.0362751	-0.021863	none
Hoga1	-0.0397584	-0.0316068	none
Hook1	-0.0678516	-0.0249595	none
Hsd17b11	0.0390507	0.126807	none
Ier3	-0.0277111	0.0133243	none
Inadl	-0.0353827	-0.0243046	none
C77080	-0.0304097	-0.0234725	none
Kif12	-0.0548094	-0.0454048	none
Kifc3	0.0446937	0.00339619	none
Lad1	-0.0372245	-0.0240203	none
Laptm4a	-0.00206064	-0.0893812	none
Ldoc1	-0.0686154	-0.00494652	none
Llgl2	-0.0230371	-0.0232853	none
Lmcd1	-0.0182268	-0.00653651	none
Marveld2	-0.0479564	-0.0356621	none
Mbl2	-0.0392535	-0.00651377	none
mt-Co1	0.0886929	0.158905	none
mt-Co3	0.095301	0.145806	none
mt-Cytb	0.122243	0.123542	none
mt-Nd1	0.0876009	0.0860808	none
mt-Nd2	0.0787004	0.00780123	none
[truncated: 1,458 more rows]

## Sheet: Kupffer cell
Genes-to-eigengenes correlations for human and mouse kupffer cell.
[truncated: 1,740 more rows]

[truncated: 4 more sheets: Septum transversumal cell, Hepatic stellate cell, Mesothelial cell, Liver endothelial cell]
