# Supplementary material for: Comparative analysis of cell lineage differentiation during hepatogenesis in humans and mice at the single-cell transcriptome level
Source: Cell Res. 2020 Jul 20;30(12):1109–26. doi: 10.1038/s41422-020-0378-6 (PMC7784864; doi:10.1038/s41422-020-0378-6)
Supplement: Supplementary file 13 — Supplementary information, Table S4 [file 41422_2020_378_MOESM13_ESM.xlsx]

## Sheet: Human W5 differential gene
Supplementary information, Table S4 Differentially expressed genes (DEGs) of W5 human and E11.5 mouse ID3+ and ID3- hepatoblasts (related to Fig. 3d) and gene ontology (GO) terms enriched in W5 human and E11.5 mouse ID3+ hepatoblasts (related to Supplementary information, Fig. S4a).
Differentially expressed genes (DEGs) of W5 human ID3+ and ID3- hepatoblasts.
gene	cluster	Pvalue	logFC
CXCL14	ID3+ Hepatoblast	0	1.26812
VIM	ID3+ Hepatoblast	0	1.17627
TPM1	ID3+ Hepatoblast	0	1.12916
PTN	ID3+ Hepatoblast	0	0.963896
ID3	ID3+ Hepatoblast	9.96521e-255	0.882501
IGFBP3	ID3+ Hepatoblast	0	0.749732
COLEC11	ID3+ Hepatoblast	0	0.739459
TMSB10	ID3+ Hepatoblast	9.30484e-232	0.714348
COL1A1	ID3+ Hepatoblast	0	0.693174
COL3A1	ID3+ Hepatoblast	0	0.602877
SOX4	ID3+ Hepatoblast	1.47073e-111	0.561226
SPARC	ID3+ Hepatoblast	1.92667e-172	0.497683
IFITM3	ID3+ Hepatoblast	2.69784e-99	0.468275
BST2	ID3+ Hepatoblast	2.48379e-297	0.466399
TMSB4X	ID3+ Hepatoblast	3.49339e-109	0.457966
MALAT1	ID3+ Hepatoblast	1.97738e-73	0.426075
CXCL12	ID3+ Hepatoblast	3.92798e-107	0.425969
STMN2	ID3+ Hepatoblast	1.49257e-250	0.416156
COL1A2	ID3+ Hepatoblast	0	0.414305
CIRBP	ID3+ Hepatoblast	1.77622e-81	0.414069
NR2F2	ID3+ Hepatoblast	1.83867e-92	0.413585
ID2	ID3+ Hepatoblast	9.77624e-61	0.40988
RBP1	ID3+ Hepatoblast	1.35019e-74	0.409516
PPDPF	ID3+ Hepatoblast	9.51476e-86	0.407582
IGFBP5	ID3+ Hepatoblast	1.14242e-297	0.402144
LMO4	ID3+ Hepatoblast	2.8113e-101	0.398591
HIST1H4C	ID3+ Hepatoblast	2.63458e-26	0.394987
CRABP2	ID3+ Hepatoblast	1.14581e-222	0.381449
TIMP1	ID3+ Hepatoblast	2.62285e-99	0.378177
TPM2	ID3+ Hepatoblast	1.81915e-228	0.373041
TUBA1A	ID3+ Hepatoblast	6.44392e-271	0.366827
ZEB2	ID3+ Hepatoblast	0	0.363484
IFITM2	ID3+ Hepatoblast	6.40143e-153	0.349088
TMSB15A	ID3+ Hepatoblast	1.0086e-145	0.341132
MARCKS	ID3+ Hepatoblast	1.77153e-58	0.333256
MEST	ID3+ Hepatoblast	5.84929e-64	0.330199
ZFP36L1	ID3+ Hepatoblast	3.9732e-48	0.324909
H3F3B	ID3+ Hepatoblast	2.51109e-79	0.315515
LGALS1	ID3+ Hepatoblast	4.62393e-61	0.313979
SPRR2F	ID3+ Hepatoblast	7.94638e-135	0.309826
HNRNPA1	ID3+ Hepatoblast	1.11479e-81	0.302092
PTMA	ID3+ Hepatoblast	1.35693e-64	0.297555
KCNQ1OT1	ID3+ Hepatoblast	4.54136e-48	0.293515
STMN1	ID3+ Hepatoblast	9.84624e-33	0.285163
NGFRAP1	ID3+ Hepatoblast	3.71083e-75	0.28243
DSEL	ID3+ Hepatoblast	1.48724e-212	0.278997
RELN	ID3+ Hepatoblast	4.11396e-76	0.277717
SOX11	ID3+ Hepatoblast	4.48769e-140	0.276089
IFI27L2	ID3+ Hepatoblast	1.21906e-129	0.275571
H3F3A	ID3+ Hepatoblast	1.30167e-89	0.270713
TMEM98	ID3+ Hepatoblast	2.23036e-35	0.266442
SH3BGRL3	ID3+ Hepatoblast	2.13911e-33	0.260583
ISYNA1	ID3+ Hepatoblast	5.89887e-65	0.25722
ROBO2	ID3+ Hepatoblast	1.85874e-104	0.256139
2020-09-07	ID3+ Hepatoblast	7.70355e-27	0.254803
COL6A2	ID3+ Hepatoblast	3.03969e-260	0.250585
TGFBR3	ID3+ Hepatoblast	4.41377e-157	0.250332
EMP3	ID3+ Hepatoblast	6.42395e-181	0.248341
SFRP1	ID3+ Hepatoblast	2.58679e-48	0.247588
RUNX1T1	ID3+ Hepatoblast	6.69828e-268	0.247031
SUMO2	ID3+ Hepatoblast	1.68258e-51	0.245347
ITM2C	ID3+ Hepatoblast	6.34566e-37	0.245205
ACTG1	ID3+ Hepatoblast	1.02311e-45	0.245086
BGN	ID3+ Hepatoblast	1.68512e-107	0.243534
HMGA2	ID3+ Hepatoblast	1.24268e-27	0.240322
TCF4	ID3+ Hepatoblast	3.02487e-72	0.235058
TNNT1	ID3+ Hepatoblast	3.28766e-195	0.233772
SLC25A6	ID3+ Hepatoblast	1.20533e-51	0.233563
TPM4	ID3+ Hepatoblast	3.77488e-56	0.230804
KIAA0101	ID3+ Hepatoblast	2.64837e-20	0.230147
NAP1L1	ID3+ Hepatoblast	1.82391e-39	0.229464
MYL6	ID3+ Hepatoblast	5.73596e-48	0.226709
FSTL1	ID3+ Hepatoblast	6.32817e-203	0.225368
JUN	ID3+ Hepatoblast	1.50171e-71	0.223419
PNISR	ID3+ Hepatoblast	1.41619e-26	0.223074
ZNF428	ID3+ Hepatoblast	2.0321e-27	0.223047
TSHZ2	ID3+ Hepatoblast	2.00128e-37	0.220639
TMEM88	ID3+ Hepatoblast	1.65518e-140	0.220057
EGFL7	ID3+ Hepatoblast	1.70405e-91	0.21989
ID1	ID3+ Hepatoblast	1.39311e-21	0.218482
NFIB	ID3+ Hepatoblast	1.82397e-216	0.218161
CALM2	ID3+ Hepatoblast	4.23205e-25	0.217099
MDK	ID3+ Hepatoblast	2.11361e-47	0.214079
RHOC	ID3+ Hepatoblast	3.5191e-22	0.212582
DDX17	ID3+ Hepatoblast	1.40099e-27	0.212326
LY6E	ID3+ Hepatoblast	8.68814e-25	0.212079
CDH2	ID3+ Hepatoblast	1.79349e-38	0.209485
MGST3	ID3+ Hepatoblast	1.61768e-21	0.209263
LHX2	ID3+ Hepatoblast	6.04471e-215	0.209166
RAMP2	ID3+ Hepatoblast	7.21536e-95	0.205265
NREP	ID3+ Hepatoblast	3.21234e-27	0.204274
FXYD6	ID3+ Hepatoblast	1.47022e-189	0.203512
NPR3	ID3+ Hepatoblast	8.29722e-191	0.202511
VCAN	ID3+ Hepatoblast	6.27148e-174	0.201419
HAND2	ID3+ Hepatoblast	2.24027e-249	0.201083
MARCKSL1	ID3+ Hepatoblast	3.69483e-21	0.199926
CALD1	ID3+ Hepatoblast	1.21852e-21	0.199055
MDFI	ID3+ Hepatoblast	2.00393e-80	0.198774
SEMA5A	ID3+ Hepatoblast	4.24173e-210	0.197477
COLEC10	ID3+ Hepatoblast	2.78739e-193	0.196737
MFAP2	ID3+ Hepatoblast	2.81507e-78	0.194891
WSB1	ID3+ Hepatoblast	1.21148e-28	0.19408
HGF	ID3+ Hepatoblast	1.18146e-212	0.19349
TUBB	ID3+ Hepatoblast	1.26611e-18	0.19301
PXDN	ID3+ Hepatoblast	1.39341e-118	0.192051
NR1H4	ID3+ Hepatoblast	1.11337e-36	0.189743
DCN	ID3+ Hepatoblast	4.94545e-181	0.189468
PCDH17	ID3+ Hepatoblast	4.34346e-135	0.18817
LRRN3	ID3+ Hepatoblast	6.75014e-194	0.188159
HAND2-AS1	ID3+ Hepatoblast	1.52849e-191	0.184413
PDGFRB	ID3+ Hepatoblast	2.67171e-107	0.18401
CCND2	ID3+ Hepatoblast	1.83846e-37	0.182146
IFI16	ID3+ Hepatoblast	2.50898e-167	0.181761
PTPRS	ID3+ Hepatoblast	5.0005e-18	0.180439
HMGB1	ID3+ Hepatoblast	2.46877e-16	0.179201
EDNRA	ID3+ Hepatoblast	7.35198e-212	0.17893
LINC01420	ID3+ Hepatoblast	3.19919e-19	0.178779
IL6ST	ID3+ Hepatoblast	1.48218e-26	0.178534
EID1	ID3+ Hepatoblast	1.12639e-20	0.177656
PBX1	ID3+ Hepatoblast	9.59239e-31	0.176586
CYTL1	ID3+ Hepatoblast	4.95935e-163	0.176288
MAP1B	ID3+ Hepatoblast	5.29203e-136	0.17535
BNIP3L	ID3+ Hepatoblast	1.36639e-32	0.175132
NR2F1	ID3+ Hepatoblast	3.51104e-23	0.174186
PHACTR2	ID3+ Hepatoblast	4.58131e-41	0.173843
RHOBTB3	ID3+ Hepatoblast	1.36782e-28	0.173198
IGDCC3	ID3+ Hepatoblast	1.58882e-65	0.171763
MEIS2	ID3+ Hepatoblast	3.95344e-34	0.171563
COL6A1	ID3+ Hepatoblast	6.07812e-43	0.169383
SH3BGRL	ID3+ Hepatoblast	1.69827e-25	0.168035
RBMX	ID3+ Hepatoblast	3.0333e-17	0.16747
RBMS1	ID3+ Hepatoblast	2.87001e-24	0.166241
HNRNPDL	ID3+ Hepatoblast	1.2078e-15	0.165928
PDGFRA	ID3+ Hepatoblast	1.35107e-62	0.165123
COL5A2	ID3+ Hepatoblast	9.21724e-77	0.164655
MAP3K13	ID3+ Hepatoblast	9.40888e-19	0.164623
NCAM1	ID3+ Hepatoblast	1.73018e-154	0.163868
MLLT11	ID3+ Hepatoblast	5.59041e-102	0.163457
PHF14	ID3+ Hepatoblast	2.55103e-21	0.163047
2020-09-11	ID3+ Hepatoblast	1.71857e-17	0.162141
HDDC2	ID3+ Hepatoblast	1.35501e-22	0.162035
CBX1	ID3+ Hepatoblast	2.28238e-17	0.160946
MFAP4	ID3+ Hepatoblast	4.11264e-176	0.160437
SERPINB6	ID3+ Hepatoblast	2.0695e-41	0.160377
CCDC3	ID3+ Hepatoblast	1.49945e-166	0.160122
RSF1	ID3+ Hepatoblast	1.05226e-21	0.159776
VAMP2	ID3+ Hepatoblast	3.92706e-18	0.156619
GABARAPL2	ID3+ Hepatoblast	9.92944e-16	0.155374
RXRG	ID3+ Hepatoblast	5.96299e-185	0.154232
FOS	ID3+ Hepatoblast	7.69394e-32	0.153539
NUCKS1	ID3+ Hepatoblast	1.99891e-16	0.153374
EIF3F	ID3+ Hepatoblast	4.55533e-17	0.153248
PFDN1	ID3+ Hepatoblast	4.21425e-18	0.151371
FERMT2	ID3+ Hepatoblast	3.50308e-23	0.151339
BRK1	ID3+ Hepatoblast	2.04188e-16	0.15012
TF	ID3- Hepatoblast	3.32035e-22	-0.154462
RBP4	ID3- Hepatoblast	6.07751e-43	-0.154634
MT-ND5	ID3- Hepatoblast	9.23117e-19	-0.159023
APOB	ID3- Hepatoblast	1.05144e-21	-0.16229
FTL	ID3- Hepatoblast	1.20424e-54	-0.165977
APOM	ID3- Hepatoblast	1.65142e-29	-0.166439
APOA1	ID3- Hepatoblast	1.55299e-40	-0.17587
APOC3	ID3- Hepatoblast	1.90358e-15	-0.176267
MT1E	ID3- Hepatoblast	3.22553e-21	-0.18833
FABP1	ID3- Hepatoblast	9.26236e-20	-0.190509
MT2A	ID3- Hepatoblast	3.50528e-18	-0.193045
AHSG	ID3- Hepatoblast	2.85039e-40	-0.195986
SPINK1	ID3- Hepatoblast	3.5094e-44	-0.198625
MT-ND3	ID3- Hepatoblast	1.01572e-29	-0.19993
APOC1	ID3- Hepatoblast	6.38118e-53	-0.206035
APOA2	ID3- Hepatoblast	6.57539e-85	-0.211867

## Sheet: Mouse E11.5 differential gene
Differentially expressed genes (DEGs) of E11.5 mouse ID3+ and ID3- hepatoblasts.
gene	cluster	Pvalue	logFC
Mest	ID3+ Hepatoblast	3.03507e-152	1.55133
Tmsb10	ID3+ Hepatoblast	1.55642e-78	1.51
Id3	ID3+ Hepatoblast	1.19822e-109	1.25846
Itm2a	ID3+ Hepatoblast	2.26944e-82	1.23305
Plagl1	ID3+ Hepatoblast	6.16975e-237	1.21756
Ptn	ID3+ Hepatoblast	2.7015e-214	1.21586
Tmsb4x	ID3+ Hepatoblast	3.53087e-53	1.17166
Col1a2	ID3+ Hepatoblast	2.08849e-262	1.11769
Lgals1	ID3+ Hepatoblast	7.72e-62	1.03317
Sparc	ID3+ Hepatoblast	7.94264e-79	1.02944
Nnat	ID3+ Hepatoblast	7.39473e-169	1.0085
Mfap2	ID3+ Hepatoblast	3.16962e-194	0.941107
Col3a1	ID3+ Hepatoblast	4.61835e-190	0.932333
Vim	ID3+ Hepatoblast	1.71879e-55	0.879005
6330403K07Rik	ID3+ Hepatoblast	2.90707e-212	0.809412
Myl7	ID3+ Hepatoblast	7.66034e-71	0.80754
Col1a1	ID3+ Hepatoblast	6.70662e-179	0.791359
Hmga2	ID3+ Hepatoblast	8.27175e-41	0.767221
Asb4	ID3+ Hepatoblast	8.1035e-41	0.733548
Cnn2	ID3+ Hepatoblast	3.58769e-97	0.7141
Nrp1	ID3+ Hepatoblast	5.2093e-91	0.662538
Tshz2	ID3+ Hepatoblast	4.14471e-43	0.658471
Nr2f2	ID3+ Hepatoblast	3.20494e-56	0.631596
Serpinh1	ID3+ Hepatoblast	4.22868e-28	0.619045
Peg3	ID3+ Hepatoblast	3.52088e-29	0.618149
Acta2	ID3+ Hepatoblast	8.00062e-69	0.614931
Clic1	ID3+ Hepatoblast	2.52963e-30	0.599577
Marcksl1	ID3+ Hepatoblast	4.25145e-34	0.592577
Cdkn1c	ID3+ Hepatoblast	6.25161e-29	0.592071
Gdf10	ID3+ Hepatoblast	1.2832e-207	0.581886
Ccnd2	ID3+ Hepatoblast	6.16043e-23	0.568113
Nfib	ID3+ Hepatoblast	3.18007e-42	0.558358
Nrk	ID3+ Hepatoblast	2.30895e-191	0.523075
Crip2	ID3+ Hepatoblast	6.30881e-97	0.522439
Tnni1	ID3+ Hepatoblast	1.55297e-49	0.52113
Alcam	ID3+ Hepatoblast	7.72444e-19	0.519309
Bgn	ID3+ Hepatoblast	2.63589e-106	0.511381
Colec11	ID3+ Hepatoblast	2.75777e-112	0.500245
Flna	ID3+ Hepatoblast	3.02318e-49	0.494757
Robo2	ID3+ Hepatoblast	5.23781e-203	0.494151
S100a10	ID3+ Hepatoblast	1.72628e-82	0.488808
Tpm4	ID3+ Hepatoblast	2.30338e-37	0.486792
Fbn2	ID3+ Hepatoblast	4.45134e-121	0.480527
Fstl1	ID3+ Hepatoblast	1.69199e-161	0.475183
Selm	ID3+ Hepatoblast	3.85357e-41	0.471852
Lhx2	ID3+ Hepatoblast	1.18241e-161	0.467642
Eva1b	ID3+ Hepatoblast	1.27661e-23	0.464802
Pmp22	ID3+ Hepatoblast	1.37262e-91	0.457043
Map1b	ID3+ Hepatoblast	5.86759e-138	0.4559
Lbh	ID3+ Hepatoblast	8.77753e-179	0.455739
Tuba1a	ID3+ Hepatoblast	1.79785e-18	0.455521
Capn6	ID3+ Hepatoblast	6.02662e-146	0.445986
Prnp	ID3+ Hepatoblast	2.65963e-122	0.442475
Myl9	ID3+ Hepatoblast	2.37428e-56	0.442211
Sox11	ID3+ Hepatoblast	1.58993e-32	0.441854
Rspo3	ID3+ Hepatoblast	6.12227e-163	0.433814
Zeb2	ID3+ Hepatoblast	6.97278e-110	0.430823
Gpx8	ID3+ Hepatoblast	1.38139e-149	0.415767
Col5a2	ID3+ Hepatoblast	1.36315e-141	0.415092
Il11ra1	ID3+ Hepatoblast	3.99221e-27	0.413339
Anxa2	ID3+ Hepatoblast	1.31135e-19	0.402858
Ncam1	ID3+ Hepatoblast	2.2764e-144	0.401941
Stmn1	ID3+ Hepatoblast	4.91167e-16	0.397492
S100a11	ID3+ Hepatoblast	8.12397e-43	0.39213
Sfrp1	ID3+ Hepatoblast	2.62401e-143	0.389878
Sh3bgrl3	ID3+ Hepatoblast	1.00509e-15	0.389867
Maged2	ID3+ Hepatoblast	3.5236e-17	0.38963
H2afy2	ID3+ Hepatoblast	1.57746e-30	0.385879
Emp3	ID3+ Hepatoblast	5.01167e-94	0.383952
Fam212a	ID3+ Hepatoblast	2.81772e-107	0.378692
Pbx1	ID3+ Hepatoblast	6.91691e-22	0.358635
Igfbp5	ID3+ Hepatoblast	5.577e-57	0.350189
Ccdc3	ID3+ Hepatoblast	7.61911e-111	0.350149
Hand2	ID3+ Hepatoblast	8.32982e-137	0.343057
Luzp1	ID3+ Hepatoblast	8.375e-17	0.341963
Cmtm3	ID3+ Hepatoblast	4.62966e-36	0.338497
Ppic	ID3+ Hepatoblast	1.09896e-17	0.338223
Igf1	ID3+ Hepatoblast	2.56308e-56	0.329073
Pdgfra	ID3+ Hepatoblast	4.83065e-140	0.324403
Ndn	ID3+ Hepatoblast	1.04973e-32	0.317221
Gdf2	ID3+ Hepatoblast	2.89554e-123	0.316359
Tmem108	ID3+ Hepatoblast	6.14044e-55	0.31571
Tns3	ID3+ Hepatoblast	1.06753e-32	0.30871
Mmp2	ID3+ Hepatoblast	1.40076e-120	0.304059
Hmgn2	ID3+ Hepatoblast	3.47461e-15	0.30154
2810474O19Rik	ID3+ Hepatoblast	5.70588e-21	0.301078
Col6a1	ID3+ Hepatoblast	1.53979e-95	0.298742
Hmgn3	ID3+ Hepatoblast	7.67031e-54	0.296512
Hlx	ID3+ Hepatoblast	3.99701e-101	0.294189
H3f3a	ID3+ Hepatoblast	1.1812e-22	0.291721
Dkk1	ID3+ Hepatoblast	5.03728e-52	0.288436
Adgrl1	ID3+ Hepatoblast	2.4067e-15	0.286539
Sepw1	ID3+ Hepatoblast	3.38313e-16	0.286136
Gng2	ID3+ Hepatoblast	2.30507e-95	0.281828
Syne2	ID3+ Hepatoblast	1.25918e-43	0.281068
Efnb1	ID3+ Hepatoblast	2.20211e-23	0.281042
Unc5b	ID3+ Hepatoblast	5.3213e-101	0.278113
Sox4	ID3+ Hepatoblast	1.89108e-46	0.277162
Basp1	ID3+ Hepatoblast	7.30814e-94	0.274648
Lpar1	ID3+ Hepatoblast	7.31362e-62	0.271513
Dcn	ID3+ Hepatoblast	1.18664e-74	0.270814
Zmiz1	ID3+ Hepatoblast	1.40727e-16	0.261832
Rgs5	ID3+ Hepatoblast	1.23203e-103	0.258552
Pdgfrb	ID3+ Hepatoblast	5.01505e-49	0.258275
Igfbp3	ID3+ Hepatoblast	2.39535e-63	0.257973
Col6a2	ID3+ Hepatoblast	7.31383e-67	0.25673
Mfap4	ID3+ Hepatoblast	9.13722e-57	0.256467
Lum	ID3+ Hepatoblast	1.4946e-58	0.255711
Crabp1	ID3+ Hepatoblast	1.66277e-88	0.254481
Adam12	ID3+ Hepatoblast	6.31084e-116	0.253149
Thra	ID3+ Hepatoblast	2.24431e-18	0.252006
Fxyd6	ID3+ Hepatoblast	4.61357e-69	0.248371
Gpc6	ID3+ Hepatoblast	2.2737e-19	0.248181
Pkdcc	ID3+ Hepatoblast	1.13461e-15	0.246703
Cdc42ep5	ID3+ Hepatoblast	1.79834e-37	0.244975
Parva	ID3+ Hepatoblast	8.90092e-20	0.244848
Phactr2	ID3+ Hepatoblast	5.15953e-37	0.241633
Klk8	ID3+ Hepatoblast	2.63505e-67	0.241373
Socs2	ID3+ Hepatoblast	5.46291e-50	0.240242
Runx1t1	ID3+ Hepatoblast	2.78744e-86	0.237085
Flywch2	ID3+ Hepatoblast	1.41702e-19	0.233688
Snn	ID3+ Hepatoblast	3.93787e-103	0.232669
Gata4	ID3+ Hepatoblast	2.24771e-66	0.231211
Dlgap4	ID3+ Hepatoblast	2.78055e-24	0.231042
Col14a1	ID3+ Hepatoblast	3.09369e-77	0.230661
Tubb2b	ID3+ Hepatoblast	1.09323e-65	0.227505
Fgfr1	ID3+ Hepatoblast	1.40562e-42	0.227227
Gm1673	ID3+ Hepatoblast	5.4457e-25	0.227181
Ets1	ID3+ Hepatoblast	8.62215e-69	0.225409
Tead1	ID3+ Hepatoblast	2.49442e-31	0.225208
Des	ID3+ Hepatoblast	7.71797e-59	0.22445
Colec10	ID3+ Hepatoblast	1.58722e-88	0.22396
Bok	ID3+ Hepatoblast	3.02155e-60	0.223664
Ahnak	ID3+ Hepatoblast	1.85983e-49	0.222921
Mef2c	ID3+ Hepatoblast	1.55504e-46	0.222098
Frmd4a	ID3+ Hepatoblast	1.44006e-32	0.222009
Tpm2	ID3+ Hepatoblast	4.41504e-19	0.22058
Nr1h5	ID3+ Hepatoblast	1.86962e-70	0.218754
1700025G04Rik	ID3+ Hepatoblast	8.03768e-22	0.218739
Adamts9	ID3+ Hepatoblast	8.0197e-91	0.216055
Nav1	ID3+ Hepatoblast	1.34332e-15	0.215724
Meis3	ID3+ Hepatoblast	3.68205e-90	0.212013
Clip3	ID3+ Hepatoblast	2.66406e-111	0.211868
Nfia	ID3+ Hepatoblast	1.40499e-26	0.210734
Arhgdib	ID3+ Hepatoblast	1.57362e-15	0.210224
Nsg1	ID3+ Hepatoblast	8.06931e-74	0.209324
Col5a1	ID3+ Hepatoblast	2.89879e-34	0.207587
Etl4	ID3+ Hepatoblast	4.95047e-29	0.205745
Postn	ID3+ Hepatoblast	8.43266e-76	0.205573
Tacc2	ID3+ Hepatoblast	7.23477e-26	0.205117
Flnc	ID3+ Hepatoblast	4.17527e-82	0.205008
Ccdc80	ID3+ Hepatoblast	7.80168e-91	0.203976
Ltbp1	ID3+ Hepatoblast	5.03816e-78	0.203899
Foxf1	ID3+ Hepatoblast	1.40608e-92	0.202783
Shisa3	ID3+ Hepatoblast	8.00854e-67	0.200126
Lpar4	ID3+ Hepatoblast	3.23225e-82	0.198512
Wdr86	ID3+ Hepatoblast	2.27725e-93	0.198483
Fzd1	ID3+ Hepatoblast	1.21859e-16	0.198308
Col6a3	ID3+ Hepatoblast	6.49245e-76	0.198238
Tns1	ID3+ Hepatoblast	2.86537e-22	0.196045
F2r	ID3+ Hepatoblast	2.38798e-15	0.194866
Tgfb1i1	ID3+ Hepatoblast	7.7343e-60	0.194186
Msn	ID3+ Hepatoblast	8.86396e-25	0.194125
Pde1a	ID3+ Hepatoblast	2.36685e-74	0.192674
Adamts1	ID3+ Hepatoblast	2.99415e-50	0.191942
Ndufa4l2	ID3+ Hepatoblast	4.78818e-20	0.191668
Adgra2	ID3+ Hepatoblast	8.74165e-94	0.190761
Hip1	ID3+ Hepatoblast	2.18353e-24	0.189962
Samd14	ID3+ Hepatoblast	2.56569e-29	0.188367
Wisp1	ID3+ Hepatoblast	1.67799e-59	0.188183
Sdpr	ID3+ Hepatoblast	5.22308e-35	0.187157
Ephb2	ID3+ Hepatoblast	2.21048e-41	0.186145
Gucy1a3	ID3+ Hepatoblast	7.84514e-65	0.184952
Axl	ID3+ Hepatoblast	1.12811e-66	0.184635
Pdzd2	ID3+ Hepatoblast	1.23141e-96	0.1843
Tgfb2	ID3+ Hepatoblast	8.3124e-58	0.184223
Fbn1	ID3+ Hepatoblast	4.55766e-76	0.182542
Igf1r	ID3+ Hepatoblast	3.30324e-23	0.181967
Lsp1	ID3+ Hepatoblast	1.81193e-46	0.180875
Nes	ID3+ Hepatoblast	5.65697e-65	0.180655
Sema6d	ID3+ Hepatoblast	2.38066e-76	0.179891
Wt1	ID3+ Hepatoblast	4.08878e-82	0.179407
Sulf2	ID3+ Hepatoblast	6.11643e-21	0.178599
Wls	ID3+ Hepatoblast	6.15306e-59	0.178015
Tgfb3	ID3+ Hepatoblast	8.12361e-65	0.177327
Pdlim2	ID3+ Hepatoblast	1.22697e-38	0.176531
Batf3	ID3+ Hepatoblast	5.67825e-38	0.175146
Fbln2	ID3+ Hepatoblast	1.4167e-31	0.173389
Tmem119	ID3+ Hepatoblast	4.92648e-54	0.172472
Phlda3	ID3+ Hepatoblast	9.44057e-46	0.171755
Hmcn1	ID3+ Hepatoblast	3.0918e-61	0.171256
Itga9	ID3+ Hepatoblast	3.43937e-63	0.171055
Adam19	ID3+ Hepatoblast	6.38217e-49	0.169716
Pxdn	ID3+ Hepatoblast	6.07051e-35	0.169031
Tmem26	ID3+ Hepatoblast	5.27739e-82	0.166854
Hsd11b2	ID3+ Hepatoblast	9.9136e-73	0.16412
Cnrip1	ID3+ Hepatoblast	4.38624e-77	0.163288
Gucy1b3	ID3+ Hepatoblast	6.65806e-73	0.162404
Epha4	ID3+ Hepatoblast	3.8725e-31	0.162278
Sdc3	ID3+ Hepatoblast	3.69337e-34	0.160652
Nr2f1	ID3+ Hepatoblast	1.13903e-66	0.160018
Hdac7	ID3+ Hepatoblast	1.44112e-24	0.157894
Grk5	ID3+ Hepatoblast	1.95001e-57	0.157201
Slc43a3	ID3+ Hepatoblast	8.73698e-16	0.156701
5033428I22Rik	ID3+ Hepatoblast	1.36675e-67	0.154744
Efna5	ID3+ Hepatoblast	4.11706e-54	0.154082
Tcaf1	ID3+ Hepatoblast	1.44753e-16	0.153853
Clmp	ID3+ Hepatoblast	1.33653e-53	0.153539
Adgrl2	ID3+ Hepatoblast	2.15831e-18	0.151608
Ngfr	ID3+ Hepatoblast	1.1624e-55	0.151379
Col25a1	ID3+ Hepatoblast	5.07926e-82	0.150614
Pcbd1	ID3- Hepatoblast	1.40955e-15	-0.287423
Bex1	ID3- Hepatoblast	2.59885e-17	-0.309485
Bex2	ID3- Hepatoblast	7.10389e-18	-0.317836
Bex4	ID3- Hepatoblast	4.09046e-22	-0.32506
Fabp5	ID3- Hepatoblast	2.04962e-29	-0.353916
Glud1	ID3- Hepatoblast	7.39627e-17	-0.35528
Apoa2	ID3- Hepatoblast	3.56216e-23	-0.364636
Rbp4	ID3- Hepatoblast	1.51325e-18	-0.40345
Apom	ID3- Hepatoblast	2.29216e-20	-0.410292
Ttr	ID3- Hepatoblast	5.55944e-18	-0.423424
Serpinf2	ID3- Hepatoblast	8.91612e-19	-0.426259
Serpina1b	ID3- Hepatoblast	2.40759e-15	-0.446187
Apoe	ID3- Hepatoblast	1.32117e-17	-0.454793
Ambp	ID3- Hepatoblast	1.80857e-15	-0.497346
Serpind1	ID3- Hepatoblast	1.77506e-17	-0.502978
Trf	ID3- Hepatoblast	3.25495e-17	-0.518176
Fgb	ID3- Hepatoblast	3.56295e-17	-0.519649
Serpina6	ID3- Hepatoblast	8.26692e-18	-0.52644
Afp	ID3- Hepatoblast	2.64859e-21	-0.547828

## Sheet: Human W5 GO
Gene ontology (GO) terms of W5 human ID3+ hepatoblasts
ID	Description	GeneRatio	BgRatio	pvalue	p.adjust	qvalue	geneID	Count
GO:0001503	ossification	23/151	368/15057	2.12968e-12	6.21228e-09	4.70547e-09	ID3/PBX1/H3F3A/SOX11/ID2/COL5A2/IGFBP5/HAND2/IL6ST/VCAN/SPARC/IGFBP3/HGF/COL1A2/PTN/RBMX/SFRP1/MDK/COL1A1/H3F3B/ID1/TPM4/COL6A1	23
GO:0001649	osteoblast differentiation	17/151	206/15057	2.58711e-11	3.7733e-08	2.85808e-08	ID3/H3F3A/SOX11/ID2/IGFBP5/HAND2/IL6ST/VCAN/IGFBP3/HGF/RBMX/SFRP1/COL1A1/H3F3B/ID1/TPM4/COL6A1	17
GO:0043392	negative regulation of DNA binding	9/151	48/15057	9.70111e-10	9.43271e-07	7.14478e-07	JUN/IFI16/SOX11/HAND2/MDFI/TMSB4X/LHX2/RSF1/HMGA2	9
GO:0050673	epithelial cell proliferation	19/151	357/15057	3.03066e-09	2.21011e-06	1.67404e-06	JUN/TGFBR3/SOX11/ID2/IGFBP5/SEMA5A/SPARC/IGFBP3/HGF/PTN/SFRP1/NFIB/EGFL7/MDK/CXCL12/HMGB1/ZFP36L1/NR2F2/ID1	19
GO:0051961	negative regulation of nervous system development	16/151	272/15057	1.43204e-08	8.35452e-06	6.32811e-06	PBX1/SOX11/ID2/COL3A1/ITM2C/ROBO2/SEMA5A/NR2F1/PTN/STMN2/LHX2/VIM/TMEM98/ID1/PTPRS/LGALS1	16
GO:0051101	regulation of DNA binding	11/151	119/15057	2.98157e-08	1.44954e-05	1.09795e-05	JUN/IFI16/SOX11/CALM2/HAND2/MDFI/TMSB4X/LHX2/RSF1/HMGA2/HMGB1	11
GO:0050768	negative regulation of neurogenesis	15/151	253/15057	3.74446e-08	1.56037e-05	1.1819e-05	PBX1/SOX11/ID2/COL3A1/ITM2C/SEMA5A/NR2F1/PTN/STMN2/LHX2/VIM/TMEM98/ID1/PTPRS/LGALS1	15
GO:0010975	regulation of neuron projection development	19/151	442/15057	9.36449e-08	3.27082e-05	2.47747e-05	CRABP2/ZEB2/ITM2C/ROBO2/MAP3K13/SEMA5A/MAP1B/NR2F1/HGF/RELN/PTN/SFRP1/STMN2/MDK/VIM/CXCL12/ID1/PTPRS/LGALS1	19
GO:0060485	mesenchyme development	14/151	236/15057	1.08335e-07	3.27082e-05	2.47747e-05	TGFBR3/SOX11/ZEB2/ROBO2/EDNRA/HAND2/PDGFRB/HGF/SFRP1/MDK/HMGA2/ZFP36L1/COL1A1/DDX17	14
GO:0051271	negative regulation of cellular component movement	15/151	275/15057	1.1213e-07	3.27082e-05	2.47747e-05	TGFBR3/COL3A1/IGFBP5/SEMA5A/SEPTIN7/IGFBP3/PTN/TIMP1/SFRP1/CXCL12/DCN/HMGB1/TPM1/NR2F2/BST2	15
GO:0030198	extracellular matrix organization	16/151	323/15057	1.55608e-07	4.12644e-05	3.12556e-05	MFAP2/PXDN/COL3A1/COL5A2/PDGFRA/VCAN/SPARC/COL1A2/TIMP1/BGN/DCN/MFAP4/RAMP2/COL1A1/COL6A1/COL6A2	16
GO:0040013	negative regulation of locomotion	15/151	287/15057	1.95207e-07	4.74516e-05	3.59421e-05	COL3A1/IGFBP5/ROBO2/SEMA5A/SEPTIN7/IGFBP3/PTN/TIMP1/SFRP1/CXCL12/DCN/HMGB1/TPM1/NR2F2/BST2	15
GO:0010721	negative regulation of cell development	15/151	292/15057	2.43905e-07	5.47285e-05	4.1454e-05	PBX1/SOX11/ID2/COL3A1/ITM2C/SEMA5A/NR2F1/PTN/STMN2/LHX2/VIM/TMEM98/ID1/PTPRS/LGALS1	15
GO:0030278	regulation of ossification	12/151	183/15057	3.12297e-07	6.50694e-05	4.92866e-05	ID3/PBX1/SOX11/ID2/IGFBP5/HAND2/IL6ST/HGF/PTN/SFRP1/MDK/ID1	12
GO:0050678	regulation of epithelial cell proliferation	15/151	303/15057	3.9178e-07	7.61882e-05	5.77086e-05	JUN/TGFBR3/SOX11/SEMA5A/SPARC/PTN/SFRP1/NFIB/EGFL7/MDK/CXCL12/HMGB1/ZFP36L1/NR2F2/ID1	15
GO:0051100	negative regulation of binding	11/151	157/15057	5.10843e-07	9.31331e-05	7.05434e-05	STMN1/JUN/IFI16/SOX11/HAND2/MDFI/TMSB4X/LHX2/RSF1/HMGA2/ID1	11
GO:0043062	extracellular structure organization	16/151	374/15057	1.10608e-06	0.000189674	0.000143668	MFAP2/PXDN/COL3A1/COL5A2/PDGFRA/VCAN/SPARC/COL1A2/TIMP1/BGN/DCN/MFAP4/RAMP2/COL1A1/COL6A1/COL6A2	16
GO:0030336	negative regulation of cell migration	13/151	246/15057	1.17043e-06	0.000189674	0.000143668	COL3A1/IGFBP5/SEPTIN7/IGFBP3/PTN/TIMP1/SFRP1/CXCL12/DCN/HMGB1/TPM1/NR2F2/BST2	13
GO:0050769	positive regulation of neurogenesis	17/151	426/15057	1.30626e-06	0.000200546	0.000151903	CRABP2/SOX11/ID2/ZEB2/ROBO2/MAP3K13/SEMA5A/IL6ST/MAP1B/HGF/RELN/PTN/STMN2/MDK/CXCL12/NAP1L1/TCF4	17
GO:0051962	positive regulation of nervous system development	18/151	487/15057	1.8682e-06	0.000264049	0.000200003	CRABP2/SOX11/ID2/ZEB2/ROBO2/MAP3K13/SEMA5A/IL6ST/MAP1B/HGF/RELN/LRRN3/PTN/STMN2/MDK/CXCL12/NAP1L1/TCF4	18
GO:0051272	positive regulation of cellular component movement	18/151	489/15057	1.97974e-06	0.000264049	0.000200003	STMN1/JUN/RHOC/IGFBP5/PDGFRA/SEMA5A/CXCL14/PDGFRB/SPARC/HGF/RELN/PTN/TMSB4X/MDK/MALAT1/CXCL12/HMGB1/COL1A1	18
GO:2000146	negative regulation of cell motility	13/151	258/15057	1.99146e-06	0.000264049	0.000200003	COL3A1/IGFBP5/SEPTIN7/IGFBP3/PTN/TIMP1/SFRP1/CXCL12/DCN/HMGB1/TPM1/NR2F2/BST2	13
GO:0045667	regulation of osteoblast differentiation	9/151	114/15057	2.13812e-06	0.000266772	0.000202066	ID3/SOX11/ID2/IGFBP5/HAND2/IL6ST/HGF/SFRP1/ID1	9
GO:0030049	muscle filament sliding	6/151	39/15057	2.28636e-06	0.000266772	0.000202066	TPM2/VIM/MYL6/TPM1/TPM4/TNNT1	6
GO:0033275	actin-myosin filament sliding	6/151	39/15057	2.28636e-06	0.000266772	0.000202066	TPM2/VIM/MYL6/TPM1/TPM4/TNNT1	6
GO:0048762	mesenchymal cell differentiation	11/151	184/15057	2.45092e-06	0.000274974	0.000208279	TGFBR3/SOX11/ZEB2/EDNRA/HAND2/HGF/SFRP1/MDK/HMGA2/COL1A1/DDX17	11
GO:0001501	skeletal system development	17/151	448/15057	2.58821e-06	0.000279623	0.000211799	PBX1/SOX11/COL3A1/CYTL1/PDGFRA/HAND2/NPR3/SPARC/SOX4/MDFI/COL1A2/TIMP1/SFRP1/NFIB/MDK/HMGA2/COL1A1	17
GO:0051098	regulation of binding	15/151	361/15057	3.49113e-06	0.000363701	0.000275485	STMN1/JUN/TGFBR3/IFI16/NUCKS1/SOX11/CALM2/HAND2/MDFI/TMSB4X/LHX2/RSF1/HMGA2/HMGB1/ID1	15
GO:0009612	response to mechanical stimulus	11/151	194/15057	4.09209e-06	0.000401907	0.000304423	JUN/COL3A1/MAP1B/PTN/MDK/CXCL12/DCN/FOS/MEIS2/COL1A1/ACTG1	11
GO:0045668	negative regulation of osteoblast differentiation	6/151	43/15057	4.13343e-06	0.000401907	0.000304423	ID3/ID2/IGFBP5/HAND2/SFRP1/ID1	6
GO:0030208	dermatan sulfate biosynthetic process	4/151	12/15057	4.51978e-06	0.000411732	0.000311866	VCAN/BGN/DCN/DSEL	4
GO:0070208	protein heterotrimerization	4/151	12/15057	4.51978e-06	0.000411732	0.000311866	COL1A2/COL1A1/COL6A1/COL6A2	4
GO:0010001	glial cell differentiation	11/151	197/15057	4.74301e-06	0.000411732	0.000311866	SOX11/ID2/IL6ST/SOX4/RELN/PTN/NFIB/MDK/VIM/TMEM98/CDH2	11
GO:0022604	regulation of cell morphogenesis	16/151	419/15057	4.79907e-06	0.000411732	0.000311866	CRABP2/ZEB2/ROBO2/MAP3K13/SEMA5A/MAP1B/SPARC/SEPTIN7/RELN/PTN/MDK/CXCL12/FERMT2/TPM1/ID1/PTPRS	16
GO:0030279	negative regulation of ossification	7/151	68/15057	5.1561e-06	0.000428667	0.000324693	ID3/ID2/IGFBP5/HAND2/SFRP1/MDK/ID1	7
GO:0032956	regulation of actin cytoskeleton organization	13/151	282/15057	5.29037e-06	0.000428667	0.000324693	STMN1/RHOC/BRK1/PDGFRA/SEMA5A/PDGFRB/TMSB4X/SFRP1/MDK/CXCL12/TPM1/ID1/BST2	13
GO:2000147	positive regulation of cell motility	17/151	476/15057	5.81294e-06	0.000458279	0.000347122	JUN/RHOC/IGFBP5/PDGFRA/SEMA5A/CXCL14/PDGFRB/SPARC/HGF/RELN/PTN/TMSB4X/MDK/MALAT1/CXCL12/HMGB1/COL1A1	17
GO:0030205	dermatan sulfate metabolic process	4/151	13/15057	6.47768e-06	0.000491155	0.000372024	VCAN/BGN/DCN/DSEL	4
GO:0045666	positive regulation of neuron differentiation	14/151	333/15057	6.5667e-06	0.000491155	0.000372024	CRABP2/SOX11/ZEB2/ROBO2/MAP3K13/SEMA5A/MAP1B/HGF/RELN/PTN/STMN2/MDK/CXCL12/TCF4	14
GO:0050772	positive regulation of axonogenesis	7/151	72/15057	7.57712e-06	0.000552562	0.000418536	CRABP2/ZEB2/ROBO2/MAP3K13/SEMA5A/MAP1B/CXCL12	7
GO:0050679	positive regulation of epithelial cell proliferation	10/151	169/15057	7.8108e-06	0.00055571	0.000420921	JUN/SOX11/SEMA5A/PTN/SFRP1/EGFL7/MDK/CXCL12/HMGB1/ID1	10
GO:0030900	forebrain development	14/151	339/15057	8.04866e-06	0.000558998	0.000423412	ID2/ZEB2/COL3A1/ROBO2/SEMA5A/RELN/PTN/NFIB/LHX2/MDK/CXCL12/NR2F2/CDH2/PTPRS	14
GO:0010720	positive regulation of cell development	17/151	489/15057	8.28575e-06	0.000562082	0.000425748	CRABP2/SOX11/ID2/ZEB2/ROBO2/MAP3K13/SEMA5A/IL6ST/MAP1B/HGF/RELN/PTN/STMN2/MDK/CXCL12/NAP1L1/TCF4	17
GO:0071560	cellular response to transforming growth factor beta stimulus	11/151	211/15057	9.12763e-06	0.000605121	0.000458347	JUN/TGFBR3/SOX11/COL3A1/COL1A2/SFRP1/FERMT2/ZFP36L1/FOS/COL1A1/ID1	11
GO:0010770	positive regulation of cell morphogenesis involved in differentiation	9/151	138/15057	1.03098e-05	0.000668304	0.000506205	CRABP2/ZEB2/ROBO2/MAP3K13/SEMA5A/MAP1B/RELN/MDK/CXCL12	9
GO:0010976	positive regulation of neuron projection development	12/151	257/15057	1.08572e-05	0.000688485	0.000521491	CRABP2/ZEB2/ROBO2/MAP3K13/SEMA5A/MAP1B/HGF/RELN/PTN/STMN2/MDK/CXCL12	12
GO:0050920	regulation of chemotaxis	10/151	177/15057	1.17317e-05	0.000710135	0.00053789	ROBO2/PDGFRA/SEMA5A/CXCL14/PDGFRB/PTN/TMSB4X/MDK/CXCL12/HMGB1	10
GO:0071559	response to transforming growth factor beta	11/151	217/15057	1.18921e-05	0.000710135	0.00053789	JUN/TGFBR3/SOX11/COL3A1/COL1A2/SFRP1/FERMT2/ZFP36L1/FOS/COL1A1/ID1	11
GO:0031346	positive regulation of cell projection organization	14/151	351/15057	1.19289e-05	0.000710135	0.00053789	CRABP2/ZEB2/BRK1/ROBO2/MAP3K13/SEMA5A/MAP1B/SEPTIN7/HGF/RELN/PTN/STMN2/MDK/CXCL12	14
GO:0050651	dermatan sulfate proteoglycan biosynthetic process	4/151	15/15057	1.21745e-05	0.000710261	0.000537985	VCAN/BGN/DCN/DSEL	4
GO:0030335	positive regulation of cell migration	16/151	457/15057	1.42383e-05	0.000814374	0.000616845	JUN/RHOC/IGFBP5/PDGFRA/SEMA5A/CXCL14/PDGFRB/SPARC/HGF/RELN/PTN/TMSB4X/MDK/CXCL12/HMGB1/COL1A1	16
GO:0001525	angiogenesis	16/151	460/15057	1.5435e-05	0.000865846	0.000655833	JUN/PDGFRA/EDNRA/HAND2/SEMA5A/PDGFRB/SPARC/HGF/PTN/SFRP1/EGFL7/MDK/HMGA2/DCN/RAMP2/ID1	16
GO:0050655	dermatan sulfate proteoglycan metabolic process	4/151	16/15057	1.61063e-05	0.000886452	0.00067144	VCAN/BGN/DCN/DSEL	4
GO:0001101	response to acid chemical	13/151	317/15057	1.8505e-05	0.000992658	0.000751886	ID3/TGFBR3/COL3A1/COL5A2/PDGFRA/PDGFRB/SPARC/COL1A2/PTN/SFRP1/NR1H4/COL1A1/COL6A1	13
GO:0021537	telencephalon development	11/151	228/15057	1.88852e-05	0.000992658	0.000751886	ID2/ZEB2/COL3A1/ROBO2/RELN/NFIB/LHX2/MDK/CXCL12/CDH2/PTPRS	11
GO:0001936	regulation of endothelial cell proliferation	8/151	114/15057	1.90569e-05	0.000992658	0.000751886	JUN/SEMA5A/SPARC/EGFL7/MDK/CXCL12/HMGB1/NR2F2	8
GO:0061564	axon development	15/151	417/15057	1.95493e-05	0.00100044	0.000757783	STMN1/JUN/CRABP2/ZEB2/ROBO2/MAP3K13/SEMA5A/MAP1B/RELN/PTN/NFIB/LHX2/NCAM1/CXCL12/PTPRS	15
GO:0032970	regulation of actin filament-based process	13/151	323/15057	2.25341e-05	0.00112598	0.000852872	STMN1/RHOC/BRK1/PDGFRA/SEMA5A/PDGFRB/TMSB4X/SFRP1/MDK/CXCL12/TPM1/ID1/BST2	13
GO:0021510	spinal cord development	7/151	85/15057	2.27744e-05	0.00112598	0.000852872	LMO4/SOX11/ROBO2/SOX4/RELN/PTN/PTPRS	7
GO:0045665	negative regulation of neuron differentiation	10/151	192/15057	2.37707e-05	0.00115565	0.000875344	PBX1/ID2/ITM2C/SEMA5A/NR2F1/STMN2/VIM/ID1/PTPRS/LGALS1	10
GO:0048667	cell morphogenesis involved in neuron differentiation	16/151	481/15057	2.66385e-05	0.00127384	0.000964869	STMN1/CRABP2/ID2/ZEB2/ROBO2/MAP3K13/SEMA5A/MAP1B/RELN/PTN/NFIB/LHX2/NCAM1/CXCL12/ID1/PTPRS	16
GO:0030324	lung development	9/151	163/15057	3.89012e-05	0.00180876	0.00137004	SOX11/IGFBP5/PDGFRA/PDGFRB/SPARC/PHF14/PTN/NFIB/ID1	9
GO:0071230	cellular response to amino acid stimulus	6/151	63/15057	3.90647e-05	0.00180876	0.00137004	COL3A1/COL5A2/PDGFRA/COL1A2/COL1A1/COL6A1	6
GO:0003231	cardiac ventricle development	8/151	127/15057	4.15963e-05	0.00189588	0.00143603	LMO4/TGFBR3/SOX11/ID2/ROBO2/HAND2/SOX4/TPM1	8
GO:0001935	endothelial cell proliferation	8/151	129/15057	4.65126e-05	0.00204754	0.00155091	JUN/SEMA5A/SPARC/EGFL7/MDK/CXCL12/HMGB1/NR2F2	8
GO:0050921	positive regulation of chemotaxis	8/151	129/15057	4.65126e-05	0.00204754	0.00155091	SEMA5A/CXCL14/PDGFRB/PTN/TMSB4X/MDK/CXCL12/HMGB1	8
GO:0030323	respiratory tube development	9/151	167/15057	4.70296e-05	0.00204754	0.00155091	SOX11/IGFBP5/PDGFRA/PDGFRB/SPARC/PHF14/PTN/NFIB/ID1	9
GO:0010769	regulation of cell morphogenesis involved in differentiation	11/151	255/15057	5.27206e-05	0.00226156	0.00171301	CRABP2/ZEB2/ROBO2/MAP3K13/SEMA5A/MAP1B/RELN/MDK/CXCL12/ID1/PTPRS	11
GO:0051493	regulation of cytoskeleton organization	15/151	456/15057	5.46684e-05	0.00226976	0.00171922	STMN1/RHOC/BRK1/PDGFRA/SEMA5A/MAP1B/PDGFRB/TMSB4X/SFRP1/STMN2/MDK/CXCL12/TPM1/ID1/BST2	15
GO:0010977	negative regulation of neuron projection development	8/151	132/15057	5.47898e-05	0.00226976	0.00171922	ITM2C/SEMA5A/NR2F1/STMN2/VIM/ID1/PTPRS/LGALS1	8
GO:0050807	regulation of synapse organization	10/151	212/15057	5.52462e-05	0.00226976	0.00171922	ROBO2/SEPTIN11/SPARC/TUBB/RELN/LRRN3/PTN/TUBA1A/CDH2/PTPRS	10
GO:0060537	muscle tissue development	13/151	355/15057	5.97972e-05	0.00235998	0.00178756	TGFBR3/SOX11/ID2/COL3A1/IGFBP5/PDGFRA/PDGFRB/MYL6/DCN/FOS/TPM1/NR2F2/DDX17	13
GO:0050654	chondroitin sulfate proteoglycan metabolic process	5/151	42/15057	5.98691e-05	0.00235998	0.00178756	CYTL1/VCAN/BGN/DCN/DSEL	5
GO:0060412	ventricular septum morphogenesis	5/151	42/15057	5.98691e-05	0.00235998	0.00178756	TGFBR3/SOX11/ID2/ROBO2/SOX4	5
GO:0050803	regulation of synapse structure or activity	10/151	216/15057	6.46318e-05	0.00250012	0.00189371	ROBO2/SEPTIN11/SPARC/TUBB/RELN/LRRN3/PTN/TUBA1A/CDH2/PTPRS	10
GO:0048545	response to steroid hormone	13/151	358/15057	6.51384e-05	0.00250012	0.00189371	RXRG/NR2F1/SPARC/PTN/SFRP1/MDK/NR1H4/ZFP36L1/FOS/NR2F2/RAMP2/COL1A1/DDX17	13
GO:0042063	gliogenesis	11/151	263/15057	6.96298e-05	0.00263779	0.00199799	SOX11/ID2/IL6ST/SOX4/RELN/PTN/NFIB/MDK/VIM/TMEM98/CDH2	11
GO:0007015	actin filament organization	12/151	312/15057	7.27765e-05	0.00272165	0.00206151	STMN1/RHOC/TMSB10/BRK1/SEMA5A/MARCKS/TMSB4X/TMSB15A/SFRP1/CXCL12/TPM1/ID1	12
GO:0043200	response to amino acid	7/151	105/15057	8.88781e-05	0.00328174	0.00248574	COL3A1/COL5A2/PDGFRA/COL1A2/PTN/COL1A1/COL6A1	7
GO:0003281	ventricular septum development	6/151	73/15057	9.01422e-05	0.00328681	0.00248959	LMO4/TGFBR3/SOX11/ID2/ROBO2/SOX4	6
GO:0048771	tissue remodeling	8/151	143/15057	9.63691e-05	0.00347048	0.0026287	IGFBP5/HAND2/PTN/TIMP1/BGN/SFRP1/MDK/HMGB1	8
GO:0035456	response to interferon-beta	4/151	25/15057	0.000104351	0.00370732	0.0028081	IFI16/IFITM2/IFITM3/BST2	4
GO:0050770	regulation of axonogenesis	8/151	145/15057	0.000106194	0.00370732	0.0028081	CRABP2/ZEB2/ROBO2/MAP3K13/SEMA5A/MAP1B/CXCL12/PTPRS	8
GO:0007409	axonogenesis	13/151	376/15057	0.000106759	0.00370732	0.0028081	STMN1/CRABP2/ZEB2/ROBO2/MAP3K13/SEMA5A/MAP1B/RELN/NFIB/LHX2/NCAM1/CXCL12/PTPRS	13
GO:0060541	respiratory system development	9/151	187/15057	0.000112522	0.00382187	0.00289487	SOX11/IGFBP5/PDGFRA/PDGFRB/SPARC/PHF14/PTN/NFIB/ID1	9
GO:0071481	cellular response to X-ray	3/151	10/15057	0.000112678	0.00382187	0.00289487	NUCKS1/SFRP1/HMGA2	3
GO:0061448	connective tissue development	10/151	232/15057	0.000116965	0.0039217	0.00297048	ID2/CYTL1/HAND2/PDGFRB/TIMP1/NFIB/MDK/HMGA2/NR1H4/COL1A1	10
GO:0050808	synapse organization	13/151	380/15057	0.000118638	0.00393257	0.00297871	ROBO2/SEPTIN11/MAP1B/SPARC/TUBB/RELN/LRRN3/PTN/TUBA1A/PCDH17/ACTG1/CDH2/PTPRS	13
GO:0007423	sensory organ development	15/151	490/15057	0.000122041	0.00399992	0.00302973	MFAP2/JUN/SOX11/ZEB2/COL5A2/CYTL1/PDGFRA/HAND2/CXCL14/PDGFRB/SPARC/PTN/LHX2/VIM/MEIS2	15
GO:0071229	cellular response to acid chemical	9/151	190/15057	0.000126991	0.00411593	0.0031176	ID3/COL3A1/COL5A2/PDGFRA/COL1A2/SFRP1/NR1H4/COL1A1/COL6A1	9
GO:0014013	regulation of gliogenesis	7/151	112/15057	0.00013345	0.00427774	0.00324016	SOX11/ID2/IL6ST/PTN/MDK/TMEM98/CDH2	7
GO:0045445	myoblast differentiation	6/151	79/15057	0.000140108	0.00444232	0.00336483	ID3/CXCL14/IGFBP3/ZFP36L1/LGALS1/DDX17	6
GO:0060326	cell chemotaxis	10/151	238/15057	0.000144197	0.00452282	0.0034258	PDGFRA/SEMA5A/CXCL14/PDGFRB/HGF/PTN/TMSB4X/MDK/CXCL12/HMGB1	10
GO:0031102	neuron projection regeneration	5/151	51/15057	0.000153765	0.00467307	0.0035396	JUN/MAP1B/HGF/PTN/PTPRS	5
GO:2000677	regulation of transcription regulatory region DNA binding	5/151	51/15057	0.000153765	0.00467307	0.0035396	SOX11/HAND2/TMSB4X/LHX2/HMGA2	5
GO:0031507	heterochromatin assembly	3/151	11/15057	0.000153793	0.00467307	0.0035396	H3F3A/HMGA2/H3F3B	3
GO:0016049	cell growth	14/151	446/15057	0.000159752	0.00478122	0.00362152	CRABP2/H3F3A/ZEB2/IGFBP5/MAP3K13/SEMA5A/MAP1B/IGFBP3/SFRP1/LHX2/CXCL12/H3F3B/PTPRS/BST2	14
GO:0050792	regulation of viral process	9/151	196/15057	0.000160631	0.00478122	0.00362152	JUN/IFI16/NUCKS1/IFITM2/IFITM3/RSF1/HMGA2/BST2/LGALS1	9
GO:2000177	regulation of neural precursor cell proliferation	6/151	82/15057	0.000172204	0.00507392	0.00384323	ID2/PTN/LHX2/MDK/NAP1L1/CDH2	6
GO:0030307	positive regulation of cell growth	8/151	157/15057	0.000184144	0.00528621	0.00400402	CRABP2/H3F3A/MAP3K13/SEMA5A/MAP1B/SFRP1/CXCL12/H3F3B	8
GO:0030166	proteoglycan biosynthetic process	5/151	53/15057	0.000184845	0.00528621	0.00400402	CYTL1/VCAN/BGN/DCN/DSEL	5
GO:0070206	protein trimerization	5/151	53/15057	0.000184845	0.00528621	0.00400402	BRK1/COL1A2/COL1A1/COL6A1/COL6A2	5
GO:0050650	chondroitin sulfate proteoglycan biosynthetic process	4/151	29/15057	0.00018991	0.00537832	0.00407379	CYTL1/VCAN/BGN/DCN	4
GO:0001938	positive regulation of endothelial cell proliferation	6/151	84/15057	0.000196645	0.00543403	0.00411599	JUN/SEMA5A/EGFL7/MDK/CXCL12/HMGB1	6
GO:0048732	gland development	13/151	400/15057	0.000196745	0.00543403	0.00411599	JUN/LMO4/TGFBR3/PBX1/ID2/IGFBP5/PDGFRA/HAND2/HGF/PTN/SFRP1/NFIB/MDK	13
GO:0007178	transmembrane receptor protein serine/threonine kinase signaling pathway	11/151	296/15057	0.000197466	0.00543403	0.00411599	JUN/TGFBR3/SOX11/COL3A1/FSTL1/COL1A2/SFRP1/VIM/FERMT2/FOS/ID1	11
GO:0031345	negative regulation of cell projection organization	8/151	159/15057	0.000200837	0.00547515	0.00414714	ITM2C/SEMA5A/NR2F1/STMN2/VIM/ID1/PTPRS/LGALS1	8
GO:0003207	cardiac chamber formation	3/151	12/15057	0.000203551	0.00548634	0.00415561	SOX11/HAND2/SOX4	3
GO:0051291	protein heterooligomerization	7/151	120/15057	0.000205009	0.00548634	0.00415561	SEPTIN11/HIST1H4C/SEPTIN7/COL1A2/COL1A1/COL6A1/COL6A2	7
GO:1902903	regulation of supramolecular fiber organization	11/151	298/15057	0.000209316	0.00555068	0.00420435	STMN1/RHOC/BRK1/SEMA5A/MAP1B/TMSB4X/SFRP1/STMN2/CXCL12/TPM1/ID1	11
GO:0045071	negative regulation of viral genome replication	5/151	55/15057	0.000220502	0.00579464	0.00438914	IFI16/IFITM2/IFITM3/HMGA2/BST2	5
GO:0060840	artery development	6/151	86/15057	0.000223745	0.00582737	0.00441392	COL3A1/ROBO2/HAND2/PDGFRB/SOX4/MDK	6
GO:0003206	cardiac chamber morphogenesis	7/151	123/15057	0.000238737	0.00610874	0.00462705	TGFBR3/SOX11/ID2/ROBO2/HAND2/SOX4/TPM1	7
GO:0032355	response to estradiol	7/151	123/15057	0.000238737	0.00610874	0.00462705	MAP1B/PDGFRB/PTN/SFRP1/NR2F2/RAMP2/COL1A1	7
GO:0060560	developmental growth involved in morphogenesis	9/151	207/15057	0.000241652	0.00612955	0.00464281	CRABP2/ZEB2/MAP3K13/SEMA5A/MAP1B/SFRP1/LHX2/CXCL12/PTPRS	9
GO:0003205	cardiac chamber development	8/151	164/15057	0.000248072	0.00618483	0.00468468	LMO4/TGFBR3/SOX11/ID2/ROBO2/HAND2/SOX4/TPM1	8
GO:0007179	transforming growth factor beta receptor signaling pathway	8/151	164/15057	0.000248072	0.00618483	0.00468468	JUN/TGFBR3/SOX11/COL3A1/COL1A2/FERMT2/FOS/ID1	8
GO:0032963	collagen metabolic process	6/151	88/15057	0.000253705	0.00627168	0.00475047	PDGFRB/COL1A2/VIM/MFAP4/COL1A1/ID1	6
GO:0001667	ameboidal-type cell migration	12/151	357/15057	0.00025629	0.00628233	0.00475853	JUN/ZEB2/HAND2/SEMA5A/SPARC/PTN/TMSB4X/TIMP1/DCN/HMGB1/NR2F2/ID1	12
GO:0061387	regulation of extent of cell growth	6/151	89/15057	0.000269823	0.00655894	0.00496805	CRABP2/MAP3K13/SEMA5A/MAP1B/CXCL12/PTPRS	6
GO:0001837	epithelial to mesenchymal transition	7/151	127/15057	0.000290522	0.00698493	0.00529072	TGFBR3/HGF/SFRP1/MDK/HMGA2/COL1A1/DDX17	7
GO:0001822	kidney development	10/151	260/15057	0.000294302	0.00698493	0.00529072	ID3/PBX1/SOX11/ID2/ROBO2/PDGFRA/PDGFRB/SOX4/SFRP1/DCN	10
GO:0002683	negative regulation of immune system process	13/151	417/15057	0.000294531	0.00698493	0.00529072	IFI16/SOX11/ID2/COL3A1/HIST1H4C/SFRP1/MDK/CXCL12/HMGB1/ZFP36L1/MEIS2/PTPRS/BST2	13
GO:0045069	regulation of viral genome replication	6/151	91/15057	0.000304467	0.00716233	0.00542509	IFI16/NUCKS1/IFITM2/IFITM3/HMGA2/BST2	6
GO:0009314	response to radiation	13/151	420/15057	0.000315521	0.007363	0.00557708	IFI16/NUCKS1/ID2/COL3A1/PTN/SFRP1/CXCL12/HMGA2/FOS/MEIS2/PCLAF/MFAP4/CIRBP	13
GO:0048660	regulation of smooth muscle cell proliferation	7/151	129/15057	0.000319603	0.00739905	0.00560439	JUN/ID2/IGFBP5/NPR3/PDGFRB/IGFBP3/TPM1	7
GO:0048525	negative regulation of viral process	6/151	92/15057	0.000323049	0.00741994	0.00562022	JUN/IFI16/IFITM2/IFITM3/HMGA2/BST2	6
GO:0030207	chondroitin sulfate catabolic process	3/151	14/15057	0.000331857	0.00751964	0.00569573	VCAN/BGN/DCN	3
GO:0014910	regulation of smooth muscle cell migration	5/151	60/15057	0.000332545	0.00751964	0.00569573	IGFBP5/PDGFRB/IGFBP3/MDK/TPM1	5
GO:0048659	smooth muscle cell proliferation	7/151	131/15057	0.000350975	0.00787534	0.00596516	JUN/ID2/IGFBP5/NPR3/PDGFRB/IGFBP3/TPM1	7
GO:0110053	regulation of actin filament organization	9/151	218/15057	0.000354061	0.00788393	0.00597166	STMN1/RHOC/BRK1/SEMA5A/TMSB4X/SFRP1/CXCL12/TPM1/ID1	9
GO:0007565	female pregnancy	8/151	175/15057	0.00038443	0.00849532	0.00643476	H3F3A/IGFBP5/PTN/TIMP1/FOS/NR2F2/RAMP2/H3F3B	8
GO:0048844	artery morphogenesis	5/151	62/15057	0.000387734	0.00850391	0.00644126	COL3A1/HAND2/PDGFRB/SOX4/MDK	5
GO:0048713	regulation of oligodendrocyte differentiation	4/151	35/15057	0.000399564	0.00863646	0.00654167	ID2/PTN/MDK/TMEM98	4
GO:0061351	neural precursor cell proliferation	7/151	134/15057	0.000402618	0.00863646	0.00654167	ID2/ZEB2/PTN/LHX2/MDK/NAP1L1/CDH2	7
GO:0043903	regulation of symbiosis, encompassing mutualism through parasitism	9/151	222/15057	0.000404377	0.00863646	0.00654167	JUN/IFI16/NUCKS1/IFITM2/IFITM3/RSF1/HMGA2/BST2/LGALS1	9
GO:0045814	negative regulation of gene expression, epigenetic	6/151	96/15057	0.000406442	0.00863646	0.00654167	H3F3A/HIST1H4C/LHX2/KCNQ1OT1/HMGB1/H3F3B	6
GO:0010631	epithelial cell migration	10/151	271/15057	0.000408581	0.00863646	0.00654167	JUN/ZEB2/SEMA5A/SPARC/PTN/TMSB4X/DCN/HMGB1/NR2F2/ID1	10
GO:0001654	eye development	11/151	324/15057	0.000427229	0.00889245	0.00673556	MFAP2/JUN/SOX11/ZEB2/COL5A2/PDGFRA/PDGFRB/PTN/LHX2/VIM/MEIS2	11
GO:1902905	positive regulation of supramolecular fiber organization	8/151	178/15057	0.000430669	0.00889245	0.00673556	RHOC/BRK1/SEMA5A/MAP1B/SFRP1/STMN2/TPM1/ID1	8
GO:0045765	regulation of angiogenesis	10/151	273/15057	0.000432886	0.00889245	0.00673556	SEMA5A/SPARC/HGF/PTN/SFRP1/MDK/HMGA2/DCN/RAMP2/ID1	10
GO:0090132	epithelium migration	10/151	273/15057	0.000432886	0.00889245	0.00673556	JUN/ZEB2/SEMA5A/SPARC/PTN/TMSB4X/DCN/HMGB1/NR2F2/ID1	10
GO:0046782	regulation of viral transcription	5/151	64/15057	0.000449575	0.00917069	0.00694632	JUN/NUCKS1/IFITM3/RSF1/HMGA2	5
GO:0001841	neural tube formation	6/151	98/15057	0.000453994	0.00919653	0.00696589	LMO4/SOX11/ZEB2/SOX4/SFRP1/LHX2	6
GO:0072001	renal system development	10/151	275/15057	0.000458382	0.00922139	0.00698471	ID3/PBX1/SOX11/ID2/ROBO2/PDGFRA/PDGFRB/SOX4/SFRP1/DCN	10
GO:0001558	regulation of cell growth	12/151	382/15057	0.000472029	0.00939725	0.00711792	CRABP2/H3F3A/IGFBP5/MAP3K13/SEMA5A/MAP1B/IGFBP3/SFRP1/CXCL12/H3F3B/PTPRS/BST2	12
GO:0150063	visual system development	11/151	328/15057	0.000473567	0.00939725	0.00711792	MFAP2/JUN/SOX11/ZEB2/COL5A2/PDGFRA/PDGFRB/PTN/LHX2/VIM/MEIS2	11
GO:0048675	axon extension	6/151	99/15057	0.000479341	0.00944755	0.00715602	MAP3K13/SEMA5A/MAP1B/LHX2/CXCL12/PTPRS	6
GO:0014014	negative regulation of gliogenesis	4/151	37/15057	0.000496221	0.00946776	0.00717133	SOX11/ID2/PTN/TMEM98	4
GO:0090130	tissue migration	10/151	278/15057	0.000498961	0.00946776	0.00717133	JUN/ZEB2/SEMA5A/SPARC/PTN/TMSB4X/DCN/HMGB1/NR2F2/ID1	10
GO:0031099	regeneration	8/151	182/15057	0.000499257	0.00946776	0.00717133	JUN/TGFBR3/MAP1B/HGF/PTN/MDK/CXCL12/PTPRS	8
GO:0035148	tube formation	7/151	139/15057	0.000502054	0.00946776	0.00717133	LMO4/SOX11/ZEB2/SOX4/SFRP1/NFIB/LHX2	7
GO:1903707	negative regulation of hemopoiesis	7/151	139/15057	0.000502054	0.00946776	0.00717133	ID2/HIST1H4C/SFRP1/MDK/HMGB1/ZFP36L1/MEIS2	7
GO:1903900	regulation of viral life cycle	7/151	139/15057	0.000502054	0.00946776	0.00717133	IFI16/NUCKS1/IFITM2/IFITM3/HMGA2/BST2/LGALS1	7
GO:0060977	coronary vasculature morphogenesis	3/151	16/15057	0.000503086	0.00946776	0.00717133	TGFBR3/HAND2/PDGFRB	3
GO:0014909	smooth muscle cell migration	5/151	66/15057	0.000518571	0.00969661	0.00734467	IGFBP5/PDGFRB/IGFBP3/MDK/TPM1	5
GO:0048880	sensory system development	11/151	333/15057	0.000537351	0.00998377	0.00756218	MFAP2/JUN/SOX11/ZEB2/COL5A2/PDGFRA/PDGFRB/PTN/LHX2/VIM/MEIS2	11

## Sheet: Mouse E11.5 GO
Gene ontology (GO) terms of E11.5 mouse ID3+ hepatoblasts
ID	Description	GeneRatio	BgRatio	pvalue	p.adjust	qvalue	geneID	Count
GO:0001501	skeletal system development	27/152	483/16966	2.14636e-14	6.00121e-11	4.48023e-11	Col5a2/Pbx1/Etl4/Nfib/Pdgfra/Col1a2/Serpinh1/Cdkn1c/Col6a2/Col6a1/Igf1/Sfrp1/Fgfr1/Hand2/Mmp2/Gdf2/Anxa2/Sparc/Col1a1/Thra/Sox4/Mef2c/Sox11/Col14a1/Pkdcc/Fbn2/Pdgfrb	27
GO:0001503	ossification	21/152	343/16966	3.91697e-12	5.47592e-09	4.08808e-09	Igfbp5/Pbx1/H3f3a/Id3/Ptn/Igf1/Sfrp1/Fgfr1/Hand2/Mmp2/Gdf10/Gdf2/Igfbp3/Col1a1/Thra/Mef2c/Sox11/Clic1/Pkdcc/Fbn2/Dkk1	21
GO:0061448	connective tissue development	18/152	260/16966	1.9859e-11	1.85086e-08	1.38177e-08	Col5a1/Nfib/Serpinh1/Col6a2/Col6a1/Igf1/Hmga2/Fgfr1/Hand2/Gdf2/Anxa2/Selenom/Col1a1/Thra/Mef2c/Col14a1/Pkdcc/Pdgfrb	18
GO:0001649	osteoblast differentiation	15/152	174/16966	4.70416e-11	2.71794e-08	2.02909e-08	Igfbp5/H3f3a/Id3/Igf1/Sfrp1/Fgfr1/Hand2/Gdf10/Gdf2/Igfbp3/Col1a1/Mef2c/Sox11/Clic1/Fbn2	15
GO:0030198	extracellular matrix organization	17/152	239/16966	4.8604e-11	2.71794e-08	2.02909e-08	Col3a1/Col5a2/Col5a1/Postn/Pdgfra/Col1a2/Adamts9/Serpinh1/Lum/Foxf1/Ets1/Anxa2/Mfap4/Pmp22/Col1a1/Col14a1/Ccdc80	17
GO:0030278	regulation of ossification	15/152	205/16966	4.78115e-10	1.93497e-07	1.44456e-07	Igfbp5/Pbx1/Id3/Igf1/Sfrp1/Fgfr1/Hand2/Gdf10/Gdf2/Mef2c/Sox11/Clic1/Pkdcc/Fbn2/Dkk1	15
GO:0001101	response to acid chemical	16/152	240/16966	4.84434e-10	1.93497e-07	1.44456e-07	Col3a1/Col5a2/S100a10/Id3/Pdgfra/Col1a2/Mest/Tead1/Col6a1/Mmp2/Gng2/Gata4/Anxa2/Col1a1/Mef2c/Dkk1	16
GO:0043062	extracellular structure organization	17/152	283/16966	6.74631e-10	2.35783e-07	1.76025e-07	Col3a1/Col5a2/Col5a1/Postn/Pdgfra/Col1a2/Adamts9/Serpinh1/Lum/Foxf1/Ets1/Anxa2/Mfap4/Pmp22/Col1a1/Col14a1/Ccdc80	17
GO:0045667	regulation of osteoblast differentiation	12/152	122/16966	9.61492e-10	2.80894e-07	2.09703e-07	Igfbp5/Id3/Igf1/Sfrp1/Fgfr1/Hand2/Gdf10/Gdf2/Mef2c/Sox11/Clic1/Fbn2	12
GO:0060840	artery development	11/152	97/16966	1.0649e-09	2.80894e-07	2.09703e-07	Col3a1/Luzp1/Adamts9/Hand2/Foxf1/Nrp1/Zmiz1/Sox4/Robo2/Ltbp1/Pdgfrb	11
GO:0030199	collagen fibril organization	9/152	54/16966	1.10509e-09	2.80894e-07	2.09703e-07	Col3a1/Col5a2/Col5a1/Col1a2/Serpinh1/Lum/Anxa2/Col1a1/Col14a1	9
GO:0071229	cellular response to acid chemical	13/152	166/16966	3.17379e-09	7.39494e-07	5.52073e-07	Col3a1/Col5a2/S100a10/Id3/Pdgfra/Col1a2/Tead1/Col6a1/Mmp2/Gng2/Anxa2/Col1a1/Mef2c	13
GO:0030324	lung development	14/152	203/16966	4.01981e-09	8.64568e-07	6.45448e-07	Igfbp5/Nfib/Pdgfra/Igf1/Hmga2/Fgfr1/Foxf1/Gata4/Tns3/Sparc/Thra/Sox11/Pkdcc/Pdgfrb	14
GO:0030323	respiratory tube development	14/152	206/16966	4.85733e-09	9.70079e-07	7.24217e-07	Igfbp5/Nfib/Pdgfra/Igf1/Hmga2/Fgfr1/Foxf1/Gata4/Tns3/Sparc/Thra/Sox11/Pkdcc/Pdgfrb	14
GO:0048732	gland development	19/152	421/16966	7.39716e-09	1.37883e-06	1.02937e-06	Igfbp5/Pbx1/Hlx/Nfib/Pdgfra/Ptn/Cdkn1c/Igf1/Socs2/Hmga2/Sfrp1/Fgfr1/Hand2/Mmp2/Foxf1/Nrp1/Thra/Lbh/Pdgfrb	19
GO:0003007	heart morphogenesis	15/152	263/16966	1.44964e-08	2.53324e-06	1.8912e-06	Tnni1/Col5a1/Flna/Parva/Tead1/Hand2/Foxf1/Nrp1/Zmiz1/Gata4/Sox4/Mef2c/Sox11/Robo2/Dkk1	15
GO:0001525	angiogenesis	20/152	490/16966	1.57129e-08	2.58431e-06	1.92933e-06	Flna/Pdgfra/Ptn/Adamts9/Parva/Adam12/Rspo3/Unc5b/Dcn/Hmga2/Fgfr1/Hand2/Mmp2/Nrp1/Gdf2/Gata4/Ets1/Anxa2/Sparc/Pdgfrb	20
GO:0051216	cartilage development	13/152	196/16966	2.35771e-08	3.6302e-06	2.71014e-06	Nfib/Serpinh1/Col6a2/Col6a1/Fgfr1/Hand2/Gdf2/Anxa2/Col1a1/Thra/Mef2c/Col14a1/Pkdcc	13
GO:0060541	respiratory system development	14/152	234/16966	2.46687e-08	3.6302e-06	2.71014e-06	Igfbp5/Nfib/Pdgfra/Igf1/Hmga2/Fgfr1/Foxf1/Gata4/Tns3/Sparc/Thra/Sox11/Pkdcc/Pdgfrb	14
GO:0060562	epithelial tube morphogenesis	17/152	363/16966	2.81881e-08	3.94069e-06	2.94194e-06	Pbx1/Lhx2/Zeb2/Luzp1/Pdgfra/Tead1/Igf1/Hmga2/Sfrp1/Hand2/Foxf1/Nrp1/Gdf2/Gata4/Sox4/Mef2c/Sox11	17
GO:0001655	urogenital system development	16/152	322/16966	3.25994e-08	4.34038e-06	3.24033e-06	Pbx1/Nfia/Id3/Pdgfra/Cdkn1c/Igf1/Sfrp1/Fgfr1/Mmp2/Foxf1/Nrp1/Sox4/Mef2c/Basp1/Robo2/Pdgfrb	16
GO:0048705	skeletal system morphogenesis	14/152	246/16966	4.62251e-08	5.87479e-06	4.38585e-06	Pdgfra/Serpinh1/Col6a2/Col6a1/Sfrp1/Mmp2/Anxa2/Col1a1/Thra/Mef2c/Sox11/Col14a1/Fbn2/Pdgfrb	14
GO:0060537	muscle tissue development	18/152	435/16966	7.08626e-08	8.61442e-06	6.43114e-06	Col3a1/Igfbp5/Tnni1/Hlx/Pdgfra/Adamts9/Nr2f2/Plagl1/Igf1/Fgfr1/Gata4/Ncam1/Pmp22/Mef2c/Sox11/Col14a1/Pdgfrb/Dkk1	18
GO:0001667	ameboidal-type cell migration	17/152	388/16966	7.40916e-08	8.63167e-06	6.44402e-06	Zeb2/Efnb1/Adamts9/Arhgdib/Nr2f2/Igf1/Dcn/Fgfr1/Hand2/Nrp1/Gdf2/Ets1/Sparc/Pmp22/Mef2c/Syne2/Acta2	17
GO:0060485	mesenchyme development	14/152	262/16966	1.01151e-07	1.13127e-05	8.44554e-06	Zeb2/Flna/Efnb1/Tead1/Sfrp1/Fgfr1/Hand2/Foxf1/Nrp1/Gata4/Col1a1/Mef2c/Sox11/Robo2	14
GO:0014909	smooth muscle cell migration	9/152	90/16966	1.1161e-07	1.17069e-05	8.73983e-06	Igfbp5/Tmsb4x/Postn/Lpar1/Parva/Igf1/Igfbp3/Mef2c/Pdgfrb	9
GO:0003205	cardiac chamber development	12/152	186/16966	1.13049e-07	1.17069e-05	8.73983e-06	Tnni1/Luzp1/Parva/Hand2/Foxf1/Nrp1/Gata4/Sox4/Mef2c/Sox11/Robo2/Ltbp1	12
GO:0010721	negative regulation of cell development	16/152	360/16966	1.51307e-07	1.5109e-05	1.12797e-05	Col3a1/Pbx1/Vim/Lhx2/Flna/Postn/Lpar1/Id3/Ptn/Klk8/Igf1/Hmga2/Nrp1/Pmp22/Sox11/Lgals1	16
GO:0048568	embryonic organ development	18/152	462/16966	1.74175e-07	1.67929e-05	1.25368e-05	Col5a2/Pbx1/Hlx/Nrk/Id3/Pdgfra/Nr2f2/Tead1/Cdkn1c/Rspo3/Fgfr1/Hand2/Foxf1/Gata4/Mef2c/Sox11/Pkdcc/Pdgfrb	18
GO:0048844	artery morphogenesis	8/152	70/16966	2.0358e-07	1.84705e-05	1.37893e-05	Col3a1/Adamts9/Hand2/Foxf1/Nrp1/Zmiz1/Sox4/Pdgfrb	8
GO:0055123	digestive system development	10/152	127/16966	2.11264e-07	1.84705e-05	1.37893e-05	Col3a1/Hlx/Pdgfra/Cdkn1c/Igf1/Sfrp1/Foxf1/Gata4/Sox11/Pkdcc	10
GO:0035265	organ growth	12/152	197/16966	2.11394e-07	1.84705e-05	1.37893e-05	Hlx/Pdgfra/Col6a2/Col6a1/Igf1/Fgfr1/Gata4/Ncam1/Anxa2/Mef2c/Col14a1/Pdgfrb	12
GO:0072001	renal system development	14/152	284/16966	2.71716e-07	2.30217e-05	1.7187e-05	Pbx1/Nfia/Id3/Pdgfra/Cdkn1c/Sfrp1/Fgfr1/Foxf1/Nrp1/Sox4/Mef2c/Basp1/Robo2/Pdgfrb	14
GO:0014812	muscle cell migration	9/152	104/16966	3.90362e-07	3.21016e-05	2.39656e-05	Igfbp5/Tmsb4x/Postn/Lpar1/Parva/Igf1/Igfbp3/Mef2c/Pdgfrb	9
GO:0048566	embryonic digestive tract development	6/152	33/16966	4.24846e-07	3.39391e-05	2.53374e-05	Hlx/Pdgfra/Foxf1/Gata4/Sox11/Pkdcc	6
GO:0030279	negative regulation of ossification	8/152	78/16966	4.7598e-07	3.69678e-05	2.75985e-05	Igfbp5/Id3/Sfrp1/Fgfr1/Hand2/Gdf10/Mef2c/Dkk1	8
GO:0003231	cardiac ventricle development	10/152	140/16966	5.24818e-07	3.87498e-05	2.89289e-05	Tnni1/Luzp1/Hand2/Foxf1/Gata4/Sox4/Mef2c/Sox11/Robo2/Ltbp1	10
GO:0007517	muscle organ development	16/152	395/16966	5.26643e-07	3.87498e-05	2.89289e-05	Col3a1/Des/Tnni1/Hlx/Id3/Nr2f2/Plagl1/Igf1/Fgfr1/Gata4/Ncam1/Pmp22/Mef2c/Sox11/Col14a1/Dkk1	16
GO:0003206	cardiac chamber morphogenesis	10/152	141/16966	5.60589e-07	4.01899e-05	3.0004e-05	Tnni1/Parva/Hand2/Foxf1/Nrp1/Gata4/Sox4/Mef2c/Sox11/Robo2	10
GO:0061564	axon development	17/152	454/16966	6.81433e-07	4.76322e-05	3.55601e-05	Vim/Lhx2/Zeb2/Efnb1/Nfib/Stmn1/Klk8/Ndn/Unc5b/Mmp2/Nrp1/Ncam1/Pmp22/Tubb2b/Map1b/Alcam/Robo2	17
GO:0048557	embryonic digestive tract morphogenesis	5/152	20/16966	7.51613e-07	5.12563e-05	3.82657e-05	Hlx/Pdgfra/Foxf1/Gata4/Sox11	5
GO:0014910	regulation of smooth muscle cell migration	8/152	83/16966	7.71045e-07	5.13296e-05	3.83204e-05	Igfbp5/Tmsb4x/Postn/Lpar1/Igf1/Igfbp3/Mef2c/Pdgfrb	8
GO:0002062	chondrocyte differentiation	9/152	113/16966	7.92173e-07	5.15097e-05	3.84548e-05	Nfib/Serpinh1/Col6a2/Col6a1/Fgfr1/Anxa2/Mef2c/Col14a1/Pkdcc	9
GO:0040013	negative regulation of locomotion	14/152	311/16966	8.10835e-07	5.15249e-05	3.84662e-05	Col3a1/Igfbp5/Ptn/Adamts9/Arhgdib/Nr2f2/Cnn2/Dcn/Sfrp1/Nrp1/Gdf2/Igfbp3/Mef2c/Robo2	14
GO:0010594	regulation of endothelial cell migration	10/152	148/16966	8.76484e-07	5.44589e-05	4.06566e-05	Adamts9/Nr2f2/Igf1/Dcn/Fgfr1/Nrp1/Gdf2/Ets1/Sparc/Mef2c	10
GO:0050768	negative regulation of neurogenesis	14/152	314/16966	9.09012e-07	5.52521e-05	4.12488e-05	Col3a1/Pbx1/Vim/Lhx2/Flna/Lpar1/Id3/Ptn/Klk8/Hmga2/Nrp1/Pmp22/Sox11/Lgals1	14
GO:0014706	striated muscle tissue development	16/152	416/16966	1.04354e-06	6.20795e-05	4.63457e-05	Tnni1/Hlx/Pdgfra/Adamts9/Nr2f2/Plagl1/Igf1/Fgfr1/Gata4/Ncam1/Pmp22/Mef2c/Sox11/Col14a1/Pdgfrb/Dkk1	16
GO:0003211	cardiac ventricle formation	4/152	10/16966	1.24713e-06	7.26453e-05	5.42337e-05	Hand2/Sox4/Mef2c/Sox11	4
GO:0001570	vasculogenesis	8/152	90/16966	1.4373e-06	8.1986e-05	6.12071e-05	Asb4/Fgfr1/Foxf1/Nrp1/Zmiz1/Gdf2/Gata4/Pdgfrb	8
GO:0071230	cellular response to amino acid stimulus	7/152	63/16966	1.46613e-06	8.1986e-05	6.12071e-05	Col3a1/Col5a2/Pdgfra/Col1a2/Col6a1/Mmp2/Col1a1	7
GO:0030325	adrenal gland development	5/152	23/16966	1.59626e-06	8.75124e-05	6.53329e-05	Pbx1/Pdgfra/Cdkn1c/Hmga2/Pdgfrb	5
GO:0060425	lung morphogenesis	7/152	64/16966	1.63392e-06	8.78544e-05	6.55882e-05	Nfib/Pdgfra/Igf1/Hmga2/Foxf1/Gata4/Sox11	7
GO:0032963	collagen metabolic process	8/152	92/16966	1.70006e-06	8.96863e-05	6.69558e-05	Vim/Col5a1/Serpinh1/Mmp2/Mfap4/Col1a1/Ltbp1/Pdgfrb	8
GO:0045778	positive regulation of ossification	8/152	93/16966	1.84609e-06	9.55862e-05	7.13604e-05	Igf1/Gdf10/Gdf2/Mef2c/Sox11/Clic1/Pkdcc/Fbn2	8
GO:0060346	bone trabecula formation	4/152	11/16966	1.94611e-06	9.89334e-05	7.38592e-05	Sfrp1/Mmp2/Col1a1/Fbn2	4
GO:0045669	positive regulation of osteoblast differentiation	7/152	66/16966	2.01796e-06	9.91357e-05	7.40103e-05	Igf1/Gdf10/Gdf2/Mef2c/Sox11/Clic1/Fbn2	7
GO:0051961	negative regulation of nervous system development	14/152	336/16966	2.02101e-06	9.91357e-05	7.40103e-05	Col3a1/Pbx1/Vim/Lhx2/Flna/Lpar1/Id3/Ptn/Klk8/Hmga2/Nrp1/Pmp22/Sox11/Lgals1	14
GO:0030336	negative regulation of cell migration	12/152	249/16966	2.53786e-06	0.000120364	8.98584e-05	Col3a1/Igfbp5/Ptn/Adamts9/Arhgdib/Nr2f2/Cnn2/Dcn/Sfrp1/Gdf2/Igfbp3/Mef2c	12
GO:0050673	epithelial cell proliferation	15/152	393/16966	2.53987e-06	0.000120364	8.98584e-05	Igfbp5/Nfib/Ptn/Ccnd2/Klk8/Nr2f2/Igf1/Hmga2/Sfrp1/Fgfr1/Gdf2/Igfbp3/Sparc/Mef2c/Sox11	15
GO:0051271	negative regulation of cellular component movement	13/152	296/16966	2.67785e-06	0.000124788	9.31609e-05	Col3a1/Igfbp5/Ptn/Adamts9/Arhgdib/Nr2f2/Cnn2/Dcn/Sfrp1/Nrp1/Gdf2/Igfbp3/Mef2c	13
GO:0003207	cardiac chamber formation	4/152	12/16966	2.89883e-06	0.000132871	9.91955e-05	Hand2/Sox4/Mef2c/Sox11	4
GO:0060350	endochondral bone morphogenesis	7/152	70/16966	3.01469e-06	0.000135953	0.000101496	Serpinh1/Col6a2/Col6a1/Anxa2/Col1a1/Mef2c/Col14a1	7
GO:0030900	forebrain development	14/152	350/16966	3.25092e-06	0.000144279	0.000107712	Col3a1/Lhx2/Zeb2/Nfib/Nr2f2/Tacc2/Hmga2/Fgfr1/Nrp1/Ncam1/Tmem108/Syne2/Robo2/Dkk1	14
GO:0014009	glial cell proliferation	6/152	47/16966	3.7145e-06	0.000157618	0.000117671	Vim/Ptn/Igf1/Pmp22/Sox4/Sox11	6
GO:0045668	negative regulation of osteoblast differentiation	6/152	47/16966	3.7145e-06	0.000157618	0.000117671	Igfbp5/Id3/Sfrp1/Fgfr1/Hand2/Gdf10	6
GO:0060536	cartilage morphogenesis	5/152	27/16966	3.7206e-06	0.000157618	0.000117671	Col6a2/Col6a1/Hand2/Mef2c/Col14a1	5
GO:0060351	cartilage development involved in endochondral bone morphogenesis	6/152	48/16966	4.21395e-06	0.000173799	0.000129751	Serpinh1/Col6a2/Col6a1/Anxa2/Col1a1/Col14a1	6
GO:0001822	kidney development	12/152	262/16966	4.28904e-06	0.000173799	0.000129751	Pbx1/Id3/Pdgfra/Cdkn1c/Sfrp1/Fgfr1/Nrp1/Sox4/Mef2c/Basp1/Robo2/Pdgfrb	12
GO:2000146	negative regulation of cell motility	12/152	262/16966	4.28904e-06	0.000173799	0.000129751	Col3a1/Igfbp5/Ptn/Adamts9/Arhgdib/Nr2f2/Cnn2/Dcn/Sfrp1/Gdf2/Igfbp3/Mef2c	12
GO:0043200	response to amino acid	7/152	75/16966	4.80839e-06	0.000192061	0.000143384	Col3a1/Col5a2/Pdgfra/Col1a2/Col6a1/Mmp2/Col1a1	7
GO:0007409	axonogenesis	15/152	420/16966	5.69442e-06	0.000224248	0.000167414	Vim/Lhx2/Zeb2/Efnb1/Nfib/Stmn1/Ndn/Unc5b/Nrp1/Ncam1/Pmp22/Tubb2b/Map1b/Alcam/Robo2	15
GO:0032970	regulation of actin filament-based process	14/152	368/16966	5.78991e-06	0.000224842	0.000167857	Flna/Tmsb4x/S100a10/Lpar1/Stmn1/Tmsb10/Arhgdib/Cdc42ep5/Cnn2/Nrp1/Gata4/Mef2c/Pdgfrb/Acta2	14
GO:0090130	tissue migration	12/152	271/16966	6.05616e-06	0.000228836	0.000170839	Zeb2/Adamts9/Nr2f2/Igf1/Dcn/Fgfr1/Foxf1/Nrp1/Gdf2/Ets1/Sparc/Mef2c	12
GO:0031589	cell-substrate adhesion	13/152	319/16966	6.05646e-06	0.000228836	0.000170839	Col3a1/Flna/Postn/S100a10/Ptn/Adamts9/Parva/Sfrp1/Foxf1/Nrp1/Col1a1/Lgals1/Ccdc80	13
GO:0003208	cardiac ventricle morphogenesis	7/152	78/16966	6.25834e-06	0.000233311	0.000174179	Tnni1/Hand2/Foxf1/Gata4/Sox4/Mef2c/Sox11	7
GO:0042692	muscle cell differentiation	14/152	371/16966	6.35244e-06	0.000233703	0.000174472	Igfbp5/H3f3a/Tmsb4x/Pdgfra/Flnc/Igf1/Foxf1/Gata4/Pmp22/Thra/Mef2c/Col14a1/Pdgfrb/Dkk1	14
GO:0048546	digestive tract morphogenesis	6/152	52/16966	6.78787e-06	0.000246479	0.00018401	Hlx/Pdgfra/Sfrp1/Foxf1/Gata4/Sox11	6
GO:0043500	muscle adaptation	8/152	111/16966	6.98758e-06	0.000250478	0.000186995	Igfbp5/Tnni1/Tead1/Igf1/Hand2/Gata4/Mef2c/Col14a1	8
GO:0071417	cellular response to organonitrogen compound	15/152	429/16966	7.34418e-06	0.000259928	0.000194051	Col3a1/Col5a2/Igfbp5/Vim/Prnp/Pdgfra/Col1a2/Col6a1/Igf1/Socs2/Sfrp1/Mmp2/Gng2/Col1a1/Mef2c	15
GO:0032964	collagen biosynthetic process	6/152	53/16966	7.59821e-06	0.000265557	0.000198253	Vim/Col5a1/Serpinh1/Col1a1/Ltbp1/Pdgfrb	6
GO:0061430	bone trabecula morphogenesis	4/152	15/16966	7.82788e-06	0.000270109	0.000201651	Sfrp1/Mmp2/Col1a1/Fbn2	4
GO:0043542	endothelial cell migration	10/152	189/16966	7.92165e-06	0.000270109	0.000201651	Adamts9/Nr2f2/Igf1/Dcn/Fgfr1/Nrp1/Gdf2/Ets1/Sparc/Mef2c	10
GO:0016049	cell growth	16/152	490/16966	8.50012e-06	0.000286341	0.00021377	Igfbp5/Lhx2/Zeb2/Postn/Emp3/Ndn/Igf1/Socs2/Sfrp1/Nrp1/Gdf2/Gata4/Tmem108/Igfbp3/Map1b/Col14a1	16
GO:0003151	outflow tract morphogenesis	7/152	82/16966	8.74081e-06	0.000290944	0.000217206	Parva/Hand2/Nrp1/Gata4/Mef2c/Sox11/Robo2	7
GO:0060977	coronary vasculature morphogenesis	5/152	32/16966	8.95172e-06	0.000294459	0.00021983	Fgfr1/Hand2/Nrp1/Gata4/Pdgfrb	5
GO:0048565	digestive tract development	8/152	115/16966	9.0828e-06	0.000295297	0.000220455	Col3a1/Hlx/Pdgfra/Sfrp1/Foxf1/Gata4/Sox11/Pkdcc	8
GO:0046622	positive regulation of organ growth	6/152	56/16966	1.05111e-05	0.000337806	0.000252191	Hlx/Igf1/Fgfr1/Gata4/Ncam1/Mef2c	6
GO:0003279	cardiac septum development	8/152	121/16966	1.32057e-05	0.000419582	0.000313241	Luzp1/Parva/Nrp1/Gata4/Sox4/Sox11/Robo2/Ltbp1	8
GO:0070208	protein heterotrimerization	4/152	17/16966	1.34593e-05	0.000422833	0.000315668	Col1a2/Col6a2/Col6a1/Col1a1	4
GO:0048738	cardiac muscle tissue development	11/152	246/16966	1.36611e-05	0.000424405	0.000316842	Tnni1/Pdgfra/Adamts9/Igf1/Fgfr1/Gata4/Ncam1/Mef2c/Col14a1/Pdgfrb/Dkk1	11
GO:0048863	stem cell differentiation	10/152	202/16966	1.41771e-05	0.000428958	0.000320241	Zeb2/Efnb1/Pdgfra/Sfrp1/Hand2/Nrp1/Gata4/Mef2c/Sox11/Lbh	10
GO:0014911	positive regulation of smooth muscle cell migration	6/152	59/16966	1.42679e-05	0.000428958	0.000320241	Igfbp5/Tmsb4x/Postn/Lpar1/Igf1/Pdgfrb	6
GO:0035904	aorta development	6/152	59/16966	1.42679e-05	0.000428958	0.000320241	Col3a1/Adamts9/Sox4/Robo2/Ltbp1/Pdgfrb	6
GO:0014033	neural crest cell differentiation	7/152	90/16966	1.6182e-05	0.000481327	0.000359337	Zeb2/Efnb1/Sfrp1/Hand2/Nrp1/Mef2c/Sox11	7
GO:0048762	mesenchymal cell differentiation	10/152	208/16966	1.82703e-05	0.000537724	0.00040144	Zeb2/Flna/Efnb1/Sfrp1/Fgfr1/Hand2/Nrp1/Col1a1/Mef2c/Sox11	10
GO:0060251	regulation of glial cell proliferation	5/152	38/16966	2.13676e-05	0.0006081	0.00045398	Vim/Ptn/Igf1/Pmp22/Sox11	5
GO:0055024	regulation of cardiac muscle tissue development	7/152	94/16966	2.15176e-05	0.0006081	0.00045398	Igf1/Fgfr1/Gata4/Ncam1/Mef2c/Col14a1/Dkk1	7
GO:0010632	regulation of epithelial cell migration	10/152	212/16966	2.15314e-05	0.0006081	0.00045398	Adamts9/Nr2f2/Igf1/Dcn/Fgfr1/Nrp1/Gdf2/Ets1/Sparc/Mef2c	10
GO:0061138	morphogenesis of a branching epithelium	10/152	212/16966	2.15314e-05	0.0006081	0.00045398	Pbx1/Pdgfra/Rspo3/Igf1/Hmga2/Sfrp1/Fgfr1/Foxf1/Nrp1/Gdf2	10
GO:0050808	synapse organization	14/152	415/16966	2.2359e-05	0.000625157	0.000466714	Prnp/Flna/Efnb1/Nfia/Ptn/Klk8/Adgrl1/Nrp1/Tmem108/Sparc/Pmp22/Mef2c/Tuba1a/Dkk1	14
GO:0043502	regulation of muscle adaptation	7/152	95/16966	2.30566e-05	0.000632021	0.000471838	Igfbp5/Tnni1/Tead1/Igf1/Hand2/Mef2c/Col14a1	7
GO:0110110	positive regulation of animal organ morphogenesis	7/152	95/16966	2.30566e-05	0.000632021	0.000471838	Pdgfra/Ptn/Hmga2/Fgfr1/Hand2/Robo2/Dkk1	7
GO:0035051	cardiocyte differentiation	9/152	175/16966	2.85313e-05	0.000767053	0.000572648	Pdgfra/Igf1/Hand2/Gata4/Anxa2/Mef2c/Col14a1/Pdgfrb/Dkk1	9
GO:0048771	tissue remodeling	9/152	175/16966	2.85313e-05	0.000767053	0.000572648	Igfbp5/Flna/Rspo3/Igf1/Sfrp1/Hand2/Mmp2/Gata4/Mef2c	9
GO:1901699	cellular response to nitrogen compound	15/152	482/16966	2.8858e-05	0.000768447	0.000573688	Col3a1/Col5a2/Igfbp5/Vim/Prnp/Pdgfra/Col1a2/Col6a1/Igf1/Socs2/Sfrp1/Mmp2/Gng2/Col1a1/Mef2c	15
GO:0048638	regulation of developmental growth	13/152	371/16966	2.99933e-05	0.000788979	0.000589016	Hlx/Nrk/Igf1/Socs2/Hmga2/Sfrp1/Fgfr1/Nrp1/Gata4/Ncam1/Mef2c/Map1b/Col14a1	13
GO:0010631	epithelial cell migration	11/152	268/16966	3.01934e-05	0.000788979	0.000589016	Zeb2/Adamts9/Nr2f2/Igf1/Dcn/Fgfr1/Nrp1/Gdf2/Ets1/Sparc/Mef2c	11
GO:0055023	positive regulation of cardiac muscle tissue growth	5/152	41/16966	3.12192e-05	0.000808232	0.00060339	Igf1/Fgfr1/Gata4/Ncam1/Mef2c	5
GO:0090132	epithelium migration	11/152	270/16966	3.23204e-05	0.000829063	0.000618941	Zeb2/Adamts9/Nr2f2/Igf1/Dcn/Fgfr1/Nrp1/Gdf2/Ets1/Sparc/Mef2c	11
GO:0003433	chondrocyte development involved in endochondral bone morphogenesis	4/152	21/16966	3.29142e-05	0.00083662	0.000624583	Serpinh1/Col6a2/Col6a1/Col14a1	4
GO:0033002	muscle cell proliferation	10/152	224/16966	3.44836e-05	0.000868614	0.000648468	Igfbp5/Rgs5/Igf1/Fgfr1/Mmp2/Gata4/Ncam1/Igfbp3/Mef2c/Pdgfrb	10
GO:0021537	telencephalon development	10/152	226/16966	3.71879e-05	0.000928369	0.000693079	Col3a1/Lhx2/Zeb2/Nfib/Tacc2/Fgfr1/Nrp1/Tmem108/Syne2/Robo2	10
GO:0022612	gland morphogenesis	8/152	140/16966	3.79806e-05	0.000939137	0.000701118	Igfbp5/Nfib/Ptn/Igf1/Sfrp1/Fgfr1/Mmp2/Nrp1	8
GO:0055021	regulation of cardiac muscle tissue growth	6/152	70/16966	3.8291e-05	0.000939137	0.000701118	Igf1/Fgfr1/Gata4/Ncam1/Mef2c/Col14a1	6
GO:0045185	maintenance of protein location	7/152	103/16966	3.89477e-05	0.000946937	0.000706941	Flna/Tmsb4x/Tmsb10/Thra/Syne2/Ltbp1/Fbn2	7
GO:0007389	pattern specification process	14/152	437/16966	3.93699e-05	0.000948951	0.000708444	Pbx1/Lhx2/Zeb2/Efnb1/Nr2f2/Sfrp1/Fgfr1/Hand2/Foxf1/Nrp1/Gata4/Mef2c/Robo2/Dkk1	14
GO:0001763	morphogenesis of a branching structure	10/152	229/16966	4.15837e-05	0.000993743	0.000741884	Pbx1/Pdgfra/Rspo3/Igf1/Hmga2/Sfrp1/Fgfr1/Foxf1/Nrp1/Gdf2	10
GO:0048736	appendage development	9/152	185/16966	4.41177e-05	0.0010316	0.000770148	Pbx1/Nr2f2/Fgfr1/Hand2/Sox4/Sox11/Pkdcc/Fbn2/Dkk1	9
GO:0060173	limb development	9/152	185/16966	4.41177e-05	0.0010316	0.000770148	Pbx1/Nr2f2/Fgfr1/Hand2/Sox4/Sox11/Pkdcc/Fbn2/Dkk1	9
GO:0060421	positive regulation of heart growth	5/152	44/16966	4.42748e-05	0.0010316	0.000770148	Igf1/Fgfr1/Gata4/Ncam1/Mef2c	5
GO:0048485	sympathetic nervous system development	4/152	23/16966	4.80231e-05	0.00110357	0.000823878	Hand2/Nrp1/Sox4/Sox11	4
GO:0050678	regulation of epithelial cell proliferation	12/152	334/16966	4.8153e-05	0.00110357	0.000823878	Nfib/Ptn/Ccnd2/Nr2f2/Igf1/Hmga2/Sfrp1/Fgfr1/Gdf2/Sparc/Mef2c/Sox11	12
GO:0014888	striated muscle adaptation	5/152	45/16966	4.94517e-05	0.00112412	0.000839218	Igfbp5/Tnni1/Tead1/Gata4/Mef2c	5
GO:0043588	skin development	10/152	235/16966	5.17203e-05	0.00116621	0.00087064	Col3a1/Col5a2/Igfbp5/Col5a1/Lhx2/Stmn1/Col1a2/H2afy2/Col1a1/Dkk1	10
GO:0046620	regulation of organ growth	7/152	109/16966	5.60106e-05	0.0012429	0.000927895	Hlx/Igf1/Fgfr1/Gata4/Ncam1/Mef2c/Col14a1	7
GO:0060349	bone morphogenesis	7/152	109/16966	5.60106e-05	0.0012429	0.000927895	Serpinh1/Col6a2/Col6a1/Anxa2/Col1a1/Mef2c/Col14a1	7
GO:0060976	coronary vasculature development	6/152	75/16966	5.66827e-05	0.00124791	0.000931635	Fgfr1/Hand2/Nrp1/Gata4/Ltbp1/Pdgfrb	6
GO:0010863	positive regulation of phospholipase C activity	4/152	24/16966	5.72274e-05	0.00125006	0.00093324	Lpar1/Pdgfra/Fgfr1/Pdgfrb	4
GO:0060420	regulation of heart growth	6/152	76/16966	6.10906e-05	0.00131626	0.000982664	Igf1/Fgfr1/Gata4/Ncam1/Mef2c/Col14a1	6
GO:0003179	heart valve morphogenesis	5/152	47/16966	6.11997e-05	0.00131626	0.000982664	Adamts9/Gata4/Sox4/Mef2c/Robo2	5
GO:0021543	pallium development	8/152	151/16966	6.50085e-05	0.00138751	0.00103585	Col3a1/Lhx2/Zeb2/Tacc2/Fgfr1/Nrp1/Tmem108/Syne2	8
GO:0051146	striated muscle cell differentiation	11/152	292/16966	6.5704e-05	0.00139173	0.001039	Igfbp5/Pdgfra/Flnc/Igf1/Gata4/Pmp22/Thra/Mef2c/Col14a1/Pdgfrb/Dkk1	11
GO:0010596	negative regulation of endothelial cell migration	5/152	48/16966	6.7826e-05	0.00141523	0.00105655	Adamts9/Nr2f2/Dcn/Gdf2/Mef2c	5
GO:0048483	autonomic nervous system development	5/152	48/16966	6.7826e-05	0.00141523	0.00105655	Hlx/Hand2/Nrp1/Sox4/Sox11	5
GO:0003002	regionalization	12/152	348/16966	7.13904e-05	0.00147858	0.00110384	Pbx1/Lhx2/Zeb2/Nr2f2/Sfrp1/Fgfr1/Foxf1/Nrp1/Gata4/Mef2c/Robo2/Dkk1	12
GO:0048588	developmental cell growth	10/152	245/16966	7.32986e-05	0.00150693	0.00112501	Lhx2/Zeb2/Postn/Ndn/Igf1/Nrp1/Gata4/Tmem108/Map1b/Col14a1	10
GO:0003281	ventricular septum development	6/152	79/16966	7.59803e-05	0.00155066	0.00115766	Luzp1/Gata4/Sox4/Sox11/Robo2/Ltbp1	6
GO:0060045	positive regulation of cardiac muscle cell proliferation	4/152	26/16966	7.94003e-05	0.00160872	0.001201	Fgfr1/Gata4/Ncam1/Mef2c	4
GO:0060411	cardiac septum morphogenesis	6/152	80/16966	8.15398e-05	0.00163817	0.00122298	Parva/Nrp1/Gata4/Sox4/Sox11/Robo2	6
GO:0043392	negative regulation of DNA binding	5/152	50/16966	8.27268e-05	0.00163817	0.00122298	Lhx2/Nfib/Id3/Hand2/Sox11	5
GO:0071900	regulation of protein serine/threonine kinase activity	13/152	410/16966	8.32674e-05	0.00163817	0.00122298	Zeb2/Nrk/Lpar1/Ccnd2/Nr2f2/Tead1/Igf1/Sfrp1/Fgfr1/Inka1/Pmp22/Pdgfrb/Dkk1	13
GO:0048639	positive regulation of developmental growth	9/152	201/16966	8.37833e-05	0.00163817	0.00122298	Hlx/Igf1/Hmga2/Fgfr1/Nrp1/Gata4/Ncam1/Mef2c/Map1b	9
GO:2000027	regulation of animal organ morphogenesis	9/152	201/16966	8.37833e-05	0.00163817	0.00122298	Nfib/Pdgfra/Ptn/Hmga2/Sfrp1/Fgfr1/Hand2/Robo2/Dkk1	9
GO:0010810	regulation of cell-substrate adhesion	9/152	203/16966	9.03801e-05	0.00175488	0.00131011	Flna/Postn/S100a10/Ptn/Foxf1/Nrp1/Col1a1/Lgals1/Ccdc80	9
GO:0060343	trabecula formation	4/152	27/16966	9.2562e-05	0.00178485	0.00133249	Sfrp1/Mmp2/Col1a1/Fbn2	4
GO:1901861	regulation of muscle tissue development	8/152	159/16966	9.34114e-05	0.00178485	0.00133249	Igfbp5/Igf1/Fgfr1/Gata4/Ncam1/Mef2c/Col14a1/Dkk1	8
GO:0007411	axon guidance	9/152	204/16966	9.38387e-05	0.00178485	0.00133249	Lhx2/Efnb1/Nfib/Unc5b/Nrp1/Ncam1/Tubb2b/Alcam/Robo2	9
GO:0097485	neuron projection guidance	9/152	205/16966	9.74078e-05	0.00184022	0.00137382	Lhx2/Efnb1/Nfib/Unc5b/Nrp1/Ncam1/Tubb2b/Alcam/Robo2	9
GO:1904705	regulation of vascular smooth muscle cell proliferation	5/152	52/16966	0.000100027	0.0018645	0.00139195	Igfbp5/Rgs5/Igf1/Mmp2/Mef2c	5
GO:1990874	vascular smooth muscle cell proliferation	5/152	52/16966	0.000100027	0.0018645	0.00139195	Igfbp5/Rgs5/Igf1/Mmp2/Mef2c	5
GO:0090287	regulation of cellular response to growth factor stimulus	10/152	255/16966	0.000102099	0.00189053	0.00141138	Dcn/Sfrp1/Fgfr1/Gdf2/Gata4/Tmem108/Sox11/Ltbp1/Fbn2/Dkk1	10
GO:0060348	bone development	9/152	207/16966	0.000104889	0.00192206	0.00143493	Serpinh1/Col6a2/Col6a1/Igf1/Anxa2/Sparc/Col1a1/Mef2c/Col14a1	9
GO:0035107	appendage morphogenesis	8/152	162/16966	0.000106418	0.00192206	0.00143493	Pbx1/Fgfr1/Hand2/Sox4/Sox11/Pkdcc/Fbn2/Dkk1	8
GO:0035108	limb morphogenesis	8/152	162/16966	0.000106418	0.00192206	0.00143493	Pbx1/Fgfr1/Hand2/Sox4/Sox11/Pkdcc/Fbn2/Dkk1	8
GO:0003413	chondrocyte differentiation involved in endochondral bone morphogenesis	4/152	28/16966	0.00010724	0.00192206	0.00143493	Serpinh1/Col6a2/Col6a1/Col14a1	4
GO:1900274	regulation of phospholipase C activity	4/152	28/16966	0.00010724	0.00192206	0.00143493	Lpar1/Pdgfra/Fgfr1/Pdgfrb	4
GO:0072102	glomerulus morphogenesis	3/152	11/16966	0.000110357	0.00196535	0.00146724	Pdgfra/Mef2c/Pdgfrb	3
GO:0055025	positive regulation of cardiac muscle tissue development	5/152	54/16966	0.000119978	0.00212315	0.00158505	Igf1/Fgfr1/Gata4/Ncam1/Mef2c	5
GO:0060914	heart formation	4/152	29/16966	0.000123535	0.00217235	0.00162178	Hand2/Mef2c/Robo2/Dkk1	4
GO:0007178	transmembrane receptor protein serine/threonine kinase signaling pathway	11/152	314/16966	0.000125192	0.0021841	0.00163055	Col3a1/Vim/Col1a2/Sfrp1/Gdf10/Gdf2/Gata4/Sox11/Ltbp1/Fbn2/Dkk1	11
GO:0001764	neuron migration	8/152	166/16966	0.000126058	0.0021841	0.00163055	Col3a1/Nav1/Flna/Ndn/Nr2f2/Nrp1/Tubb2b/Mef2c	8
GO:0051101	regulation of DNA binding	7/152	124/16966	0.000126546	0.0021841	0.00163055	Lhx2/Runx1t1/Nfib/Id3/Igf1/Hand2/Sox11	7
GO:0010463	mesenchymal cell proliferation	5/152	55/16966	0.00013103	0.00224761	0.00167797	Nfib/Ptn/Fgfr1/Hand2/Foxf1	5
GO:0035270	endocrine system development	7/152	126/16966	0.000139842	0.0023611	0.00176269	Pbx1/Pdgfra/Cdkn1c/Hmga2/Thra/Sox4/Pdgfrb	7
GO:1901342	regulation of vasculature development	11/152	318/16966	0.000139888	0.0023611	0.00176269	Asb4/Ptn/Adamts9/Adam12/Dcn/Hmga2/Nrp1/Gdf2/Gata4/Ets1/Sparc	11
GO:0009611	response to wounding	13/152	432/16966	0.00014018	0.0023611	0.00176269	Col3a1/Col5a1/Flna/Pdgfra/Klk8/Cnn2/Igf1/Mmp2/Foxf1/Gata4/Anxa2/Col1a1/Acta2	13
GO:0034446	substrate adhesion-dependent cell spreading	6/152	89/16966	0.000147601	0.00247122	0.0018449	Flna/Postn/S100a10/Parva/Sfrp1/Nrp1	6
GO:0022604	regulation of cell morphogenesis	14/152	496/16966	0.000151246	0.00251716	0.0018792	Vim/Zeb2/Flna/Postn/S100a10/Lpar1/Ptn/Cdc42ep5/Parva/Nrp1/Sparc/Tubb2b/Map1b/Robo2	14
GO:0045995	regulation of embryonic development	7/152	128/16966	0.00015425	0.00253635	0.00189353	Col5a2/Col5a1/Nrk/Igf1/Sfrp1/Fgfr1/Dkk1	7
GO:0003170	heart valve development	5/152	57/16966	0.00015546	0.00253635	0.00189353	Adamts9/Gata4/Sox4/Mef2c/Robo2	5
GO:0048286	lung alveolus development	5/152	57/16966	0.00015546	0.00253635	0.00189353	Igfbp5/Igf1/Foxf1/Tns3/Pkdcc	5
GO:0032956	regulation of actin cytoskeleton organization	11/152	322/16966	0.000156027	0.00253635	0.00189353	Flna/Tmsb4x/S100a10/Lpar1/Stmn1/Tmsb10/Arhgdib/Cdc42ep5/Nrp1/Mef2c/Pdgfrb	11
GO:0001704	formation of primary germ layer	6/152	90/16966	0.000156988	0.00253722	0.00189418	Col5a2/Col5a1/Fgfr1/Foxf1/Gata4/Dkk1	6
GO:0050680	negative regulation of epithelial cell proliferation	7/152	132/16966	0.000186676	0.00299907	0.00223897	Nfib/Ptn/Nr2f2/Sfrp1/Gdf2/Sparc/Mef2c	7
GO:0032060	bleb assembly	3/152	13/16966	0.000188783	0.00299907	0.00223897	Lpar1/Emp3/Pmp22	3
GO:0071679	commissural neuron axon guidance	3/152	13/16966	0.000188783	0.00299907	0.00223897	Nfib/Nrp1/Ncam1	3
GO:0051098	regulation of binding	12/152	387/16966	0.00019328	0.00305317	0.00227936	Lhx2/S100a10/Runx1t1/Nfib/Stmn1/Id3/Igf1/Hand2/Anxa2/Mef2c/Sox11/Dkk1	12
GO:0007568	aging	8/152	177/16966	0.000196024	0.00306191	0.00228589	Prnp/Cdkn1c/Hmga2/Mmp2/Zmiz1/Ncam1/Pmp22/Dkk1	8
GO:0055002	striated muscle cell development	8/152	177/16966	0.000196024	0.00306191	0.00228589	Pdgfra/Flnc/Igf1/Gata4/Pmp22/Mef2c/Col14a1/Pdgfrb	8
GO:1905207	regulation of cardiocyte differentiation	5/152	60/16966	0.000198453	0.00308263	0.00230135	Igf1/Gata4/Mef2c/Col14a1/Dkk1	5
GO:0001706	endoderm formation	4/152	33/16966	0.000206993	0.00317996	0.00237401	Col5a2/Col5a1/Gata4/Dkk1	4
GO:0035909	aorta morphogenesis	4/152	33/16966	0.000206993	0.00317996	0.00237401	Col3a1/Adamts9/Sox4/Pdgfrb	4
GO:0045785	positive regulation of cell adhesion	12/152	391/16966	0.000212457	0.00324606	0.00242336	Hlx/Flna/Efnb1/S100a10/Ptn/Igf1/Foxf1/Nrp1/Zmiz1/Ets1/Lgals1/Ccdc80	12
GO:1902903	regulation of supramolecular fiber organization	11/152	334/16966	0.000214281	0.00325614	0.00243089	Flna/Tmsb4x/S100a10/Lpar1/Stmn1/Tmsb10/Cdc42ep5/Clip3/Nrp1/Mef2c/Map1b	11
GO:0007519	skeletal muscle tissue development	8/152	180/16966	0.000219837	0.00332251	0.00248044	Hlx/Nr2f2/Plagl1/Gata4/Pmp22/Mef2c/Sox11/Dkk1	8
GO:0090257	regulation of muscle system process	9/152	229/16966	0.000224243	0.00337087	0.00251654	Igfbp5/Tnni1/Flna/Tead1/Igf1/Hand2/Gata4/Mef2c/Col14a1	9
GO:0003417	growth plate cartilage development	4/152	34/16966	0.000232966	0.00344642	0.00257294	Col6a2/Col6a1/Anxa2/Col14a1	4
GO:0021846	cell proliferation in forebrain	4/152	34/16966	0.000232966	0.00344642	0.00257294	Zeb2/Tacc2/Hmga2/Fgfr1	4
GO:0038084	vascular endothelial growth factor signaling pathway	4/152	34/16966	0.000232966	0.00344642	0.00257294	Pdgfra/Dcn/Nrp1/Pdgfrb	4
GO:0031214	biomineral tissue development	7/152	137/16966	0.000234736	0.00345122	0.00257653	Ptn/Igf1/Anxa2/Col1a1/Mef2c/Pkdcc/Fbn2	7
GO:0055017	cardiac muscle tissue growth	6/152	97/16966	0.000236696	0.00345122	0.00257653	Igf1/Fgfr1/Gata4/Ncam1/Mef2c/Col14a1	6
GO:0021953	central nervous system neuron differentiation	8/152	182/16966	0.000236994	0.00345122	0.00257653	Zeb2/Nfib/Sfrp1/Fgfr1/Nrp1/Sox4/Robo2/Dkk1	8
GO:0045927	positive regulation of growth	10/152	284/16966	0.000244972	0.00354892	0.00264947	Hlx/Igf1/Hmga2/Sfrp1/Fgfr1/Nrp1/Gata4/Ncam1/Mef2c/Map1b	10
GO:0055007	cardiac muscle cell differentiation	7/152	139/16966	0.000256552	0.00369752	0.0027604	Pdgfra/Igf1/Gata4/Mef2c/Col14a1/Pdgfrb/Dkk1	7
GO:0045765	regulation of angiogenesis	10/152	286/16966	0.000259113	0.00371529	0.00277367	Ptn/Adamts9/Adam12/Dcn/Hmga2/Nrp1/Gdf2/Gata4/Ets1/Sparc	10
GO:0014897	striated muscle hypertrophy	6/152	100/16966	0.000279323	0.00398463	0.00297475	Igfbp5/Igf1/Hand2/Gata4/Mef2c/Col14a1	6
GO:0010633	negative regulation of epithelial cell migration	5/152	65/16966	0.000289553	0.00407475	0.00304202	Adamts9/Nr2f2/Dcn/Gdf2/Mef2c	5
GO:0001654	eye development	11/152	346/16966	0.000290013	0.00407475	0.00304202	Col5a2/Vim/Col5a1/Lhx2/Zeb2/Pdgfra/Ptn/Cdkn1c/Nrp1/Sox11/Pdgfrb	11
GO:0150063	visual system development	11/152	346/16966	0.000290013	0.00407475	0.00304202	Col5a2/Vim/Col5a1/Lhx2/Zeb2/Pdgfra/Ptn/Cdkn1c/Nrp1/Sox11/Pdgfrb	11
GO:0050679	positive regulation of epithelial cell proliferation	8/152	188/16966	0.000295169	0.00408255	0.00304785	Ptn/Ccnd2/Igf1/Hmga2/Sfrp1/Fgfr1/Gdf2/Sox11	8
GO:0003128	heart field specification	3/152	15/16966	0.000296409	0.00408255	0.00304785	Mef2c/Robo2/Dkk1	3
GO:0014733	regulation of skeletal muscle adaptation	3/152	15/16966	0.000296409	0.00408255	0.00304785	Igfbp5/Tnni1/Tead1	3
GO:0048368	lateral mesoderm development	3/152	15/16966	0.000296409	0.00408255	0.00304785	Tead1/Fgfr1/Foxf1	3
GO:0042063	gliogenesis	10/152	292/16966	0.000305708	0.00415209	0.00309976	Vim/Nfib/Ptn/Ndn/Igf1/Hmga2/Pmp22/Sox4/Sox11/Syne2	10
GO:0007266	Rho protein signal transduction	8/152	189/16966	0.000305912	0.00415209	0.00309976	Col3a1/Lpar1/Stmn1/Col1a2/Arhgdib/Cdc42ep5/Nrp1/Pdgfrb	8
GO:0060538	skeletal muscle organ development	8/152	189/16966	0.000305912	0.00415209	0.00309976	Hlx/Nr2f2/Plagl1/Gata4/Pmp22/Mef2c/Sox11/Dkk1	8
GO:0014896	muscle hypertrophy	6/152	102/16966	0.000310937	0.00415579	0.00310253	Igfbp5/Igf1/Hand2/Gata4/Mef2c/Col14a1	6
GO:0048146	positive regulation of fibroblast proliferation	5/152	66/16966	0.000311047	0.00415579	0.00310253	Pdgfra/Igf1/Zmiz1/Anxa2/Pdgfrb	5
GO:0001701	in utero embryonic development	13/152	469/16966	0.000311818	0.00415579	0.00310253	Nrk/Pdgfra/Nr2f2/Cdkn1c/Rspo3/Igf1/Fgfr1/Hand2/Cmtm3/Foxf1/Zmiz1/Gata4/Pdgfrb	13
GO:0048880	sensory system development	11/152	349/16966	0.00031213	0.00415579	0.00310253	Col5a2/Vim/Col5a1/Lhx2/Zeb2/Pdgfra/Ptn/Cdkn1c/Nrp1/Sox11/Pdgfrb	11
GO:0031032	actomyosin structure organization	8/152	190/16966	0.000316973	0.00420026	0.00313573	S100a10/Lpar1/Stmn1/Pdgfra/Cnn2/Nrp1/Mef2c/Pdgfrb	8
GO:0033144	negative regulation of intracellular steroid hormone receptor signaling pathway	4/152	37/16966	0.000324926	0.00428535	0.00319925	Igf1/Hmga2/Sfrp1/Lbh	4
GO:0055001	muscle cell development	8/152	191/16966	0.000328357	0.00431027	0.00321785	Pdgfra/Flnc/Igf1/Gata4/Pmp22/Mef2c/Col14a1/Pdgfrb	8
GO:0048145	regulation of fibroblast proliferation	6/152	104/16966	0.00034529	0.00451136	0.00336798	Pdgfra/Igf1/Sfrp1/Zmiz1/Anxa2/Pdgfrb	6
GO:0010092	specification of animal organ identity	4/152	38/16966	0.000360639	0.00457054	0.00341216	Fgfr1/Mef2c/Robo2/Dkk1	4
GO:0060325	face morphogenesis	4/152	38/16966	0.000360639	0.00457054	0.00341216	Pdgfra/Mmp2/Col1a1/Dkk1	4
GO:0003414	chondrocyte morphogenesis involved in endochondral bone morphogenesis	3/152	16/16966	0.000362419	0.00457054	0.00341216	Col6a2/Col6a1/Col14a1	3
GO:0003429	growth plate cartilage chondrocyte morphogenesis	3/152	16/16966	0.000362419	0.00457054	0.00341216	Col6a2/Col6a1/Col14a1	3
GO:0060979	vasculogenesis involved in coronary vascular morphogenesis	3/152	16/16966	0.000362419	0.00457054	0.00341216	Fgfr1/Nrp1/Gata4	3
GO:0090171	chondrocyte morphogenesis	3/152	16/16966	0.000362419	0.00457054	0.00341216	Col6a2/Col6a1/Col14a1	3
GO:0021987	cerebral cortex development	6/152	105/16966	0.000363545	0.00457054	0.00341216	Col3a1/Lhx2/Tacc2/Fgfr1/Nrp1/Syne2	6
GO:0060419	heart growth	6/152	105/16966	0.000363545	0.00457054	0.00341216	Igf1/Fgfr1/Gata4/Ncam1/Mef2c/Col14a1	6
GO:0035264	multicellular organism growth	8/152	194/16966	0.000364531	0.00457054	0.00341216	H3f3a/Cdkn1c/Igf1/Socs2/Hmga2/Selenom/Pmp22/Pkdcc	8
GO:0045665	negative regulation of neuron differentiation	9/152	245/16966	0.000368782	0.00460319	0.00343654	Pbx1/Vim/Flna/Lpar1/Id3/Klk8/Nrp1/Pmp22/Lgals1	9
GO:0044706	multi-multicellular organism process	7/152	148/16966	0.000375828	0.00467029	0.00348663	Igfbp5/Nrk/Maged2/Il11ra1/Arhgdib/Nr2f2/Mmp2	7
GO:0048144	fibroblast proliferation	6/152	106/16966	0.000382547	0.00473275	0.00353326	Pdgfra/Igf1/Sfrp1/Zmiz1/Anxa2/Pdgfrb	6
GO:0031345	negative regulation of cell projection organization	8/152	196/16966	0.000390404	0.00480868	0.00358994	Vim/Prnp/Flna/Lpar1/Klk8/Nrp1/Pmp22/Lgals1	8
GO:0048608	reproductive structure development	12/152	421/16966	0.00041524	0.00509215	0.00380157	Flna/Nrk/Il11ra1/Pdgfra/Nr2f2/Cdkn1c/Rspo3/Igf1/Hmga2/Sfrp1/Mmp2/Gata4	12
GO:0048645	animal organ formation	5/152	71/16966	0.000437193	0.00526159	0.00392807	Fgfr1/Hand2/Mef2c/Robo2/Dkk1	5
GO:0003422	growth plate cartilage morphogenesis	3/152	17/16966	0.000437196	0.00526159	0.00392807	Col6a2/Col6a1/Col14a1	3
GO:0060973	cell migration involved in heart development	3/152	17/16966	0.000437196	0.00526159	0.00392807	Hand2/Nrp1/Pdgfrb	3
GO:0001937	negative regulation of endothelial cell proliferation	4/152	40/16966	0.000440348	0.00526159	0.00392807	Nr2f2/Gdf2/Sparc/Mef2c	4
GO:0003416	endochondral bone growth	4/152	40/16966	0.000440348	0.00526159	0.00392807	Col6a2/Col6a1/Anxa2/Col14a1	4
GO:0010518	positive regulation of phospholipase activity	4/152	40/16966	0.000440348	0.00526159	0.00392807	Lpar1/Pdgfra/Fgfr1/Pdgfrb	4
GO:0061458	reproductive system development	12/152	424/16966	0.000442427	0.00526394	0.00392982	Flna/Nrk/Il11ra1/Pdgfra/Nr2f2/Cdkn1c/Rspo3/Igf1/Hmga2/Sfrp1/Mmp2/Gata4	12
GO:0014743	regulation of muscle hypertrophy	5/152	72/16966	0.000466464	0.00552642	0.00412578	Igfbp5/Igf1/Hand2/Mef2c/Col14a1	5
GO:0010470	regulation of gastrulation	4/152	41/16966	0.000484578	0.00566895	0.00423218	Col5a2/Col5a1/Fgfr1/Dkk1	4
GO:0071526	semaphorin-plexin signaling pathway	4/152	41/16966	0.000484578	0.00566895	0.00423218	Flna/Hand2/Nrp1/Ncam1	4
GO:0098868	bone growth	4/152	41/16966	0.000484578	0.00566895	0.00423218	Col6a2/Col6a1/Anxa2/Col14a1	4
GO:0016202	regulation of striated muscle tissue development	7/152	156/16966	0.000515823	0.00600933	0.0044863	Igf1/Fgfr1/Gata4/Ncam1/Mef2c/Col14a1/Dkk1	7
GO:0003012	muscle system process	11/152	371/16966	0.000522059	0.00605676	0.0045217	Igfbp5/Tnni1/Flna/Tpm2/Tead1/Igf1/Hand2/Gata4/Mef2c/Col14a1/Acta2	11
GO:0051147	regulation of muscle cell differentiation	7/152	157/16966	0.000535905	0.00619169	0.00462244	Tmsb4x/Igf1/Foxf1/Thra/Mef2c/Col14a1/Dkk1	7
GO:0045666	positive regulation of neuron differentiation	12/152	435/16966	0.00055536	0.00639007	0.00477054	Zeb2/Lpar1/Ptn/Socs2/Fgfr1/Nrp1/Tubb2b/Mef2c/Map1b/Sox11/Robo2/Dkk1	12
GO:0048660	regulation of smooth muscle cell proliferation	7/152	159/16966	0.000577936	0.00662257	0.00494412	Igfbp5/Rgs5/Igf1/Mmp2/Igfbp3/Mef2c/Pdgfrb	7
GO:0003156	regulation of animal organ formation	4/152	43/16966	0.00058238	0.00664627	0.00496181	Fgfr1/Hand2/Robo2/Dkk1	4
GO:0048634	regulation of muscle organ development	7/152	160/16966	0.000599912	0.00681851	0.0050904	Igf1/Fgfr1/Gata4/Ncam1/Mef2c/Col14a1/Dkk1	7
GO:0003215	cardiac right ventricle morphogenesis	3/152	19/16966	0.00061487	0.00690432	0.00515446	Hand2/Gata4/Sox4	3
GO:0031579	membrane raft organization	3/152	19/16966	0.00061487	0.00690432	0.00515446	S100a10/Anxa2/Pmp22	3
GO:0043567	regulation of insulin-like growth factor receptor signaling pathway	3/152	19/16966	0.00061487	0.00690432	0.00515446	Igfbp5/Igf1/Igfbp3	3
GO:0098727	maintenance of cell number	7/152	161/16966	0.000622548	0.00696258	0.00519795	Tead1/Igf1/Hmga2/Sfrp1/Fgfr1/Sox4/Lbh	7
GO:0002063	chondrocyte development	4/152	44/16966	0.000636191	0.00703079	0.00524887	Serpinh1/Col6a2/Col6a1/Col14a1	4
GO:0060043	regulation of cardiac muscle cell proliferation	4/152	44/16966	0.000636191	0.00703079	0.00524887	Fgfr1/Gata4/Ncam1/Mef2c	4
GO:0060323	head morphogenesis	4/152	44/16966	0.000636191	0.00703079	0.00524887	Pdgfra/Mmp2/Col1a1/Dkk1	4
GO:0071396	cellular response to lipid	12/152	442/16966	0.000639171	0.00703591	0.0052527	Vim/Nr1h5/Lpar1/Id3/Tead1/Igf1/Hmga2/Sfrp1/Mmp2/Gng2/Mef2c/Lbh	12
GO:0051291	protein heterooligomerization	7/152	162/16966	0.000645857	0.00708163	0.00528683	S100a10/Col1a2/Parva/Col6a2/Col6a1/Anxa2/Col1a1	7
GO:0051100	negative regulation of binding	7/152	163/16966	0.000669854	0.00731606	0.00546184	Lhx2/Nfib/Stmn1/Id3/Hand2/Sox11/Dkk1	7
GO:0010464	regulation of mesenchymal cell proliferation	4/152	45/16966	0.000693434	0.00749795	0.00559763	Nfib/Ptn/Fgfr1/Foxf1	4
GO:0007369	gastrulation	7/152	164/16966	0.000694553	0.00749795	0.00559763	Col5a2/Col5a1/Sfrp1/Fgfr1/Foxf1/Gata4/Dkk1	7
GO:0048659	smooth muscle cell proliferation	7/152	164/16966	0.000694553	0.00749795	0.00559763	Igfbp5/Rgs5/Igf1/Mmp2/Igfbp3/Mef2c/Pdgfrb	7
GO:0061298	retina vasculature development in camera-type eye	3/152	20/16966	0.000718641	0.00766916	0.00572545	Pdgfra/Nrp1/Pdgfrb	3
GO:0101023	vascular endothelial cell proliferation	3/152	20/16966	0.000718641	0.00766916	0.00572545	Igf1/Fgfr1/Mef2c	3
GO:1905562	regulation of vascular endothelial cell proliferation	3/152	20/16966	0.000718641	0.00766916	0.00572545	Igf1/Fgfr1/Mef2c	3
GO:0071902	positive regulation of protein serine/threonine kinase activity	9/152	269/16966	0.00072313	0.00768772	0.00573931	Zeb2/Nrk/Lpar1/Ccnd2/Tead1/Igf1/Fgfr1/Pdgfrb/Dkk1	9
GO:0090092	regulation of transmembrane receptor protein serine/threonine kinase signaling pathway	8/152	216/16966	0.00074117	0.00784967	0.00586021	Sfrp1/Gdf10/Gdf2/Gata4/Sox11/Ltbp1/Fbn2/Dkk1	8
GO:0010977	negative regulation of neuron projection development	7/152	166/16966	0.000746115	0.00787222	0.00587705	Vim/Flna/Lpar1/Klk8/Nrp1/Pmp22/Lgals1	7
GO:0007157	heterophilic cell-cell adhesion via plasma membrane cell adhesion molecules	4/152	46/16966	0.000754229	0.00789603	0.00589482	Adgrl1/Colec10/Lgals1/Alcam	4
GO:0010761	fibroblast migration	4/152	46/16966	0.000754229	0.00789603	0.00589482	Fgfr1/Pmp22/Syne2/Acta2	4
GO:0021954	central nervous system neuron development	5/152	80/16966	0.000756844	0.00789603	0.00589482	Zeb2/Nfib/Fgfr1/Nrp1/Robo2	5
GO:0007611	learning or memory	9/152	271/16966	0.000762181	0.00792214	0.00591432	Prnp/Ptn/Ccnd2/Klk8/Igf1/Ncam1/Thra/Mef2c/Dkk1	9
GO:0007565	female pregnancy	6/152	121/16966	0.000772323	0.00799784	0.00597083	Igfbp5/Maged2/Il11ra1/Arhgdib/Nr2f2/Mmp2	6
GO:0042060	wound healing	10/152	330/16966	0.000793021	0.00818187	0.00610822	Col3a1/Col5a1/Flna/Pdgfra/Cnn2/Igf1/Gata4/Anxa2/Col1a1/Acta2	10
GO:2000725	regulation of cardiac muscle cell differentiation	4/152	47/16966	0.000818697	0.00841572	0.0062828	Igf1/Mef2c/Col14a1/Dkk1	4
GO:0035148	tube formation	7/152	169/16966	0.000829095	0.00842592	0.00629041	Lhx2/Zeb2/Nfib/Luzp1/Sfrp1/Sox4/Sox11	7
GO:0061351	neural precursor cell proliferation	7/152	169/16966	0.000829095	0.00842592	0.00629041	Lhx2/Zeb2/Flna/Tacc2/Igf1/Hmga2/Fgfr1	7
GO:0030903	notochord development	3/152	21/16966	0.000832929	0.00842592	0.00629041	Col5a2/Id3/Tead1	3
GO:0043501	skeletal muscle adaptation	3/152	21/16966	0.000832929	0.00842592	0.00629041	Igfbp5/Tnni1/Tead1	3
GO:0001936	regulation of endothelial cell proliferation	6/152	123/16966	0.000841542	0.00842592	0.00629041	Nr2f2/Igf1/Fgfr1/Gdf2/Sparc/Mef2c	6
GO:0030177	positive regulation of Wnt signaling pathway	6/152	123/16966	0.000841542	0.00842592	0.00629041	Zeb2/Rspo3/Sfrp1/Col1a1/Thra/Sox4	6
GO:0032526	response to retinoic acid	5/152	82/16966	0.000846811	0.00842592	0.00629041	Mest/Tead1/Gata4/Mef2c/Dkk1	5
GO:0045844	positive regulation of striated muscle tissue development	5/152	82/16966	0.000846811	0.00842592	0.00629041	Igf1/Fgfr1/Gata4/Ncam1/Mef2c	5
GO:0048636	positive regulation of muscle organ development	5/152	82/16966	0.000846811	0.00842592	0.00629041	Igf1/Fgfr1/Gata4/Ncam1/Mef2c	5
GO:0010811	positive regulation of cell-substrate adhesion	6/152	124/16966	0.000877898	0.00870426	0.00649821	Flna/S100a10/Ptn/Foxf1/Nrp1/Ccdc80	6
GO:0008038	neuron recognition	4/152	48/16966	0.000886958	0.00873216	0.00651904	Ndn/Nrp1/Ncam1/Robo2	4
GO:2000677	regulation of transcription regulatory region DNA binding	4/152	48/16966	0.000886958	0.00873216	0.00651904	Lhx2/Igf1/Hand2/Sox11	4
GO:1901863	positive regulation of muscle tissue development	5/152	83/16966	0.000894671	0.00877719	0.00655266	Igf1/Fgfr1/Gata4/Ncam1/Mef2c	5
GO:0014032	neural crest cell development	5/152	84/16966	0.000944517	0.00923381	0.00689355	Zeb2/Efnb1/Hand2/Nrp1/Sox11	5
GO:0003418	growth plate cartilage chondrocyte differentiation	3/152	22/16966	0.000958136	0.00927936	0.00692755	Col6a2/Col6a1/Col14a1	3
GO:0014912	negative regulation of smooth muscle cell migration	3/152	22/16966	0.000958136	0.00927936	0.00692755	Igfbp5/Igfbp3/Mef2c	3
GO:0060428	lung epithelium development	4/152	49/16966	0.000959132	0.00927936	0.00692755	Nfib/Igf1/Hmga2/Thra	4
GO:0010770	positive regulation of cell morphogenesis involved in differentiation	7/152	174/16966	0.000983447	0.00948178	0.00707868	Zeb2/Flna/S100a10/Nrp1/Tubb2b/Map1b/Robo2	7
GO:0001841	neural tube formation	6/152	127/16966	0.000994266	0.00955315	0.00713196	Lhx2/Zeb2/Luzp1/Sfrp1/Sox4/Sox11	6
GO:0001974	blood vessel remodeling	4/152	50/16966	0.00103534	0.00984631	0.00735081	Flna/Rspo3/Igf1/Mef2c	4
GO:0035924	cellular response to vascular endothelial growth factor stimulus	4/152	50/16966	0.00103534	0.00984631	0.00735081	Pdgfra/Dcn/Nrp1/Pdgfrb	4
GO:1900024	regulation of substrate adhesion-dependent cell spreading	4/152	50/16966	0.00103534	0.00984631	0.00735081	Flna/Postn/S100a10/Nrp1	4
