# Supplementary material for: Comparative analysis of cell lineage differentiation during hepatogenesis in humans and mice at the single-cell transcriptome level
Source: Cell Res. 2020 Jul 20;30(12):1109–26. doi: 10.1038/s41422-020-0378-6 (PMC7784864; doi:10.1038/s41422-020-0378-6)
Supplement: Supplementary file 14 — Supplementary information, Table S5 [file 41422_2020_378_MOESM14_ESM.xlsx]

## Sheet: Human
Supplementary information, Table S5 Differentially expressed genes (DEGs) during human and mouse hepatoblast differentiation. Related to Fig. 4b.
Differentially expressed genes (DEGs) during human hepatoblast differentiation.
Group A	Group B	Group C
AAAS	A1BG	ABCC3
AAMP	A2M	ABI2
ABCF1	AADAC	AC013461.1
ACAT2	ABCA1	AC073283.4
ACP1	ABCA6	AC147651.5
ACTB	ABCC6	ACSM3
ACTL6A	ACAA1	ACTG1
ADH5	ACADSB	ADAMTS9-AS2
ADI1	ACSL1	ADD3
ADK	ACSL4	ADH1C
ADRM1	ACSM2B	AGAP1
ADSL	ADH1A	AGPAT2
AGTRAP	AFM	AGRN
AHSA1	AGXT	AJUBA
AIMP1	AGXT2	AKAP7
AIMP2	AHSP	AKAP9
AK2	AKR1C1	AKR7A3
AKR1A1	AKR1C3	ALCAM
AKR1B1	ALAS2	ALPK3
ALDH16A1	ALDH6A1	AMOTL2
ALDH7A1	ALDOB	ANAPC13
ALDOA	ANG	ANGPTL1
ALG3	ANGPTL3	ANKRD1
ALG5	ANGPTL8	ANXA13
ALG8	APOC2	ANXA2
ALKBH7	APOC4-APOC2	ANXA3
ANAPC11	ARG1	ANXA4
ANAPC15	ASPDH	APCS
ANAPC5	ASS1	APH1B
ANP32A	ATF5	APP
ANP32B	AZGP1	ARF5
ANXA11	BCHE	ARHGAP29
ANXA5	BHMT	ARID5B
ANXA6	BHMT2	ARPC5
AP1S1	BTG1	ARSJ
AP2M1	C1S	ATP1A1
AP2S1	C2	ATP1B1
APEH	C2orf72	ATP5G2
APEX1	C3	ATP6V0E1
APOA1BP	C4BPB	ATP6V1D
APOE	C5	ATP6V1G1
APOM	C8B	ATRAID
APRT	CARHSP1	ATRX
ARF1	CD302	B3GALT5
ARF3	CDH1	B3GNT7
ARF4	CDO1	B4GALT5
ARFIP2	CFH	BAAT
ARGLU1	CFHR1	BAD
ARID4B	CFI	BANF1
ARL2	CHP1	BAZ2B
ARL3	CLCN5	BBX
ARL6IP1	CLDN1	BCAM
ARL6IP4	CLDN14	BCL11A
ARPC1B	COL2A1	BCL2L1
ARPC2	COL5A2	BCL7A
ARPC3	CP	BEX4
ARPC5L	CPS1	BFAR
ASGR1	CROT	BICC1
ASL	CRYL1	BLNK
ASNA1	CYP19A1	BMF
ASNS	CYP3A5	BMP4
ASPSCR1	CYP3A7	BNIP3L
ATIC	CYP4A11	BRK1
ATOX1	CYP4A22	BSDC1
ATP1B3	CYP4F3	BTF3L4
ATP5A1	CYP8B1	C12orf49
ATP5B	DDAH1	C14orf105
ATP5C1	DHCR24	C15orf52
ATP5F1	DHCR7	C1D
ATP5G1	DIO1	C2orf15
ATP5G3	DUSP9	C6orf48
ATP5H	ECM2	C8orf4
ATP5I	ENO3	CA4
ATP5J	EPHX1	CAMLG
ATP5J2	ERRFI1	CAPN6
ATP5L	ESPN	CAPS
ATP5O	F13B	CAPZA2
ATP6V0B	F5	CAV1
ATP6V0D1	F7	CAV2
ATP6V1F	FADS1	CBX6
ATPIF1	FADS2	CCDC115
ATXN10	FBXO2	CCDC12
AUP1	FETUB	CCDC186
AURKAIP1	FGA	CCDC24
BAX	FGG	CCNG1
BCAP31	FGL1	CCNI
BCAT1	FMO5	CD151
BCCIP	FN1	CD164
BCKDK	FUOM	CD24
BCL2L12	FXYD1	CD59
BIN1	FXYD2	CD8B
BLOC1S1	G6PC	CDC42
BLVRA	GATM	CDC42EP1
BNIP3	GC	CDH2
BOLA3	GLS2	CDH6
BPIFB2	GLYAT	CDKL5
BRIX1	GSN	CELA3A
BSG	GSTA1	CFAP36
BUB3	GYPA	CH17-189H20.1
BUD31	HABP2	CH17-360D5.2
BZW2	HAL	CHMP1B
C11orf58	HAO2	CHMP4C
C11orf73	HBA1	CHST9
C12orf10	HBA2	CIRBP
C12orf57	HBB	CLDN10
C12orf65	HBG1	CLDN4
C12orf75	HBG2	CLDN6
C14orf166	HFE2	CLDN7
C14orf2	HGFAC	CLDN9
C16orf13	HMGCR	CNIH1
C19orf43	HMGCS1	CNN3
C19orf53	HMGCS2	COL18A1
C19orf60	HPD	COL9A2
C19orf70	HPX	COL9A3
C1orf122	HRG	COPS2
C1orf131	HRSP12	COX7A2L
C1orf35	IDH1	CPM
C20orf24	IDI1	CREB5
C20orf27	IGFBP1	CRIP2
C21orf33	IGFBP4	CRP
C21orf59	IGSF1	CRYAB
C4orf27	IL1RAP	CSNK1E
C7orf55	IL6R	CSPP1
C8orf33	ITIH1	CTBP2
C8orf59	ITIH3	CTNNB1
C9orf16	KLKB1	CTNND1
CA2	KNG1	CTNND2
CACYBP	LEAP2	CTSH
CALM1	LECT2	CTTNBP2
CALM2	LEPR	CTTNBP2NL
CALM3	LGR4	CX3CL1
CALR	LRP1	CXCL1
CALU	MASP1	CXCL6
CAMTA1	MASP2	CYR61
CAP1	MAT1A	CYS1
CAPZB	METTL7A	CYSTM1
CBWD1	MGST1	CYTH2
CBX1	MLXIPL	DAB2
CBX3	MMAB	DAZAP2
CBX5	MSMO1	DBN1
CCAR1	MST1	DCDC2
CCDC124	MT1A	DCTN2
CCDC167	MT1H	DDAH2
CCDC25	MT1M	DDX17
CCDC34	MVD	DDX5
CCDC85B	NADK2	DEFB1
CCT2	NDRG1	DKK1
CCT3	NEAT1	DLGAP4
CCT4	NR1H4	DMKN
CCT5	NR1I3	DPP4
CCT6A	NREP	DPYS
CCT7	NUPR1	DPYSL3
CCT8	PAH	DRC3
CD320	PANK1	DSEL
CD63	PBLD	DSG2
CD74	PEG10	DST
CDC123	PEG3	DSTN
CDC37	PLGLB1	DTNA
CDK2AP2	PON1	DUSP3
CDK4	PPP1R1C	DUSP8
CDKN1C	PRAP1	DYNLRB1
CFAP20	PRG4	DYNLT1
CFDP1	PTP4A1	DYNLT3
CFL1	RAPH1	DZIP3
CHCHD1	RARRES2	EDF1
CHCHD10	RBP5	EEF2
CHCHD3	RCL1	EFEMP2
CHID1	RP11-254I22.3	EFHC1
CHMP2A	RP11-706C16.7	EHF
CHMP4A	SAT1	EID1
CHURC1	SC5D	EIF1B
CIAO1	SCD	EIF3E
CIB1	SCG5	EIF3G
CISD1	SDC1	EIF3H
CISD2	SERPINA11	EIF3K
CKB	SERPINC1	EIF3L
CLEC11A	SERPIND1	EIF3M
CLIC1	SLC13A5	EIF4A2
CLN3	SLC17A4	ELF1
CLNS1A	SLC22A25	ELF3
CLPP	SLC22A7	ELOVL2
CLTA	SLC22A9	ENAH
CLU	SLC2A2	ENSA
CMC1	SLC38A2	ERBB3
CMSS1	SLC38A4	ERGIC3
CMTM7	SLC39A14	ERICH5
CNIH4	SLC51A	ESD
CNN2	SLC7A2	FAM107B
CNPY2	SLCO1B1	FAM150B
CNTNAP2	SLCO1B3	FAM171A1
COL4A2	SLCO2B1	FAM32A
COMMD2	SMLR1	FAM60A
COMMD4	SNAP25-AS1	FAM96A
COMMD6	SNHG23	FARP1
COMMD7	SORD	FAT3
COMTD1	SPP2	FBLIM1
COPE	SQLE	FBXO21
COPS3	ST6GAL1	FGD5-AS1
COPS5	SULT1E1	FGD6
COPS6	TAT	FGF9
COPZ1	TCEAL8	FGFR2
COQ4	TDO2	FGFR3
CORO1B	TFPI	FIBIN
COTL1	TFR2	FILIP1L
COX17	TM4SF5	FLNA
COX5A	TMEM123	FLRT3
COX5B	TMEM176A	FNBP1L
COX6A1	TMEM176B	FNDC3A
COX6B1	TMEM230	FNIP2
COX6C	TNFSF10	FOS
COX7A2	TP53TG1	FRMD4A
COX7B	TTC39C	FRMD4B
COX8A	UGT2B10	FSTL3
CPNE1	UGT2B4	FUNDC2
CPSF3	VCAM1	GABARAPL1
CPSF3L		GABARAPL2
CPVL		GALNT10
CPXM1		GATA6
CSNK2B		GATA6-AS1
CSRP2		GCA
CST3		GCC2
CSTB		GCNT4
CTNNAL1		GLG1
CTSC		GLIS3
CUEDC2		GMNN
CUTA		GPAM
CYBA		GPBP1
CYC1		GPC6
CYCS		GPRC5B
DAD1		GPX2
DARS		GPX7
DCAF13		GRB7
DCTN3		GSTM4
DCTPP1		GTF2I
DCUN1D5		H1F0
DCXR		H3F3B
DDC		HACD2
DDOST		HDAC7
DDRGK1		HEBP1
DDT		HIF3A
DDX1		HIPK2
DDX18		HIST1H1C
DDX21		HIST1H2AC
DDX24		HIST1H2BG
DDX39A		HMGN3
DDX41		HNF1B
DDX46		HNRNPA1
DDX56		HNRNPA1L2
DEF8		HNRNPDL
DERL2		HOOK1
DERL3		HOOK2
DFFA		HSP90AB1
DGUOK		HSPB8
DHRS7		HSPG2
DHRS7B		ID2
DHX36		IER3
DKC1		IFFO2
DLK1		IFT22
DNAJA1		IFT52
DNAJB1		IGBP1
DNAJB11		IGFALS
DNAJB6		IL32
DNAJC15		IL6ST
DNAJC2		ING4
DNAJC7		INSIG2
DNAJC8		IQCK
DNAJC9		IRF2BP2
DNPH1		IRS2
DNTTIP1		ISYNA1
DPM1		ITGAV
DPM3		ITIH5
DPY30		JADE1
DRG1		JAG1
DTD1		JAM2
DUSP23		JOSD2
DYNC1I2		JUN
DYNLL1		JUNB
EBNA1BP2		KANSL1
EBP		KCNIP1
ECHS1		KCNK5
EEF1E1		KCNQ1OT1
EEF1G		KDF1
EFCAB11		KDM5B
EIF1AX		KIAA1456
EIF2B3		KIAA1522
EIF2B4		KIF12
EIF2S1		KIF5C
EIF2S2		KIFC3
EIF3D		KLF5
EIF3F		KLF6
EIF3I		KLHL5
EIF3J		KMT2E
EIF4A1		LAD1
EIF4E		LAMA5
EIF4EBP1		LAMB2
EIF5A		LAMC2
EIF5AL1		LAMP2
EIF5B		LAMTOR1
EIF6		LAYN
EMC4		LDOC1
EMC6		LEFTY1
EMC7		LEPROT
EMC9		LIMA1
ENO1		LINC00671
ENY2		LINC00954
EPCAM		LINC00982
EPRS		LMCD1
ERH		LOXL4
ERI3		LPAR2
ERP29		LPAR6
ETFA		LRP10
ETFB		LRRC42
EXOSC3		LRRC7
EXOSC4		LRRN3
EXOSC5		LURAP1L
EXOSC7		LYPD1
EXOSC8		LYPD6B
EZR		MACF1
F2		MAFK
FAAP20		MAGI1
FABP5		MAML2
FAIM		MAP1B
FAM136A		MAP1LC3A
FAM162A		MAP4
FAM207A		MARCKS
FAM216A		MBNL2
FAM96B		MCAM
FARSA		MCL1
FARSB		MEAF6
FASN		MEX3A
FBL		MFAP2
FBLN1		MFSD10
FBXW5		MFSD6
FDFT1		MKRN1
FDPS		MLLT3
FDX1L		MLLT4
FH		MMP14
FIBP		MMP23B
FKBP10		MSI2
FKBP11		MYH9
FKBP1A		MYL9
FKBP2		MYRF
FKBP3		N4BP2L2
FKBP4		NAP1L1
FKBP7		NBEAL1
FNTA		NCAM1
FOLR1		NCF2
FRG1		NCK2
FSCN1		NDUFA5
FUCA2		NDUFB5
FUS		NEDD9
GABARAP		NFIB
GADD45GIP1		NFIC
GALE		NFKBIA
GALK1		NGFRAP1
GAMT		NPEPPS
GANAB		NPM1
GARS		NRP1
GCAT		OARD1
GCHFR		OAZ1
GCSH		OAZ2
GDI2		OCIAD2
GFER		ODF2L
GGCT		OPTN
GGH		PAQR5
GHITM		PARVA
GLOD4		PAWR
GLRX2		PBX1
GLRX3		PCBP2
GLTSCR2		PCDH9
GMPPB		PCNP
GNG5		PDGFA
GNL3		PDGFC
GOLM1		PDGFD
GOLT1A		PDLIM1
GPAA1		PERP
GPATCH4		PFDN5
GPC3		PFKFB3
GPHA2		PHIP
GPN3		PHLDA1
GPX8		PHLDB1
GRB14		PIGC
GSDMD		PKHD1
GSS		PLD1
GSTA2		PLEKHA5
GSTA4		PLEKHB1
GSTM3		PLEKHJ1
GSTP1		PLP2
GTF2A2		PLPP2
GTF2H5		PNISR
GTF3A		PPA1
H2AFY		PPDPF
HACD3		PPP1R11
HADH		PRKAA2
HARS		PROM1
HAUS1		PROX1
HAUS7		PRR13
HBE1		PRSS22
HBZ		PRSS23
HDAC2		PRSS35
HES1		PSMG2
HINT2		PTGES3
HIST1H4J		PTPRF
HIST2H2AC		PTPRK
HIST3H2A		QKI
HLA-A		RAB11A
HM13		RAB13
HMGA1		RAB17
HMGA2		RAB25
HMGB1		RAB3IP
HMGB3		RAB8B
HMGN1		RAB9A
HNRNPA0		RASAL2
HNRNPA2B1		RASSF4
HNRNPA3		RASSF8
HNRNPAB		RASSF9
HNRNPC		RBM3
HNRNPF		RBM7
HNRNPH3		RBMS3
HNRNPK		RBPMS
HNRNPM		RGS3
HNRNPR		RHOB
HSBP1		RHOC
HSD17B10		RHOG
HSP90AA1		RNF19A
HSP90B1		RNF5
HSPA4		RP11-242J7.1
HSPA5		RP11-397G17.1
HSPA8		RP11-404P21.3
HSPA9		RP11-465B22.8
HSPB1		RP11-525K10.3
HSPB11		RP11-532F12.5
HSPBP1		RP11-553L6.5
HSPD1		RP11-554I8.2
HSPE1		RPAIN
HYI		RSF1
ID3		RSL24D1
IDH2		RSRC2
IDH3B		RSRP1
IDH3G		RUSC2
IFITM2		S100A14
IFITM3		S100A16
IFT57		S100A6
IK		SARAF
ILF2		SAT2
ILF3		SCGN
ILK		SCOC
ILVBL		SCTR
IMMT		SDC4
IMP3		SDPR
IMP4		SEC11A
IMPDH2		SELM
ISG15		SEMA6A
ISG20		SERINC5
ISOC2		SET
ITM2C		SFRP5
ITPA		SH3BGRL
JAGN1		SH3BGRL3
JTB		SH3YL1
KARS		SLC12A2
KDELR1		SLC22A8
KDELR2		SLC25A3
KPNB1		SLC25A6
KRT10		SLC40A1
KRT18		SLC41A2
KRT19		SLC44A3
KRT8		SLC4A4
KRTCAP2		SLC7A7
KRTCAP3		SMAD5
LAGE3		SMIM6
LAMC1		SMTN
LAMTOR2		SNAP25
LAMTOR4		SNRPN
LAMTOR5		SNX3
LAPTM4A		SOD3
LARP6		SORBS2
LDHA		SOX4
LDHB		SOX6
LEPROTL1		SOX9
LGALS2		SPAG1
LGALS3		SPAG16
LGALS3BP		SPATS2L
LIMD2		SPIN1
LIN28B		SPIN2B
LINC00116		SPINT1
LINC00493		SPP1
LINC00665		SPTBN1
LMNA		SRP9
LRPAP1		ST13
LRRC59		STAT1
LSM2		STAT4
LSM4		STK19
LSM6		STOM
LSM7		SULT1C4
LSM8		SUMO1
LY6E		SUMO2
LYAR		SVBP
LYPLA2		SYNE2
MAD2L2		SYNGR1
MAGED1		SYPL1
MAGED2		TAGLN2
MAGOH		TAX1BP3
MALSU1		TCEAL3
MANF		TCEAL4
MAP4K4		TCF7L2
MARCKSL1		TEAD2
MCRS1		TENM4
MCTS1		TESC
MDH1		TEX26
MDH2		TFDP2
MDK		TGFBI
MED16		TGIF1
MED19		TIMP1
MED31		TM4SF1
MESDC2		TMC4
METAP2		TMEM125
METTL5		TMEM139
MFGE8		TMEM179B
MFSD3		TMEM60
MGST2		TMEM65
MIF		TMEM9B
MINOS1		TMSB10
MIR4458HG		TMSB4X
MKKS		TNFAIP8
MLST8		TNFRSF12A
MNAT1		TNFRSF19
MORF4L1		TNFRSF21
MORF4L2		TOMM22
MPG		TOX3
MPST		TPM4
MPV17		TRAPPC3
MPV17L2		TRIM56
MRFAP1		TRIP11
MRPL1		TSPAN12
MRPL11		TSPAN6
MRPL12		TSPO
MRPL13		TTYH1
MRPL14		TUBA1A
MRPL16		TUBB2B
MRPL17		TYRO3
MRPL19		U73166.2
MRPL20		UBC
MRPL21		UBD
MRPL22		UBE2D3
MRPL23		UBE2E3
MRPL27		UBXN1
MRPL28		UCK2
MRPL3		UFC1
MRPL32		UGT2A3
MRPL33		UGT2B15
MRPL36		UNC5CL
MRPL37		VAMP2
MRPL4		VAMP8
MRPL40		VAPA
MRPL41		VASP
MRPL47		VEGFA
MRPL51		VEPH1
MRPL52		VEZT
MRPL55		VGLL4
MRPL57		VIM
MRPL9		WNK2
MRPS15		WNT2B
MRPS16		WSB1
MRPS2		WWC1
MRPS21		WWTR1
MRPS23		YPEL2
MRPS25		YPEL5
MRPS26		YWHAZ
MRPS34		ZBTB20
MRPS5		ZBTB44
MRPS7		ZFAND6
MRPS9		ZFP36L2
MRTO4		ZKSCAN1
MSRB2		ZNF22
MTFP1		ZNF224
MTX1		ZNF281
MYDGF		ZNF532
MYEOV2		ZNF667-AS1
MYL12A		ZNF827
MYL12B		ZSCAN16
MYL6
MZT2A
MZT2B
NAA10
NAA38
NABP2
NAE1
NANS
NASP
NCBP2-AS2
NCL
NDUFA1
NDUFA11
NDUFA12
NDUFA13
NDUFA2
NDUFA3
NDUFA4
NDUFA6
NDUFA7
NDUFA8
NDUFA9
NDUFAB1
NDUFAF2
NDUFAF3
NDUFAF4
NDUFB1
NDUFB10
NDUFB11
NDUFB2
NDUFB3
NDUFB4
NDUFB6
NDUFB7
NDUFB8
NDUFB9
NDUFC1
NDUFC2
NDUFS2
NDUFS3
NDUFS5
NDUFS6
NDUFS7
NDUFS8
NDUFV1
NDUFV2
NDUFV3
NEDD8
NELFE
NHP2
NIFK
NIPSNAP1
NKAP
NME1
NMRAL1
NMT1
NOC4L
NOL7
NONO
NOP10
NOP16
NOP56
NOP58
NPTX2
NPTXR
NPW
NQO1
NQO2
NRBP1
NSMCE1
NSMCE4A
NT5C
NT5DC2
NTMT1
NUBP2
NUCB2
NUCKS1
NUDC
NUDT16L1
NUDT9
NUP37
NUTF2
NXT1
ODC1
ORM1
ORM2
ORMDL2
OST4
P4HB
PA2G4
PAFAH1B3
PAICS
PAIP2
PAK1IP1
PARK7
PARL
PARP1
PARVB
PBDC1
PCBP1
PCMT1
PDAP1
PDCD5
PDCD6
PDHA1
PDHB
PDIA3
PDIA4
PDIA6
PDLIM7
PDRG1
PET100
PFDN2
PFDN4
PFDN6
PFN1
PFN2
PGAM1
PGK1
PGLS
PHB
PHB2
PHF14
PHF5A
PHGDH
PHPT1
PIH1D1
PIN1
PIN4
PKM
PLD3
PLG
PLPP5
PMF1
POLD2
POLE3
POLE4
POLR2C
POLR2E
POLR2F
POLR2G
POLR2H
POLR2I
POLR2J
POLR2L
POLR3K
POMP
POP5
PPA2
PPAN
PPIA
PPIB
PPIC
PPID
PPM1G
PPP1CA
PPP1CC
PPP1R14B
PPP1R7
PPP2R1A
PPP4C
PQBP1
PRADC1
PRAF2
PRDX1
PRDX2
PRDX4
PRDX5
PRDX6
PRELID1
PRKDC
PRMT1
PRODH2
PRPF19
PRPF31
PRSS2
PRTG
PSAT1
PSMA1
PSMA2
PSMA3
PSMA4
PSMA5
PSMA7
PSMB1
PSMB2
PSMB3
PSMB4
PSMB5
PSMB6
PSMB7
PSMC1
PSMC2
PSMC3
PSMC4
PSMC5
PSMD1
PSMD11
PSMD13
PSMD14
PSMD2
PSMD4
PSMD6
PSMD7
PSMD8
PSME1
PSME2
PSME3
PSMG1
PSMG3
PSMG4
PSTPIP1
PTMA
PTOV1
PTPMT1
PTRH2
PTRHD1
PTS
PUF60
PUSL1
PYCR1
QPRT
RAB2A
RAB34
RAB5C
RABAC1
RAD51C
RALA
RALY
RAN
RANBP1
RANGRF
RARS
RBBP4
RBBP7
RBM39
RBM42
RBM8A
RBMX
RBMX2
RBP1
RBX1
RCN1
REC8
REEP5
RELN
RER1
REXO2
RGS10
RHBDD2
RHEB
RHOA
RNASEH2C
RNASET2
RNF181
RNH1
RNPS1
ROMO1
RP11-116D2.1
RP11-295G20.2
RP11-382A20.3
RPA2
RPF2
RPL13
RPL17
RPL22L1
RPL26L1
RPL27
RPL36A
RPL36AL
RPL38
RPN2
RPP30
RPS10
RPS2
RPS21
RPS26
RPS27L
RRAGA
RRBP1
RRP7A
RRP9
RSL1D1
RTCB
RTF1
RUVBL1
RUVBL2
RWDD1
S100A10
S100A11
S100A13
S100A9
SAAL1
SAE1
SAMM50
SAP18
SARS
SCAND1
SDF2L1
SDHB
SEC11C
SEC13
SEC61B
SEC61G
SELK
SERBP1
SERINC2
SERP1
SERPINA5
SERPINA6
SERPINF1
SERPINF2
SERPING1
SERPINH1
SF3B2
SF3B5
SF3B6
SFRP1
SHFM1
SHMT2
SKA2
SKP1
SLC22A31
SLC25A1
SLC25A11
SLC25A39
SLC25A4
SLC35B1
SLC35B2
SLC38A1
SLC39A1
SLC39A4
SLC9A3R1
SLIRP
SMAP1
SMARCA4
SMARCB1
SMARCC1
SMC3
SMIM4
SMS
SNF8
SNHG19
SNHG25
SNHG9
SNRNP25
SNRNP40
SNRNP70
SNRPA
SNRPA1
SNRPB
SNRPB2
SNRPC
SNRPD1
SNRPD2
SNRPD3
SNRPE
SNRPF
SNRPG
SNU13
SNX17
SOD1
SON
SPARC
SPATC1L
SPATS2
SPCS1
SPCS2
SPCS3
SPINK1
SPINK4
SPINT2
SPON2
SRI
SRM
SRP14
SRP68
SRP72
SRPRB
SRRM1
SRSF10
SRSF3
SRSF7
SSB
SSBP1
SSR2
SSR3
SSR4
SSRP1
SSTR2
STARD10
STEAP1
STIP1
STOML2
STRA13
STRAP
SUB1
SULT1A2
SUPT16H
SURF1
SYNCRIP
SYNGR2
TAF1D
TAF9
TALDO1
TBCA
TBCB
TCEB1
TCEB2
TCF25
TCP1
TCTEX1D2
TDG
TECR
TES
TF
TFAM
TFF2
TFF3
TFG
THBS4
THOC7
TIMM10
TIMM13
TIMM17B
TIMM44
TIMM50
TIMM8A
TIMM8B
TIPRL
TKT
TM4SF4
TMA16
TMA7
TMBIM4
TMCO1
TMED3
TMED4
TMED9
TMEM147
TMEM208
TMEM223
TMEM256
TMEM258
TMEM261
TMEM45A
TMEM50A
TMEM52B
TMEM59
TMEM70
TMEM97
TMEM98
TNNC1
TOMM5
TOMM7
TP53I3
TPGS2
TPI1
TPM1
TPM3
TPR
TPRKB
TRA2B
TRAP1
TRAPPC1
TRAPPC2L
TRMT10C
TRMT112
TRMT6
TSACC
TSPAN13
TSPAN18
TSPAN4
TSTA3
TSTD1
TTC1
TTC32
TUBA1B
TUBB4B
TUFM
TWISTNB
TXN
TXNDC17
TXNL1
TXNL4A
U2SURP
UBE2I
UBE2L3
UBE2N
UBL5
UBXN4
UCHL1
UCHL3
UFD1L
UPF3A
UPF3B
UQCC2
UQCC3
UQCR10
UQCR11
UQCRB
UQCRC1
UQCRC2
UQCRFS1
UQCRH
UQCRQ
USMG5
UTP11L
UTP18
UXT
VAMP5
VBP1
VCP
VDAC1
VDAC2
VDAC3
VIMP
VKORC1
VPS25
VPS28
VPS29
WBP5
WBSCR22
WDR18
WDR43
WDR46
WDR61
XPA
XRCC5
XRCC6
XRN2
YARS
YBX1
YDJC
YIF1A
YIF1B
YIPF2
YIPF3
YWHAB
YWHAE
YWHAQ
ZC3H15
ZCCHC17
ZFAS1
ZNF428
ZNF593
ZNF622
ZNF90
ZSCAN16-AS1

## Sheet: Mouse
Differentially expressed genes (DEGs) during mouse hepatoblast differentiation.
Group a	Group b	Group c
0610007P14Rik	1300017J02Rik	1700011H14Rik
0610009B22Rik	3930402G23Rik	1700024P16Rik
0610010K14Rik	8430408G22Rik	2010111I01Rik
0610011F06Rik	A2m	2210017I01Rik
0610037L13Rik	Abca1	2410004I01Rik
1110001J03Rik	Abca3	2900026A02Rik
1110004E09Rik	Abca8a	4632411P08Rik
1110004F10Rik	Abca8b	4921507P07Rik
1110038F14Rik	Abcb11	5031439G07Rik
1110059E24Rik	Abcc2	6430531B16Rik
1110059G10Rik	Abcd2	9230105E05Rik
1190007I07Rik	Abhd5	9530026P05Rik
1500009L16Rik	Acaa1b	9530077C05Rik
1500011K16Rik	Acaa2	A430033K04Rik
1700021F05Rik	Acad11	A730098A19Rik
1700037H04Rik	Acadm	A830009L08Rik
1700123O20Rik	Acat1	AA467197
1810022K09Rik	Aco1	Abcc3
1810058I24Rik	Acox1	Abr
2210013O21Rik	Acox2	Ace2
2210016L21Rik	Acsl1	Adam10
2310009B15Rik	Adh1	Adamts1
2310033P09Rik	Adhfe1	Adamts16
2310036O22Rik	Agl	Adamts9
2310061I04Rik	Ago2	Adamtsl1
2410004B18Rik	Agpat3	Adgrg1
2410015M20Rik	Agt	Adgrg6
2510002D24Rik	Alas2	Afap1
2610318N02Rik	Aldh1b1	Agap1
2610524H06Rik	Aldh1l1	Ager
2700029M09Rik	Aldh8a1	Ago4
2700038G22Rik	Aldob	Agrn
2700060E02Rik	Angptl3	Ahdc1
2700069I18Rik	Anxa2	Ahnak
2810004N23Rik	Apcs	Ajuba
2810006K23Rik	Apob	Alcam
2810417H13Rik	Apoc3	Aldh1a1
2810428I15Rik	Apoc4	Ankrd1
3110009E18Rik	Apof	Ankrd50
3110082I17Rik	Apoh	Anxa5
4921524J17Rik	Aqp8	Ap1m2
9030624J02Rik	Arg1	App
9130401M01Rik	Asgr1	Arhgap15
9430016H08Rik	Ass1	Arhgap44
A430005L14Rik	Atf5	Arhgef16
Aaas	Atp1a1	Arhgef38
Aamp	Atxn1	Arid1b
Aasdhppt	Azgp1	Arid2
Abhd11	B4galnt1	Arl4c
Abhd14a	BC021614	Arrdc1
Abhd6	BC048546	Asxl1
Abhd8	BC100530	Atp11b
Abt1	Bnip3	Atp1b1
Acat2	Btg1	Atxn7l3b
Acer2	C1s1	Basp1
Acin1	C2	BC005537
Acot13	C3	BC021891
Acot7	C4b	BC025446
Acp1	C8b	Bche
Actl6a	C8g	Bcl2l1
Actr10	Camp	Bcl2l2
Actr1b	Car2	Bcl7a
Actr3	Car3	Bgn
Actr6	Cat	Bicc1
Acy1	Cbs	Bri3
Acy3	Ccl9	C2cd3
Adam15	Cd24a	Cacnb3
Adh5	Cdh1	Calr4
Adprh	Cebpa	Capg
Adprhl2	Cfb	Casp8ap2
Adrm1	Cfh	Cass4
Adsl	Cfhr2	Ccdc114
Aen	Cfi	Ccdc88b
Afg3l1	Chchd10	Ccng2
Agmat	Chp1	Ccnjl
Agpat4	Cish	Cd276
Agpat5	Cldn1	Cd83
Agtrap	Col18a1	Cdc42ep1
Ahsa1	Cp	Cdh6
Ahsa2	Cpb2	Cdk16
Aifm1	Cpn2	Cdk17
Aimp1	Cpox	Cdr2l
Aimp2	Cps1	Celf2
Aip	Crp	Celsr1
Ak2	Csad	Cep250
Ak6	Ctnnbip1	Cers4
Akr1a1	Cyp2c40	Chd4
Akr1b3	Cyp2c68	Chdh
Akr1c12	Cyp2c70	Chka
Akr1c13	Cyp2d26	Chrnb1
Akr1c19	Cyp8b1	Cldn15
Akr7a5	Deptor	Cldn3
Akt1s1	Dgat2	Cldn6
Aldh18a1	Dhcr24	Cldn7
Aldh2	Dpys	Clec4a1
Aldoa	Elane	Clic6
Alg3	Enpp2	Clmn
Alg5	Epas1	Clu
Alkbh6	Ermap	Cmas
Alkbh7	Errfi1	Cmtm7
Anapc10	Etl4	Col4a2
Anapc11	F10	Col9a1
Anapc15	F11	Corin
Anapc5	F13b	Cpne8
Angptl8	F2	Cpsf7
Anp32a	F5	Crb3
Anp32b	Fabp1	Creb5
Anp32e	Fah	Crip1
Ap1s1	Fam134b	Cryab
Ap2m1	Fbp1	Csf2rb
Ap2s1	Fech	Cstf2t
Ap3s2	Fetub	Ctdspl
Apex1	Fgfr3	Ctgf
Aph1a	Fgfrl1	Ctla2a
Apip	Fmo1	Ctnnb1
Apitd1	Fmo5	Cttnbp2
Apoa1bp	Furin	Cttnbp2nl
Apoo	Fxyd1	Ctxn1
Apool	G0s2	Cul9
Apopt1	Gbe1	Cx3cl1
Aptx	Gc	Cxadr
Arf1	Ghr	Cyb561
Arfrp1	Gjb1	Cyp2j6
Arhgap36	Gk	Cyr61
Arhgdia	Gls2	Cys1
Arid3a	Gm27216	Cystm1
Arid4a	Gm42418	Cyth1
Arl1	Gm4952	Dab1
Arl2	Gm5483	Dab2
Arl3	Gng12	Dag1
Arl6	Gnmt	Dcdc2a
Arl6ip4	Gpd1	Dcdc2b
Arl6ip6	Gpld1	Dcx
Armc1	Gsta3	Ddit4l
Arpc1b	Gypa	Ddr1
Arpc2	H2-Q10	Ddx17
Arpc3	H6pd	Dip2b
Arpc4	Hao1	Diras2
Arpc5l	Hba-a2	Dirc2
Arpp19	Hc	Dock1
Arxes1	Hemgn	Dock2
Arxes2	Herpud1	Dok4
Asb4	Hgfac	Dsg2
Asf1a	Hif3a	Dsp
Asf1b	Hist1h2bc	Dusp16
Asl	Hmgcr	Dzip1l
Asna1	Hmgcs1	Eaf2
Asns	Hmgcs2	Ehd4
Atad3a	Hp	Eid2
Atat1	Hpd	Elf4
Atg101	Hpx	Elk4
Atic	Hsd17b13	Enah
Atp1b3	Hsd3b1	Enc1
Atp2b1	Hsd3b3	Epb41l4a
Atp5f1	Ifi27	Epcam
Atp6v0b	Igfbp1	Epdr1
Atp6v0e	Igfbp2	Epha4
Atp6v1f	Igfbp4	Epha7
Atraid	Il6ra	Ephx1
Atxn10	Insig1	Epm2a
Aunip	Insr	Erbb3
Aurkaip1	Itih1	Erbb4
AY036118	Itih3	Etv6
B230118H07Rik	Itih4	Exoc8
B4gat1	Josd1	F11r
B9d1	Kat2b	Fabp3
B9d2	Klf15	Fam163a
Babam1	Klkb1	Fam179b
Bad	Kng1	Fam193b
Bag2	Kng2	Fam198a
Bak1	Lamp1	Fam234b
Bambi	Lamp2	Fam63a
Banf1	Leap2	Fat1
Bax	Lgals9	Faxc
Bbip1	Lpin1	Fblim1
Bbx	Lpl	Fchsd1
BC003965	Lrpprc	Fhod1
BC005624	Lss	Filip1l
BC031181	Lyz2	Fjx1
Bcap31	Man2a1	Flna
Bcas2	Map3k1	Flrt3
Bccip	Marc1	Fmo2
Bcdin3d	Masp2	Fosl2
Bckdk	Mat1a	Fras1
Bclaf1	Mbnl2	Fxyd2
Bin1	Mgst1	Fzd8
Blmh	Morc4	Gab1
Bloc1s2	Mpc1	Gak
Blvra	Mst1	Gas6
Bmyc	Mt2	Gclc
Bnip3l	mt-Nd4l	Gclm
Bola1	mt-Nd5	Ggt1
Bop1	Myadm	Gimap8
Borcs7	Myo1c	Git1
Brcc3	Nab1	Glis3
Brd3	Nav2	Gm10260
Bri3bp	Ndfip2	Gm10642
Brix1	Ndrg1	Gm13212
Brk1	Ndrg2	Gm14226
Bscl2	Ndufa4l2	Gm14418
Btf3l4	Ngp	Gm15829
Bub1	Nid1	Gm21833
Bub3	Nipal1	Gm22
Bud31	Nrn1	Gm26627
Bzw1	Nt5dc2	Gm26735
Bzw2	Os9	Gm26753
C1d	Pah	Gm26782
C1qbp	Papss2	Gm27030
Cacybp	Pbld2	Gm2885
Cadm1	Pcx	Gm2a
Calm1	Pcyox1	Gm5914
Calm3	Pdzk1	Gm609
Camk1	Pemt	Gnai2
Capns1	Pla1a	Gnb1
Capza2	Plg	Gng2
Capzb	Plxnb1	Gpc4
Car14	Por	Gpm6b
Car4	Ppp1r3b	Gpt2
Carhsp1	Proc	Gramd1b
Carkd	Prodh2	Grb14
Casp6	Pygl	Greb1
Cbr1	Pzp	Grhl2
Cbx1	Qsox1	Gtf2i
Cbx5	Rarres2	H2-Aa
Cbx6	Rbp2	H2afy
Cby1	Rdh7	Haghl
Ccar1	Rgn	Has3
Ccdc106	Rhd	Haus5
Ccdc107	Rnf128	Hcst
Ccdc115	S100a8	Hdac7
Ccdc12	S100a9	Hid1
Ccdc124	Saa4	Hnf1aos1
Ccdc18	Sdc4	Hnrnpa0
Ccdc25	Sephs2	Hnrnpk
Ccdc34	Serpina11	Homer3
Ccdc43	Serpina1c	Hspa12b
Ccdc51	Serpina1d	Hunk
Ccdc53	Serpina1e	Hyal3
Ccdc58	Serpinc1	Ifi44
Ccdc59	Serpind1	Ifitm6
Ccdc86	Slc10a1	Igf1r
Ccna2	Slc13a3	Igfbp5
Ccnb2	Slc16a1	Igfbp7
Ccnd1	Slc25a37	Igsf3
Ccnd2	Slc25a47	Ikzf4
Ccnh	Slc27a2	Inadl
Cct2	Slc2a2	Irf2bp2
Cct3	Slc36a2	Irf8
Cct4	Slc37a4	Itgb1
Cct5	Slc38a3	Itpkb
Cct7	Slc39a14	Jun
Cct8	Slc39a5	Jund
Ccz1	Slc40a1	Kansl1l
Cd320	Slc41a3	Kcnh7
Cd3eap	Slc44a3	Kidins220
Cd63	Slc4a1	Kif12
Cd81	Slc7a2	Kif3c
Cdc123	Slco2a1	Kifc3
Cdc16	Smim1	Klc2
Cdc26	Smlr1	Klhdc7a
Cdc37	Snca	Klhl12
Cdc40	Soat1	Krt19
Cdc42	Spink1	Krt7
Cdc5l	Spp2	Krt8
Cdca5	St3gal5	L3mbtl3
Cdca7	St6gal1	Lama5
Cdk11b	Stbd1	Lamc1
Cdk12	Stfa1	Lamc2
Cdk2ap2	Sult1a1	Lasp1
Cdk4	Tbc1d8	Lce6a
Cdk5	Tenm4	Lcn2
Cdk7	Tff3	Ldb2
Cdpf1	Thrb	Leng8
Cebpzos	Timd2	Lilra5
Cenph	Tkfc	Llgl2
Cenpk	Tmcc2	Lmcd1
Cenpm	Tmem135	Lpp
Cenpn	Tmem161b	Lurap1l
Cenpp	Tmem205	Ly6c1
Cenpq	Tmprss6	Ly6e
Cenpu	Tmsb10	Mafk
Cenpw	Tnnc1	Magix
Cep164	Ttc36	Man1a
Cep57	Ttyh2	Mansc1
Cers5	Ube2l6	Mapk8ip1
Cetn2	Ugp2	Marcks
Cetn3	Ugt2b34	Mark2
Cfap20	Uox	Marveld3
Cfap36	Uroc1	Matr3
Cfdp1	Vcam1	Mau2
Cfl1	Wbp1l	Mboat1
Chaf1b	Zcchc24	Mcam
Chchd1	Zfp618	Mcf2l
Chchd3		Mdfic
Chchd4		Megf8
Chchd5		Mfsd6
Chchd6		Mgat4a
Chmp1a		Mgll
Chmp2a		Misp
Chmp5		Mkln1os
Chmp6		Mkrn1
Chst12		Mllt4
Churc1		Mmp23
Ciapin1		Mndal
Cib1		Mr1
Cinp		Mrpl30
Cir1		Msrb3
Cirbp		Mturn
Cirh1a		Myl6b
Cisd2		Myo9b
Cited1		Ncald
Ckap5		Ncf1
Ckb		Ncoa3
Cks2		Ncs1
Clns1a		Nfat5
Clpb		Ngf
Clpp		Nin
Clspn		Nipal2
Clta		Nradd
Cmc2		Nrarp
Cmss1		Nrep
Cnbp		Ntn1
Cnih1		Nudt19
Cnih4		Numa1
Cnpy2		Ocrl
Cnpy3		Onecut2
Coa3		Orc5
Coa4		Ovol2
Coa7		P4ha3
Coil		Pag1
Commd1		Paip1
Commd10		Pak1
Commd2		Pak2
Commd3		Pak6
Commd4		Palm
Commd6		Pamr1
Commd7		Paqr6
Commd9		Parm1
Comtd1		Pbx1
Cope		Pcmtd1
Coprs		Pcyt1b
Cops2		Pde5a
Cops3		Pdgfc
Cops4		Pdgfd
Cops5		Pdx1
Cops6		Pdzk1ip1
Cops7a		Peg3
Cops8		Pfdn5
Copz1		Phf21a
Coq3		Phkg2
Coq4		Phldb1
Coq6		Pigg
Coq7		Pink1
Cotl1		Pira2
Cox18		PISD
Cox7a2l		Pitpnm1
Cpsf3l		Pkd2
Cpsf4		Pkhd1
Cpxm1		Pkp3
Crcp		Pla2g15
Creld2		Plch1
Cript		Plek2
Cryz		Plekhg2
Cryzl1		Plekhn1
Csnk2b		Plk2
Csrp2		Plppr3
Cst3		Pou5f2
Cstb		Ppp1r36
Ctnnbl1		Ppp1r9b
Ctps2		Ppp6r3
Ctsl		Pqlc3
Ctsz		Prdm11
Ctu2		Prmt2
Cuedc1		Proser2
Cuedc2		Prox1
Cuta		Prr15l
Cutc		Psca
Cwc15		Ptk2b
Cyb561d2		Ptp4a1
Cyba		Ptpn13
Cyc1		Ptpn14
Cyth2		Ptprf
D10Jhu81e		Ptprj
D3Ertd751e		Ptprm
Dap		Rab12
Dap3		Rab25
Dars2		Rab39
Dazap1		Rai1
Dbn1		Rassf10
Dbnl		Rbbp9
Dcaf13		Reg4
Dcakd		Rgma
Dcps		Rhob
Dctd		Rit1
Dctn3		Rnf122
Dctn6		Rnf152
Dctpp1		Rnf38
Dda1		Ror1
Ddah2		RP23-36D15.6
Ddit4		Rtn4
Ddost		Rtn4rl1
Ddrgk1		S100a10
Ddx18		S100a11
Ddx24		S100b
Ddx39		Samd9l
Ddx39b		Sbf2
Ddx46		Schip1.1
Ddx49		Sdccag8
Ddx52		Sdpr
Ddx56		Selenbp2
Degs1		Sema3c
Dek		Sema3f
Denr		Sema5a
Depdc7		Sema6a
Dera		Serpinb6a
Derl3		Serpinb6b
Dgcr6		Serpinb9
Dguok		Sestd1
Dhfr		Setd7
Dhps		Sfswap
Dhrs1		Sgpl1
Dhrs4		Sgpp2
Dhrs7b		Sh3tc2
Diablo		Shank2
Dimt1		Slc17a4
Dkc1		Slc26a2
Dld		Slc27a1
Dmap1		Slc29a4
Dnaaf2		Slc38a4
Dnaja1		Slc5a1
Dnaja2		Slc6a6
Dnajb11		Slco3a1
Dnajb6		Smad3
Dnajc12		Smarca2
Dnajc15		Smarcc2
Dnajc17		Smo
Dnajc19		Smoc1
Dnajc2		Smtnl2
Dnajc24		Snx18
Dnajc3		Socs2
Dnajc7		Sorbs2
Dnajc8		Sox4
Dnajc9		Sox6
Dnal4		Sox9
Dnpep		Sp3
Dnph1		Spag8
Dnttip2		Sparc
Dohh		Specc1
Dpcd		Sphk1
Dph3		Spint1
Dph5		Spon1
Dpm1		Spp1
Dpm2		Sptan1
Dpy30		Srgap2
Drg1		Srgap3
Dtd1		St13
Dtd2		St14
Dtl		Strbp
Dtymk		Stx11
Dusp12		Stxbp2
Dusp9		Sult1c2
Dut		Syt1
Dync2li1		Syt14
Dynlrb1		Tacc2
Dynlt1f		Tagap1
Dzip3		Taok1
Eapp		Tbc1d9
Ebna1bp2		Tcaf1
Ebpl		Tcte2
Ece2		Tes
Eci1		Tfcp2l1
Edf1		Tgfb2
Eef1d		Tgif1
Eef1e1		Tinagl1
Eefsec		Tlr3
Efemp2		Tm4sf4
Egfl7		Tmc4
Ehd1		Tmem123
Ehmt2		Tmem164
Eif1ad		Tmem198b
Eif1ax		Tmem229a
Eif1b		Tmem231
Eif2b1		Tmem27
Eif2b2		Tmem45a
Eif2b3		Tmsb4x
Eif2b4		Tmtc4
Eif2s1		Tnfaip8l2
Eif2s2		Tnfrsf12a
Eif3a		Tnip1
Eif3c		Tns1
Eif3d		Trak2
Eif3e		Trim12c
Eif3g		Trim30a
Eif3h		Trim35
Eif3i		Trim47
Eif3k		Trove2
Eif3l		Trp53bp2
Eif3m		Trp53inp1
Eif4a3		Tspan17
Eif4b		Tstd1
Eif4e		Ubl3
Eif4e2		Unc13b
Eif5		Unc13c
Eif5b		Ush1c
Eif6		Usp3
Elof1		Vim
Elovl1		Vipas39
Elp5		Vnn1
Elp6		Vsig10
Emb		Wnt4
Emc10		Wwc1
Emc2		Xdh
Emc4		Xndc1
Emc6		Xpr1
Emc7		Ywhah
Emc8		Zbtb20
Emd		Zc2hc1a
Eme1		Zcchc14
Emg1		Zfos1
Emp2		Zfp114
Enkd1		Zfp329
Eno1		Zfp36l2
Eno1b		Zfp462
Eno3		Zfp595
Enoph1		Zfp704
Eny2		Zfp867
Eprs		Zfp879
Ercc1		Zfp97
Ergic2		Zim1
Ergic3		Zmym5
Eri3		Zmynd8
Erp29
Erp44
Esco2
Esd
Esf1
Espn
Etfb
Ewsr1
Exoc3
Exosc1
Exosc2
Exosc3
Exosc4
Exosc5
Exosc7
Exosc8
Exosc9
Ezh2
Faap20
Faim
Fam103a1
Fam118a
Fam136a
Fam162a
Fam173a
Fam189b
Fam192a
Fam195b
Fam213b
Fam216a
Fam53a
Fam58b
Fam60a
Fam92a
Fam96b
Farsa
Farsb
Fbl
Fbln1
Fbn2
Fbxo16
Fbxo5
Fcf1
Fdps
Fdx1l
Fen1
Fh1
Fibp
Fign
Fis1
Fkbp10
Fkbp11
Fkbp1a
Fkbp2
Fkbp3
Fkbp4
Fkbp8
Flywch1
Flywch2
Fopnl
Fos
Fra10ac1
Frg1
Fscn1
Ftsj3
Fubp1
Fus
Fxn
Fxr2
G3bp1
G3bp2
G6pc3
G6pdx
Gadd45gip1
Galk1
Gamt
Gar1
Gart
Gbas
Gcat
Gchfr
Gcsh
Gde1
Gdf11
Gdf15
Gemin6
Gemin7
Gimd1
Gins1
Gins2
Gins4
Gipc1
Gipc2
Gla
Glis2
Glmp
Glo1
Glod4
Glrx2
Glrx3
Glt8d1
Gltscr2
Gm10036
Gm10250
Gm10282
Gm43861
Gm6563
Gm826
Gm8797
Gmnn
Gmpr2
Gmps
Gnb2
Gnl1
Gnl2
Gnl3
Gnpat
Gnpnat1
Gnptg
Golga7
Gon4l
Gpatch4
Gpn1
Grhpr
Grpel1
Grwd1
Gsta4
Gstm5
Gsto1
Gstp1
Gtf2a2
Gtf2b
Gtf2e2
Gtf2f1
Gtf2f2
Gtf2h1
Gtf2h2
Gtf2h3
Gtf2h4
Gtf2h5
Gtf3a
Gtf3c6
Gtpbp10
Gtpbp4
Gtpbp6
Guk1
Gulo
Gusb
H2afv
H2-K1
H2-Q7
Hacd1
Hacd2
Hadh
Hars
Hat1
Haus1
Haus3
Haus4
Haus7
Hax1
Hba-x
Hbb-bh1
Hbb-y
Hdac1
Hdac3
Hddc2
Hdgfrp2
Hdhd2
Hexa
Hhex
Higd1a
Higd2a
Hint2
Hip1
Hirip3
Hist1h1b
Hist1h1e
Hist1h2ae
Hist1h2af
Hist1h2ap
Hist1h3c
Hist3h2ba
Hk2
Hmces
Hmg20b
Hmga1
Hmga1-rs1
Hmga2
Hmgb3
Hmgn2
Hmgn5
Hmgxb4
Hmox2
Hnrnpa1
Hnrnpa3
Hnrnpab
Hnrnpc
Hnrnpdl
Hnrnpf
Hnrnph3
Hnrnpm
Hnrnpr
Hpcal1
Hprt
Hsbp1
Hsd17b10
Hsf1
Hspa14
Hspa4
Hspbp1
Hsph1
Htra2
Hyal2
Hypk
Iah1
Ict1
Id1
Id2
Id3
Idh3a
Idh3b
Idh3g
Ier2
Ier3ip1
Ift20
Ift22
Ift27
Ift43
Ift74
Igbp1
Igf2bp1
Ik
Ikbip
Ilf2
Ilf3
Immp1l
Immt
Imp3
Imp4
Impdh2
Incenp
Ino80e
Ints10
Ipo5
Isy1
Isyna1
Itgb3bp
Itpa
Jagn1
Jam3
Jkamp
Jmjd6
Jmjd7
Jtb
Kars
Kat2a
Kat5
Kat8
Katna1
Kdelc1
Kdelr1
Kif5b
Kifc1
Kin
Kitl
Klhdc4
Knop1
Krr1
Krt10
Krt18
Krt20
Krtcap2
Krtcap3
Kti12
Ktn1
l7Rn6
Lage3
Lamtor1
Lamtor2
Lamtor4
Lamtor5
Lap3
Laptm4a
Larp7
Lars
Las1l
Lcat
Ldhb
Lect2
Leo1
Leprotl1
Lias
Lig1
Limd2
Lin37
Llph
Lman1
Lman2
Lmf1
Lmna
Lmnb1
Lpcat3
Lrr1
Lrrc42
Lrwd1
Lsm1
Lsm10
Lsm12
Lsm3
Lsm4
Lsm5
Lsm6
Lsm7
Lsm8
Lsr
Ltv1
Luc7l
Luc7l3
Lyar
Lzts2
Macrod2
Mad2l1
Maf1
Magoh
Magohb
Mak16
Malsu1
Manbal
Manf
Map1lc3b
Mapk13
Mapk3
Mapre1
Marcksl1
Mars
Mbd3
Mboat2
Mcm2
Mcm3
Mcm5
Mcm7
Mcrs1
Mcts1
Mcts2
Mdfi
Mdh1
Mdh2
Mdk
Mea1
Mecr
Med10
Med11
Med19
Med21
Med28
Med29
Med31
Med4
Med6
Med7
Med8
Med9
Melk
Meox1
Mesdc2
Metap2
Mettl1
Mettl10
Mettl16
Mettl2
Mettl23
Mettl5
Mettl6
Mex3a
Mfsd10
Mgme1
Mgst2
Midn
Mitd1
Mlf2
Mllt10
Mlx
Mmd2
Mmp11
Mnat1
Mnd1
Mns1
Mogat2
Morf4l1
Morn2
Morn4
Mpdu1
Mpg
Mphosph10
Mphosph6
Mphosph8
Mplkip
Mpzl1
Mrfap1
Mrpl1
Mrpl10
Mrpl11
Mrpl12
Mrpl13
Mrpl14
Mrpl15
Mrpl16
Mrpl17
Mrpl18
Mrpl19
Mrpl2
Mrpl20
Mrpl21
Mrpl22
Mrpl23
Mrpl24
Mrpl27
Mrpl28
Mrpl3
Mrpl32
Mrpl33
Mrpl34
Mrpl35
Mrpl36
Mrpl37
Mrpl38
Mrpl39
Mrpl4
Mrpl40
Mrpl41
Mrpl42
Mrpl43
Mrpl44
Mrpl45
Mrpl46
Mrpl47
Mrpl48
Mrpl49
Mrpl50
Mrpl51
Mrpl54
Mrpl55
Mrpl57
Mrps10
Mrps11
Mrps12
Mrps14
Mrps15
Mrps16
Mrps17
Mrps18a
Mrps18b
Mrps18c
Mrps22
Mrps23
Mrps24
Mrps25
Mrps26
Mrps27
Mrps28
Mrps31
Mrps33
Mrps34
Mrps35
Mrps36
Mrps5
Mrps6
Mrps7
Mrps9
Mrto4
Msh2
Msto1
Mta1
Mtap
Mtch2
Mtdh
Mtf2
Mtfp1
Mtfr1l
Mthfd2
Mthfsd
Mtmr14
Mtx1
Mtx2
Mvd
Mvk
Mycbp
Mycn
Mydgf
Myg1
Myl12a
Myl12b
Mzt2
N6amt1
N6amt2
Naa10
Naa20
Naa35
Naa38
Naa50
Nabp2
Nadk
Nans
Nap1l1
Napa
Nasp
Ncbp2
Ndc1
Ndn
Ndufa10
Ndufa11
Ndufa12
Ndufa5
Ndufa8
Ndufa9
Ndufab1
Ndufaf1
Ndufaf2
Ndufaf4
Ndufaf7
Ndufb10
Ndufb2
Ndufb3
Ndufb4
Ndufb5
Ndufb6
Ndufb7
Ndufb8
Ndufc2
Ndufs2
Ndufs3
Ndufs4
Ndufs5
Ndufs6
Ndufs7
Ndufs8
Ndufv1
Ndufv2
Nedd8
Nelfa
Nelfe
Nemf
Nfkbib
Nfkbiz
Nfu1
Ngdn
Nhp2
Nhp2l1
Nifk
Nip7
Nipsnap1
Nit2
Nkap
Nkiras1
Nle1
Nmd3
Nme4
Nmral1
Nob1
Noc2l
Noc4l
Nol12
Nol7
Nol8
Nolc1
Nono
Nop14
Nop16
Nop56
Nop58
Nostrin
Npc2
Npepl1
Npm3
Npr3
Nprl2
Nqo2
Nr2c2ap
Nras
Nrm
Nrp1
Nsa2
Nsfl1c
Nsmce1
Nsmce2
Nsrp1
Nt5c
Nt5c3b
Ntan1
Nthl1
Ntmt1
Ntpcr
Nubp1
Nubpl
Nucks1
Nudc
Nudcd2
Nudt1
Nudt14
Nudt16l1
Nudt2
Nudt22
Nudt5
Nudt8
Nufip1
Nup35
Nup37
Nup43
Nup62
Nup85
Nup88
Nutf2
Nxf1
Nxt1
Oard1
Oaz2
Ociad1
Odc1
Ogfod3
Ola1
Onecut3
Orc6
Ormdl1
Ormdl2
Oscp1
Osgep
Osgepl1
Otub1
P4ha1
Pa2g4
Pafah1b1
Pafah1b2
Pafah1b3
Paics
Paip2
Pak1ip1
Pard6a
Park7
Parl
Parp1
Parp2
Pbdc1
Pcbp4
Pcna
Pcnp
Pcolce2
Pcyox1l
Pdap1
Pdcd10
Pdcd2l
Pdcd4
Pdcd5
Pdcd6
Pdcl3
Pddc1
Pde6d
Pdhb
Pdia3
Pdia5
Pdia6
Pdlim1
Pdss1
Pdzd11
Pecr
Pf4
Pfdn1
Pfdn2
Pfdn4
Pfdn6
Pfkl
Pfn2
Pgk1
Pgls
Phax
Phb
Phc1
Phf20
Phf23
Phf5a
Phgdh
Phip
Phldb2
Phpt1
Pi4kb
Pigf
Pigp
Pigx
Pigyl
Pih1d1
Pin1
Pin4
Pja1
Pkig
Pkm
Pla2g12b
Plekhj1
Plk4
Pllp
Plp2
Plpp2
Pmf1
Pmpca
Pmpcb
Pmvk
Pnkd
Pnliprp1
Pnliprp2
Pnn
Pno1
Pnrc2
Pofut2
Pold2
Pold3
Poldip2
Pole2
Pole3
Pole4
Polr1c
Polr1d
Polr2c
Polr2d
Polr2e
Polr2f
Polr2g
Polr2h
Polr2i
Polr2j
Polr2k
Polr3c
Polr3g
Polr3k
Pomp
Pop4
Pop5
Pop7
Ppa1
Ppan
Ppat
Ppcs
Ppdpf
Ppic
Ppid
Ppie
Ppig
Ppih
Ppil1
Ppil3
Ppil4
Ppm1g
Ppp1ca
Ppp1r11
Ppp1r12a
Ppp1r35
Ppp1r7
Ppp1r8
Ppp2r1a
Ppp2r2a
Ppp2r4
Ppp4c
Ppp5c
Ppt2
Pqbp1
Praf2
Prdx4
Prdx6
Prelid2
Prim1
Prkag1
Prkar1a
Prkrip1
Prmt1
Prmt5
Prmt7
Prodh
Prpf19
Prpf3
Prpf31
Prpf38a
Prpf40a
Prr13
Prr3
Prrc2c
Prss36
Prtg
Psenen
Psma1
Psma2
Psma3
Psma4
Psma5
Psma6
Psma7
Psmb1
Psmb10
Psmb2
Psmb3
Psmb4
Psmb5
Psmb6
Psmb7
Psmc1
Psmc2
Psmc3
Psmc3ip
Psmc4
Psmc5
Psmc6
Psmd1
Psmd11
Psmd12
Psmd13
Psmd14
Psmd2
Psmd3
Psmd4
Psmd5
Psmd6
Psmd7
Psmd8
Psmd9
Psme1
Psme2
Psmg1
Psmg2
Psmg3
Psmg4
Psph
Pstk
Ptbp1
Ptcd3
Ptges3
Pth1r
Ptprs
Ptrh2
Ptrhd1
Pttg1
Puf60
Pum3
Pus1
Pusl1
Pvrl2
Pycr2
Pycrl
Pym1
Qars
Qtrt1
R3hcc1
Rab11a
Rab11b
Rab13
Rab14
Rab34
Rab5c
Rab9
Rabac1
Rabepk
Rabl2
Rad50
Rad51
Ralbp1
Ramp2
Ranbp1
Rangap1
Rangrf
Rars
Rars2
Rassf7
Rbbp4
Rbfa
Rbks
Rbm22
Rbm25
Rbm3
Rbm34
Rbm42
Rbm8a
Rbmx2
Rbmxl1
Rbx1
Rcbtb2
Rcc1
Rcc2
Rce1
Rcn3
Rcor2
Reln
Rer1
Rexo1
Rexo2
Rexo4
Rfc1
Rfc2
Rfc3
Rfc4
Rfc5
Rgs19
Rhbdd3
Rhbg
Rheb
Rhno1
Rhoa
Rilpl1
Rnaseh2a
Rnaseh2b
Rnaseh2c
Rnf208
Rnf7
Rnh1
Rnps1
Rogdi
Rom1
Rpa2
Rpa3
Rpain
Rpf1
Rpf2
Rpl23a-ps3
Rpl27-ps3
Rpl7a-ps5
Rpl7l1
Rpl9-ps6
Rpn2
Rpp21
Rpp25l
Rpp30
Rpp38
Rpp40
Rps18-ps3
Rps19bp1
Rpusd3
Rraga
Rrm1
Rrm2
Rrp1
Rrp15
Rrp1b
Rrp7a
Rrp9
Rsl1d1
Rsl24d1
Rsrc1
Rsrc2
Rtca
Rtcb
Rtf1
Rtfdc1
Ruvbl1
Ruvbl2
Rwdd1
Saal1
Sae1
Sall4
Samm50
Sap18
Sapcd2
Sar1b
Sarnp
Sars
Saysd1
Sbds
Scamp3
Scfd1
Sco2
Sde2
Sdf2
Sdf2l1
Sdf4
Sdhaf2
Sdhaf4
Sdhb
Sdhc
Sdhd
Sec11a
Sec13
Sec22b
Sec62
Sep15
Sept7
Sept9
Serf1
Serpine2
Serpinf1
Serpinh1
Set
Sf3a2
Sf3a3
Sf3b1
Sf3b2
Sf3b4
Sf3b5
Sf3b6
Sfr1
Sgf29
Sgol1
Sgta
Sh3bgrl3
Sh3bp1
Shbg
Shcbp1
Shmt1
Sigmar1
Sin3b
Siva1
Skiv2l2
Skp1a
Skp2
Slbp
Slc16a3
Slc19a1
Slc25a10
Slc25a11
Slc25a19
Slc25a4
Slc2a3
Slc35b1
Slc35b2
Slc38a1
Slc3a2
Slc7a6os
Slc9a3r1
Slirp
Slmo2
Sltm
Smarca4
Smarca5
Smarcb1
Smarcc1
Smarce1
Smc1a
Smc3
Smc6
Smchd1
Smco4
Smim11
Smim12
Smn1
Smndc1
Smpd2
Sms
Smu1
Snap47
Snapc2
Snf8
Snhg12
Snrnp25
Snrnp27
Snrnp40
Snrnp48
Snrnp70
Snrpa
Snrpa1
Snrpb
Snrpb2
Snrpc
Snrpd1
Snrpd2
Snrpd3
Snrpe
Snrpf
Snrpn
Snupn
Snw1
Snx2
Snx3
Snx6
Sod2
Son
Sox11
Spag7
Spata24
Spc24
Spcs2
Speg
Spint2
Spr
Spsb4
Sra1
Srek1
Srek1ip1
Sri
Srm
Srp14
Srp19
Srp54b
Srp9
Srpk1
Srprb
Srrm1
Srrm2
Srrt
Srsf1
Srsf10
Srsf11
Srsf3
Srsf7
Ss18
Ssb
Ssbp1
Ssna1
Ssrp1
Sssca1
Ssu72
St8sia3
Stard3
Stard3nl
Steap1
Steap2
Stip1
Stk16
Stmn1
Stoml2
Stra13
Strap
Stub1
Stx16
Stx8
Sucla2
Suclg1
Sugt1
Sumf2
Sumo1
Sumo3
Supt16
Supt4a
Surf1
Surf2
Svbp
Swi5
Syce2
Syncrip
Syngr2
Synj2bp
Taf11
Taf12
Taf13
Taf1d
Taf6
Taf6l
Taf7
Tagln2
Taldo1
Tamm41
Tarbp2
Tax1bp3
Tbc1d7
Tbca
Tbcb
Tbcc
Tbl3
Tbpl1
Tbrg1
Tbx3
Tbx3os1
Tceal8
Tceb1
Tcerg1
Tcof1
Tcp1
Tctex1d2
Tdp2
Tead2
Tecr
Tefm
Telo2
Ten1
Tex261
Tex30
Tfam
Tfg
Tfpt
Tgs1
Thap11
Thap3
Thap7
Thoc1
Thoc3
Thoc6
Thoc7
Thop1
Thyn1
Tia1
Timeless
Timm10
Timm10b
Timm17a
Timm17b
Timm21
Timm22
Timm44
Timm50
Timm9
Tipin
Tiprl
Tk1
Tkt
Tlcd1
Tm2d1
Tm2d2
Tm2d3
Tma16
Tmbim4
Tmco1
Tmed1
Tmed10
Tmed3
Tmed9
Tmem101
Tmem11
Tmem126a
Tmem132a
Tmem138
Tmem143
Tmem147
Tmem150a
Tmem161a
Tmem167
Tmem176b
Tmem199
Tmem208
Tmem216
Tmem222
Tmem234
Tmem237
Tmem242
Tmem246
Tmem258
Tmem261
Tmem37
Tmem39b
Tmem41a
Tmem41b
Tmem50a
Tmem51
Tmem57
Tmem59
Tmem70
Tmem86a
Tmem9
Tmem97
Tmx2
Tnfaip1
Tnfaip8
Tnni1
Tomm22
Tomm5
Tomm7
Tonsl
Top1
Tor1a
Tor2a
Tpd52l2
Tpgs1
Tpm3
Tpr
Tpst1
Tra2b
Trappc1
Trappc3
Trappc4
Trappc5
Trappc6a
Trappc6b
Triap1
Trip13
Trip6
Trmt112
Trmt5
Trmt6
Trnau1ap
Trp53
Tsc22d1
Tsen15
Tsen2
Tsen34
Tsfm
Tsg101
Tsn
Tspan13
Tspan18
Tspan3
Tspan6
Tsr3
Tst
Tsta3
Ttc1
Ttc3
Ttc32
Tuba1a
Tuba4a
Tubb5
Tubg1
Twistnb
Txn1
Txn2
Txndc12
Txndc15
Txndc17
Txndc9
Txnl1
Txnl4a
Tyms
U2af1
U2af2
U2surp
Uba2
Ube2a
Ube2b
Ube2d2a
Ube2d3
Ube2e1
Ube2i
Ube2k
Ube2l3
Ube2n
Ube2t
Ube2v2
Ubl4a
Ubl7
Ubxn1
Ubxn4
Ubxn8
Uchl3
Uchl5
Ufc1
Ufd1l
Umps
Unc50
Ung
Upf3b
Uqcc1
Uqcc2
Uqcrb
Uqcrc1
Uqcrc2
Uqcrfs1
Use1
Utp11l
Utp23
Utp3
Uxt
Vasp
Vbp1
Vcpkmt
Vdac1
Vdac2
Vdac3
Vezf1
Vgll4
Vimp
Vps29
Vps36
Vps72
Vrk1
Vti1b
Wbp1
Wbp11
Wbp2
Wbp4
Wbscr22
Wdr12
Wdr18
Wdr34
Wdr4
Wdr43
Wdr53
Wdr55
Wdr61
Wdr70
Wdr74
Wdr75
Wdr77
Wdr83os
Wdr89
Wfdc2
Xpnpep1
Xrcc1
Xrcc5
Xrcc6
Xrcc6bp1
Xrn2
Ydjc
Yeats4
Yif1b
Yipf1
Ythdf2
Ywhaq
Zbtb8os
Zc3h15
Zc3hc1
Zcchc17
Zcrb1
Zdhhc12
Zdhhc16
Zfp207
Zfp277
Zfp326
Zfp414
Zfp428
Zfp511
Zfp593
Zfp637
Zfp688
Zfp706
Zfpl1
Zfr
Zfyve21
Zmat2
Zmat5
Znhit1
Znhit3
Znhit6
Znrd1
Zrsr2
Zwint
