# Supplementary material for: Comparative analysis of cell lineage differentiation during hepatogenesis in humans and mice at the single-cell transcriptome level
Source: Cell Res. 2020 Jul 20;30(12):1109–26. doi: 10.1038/s41422-020-0378-6 (PMC7784864; doi:10.1038/s41422-020-0378-6)
Supplement: Supplementary file 15 — Supplementary information, Table S6 [file 41422_2020_378_MOESM15_ESM.xlsx]

## Sheet: PC2-related gene
Supplementary information, Table S6 PC2-related genes, differentially expressed genes (DEGs), and gene ontology (GO) terms of human W19 VTNlow and VTNhigh hepatocytes. Related to Fig. 5.
PC2-related genes of human W19 hepatocytes.
Gene	Pvalue
UQCRH	0
ODC1	0
OST4	0
TMSB10	0
RPL22L1	0
SPINK1	0
ATOX1	0
RPS10	0
TOMM7	0
RPL36A	0
LAPTM4B	0
POLR2L	0
HBE1	0
USMG5	0
COMMD6	0
HBZ	0
RPS2	0
SNHG19	0
RPL13	0
TMEM256	0
SNHG25	0
FASN	0
RPL17	0
ZFAS1	0
RPS21	0
UQCR11	0
APOE	0
DDT	0
TMEM59	0
ANGPTL3	0
SERPINC1	0
CFH	0
CFHR1	0
EPHX1	0
KHK	0
CALM2	0
SUCLG1	0
SPP2	0
AGXT	0
ITIH1	0
ITIH3	0
TM4SF4	0
AADAC	0
KNG1	0
UGT2B4	0
GC	0
TDO2	0
LEAP2	0
SKP1	0
LECT2	0
GSTA1	0
ARG1	0
PON1	0
PON3	0
CYP3A7	0
AZGP1	0
RARRES2	0
TMEM176B	0
SERPINA7	0
FGL1	0
CLU	0
HRSP12	0
ORM1	0
ORM2	0
HPX	0
F2	0
AKR1C1	0
PHYH	0
GSTO1	0
MGMT	0
PRAP1	0
CD63	0
CPB2	0
ANG	0
DHRS7	0
SERPINA11	0
SERPINA4	0
LIPC	0
HP	0
C3	0
TMEM205	0
FXYD1	0
ECH1	0
APOC4-APOC2	0
ETFB	0
SOD1	0
FST	3.40212e-295
C4BPB	1.86511e-292
ASGR2	2.72232e-289
MYL12A	4.13056e-286
DECR1	4.65186e-286
PLG	8.06378e-285
GSN	1.34395e-282
HIST1H4C	6.89491e-282
NAT8	2.6883e-281
COX8A	8.03234e-274
F10	2.53915e-273
TMEM258	7.74144e-271
HMGCS2	5.19361e-268
HSP90AA1	1.49797e-265
FADS1	2.11263e-264
GGH	2.93593e-263
MZT2B	4.98481e-263
HBG2	9.79979e-261
TIMM8B	1.77055e-260
NDUFV2	1.39953e-258
TIMM10	3.79688e-255
PLIN2	5.59476e-255
GATM	4.47561e-252
UQCR10	3.11676e-251
ECHS1	5.3868e-247
SERPINF1	5.57237e-247
HSPB1	9.85108e-247
MYEOV2	1.20464e-244
MGST3	6.96385e-242
TM4SF5	1.19845e-241
EBP	3.61018e-241
SLC2A2	1.34941e-240
GNG5	3.18348e-236
ACAA2	3.44296e-235
SEC61G	1.09468e-232
NIT2	4.43607e-230
PSMA4	3.96135e-223
TMEM176A	1.90006e-222
A2M	1.94378e-221
ZSCAN16-AS1	7.80867e-220
S100A13	3.23313e-219
NUPR1	8.56104e-219
SPCS2	8.71018e-219
S100A11	1.22326e-215
MDK	1.37973e-212
SNHG8	2.52535e-212
SHFM1	3.48177e-209
MASP2	2.77799e-208
PRDX2	4.39942e-207
PABPC1	5.87987e-207
EEF2	5.91613e-207
ADH1A	1.38518e-204
HULC	6.29207e-203
UQCRB	5.55029e-202
DUSP9	3.02258e-200
SNHG23	8.10899e-200
ACAT2	2.26352e-198
UBL5	7.98506e-197
C14orf2	2.76356e-196
RPS4Y1	3.11516e-196
CDO1	3.38301e-196
CRYL1	5.6022e-196
PSMB1	3.36337e-195
SCP2	2.15812e-194
ACAT1	6.13047e-194
SEC61B	2.022e-193
FADS2	2.26161e-193
PTMA	1.10722e-192
CYP4A22	3.09756e-192
CSTB	5.93732e-192
SERPING1	1.03088e-190
COX6B1	2.87089e-190
HBG1	1.45472e-189
COX17	2.3076e-189
PSMB6	1.69152e-188
RTN4	1.57067e-184
NDUFA11	2.49234e-184
ANGPTL8	5.52028e-182
PSMB3	2.51514e-180
ITIH2	1.93043e-179
C19orf53	2.10933e-177
COX7A2	3.58478e-176
KRT8	2.64859e-175
HBB	5.08139e-174
EIF3J	3.0002e-172
GSTK1	6.91932e-172
NDUFB1	9.10626e-172
AIG1	4.22812e-171
RPL36AL	9.9613e-169
HSD17B2	1.59685e-168
BOLA3	8.96265e-168
SPRYD4	3.23521e-165
SNRPE	9.24192e-164
NOP10	1.1753e-163
NDUFA13	3.10543e-161
TUBB4B	8.47102e-160
AC090498.1	5.89789e-159
COL2A1	9.13702e-159
MDH1	1.77762e-158
RP11-1151B14.3	2.15466e-158
LDHA	4.03342e-158
ATP5C1	1.33296e-157
NAP1L1	1.36007e-157
ATP5L	1.70105e-155
ECI2	7.73041e-155
LSM7	8.27089e-155
PARK7	1.97659e-152
ESD	1.12157e-151
TCEB2	1.56335e-151
LGALS2	5.20066e-151
ACOT13	8.33674e-151
ETFA	1.0282e-150
YBX1	5.90958e-150
NDUFA1	8.44002e-150
MRPL41	2.29898e-149
DHCR24	7.02206e-149
GCHFR	1.47761e-148
ALKBH7	4.41379e-148
MINOS1	6.75788e-148
CARHSP1	1.62443e-147
RRBP1	2.90219e-147
TBCA	2.93333e-147
NDUFC1	1.73968e-145
ARPC3	3.23087e-144
SPCS1	1.50461e-143
NDUFA3	4.43029e-143
ROMO1	8.78993e-142
ATP5J2	5.81986e-141
SLIRP	9.46693e-141
DNPH1	3.45493e-138
SNRPF	6.72601e-137
ACLY	6.99925e-137
MRPL57	1.58754e-136
C14orf1	5.76678e-136
FAM162A	6.42729e-136
ANAPC11	7.73241e-136
TCEAL8	4.46238e-135
HIST1H1C	2.87067e-134
C8orf59	1.3986e-133
C6orf48	1.54531e-133
PEG10	5.88235e-133
FAH	6.24833e-133
CCND1	6.39392e-133
PSMA3	9.93905e-131
MZT2A	1.11717e-130
MRPL33	1.23339e-128
P4HB	2.06778e-127
ARL6IP4	3.31284e-126
LMAN2	2.56744e-125
STEAP1	1.73147e-124
BLVRB	6.04574e-124
PROC	1.20025e-123
LAMTOR4	2.07106e-123
VPS29	2.41857e-123
C2	4.74995e-123
RBP5	7.2275e-123
MRPL13	2.13648e-121
C19orf43	2.15551e-121
PRDX6	5.0163e-121
PPIB	7.4174e-118
SLC38A4	2.64434e-117
OCIAD2	7.82161e-117
OSTC	1.55679e-116
FDPS	3.79609e-115
SEC11C	2.48597e-114
MRPL52	2.75016e-114
PRDX4	5.13547e-113
CTNNB1	5.59531e-113
ADH5	4.29949e-112
LCAT	7.43337e-112
TNFSF10	7.12435e-111
SAP18	2.37341e-110
NDUFA2	3.91297e-110
TIMM13	1.30847e-109
ERH	1.35457e-109
DLK1	6.21436e-109
MIF	2.09849e-108
EMC6	5.25218e-107
NDUFS6	1.33081e-106
PEMT	2.68598e-106
H3F3B	1.33421e-105
SMIM1	1.76008e-105
TECR	2.24699e-105
MPC1	3.48945e-105
ERRFI1	4.06739e-105
CIDEB	7.03039e-105
CEBPA	1.50774e-104
PFDN5	2.37088e-104
ATP6V0E1	7.69621e-104
AKR1A1	1.3856e-103
HLA-C	1.87538e-103
NUDC	2.238e-103
SLC22A9	4.04695e-102
PLA2G12B	1.10718e-100
ALDH4A1	2.95566e-100
BLOC1S1	5.64661e-100
HMGCL	1.0344e-99
PTRHD1	9.55048e-98
VPS28	5.25828e-97
CAMTA1	1.44684e-96
RGN	1.673e-96
HADHB	4.66351e-96
ALDH1A1	5.62323e-96
SERPIND1	1.32068e-95
MARCKS	2.9203e-95
SCAND1	5.33142e-95
EIF6	4.32816e-94
COX5A	1.36907e-93
KRT18	1.03523e-92
SDHC	6.06105e-92
PHGDH	3.28233e-91
EIF3F	3.4099e-91
TMEM97	1.16132e-90
PSMA5	1.25003e-90
SMDT1	2.87187e-90
CLIC1	1.18766e-89
HBA2	1.59143e-89
HIGD2A	1.60873e-89
GCSH	1.6116e-89
MRPS21	1.73787e-89
ID2	4.67436e-89
REEP5	5.74799e-89
PFN1	4.46265e-88
SNRPD2	7.69834e-88
EIF3I	1.32551e-87
LSS	4.97023e-87
EML4	5.4523e-87
SLC13A5	7.74004e-87
HIGD1A	1.82805e-86
TTC3	2.92283e-86
COX14	2.9651e-86
TMBIM6	5.29494e-86
OCIAD1	4.47465e-85
EIF1AY	1.47707e-83
C4orf3	5.39122e-83
GUK1	8.83643e-83
PSME2	1.83739e-82
UROD	3.09191e-82
EIF5B	1.40611e-81
UQCC2	2.11629e-81
MRPS6	1.34932e-80
FXYD2	1.41749e-80
RBM39	7.43441e-80
MID1IP1	3.26507e-79
MRPL24	3.56715e-79
ATP5O	4.97998e-79
TFPI	1.0743e-78
POLR2I	1.2241e-78
XIST	1.44839e-78
MRPL22	4.12365e-77
UBC	4.62972e-77
UQCRQ	6.73643e-77
SDF2L1	1.21756e-76
CST3	1.67662e-76
PRDX3	2.04325e-76
RNASEH2C	5.97593e-76
ALDOB	1.68697e-75
NAA38	1.93279e-75
LINC00467	2.77433e-75
POLR2F	2.84098e-75
NDRG2	3.13351e-75
BEX2	3.93237e-74
BHMT	5.30955e-74
HMGA1	1.73723e-73
LSM4	4.20529e-73
C5	8.37119e-73
NR0B2	2.5972e-72
HIST1H2AC	2.71701e-72
SLC37A4	5.0428e-72
MRPL40	5.45362e-72
EIF2S2	5.93338e-72
EMC4	1.07197e-71
GHITM	2.28122e-71
ARID3A	3.08979e-71
SMLR1	7.4356e-71
FKBP3	8.19639e-71
SIGMAR1	1.67899e-70
SNRPG	1.24195e-69
CYP4A11	1.69216e-69
SDHD	3.56984e-69
CALR	4.65008e-68
FKBP1B	4.68384e-68
NDUFS7	7.23293e-68
NEDD8	7.34728e-68
CNBP	1.01529e-67
NDUFS2	3.01638e-67
PDZK1	5.59515e-67
CCDC167	8.87772e-67
GAMT	2.55013e-66
PCBD1	3.22721e-66
SURF4	4.26738e-66
ACSL1	4.51421e-66
TMEM14A	9.37522e-66
ERP29	9.39567e-66
PET100	3.34625e-65
MRPL12	1.87107e-64
CHMP2A	2.35686e-64
EIF1B	4.12053e-64
DPM3	6.80691e-64
SULT1A1	9.60181e-64
VCAM1	2.40878e-63
BEX4	6.45346e-63
NDUFS4	3.31823e-62
BCAM	4.20829e-62
SPAG7	4.23285e-62
CISD1	6.85815e-62
C7orf73	1.34602e-61
NSA2	1.94621e-61
MST1	5.08227e-61
MTCH2	6.16739e-61
TXN	9.46826e-61
GALK1	1.02018e-60
GALT	1.4477e-60
CD99	2.34006e-60
POLR2J	3.74505e-60
FAM200B	4.4266e-60
SSBP1	1.78419e-59
MRPS26	1.97455e-59
HSBP1	2.83811e-59
C7orf55	4.56403e-59
PPP1R16A	4.75558e-59
PSMB5	1.24867e-58
HABP2	3.29103e-58
HBA1	2.01211e-57
C12orf57	1.4883e-56
MRPL47	2.08452e-56
METAP2	2.09184e-56
SEPW1	3.88587e-56
NDUFS3	6.85248e-56
MT1M	8.8951e-56
HMGB1	4.92698e-55
SAR1B	1.01799e-54
NDUFB6	1.47192e-54
C11orf31	1.94482e-54
RHOC	2.71197e-54
NDUFB2	2.95639e-54
PSMB7	1.0897e-53
COX20	1.12954e-53
IL1RAP	4.23983e-53
NDUFB3	4.25021e-53
SORD	6.23821e-53
ATPIF1	1.38982e-52
TXNDC12	1.54822e-52
EIF4A2	1.62275e-52
ACSL3	1.63471e-52
GPX1	1.69907e-52
MRPL32	2.42594e-52
NDUFA5	3.23748e-52
SLC25A5	4.48712e-52
HMGN1	7.47752e-52
CNIH1	8.39345e-52
COX5B	1.02399e-51
RWDD1	1.53189e-51
COPE	4.10789e-51
SET	4.83783e-51
SUB1	5.59646e-51
AKR1C2	7.66594e-51
COPS6	8.02406e-51
GABARAPL2	9.19458e-51
NME4	1.15735e-50
ATP5G1	1.64459e-50
DDX18	2.47103e-50
FABP5	3.0079e-50
SQLE	3.34776e-50
PSMD8	4.91347e-50
PSMB2	7.35662e-50
CHCHD5	1.16224e-49
LDHB	1.82858e-49
TALDO1	2.20128e-49
ANXA2	2.39862e-49
BCAP31	4.14573e-49
CFL1	1.15853e-48
SUMO1	1.26465e-48
HSD17B10	2.99302e-48
CAT	5.10241e-48
KDELR2	5.38464e-48
HINT2	7.31763e-48
COX7B	7.85925e-48
UBE2V2	1.05188e-47
TMSB4X	1.92691e-47
PMVK	1.95221e-47
GGCX	2.44795e-47
EIF4E2	3.02858e-47
DAD1	4.20986e-47
NDUFB7	6.73362e-47
ACADVL	7.18662e-47
ATP5B	3.03132e-46
ACADM	7.51648e-46
PPDPF	1.10514e-45
SLC38A3	1.50819e-45
HRG	4.96088e-45
MCTS1	6.87036e-45
CD59	7.45371e-45
NDUFB5	1.27797e-44
TXNDC17	1.3708e-43
DNAJC4	1.62192e-43
EIF5A	2.83816e-43
PSMD4	3.11367e-43
ARSE	3.47588e-43
TSC22D1	4.28823e-43
SERP1	4.41226e-43
TSPAN6	6.5006e-43
TRAPPC1	6.71673e-43
COX6C	7.01215e-43
HPD	8.24751e-43
UXT	8.97396e-43
EIF4B	2.56664e-42
SERBP1	2.63685e-42
ANP32B	4.15583e-42
PRDX5	4.34476e-42
KCNQ1OT1	4.38613e-42
PRODH2	4.81009e-42
COPZ1	5.83164e-42
SAT2	6.40033e-42
NDUFV1	1.12484e-41
TPI1	1.27088e-41
ATP5F1	1.60957e-41
CSF3R	2.09401e-41
SON	9.97339e-41
PSMD7	1.04754e-40
RBM3	1.12642e-40
GOT1	1.52096e-40
TST	3.42714e-40
TUBA1B	3.76819e-40
CRYZ	4.36498e-40
CD164	9.61758e-40
GNAS	1.78482e-39
RPS19BP1	3.05774e-39
HDLBP	4.38985e-39
STRA13	6.23143e-39
RPS6KA3	9.07248e-39
MRPS18B	1.70116e-38
MVD	2.27564e-38
QPRT	3.56453e-38
PIN4	4.10696e-38
PMM1	1.1474e-37
SNRPC	1.15647e-37
EIF3A	2.64766e-37
PTMS	3.1956e-37
HLA-A	4.82917e-37
ATP6V0B	5.72633e-37
MRPL50	7.2944e-37
NPC2	8.81036e-37
PTGES3	3.16765e-36
EID1	4.82214e-36
TMED10	2.43465e-35
ASPDH	2.61023e-35
MYDGF	2.6794e-35
TXNL1	2.7833e-35
CLDN1	2.8908e-35
RAB11A	2.98056e-35
RAB7A	3.02435e-35
MRPS7	3.05976e-35
ATP5A1	3.25487e-35
TFR2	3.34578e-35
FN1	3.588e-35
MYL6B	3.73953e-35
COX7A2L	4.86184e-35
NDUFA8	7.06083e-35
JTB	7.50936e-35
RNF7	1.04437e-34
PCBP1	1.25894e-34
ITM2B	1.46169e-34
SLC25A6	2.22354e-34
HSP90B1	3.176e-34
LINC00493	3.81144e-34
HMGCR	4.19136e-34
MPST	4.37239e-34
APOC2	5.59714e-34
NDUFV3	6.18818e-34
PSAP	7.91956e-34
MDH2	2.22237e-33
ACAA1	3.04884e-33
CPS1	6.04085e-33
TCF25	1.06343e-32
GJB1	1.9181e-32
DGCR6L	3.19078e-32
BUD31	4.58366e-32
NSMCE1	5.01336e-32
CIB1	5.73961e-32
SRSF5	5.78489e-32
TRMT112	6.36555e-32
PAQR9-AS1	1.83883e-31
MRPL28	2.16482e-31
AHSP	2.93428e-31
HNRNPH1	3.19153e-31
TOMM20	8.18231e-31
DDAH2	9.69356e-31
YIF1A	1.88848e-30
MAGED2	5.23039e-30
NDUFB9	5.57194e-30
NDUFA12	6.63223e-30
LRPAP1	7.22334e-30
LSM2	9.91836e-30
PABPN1	1.29281e-29
APLP2	1.30216e-29
SERPINA5	1.46527e-29
GLRX	1.53506e-29
C19orf70	2.02727e-29
BTF3L4	2.39966e-29
IGF2BP2	2.48753e-29
HMGCS1	3.62515e-29
SSB	5.03047e-29
DYNLT1	6.65825e-29
CYP27A1	1.71433e-28
TMEM141	1.77131e-28
RNF5	4.15498e-28
RBX1	4.24101e-28
CDK2AP2	6.21528e-28
PPIG	6.77579e-28
COA4	2.1764e-27
GLO1	2.54077e-27
CP	2.61765e-27
PSMA1	3.2484e-27
CFL2	8.65557e-27
ZNF706	8.86557e-27
SF3B6	1.02367e-26
AHCY	1.18515e-26
HGD	1.31133e-26
MESDC2	1.50997e-26
ZFP36L1	3.10266e-26
GTF3A	4.10299e-26
PSMC5	4.36328e-26
SSR3	2.39188e-25
NDUFB11	2.83523e-25
GLUL	2.90992e-25
SNRNP25	3.38526e-25
SNRPD1	5.85874e-25
SRP9	6.0842e-25
NBEAL1	1.04074e-24
CALM3	1.37243e-24
ITGB1	1.39783e-24
ATF5	3.70956e-24
CHCHD1	4.31995e-24
MRPL34	4.57266e-24
GOT2	4.89693e-24
SC5D	5.05662e-24
LYRM5	6.44907e-24
HNRNPM	9.00639e-24
CIRBP	1.1713e-23
QDPR	1.4742e-23
CLTA	1.89453e-23
SLC9A3R1	2.23734e-23
ALDH2	3.89968e-23
CYSTM1	4.01143e-23
CCNI	4.03292e-23
EIF3L	5.22019e-23
VCP	6.37241e-23
NCL	6.91398e-23
POLR3GL	7.3477e-23
LSM5	7.50176e-23
MMAB	1.07279e-22
ATRAID	1.19196e-22
PGK1	1.34115e-22
NONO	3.73681e-22
INSIG1	9.13752e-22
MOCS2	1.04495e-21
RANBP1	1.04643e-21
NR1H4	1.43178e-21
TP53TG1	1.89066e-21
FKBP1A	2.37395e-21
COX6A1	2.99494e-21
NDUFS8	3.7433e-21
ALDH6A1	4.6501e-21
SCOC	5.0223e-21
PHPT1	5.46603e-21
FOXP1	5.50723e-21
GSTA4	5.86364e-21
POP7	6.55953e-21
UQCRC2	7.89553e-21
PBLD	9.38763e-21
LEPR	1.22813e-20
GADD45GIP1	2.97128e-20
DDOST	4.14988e-20
EDF1	5.16146e-20
AUP1	5.17806e-20
SRSF2	7.17185e-20
RBMX	7.85881e-20
CD302	1.15445e-19
TMEM261	1.42309e-19
AURKAIP1	1.97753e-19
PDIA4	2.55457e-19
N4BP2L2	2.59249e-19
PALMD	3.29135e-19
GOLGA4	3.73389e-19
POMP	4.6227e-19
PSME1	6.06146e-19
TRAPPC6A	8.48212e-19
CUTA	1.11381e-18
MLF2	1.14958e-18
POLR2G	1.2862e-18
SLC25A3	1.41692e-18
NUCB2	1.46872e-18
SORBS2	1.51818e-18
ATP6V1F	1.65295e-18
SEP15	1.84343e-18
IDH1	1.99381e-18
DMKN	2.24194e-18
ITGAE	2.35835e-18
AK2	3.20976e-18
UBE2D3	3.49584e-18
PRR13	4.22499e-18
NUCKS1	4.67667e-18
EIF1AX	6.50665e-18
SLC7A2	9.13541e-18
ERBB3	9.43767e-18
SH3BGRL3	1.24098e-17
NDUFA10	1.49876e-17
VIMP	2.45892e-17
ZFAND2A	2.58626e-17
PON2	2.8479e-17
MBNL3	2.87509e-17
FKBP8	3.25316e-17
ATP6V1G1	3.41753e-17
CETN2	4.08172e-17
CALU	4.38249e-17
OAZ1	7.33157e-17
MANF	7.33614e-17
TIMM17B	7.4554e-17
EIF4E	8.46549e-17
TMCO1	9.43478e-17
UQCRC1	1.05511e-16
CANX	1.20877e-16
TSTD1	1.22991e-16
POLR1D	1.92808e-16
ACSL4	2.12081e-16
HPN	2.12426e-16
TPM3	2.43061e-16
RAN	2.87775e-16
MRPL43	3.16361e-16
STMN1	3.38927e-16
ADI1	4.89078e-16
NIPSNAP1	6.84947e-16
HNRNPA2B1	9.52325e-16
NDUFS5	1.0452e-15
SDC1	1.23406e-15
FOXA3	1.44255e-15
MRPL18	2.14427e-15
PDAP1	2.22513e-15
GTF2I	2.29696e-15
PGRMC1	2.99835e-15
RSL1D1	3.02915e-15
MORF4L1	5.93702e-15
PRRC2C	7.36098e-15
MRPL21	7.42269e-15
UBXN4	8.03851e-15
HNRNPA1	9.92433e-15
KDELR1	1.52256e-14
EIF4A1	2.10303e-14
LSM3	3.79075e-14
MT-ND4L	3.84201e-14
MTDH	4.29575e-14
BRK1	5.01956e-14
GSTP1	5.53545e-14
CTSD	5.72927e-14
VDAC2	5.94896e-14
RAB1A	7.27732e-14
SMS	7.51159e-14
NDUFB4	7.74207e-14
RBP2	8.2874e-14
MSMO1	1.12508e-13
HSPE1	1.35878e-13
HSD17B12	1.81434e-13
CNPY2	1.84846e-13
ERGIC3	2.21616e-13
FAM96A	2.25089e-13
PECR	2.37181e-13
VAMP5	3.12936e-13
PSMA7	3.39229e-13
SUMO2	3.55743e-13
SERPINA6	3.92225e-13
VAPA	4.43845e-13
DDX17	4.63744e-13
SDC2	7.05488e-13
STOML2	7.13372e-13
PHB	8.49345e-13
CHURC1	9.42631e-13
FAM136A	1.01308e-12
TMEM123	1.06962e-12
ACTG1	1.31902e-12
SNRPD3	1.66356e-12
PGLS	1.67477e-12
CALM1	1.6925e-12
C11orf54	1.70613e-12
ANXA5	1.7802e-12
PGAM1	1.92694e-12
FOXN3	1.98754e-12
YWHAZ	2.27135e-12
PAH	2.37199e-12
ATF4	2.39983e-12
MTIF3	2.50538e-12
LRRC28	2.63444e-12
ARL6IP1	2.89269e-12
ATP2B1	3.21484e-12
CISD2	3.71751e-12
HSD17B11	3.77252e-12
BNIP3	3.91342e-12
RPN1	3.9442e-12
KRT19	4.15215e-12
ST3GAL1	4.17005e-12
LAMTOR5	4.46285e-12
CSNK2B	5.68554e-12
SF3B2	7.55074e-12
MRPL11	7.73995e-12
SNU13	8.01954e-12
A1CF	8.45089e-12
NDUFB10	1.3566e-11
OXA1L	1.4028e-11
PDCD5	1.51493e-11
HMGN3	1.59047e-11
AKR1C3	1.65432e-11
WBP5	2.07604e-11
MAT1A	2.23002e-11
HYAL1	2.51079e-11
MKKS	3.7939e-11
TUBB	4.24641e-11
ARF4	4.33126e-11
LAMTOR2	4.76539e-11
MEA1	5.03131e-11
COL18A1	5.55104e-11
SLC2A4RG	6.61824e-11
HAX1	7.47511e-11
DAZAP2	7.55245e-11
FUOM	7.71886e-11
CKB	7.95732e-11
PTGR1	1.36436826906623e-315
MYL12B	1.95531419998132e-319
LAPTM4A	2.02060278034083e-313
GRHPR	2.51210313567015e-314
ATP5I	3.95252516672997e-323

## Sheet: Differential gene
Differentially expressed genes (DEGs) of human W19 VTN-low and VTN-high hepatocytes.
gene	cluster	Pvalue	logFC
AMBP	VTNhigh	0	1.40669
GSTA1	VTNhigh	0	1.31408
HPX	VTNhigh	0	1.24239
CLU	VTNhigh	0	1.19826
ORM1	VTNhigh	0	1.19218
GC	VTNhigh	0	1.17966
SERPINC1	VTNhigh	0	1.14795
FGG	VTNhigh	0	1.08909
AZGP1	VTNhigh	0	1.08881
FGL1	VTNhigh	0	1.07381
CD63	VTNhigh	0	1.06893
SPP2	VTNhigh	0	1.05139
SERPINF1	VTNhigh	0	1.03387
ORM2	VTNhigh	2.14378e-266	0.993523
APOM	VTNhigh	0	0.93479
TF	VTNhigh	0	0.926169
F2	VTNhigh	0	0.909671
APOH	VTNhigh	0	0.875395
ECH1	VTNhigh	0	0.852122
ETFB	VTNhigh	0	0.84613
SERPINA6	VTNhigh	1.02211e-225	0.82794
TMEM176B	VTNhigh	1.96843e-272	0.804809
HP	VTNhigh	9.90214e-143	0.76531
EPHX1	VTNhigh	3.24909e-196	0.761313
SUCLG1	VTNhigh	8.80155e-211	0.746483
TM4SF4	VTNhigh	2.13599e-228	0.739815
MGST1	VTNhigh	0	0.729372
C3	VTNhigh	8.42669e-247	0.72547
LECT2	VTNhigh	3.05897e-163	0.718699
AGT	VTNhigh	2.31763e-296	0.710623
TTR	VTNhigh	0	0.704602
HSP90AA1	VTNhigh	3.49438e-197	0.704285
GSTO1	VTNhigh	2.64356e-255	0.701586
F10	VTNhigh	1.08619e-163	0.700731
KNG1	VTNhigh	3.37449e-257	0.699998
CFH	VTNhigh	4.9203e-197	0.698873
AFP	VTNhigh	1.01925e-246	0.681976
AKR1C1	VTNhigh	4.47071e-142	0.677264
FGB	VTNhigh	0	0.669954
PLG	VTNhigh	1.09388e-222	0.667829
PRDX4	VTNhigh	1.24856e-148	0.659419
DHRS7	VTNhigh	1.92058e-140	0.657131
SERPINA4	VTNhigh	1.25945e-164	0.654145
TMEM59	VTNhigh	1.99997e-155	0.648081
ANG	VTNhigh	4.26846e-174	0.632474
CFHR1	VTNhigh	2.42347e-189	0.626286
ECHS1	VTNhigh	9.92791e-136	0.603678
HSP90B1	VTNhigh	1.28725e-133	0.600756
PRDX1	VTNhigh	4.44174e-222	0.598431
AGXT	VTNhigh	4.96199e-180	0.59504
VTN	VTNhigh	1.59839e-304	0.589897
SKP1	VTNhigh	4.19811e-178	0.589229
TDO2	VTNhigh	3.56067e-106	0.589019
CYB5A	VTNhigh	2.32838e-258	0.586795
KHK	VTNhigh	4.45396e-120	0.586595
CYP3A7	VTNhigh	1.82546e-227	0.584531
CALM2	VTNhigh	4.10436e-177	0.581249
HLA-A	VTNhigh	2.661e-103	0.577456
FGA	VTNhigh	0	0.576893
TMEM205	VTNhigh	5.90901e-118	0.570787
PPIB	VTNhigh	1.48567e-134	0.568984
LAPTM4A	VTNhigh	1.58077e-110	0.562461
PON3	VTNhigh	8.34133e-105	0.558019
SOD1	VTNhigh	4.35934e-171	0.551223
PTGR1	VTNhigh	9.68951e-94	0.549996
PSMB1	VTNhigh	1.96469e-108	0.549181
ITIH2	VTNhigh	3.09984e-197	0.543906
ITIH3	VTNhigh	1.64835e-93	0.543184
EBP	VTNhigh	1.03675e-125	0.540573
KRT8	VTNhigh	4.32899e-80	0.536349
ALB	VTNhigh	0	0.536256
SERPINA11	VTNhigh	3.634e-90	0.534479
GPC3	VTNhigh	1.47967e-222	0.533993
MGMT	VTNhigh	1.16285e-121	0.531727
ENO3	VTNhigh	1.54381e-99	0.529474
SERPING1	VTNhigh	7.27664e-94	0.527899
ARG1	VTNhigh	5.62695e-117	0.527596
ASGR2	VTNhigh	3.59527e-134	0.520704
NDUFV2	VTNhigh	2.67444e-98	0.511911
SPCS2	VTNhigh	7.97161e-103	0.509347
PSMB6	VTNhigh	1.55511e-103	0.507248
NAT8	VTNhigh	1.00018e-88	0.504903
ANGPTL8	VTNhigh	8.69939e-61	0.502723
PRDX2	VTNhigh	1.5262e-141	0.501039
ACAT1	VTNhigh	5.14237e-85	0.497819
PSMA4	VTNhigh	1.19658e-77	0.496617
TMEM176A	VTNhigh	3.39062e-134	0.495329
FDPS	VTNhigh	1.79982e-89	0.491661
ARPC3	VTNhigh	1.08485e-87	0.484971
GRHPR	VTNhigh	4.905e-86	0.483653
TUBB4B	VTNhigh	3.83578e-72	0.479832
ATP5B	VTNhigh	5.24075e-76	0.478254
C8B	VTNhigh	2.35089e-86	0.476341
ACAT2	VTNhigh	3.39084e-71	0.473753
SEC11C	VTNhigh	2.0847e-70	0.46818
GGH	VTNhigh	5.77787e-66	0.46737
TXN	VTNhigh	6.71184e-131	0.466975
PHYH	VTNhigh	1.93214e-87	0.466138
MYL12B	VTNhigh	2.51105e-77	0.454951
MGST3	VTNhigh	1.18884e-86	0.450835
UBB	VTNhigh	3.28573e-197	0.44637
PSMB3	VTNhigh	2.74154e-72	0.444721
UGT2B4	VTNhigh	2.71314e-67	0.443888
B2M	VTNhigh	5.32416e-160	0.441812
DECR1	VTNhigh	7.99187e-64	0.43952
A2M	VTNhigh	1.4102e-116	0.437043
GSTK1	VTNhigh	8.7672e-77	0.436377
NIT2	VTNhigh	9.24971e-68	0.432904
ACOT13	VTNhigh	1.03423e-75	0.432768
HSPA5	VTNhigh	4.34295e-50	0.429749
ATP5C1	VTNhigh	1.50017e-64	0.428009
PARK7	VTNhigh	1.83483e-80	0.427822
EIF6	VTNhigh	5.1359e-63	0.425596
AADAC	VTNhigh	2.79815e-59	0.425128
MGST2	VTNhigh	9.21604e-87	0.42256
HMGCS2	VTNhigh	7.93424e-82	0.42048
ETFA	VTNhigh	1.75042e-58	0.419514
SERPINA7	VTNhigh	5.3079e-49	0.418858
MYL6	VTNhigh	1.15177e-136	0.418511
MYL12A	VTNhigh	4.32926e-61	0.41476
ENO1	VTNhigh	9.69324e-51	0.412145
LEAP2	VTNhigh	6.33246e-75	0.411709
KRT18	VTNhigh	1.69643e-49	0.41167
ATP5G3	VTNhigh	4.86408e-113	0.408162
RARRES2	VTNhigh	2.09177e-125	0.406748
GSTP1	VTNhigh	3.98711e-54	0.404011
ATP6V0B	VTNhigh	6.30441e-51	0.401381
ACAA2	VTNhigh	3.5895e-55	0.395108
TPI1	VTNhigh	7.0695e-60	0.39502
RTN4	VTNhigh	2.06774e-63	0.393541
ADH5	VTNhigh	7.07549e-63	0.393109
PSME2	VTNhigh	1.03769e-47	0.391967
ECI2	VTNhigh	2.47869e-53	0.389534
CPB2	VTNhigh	1.12353e-66	0.383005
PLIN2	VTNhigh	1.70134e-32	0.382499
MDH1	VTNhigh	8.63993e-50	0.382073
TECR	VTNhigh	6.2581e-49	0.381925
DAD1	VTNhigh	4.7448e-55	0.380142
SMIM24	VTNhigh	3.6783e-44	0.378144
COPE	VTNhigh	2.13273e-45	0.375965
LIPC	VTNhigh	1.04689e-68	0.374797
FAM162A	VTNhigh	1.92354e-47	0.373954
HPR	VTNhigh	8.29115e-50	0.373575
FAH	VTNhigh	3.18894e-39	0.371373
HLA-C	VTNhigh	5.47957e-45	0.366249
AKR1A1	VTNhigh	1.5466e-48	0.365035
APOA2	VTNhigh	1.81088e-274	0.358089
PDHB	VTNhigh	1.03339e-48	0.355096
SSBP1	VTNhigh	3.78582e-44	0.35453
BCAP31	VTNhigh	4.49204e-39	0.354138
GLYAT	VTNhigh	4.9638e-55	0.354059
FDFT1	VTNhigh	3.81221e-33	0.353319
PRG4	VTNhigh	5.83399e-47	0.351916
ATP6V0E1	VTNhigh	1.15415e-50	0.349202
NDUFC2	VTNhigh	2.91841e-46	0.348315
ATP5H	VTNhigh	1.67346e-39	0.347205
LCAT	VTNhigh	1.46493e-34	0.344882
CFI	VTNhigh	3.62422e-38	0.344627
APOB	VTNhigh	3.61705e-139	0.344472
AFM	VTNhigh	4.94056e-43	0.343761
AHSG	VTNhigh	6.85762e-192	0.343397
GSN	VTNhigh	6.22335e-49	0.342524
AIG1	VTNhigh	4.3257e-39	0.342253
ADH1A	VTNhigh	6.37075e-39	0.342157
CLIC1	VTNhigh	1.98069e-38	0.335276
PSMA3	VTNhigh	5.01192e-39	0.334153
VPS28	VTNhigh	1.18643e-36	0.331482
MRPL24	VTNhigh	1.25706e-42	0.328857
STEAP1	VTNhigh	2.35446e-38	0.327709
LMAN2	VTNhigh	1.26043e-34	0.325302
CTSL	VTNhigh	1.85914e-48	0.325079
CFL1	VTNhigh	1.60382e-45	0.32464
ANGPTL3	VTNhigh	9.1374e-59	0.324518
MRPL40	VTNhigh	1.95974e-31	0.32275
DYNLL1	VTNhigh	9.82895e-56	0.321757
CISD1	VTNhigh	3.32386e-47	0.318852
EMC7	VTNhigh	5.86786e-40	0.316852
FAM3B	VTNhigh	1.06513e-39	0.316748
MDH2	VTNhigh	7.71996e-34	0.314658
RAN	VTNhigh	4.32205e-35	0.314172
MRPL13	VTNhigh	3.22437e-31	0.314139
SDHB	VTNhigh	1.25185e-44	0.313908
HSD17B10	VTNhigh	4.75206e-33	0.309728
CHMP2A	VTNhigh	1.17808e-30	0.309197
PRAP1	VTNhigh	3.10605e-92	0.308856
TMCO1	VTNhigh	9.58549e-33	0.306069
NDUFS2	VTNhigh	8.90967e-35	0.305906
SAP18	VTNhigh	1.59751e-44	0.305812
SLCO1B1	VTNhigh	2.09725e-38	0.305378
ATP5A1	VTNhigh	2.16195e-33	0.304796
ATP5F1	VTNhigh	6.18241e-29	0.304518
C1D	VTNhigh	9.25831e-33	0.302135
NR0B2	VTNhigh	2.13248e-20	0.301788
PHGDH	VTNhigh	1.28465e-28	0.301195
TST	VTNhigh	4.44827e-25	0.300537
SSR4	VTNhigh	1.27667e-37	0.300383
HMGCL	VTNhigh	1.03976e-30	0.299699
PRDX6	VTNhigh	2.55399e-54	0.298007
FETUB	VTNhigh	2.84224e-22	0.294644
MESDC2	VTNhigh	3.79853e-28	0.2929
RPN2	VTNhigh	3.50109e-27	0.292555
MRPL22	VTNhigh	3.52517e-32	0.289801
C4BPB	VTNhigh	1.79616e-29	0.288801
NDUFA12	VTNhigh	9.68748e-26	0.288455
CDO1	VTNhigh	1.70822e-26	0.287906
TCEAL8	VTNhigh	6.33595e-45	0.287835
C14orf1	VTNhigh	2.12457e-32	0.28765
MASP2	VTNhigh	1.22048e-33	0.287052
TM4SF5	VTNhigh	1.36778e-28	0.286891
SPCS1	VTNhigh	1.13631e-37	0.285844
PSMA7	VTNhigh	3.13246e-26	0.284233
NDUFB9	VTNhigh	8.34559e-38	0.284112
PRDX3	VTNhigh	2.91751e-32	0.283153
OTC	VTNhigh	7.91484e-35	0.28142
NDUFB6	VTNhigh	8.00697e-27	0.281228
LDHA	VTNhigh	3.96544e-26	0.28118
FKBP3	VTNhigh	9.49602e-24	0.279096
PEMT	VTNhigh	1.18497e-21	0.278518
MAGED2	VTNhigh	5.37097e-25	0.277723
PEBP1	VTNhigh	5.57432e-104	0.276293
MRPL46	VTNhigh	1.07081e-27	0.275645
REEP5	VTNhigh	2.14459e-21	0.274645
VPS29	VTNhigh	1.0418e-23	0.274583
STOML2	VTNhigh	2.60949e-23	0.274207
PSMB2	VTNhigh	1.14767e-25	0.273591
PSMA5	VTNhigh	3.13517e-24	0.27208
METTL7B	VTNhigh	4.73212e-27	0.270885
PROC	VTNhigh	2.49539e-22	0.269834
HSD17B2	VTNhigh	8.41111e-21	0.26983
MRPL16	VTNhigh	1.2247e-28	0.269467
TMED9	VTNhigh	6.96751e-19	0.269358
SSB	VTNhigh	1.54743e-28	0.268629
FABP1	VTNhigh	2.67302e-64	0.268317
COPS6	VTNhigh	8.21371e-28	0.267862
TALDO1	VTNhigh	6.2508e-24	0.265448
AGXT2	VTNhigh	4.2089e-23	0.264444
HIST1H2AC	VTNhigh	6.3891e-18	0.263598
THYN1	VTNhigh	1.40074e-31	0.263361
COMT	VTNhigh	1.22078e-20	0.262913
CRYL1	VTNhigh	1.01735e-22	0.26208
F5	VTNhigh	6.06213e-18	0.26201
NDUFB8	VTNhigh	1.16624e-21	0.261487
CIDEB	VTNhigh	4.24175e-18	0.26096
ANXA4	VTNhigh	6.92406e-23	0.259641
ITIH1	VTNhigh	1.38984e-96	0.258899
YIF1A	VTNhigh	7.98986e-22	0.257068
TCEAL4	VTNhigh	9.51007e-20	0.255955
SLC22A9	VTNhigh	4.65419e-20	0.252825
GATM	VTNhigh	6.70028e-39	0.252606
EMC3	VTNhigh	1.38123e-18	0.251461
BDH2	VTNhigh	2.34136e-47	0.251044
CCS	VTNhigh	1.73556e-21	0.250592
NSMCE1	VTNhigh	9.99948e-21	0.250105
SMIM1	VTNlow	9.60138e-50	-0.2503
MRPS26	VTNlow	1.09078e-51	-0.251474
ATOX1	VTNlow	1.09029e-43	-0.251596
RP11-660L16.2	VTNlow	3.32533e-43	-0.251799
HMGCS1	VTNlow	8.68151e-47	-0.25634
GNG5	VTNlow	4.39958e-43	-0.256914
EIF3L	VTNlow	1.26399e-40	-0.25907
COX5A	VTNlow	1.62903e-46	-0.26079
APOA1	VTNlow	1.7258e-50	-0.263056
RPS19BP1	VTNlow	3.55147e-50	-0.263679
ALDOB	VTNlow	1.83367e-81	-0.264206
EFNA1	VTNlow	2.2473e-43	-0.26421
AC090498.1	VTNlow	1.63512e-43	-0.26475
MT-CYB	VTNlow	1.14839e-154	-0.26769
DNPH1	VTNlow	1.40387e-63	-0.272736
GPX1	VTNlow	6.20811e-50	-0.273555
MPLKIP	VTNlow	1.78435e-50	-0.274802
DNAJC4	VTNlow	1.21714e-69	-0.278059
RPL3	VTNlow	4.05671e-215	-0.280931
MT-CO3	VTNlow	1.50694e-202	-0.281032
C19orf53	VTNlow	6.91241e-48	-0.282496
RPL17	VTNlow	2.72877e-49	-0.286246
SNHG8	VTNlow	6.76721e-50	-0.288958
OST4	VTNlow	2.47286e-57	-0.289725
MT-ND2	VTNlow	5.55013e-202	-0.289988
SCD	VTNlow	2.29154e-69	-0.290378
MT-ND1	VTNlow	1.11872e-128	-0.290853
GAMT	VTNlow	2.76696e-32	-0.292426
RPL6	VTNlow	1.11551e-179	-0.292881
RPL8	VTNlow	6.2426e-173	-0.294087
IGF2	VTNlow	2.10254e-171	-0.304986
HSPB1	VTNlow	7.64241e-49	-0.310346
RPL35A	VTNlow	1.12335e-120	-0.310498
ZFAS1	VTNlow	1.34812e-56	-0.319907
MT-ATP6	VTNlow	2.25626e-248	-0.319988
C19orf43	VTNlow	5.43342e-66	-0.325433
NEAT1	VTNlow	5.27317e-60	-0.329833
GCSH	VTNlow	5.80159e-55	-0.329886
LSM4	VTNlow	4.54045e-68	-0.330682
RPL35	VTNlow	1.1201e-122	-0.332071
RPL22	VTNlow	8.65885e-130	-0.334576
RPL5	VTNlow	3.64297e-202	-0.335872
ARL6IP4	VTNlow	1.59649e-64	-0.336501
RPL19	VTNlow	1.93538e-231	-0.336995
RPL24	VTNlow	1.78752e-132	-0.337063
RPL38	VTNlow	3.83959e-97	-0.33799
RPS9	VTNlow	7.29203e-225	-0.341137
HPD	VTNlow	1.01188e-57	-0.345098
RPL18	VTNlow	1.7168e-179	-0.345714
RPL41	VTNlow	3.69586e-184	-0.346334
FADS1	VTNlow	3.48646e-57	-0.347678
EEF2	VTNlow	2.21748e-84	-0.350937
G6PC	VTNlow	1.03351e-88	-0.353874
TMEM97	VTNlow	1.10576e-65	-0.354193
GCHFR	VTNlow	9.5367e-68	-0.355125
RPS4X	VTNlow	1.38427e-272	-0.356054
RPS6	VTNlow	1.45346e-295	-0.358314
RPS27A	VTNlow	2.56855e-217	-0.358675
RPL27	VTNlow	2.50254e-102	-0.358745
RPS29	VTNlow	4.0661e-182	-0.359901
EIF3F	VTNlow	5.84085e-68	-0.362092
RPS25	VTNlow	4.14388e-159	-0.363466
MDK	VTNlow	1.78923e-57	-0.36503
EIF3E	VTNlow	5.67673e-96	-0.365392
RPS3A	VTNlow	1.6032e-295	-0.365595
GNB2L1	VTNlow	1.40004e-185	-0.368878
RPL21	VTNlow	5.82544e-203	-0.369319
RPS28	VTNlow	2.88756e-181	-0.370988
RPL4	VTNlow	1.67462e-163	-0.371246
RPL7	VTNlow	5.25656e-255	-0.37156
GUK1	VTNlow	1.78644e-72	-0.373423
HAL	VTNlow	4.12672e-74	-0.374037
RPS11	VTNlow	4.97717e-130	-0.375215
RPL7A	VTNlow	4.88552e-234	-0.376358
RPL11	VTNlow	1.22149e-300	-0.377841
SERF2	VTNlow	3.89878e-166	-0.378774
RPL36	VTNlow	3.04675e-133	-0.380083
RPS27	VTNlow	3.03454e-189	-0.380941
FTL	VTNlow	5.35567e-279	-0.380979
RPS3	VTNlow	3.711e-258	-0.389376
RPS5	VTNlow	3.72931e-255	-0.389499
RPL34	VTNlow	5.08387e-213	-0.389688
HMGN1	VTNlow	4.94891e-54	-0.391743
RPL23A	VTNlow	1.10884e-188	-0.393033
RPL23	VTNlow	1.83308e-141	-0.395886
RPLP2	VTNlow	1.22845e-155	-0.40025
RPS14	VTNlow	3.63856e-282	-0.402596
RPSA	VTNlow	2.65013e-182	-0.404191
HBA2	VTNlow	5.25127e-212	-0.405111
RPL15	VTNlow	7.0312e-292	-0.406088
HBZ	VTNlow	9.98979e-97	-0.407508
RPL9	VTNlow	2.27692e-279	-0.409381
SLC25A6	VTNlow	1.36763e-104	-0.41146
PABPC1	VTNlow	9.47309e-94	-0.412008
APOE	VTNlow	9.34801e-94	-0.417617
RPS23	VTNlow	8.3718e-304	-0.421416
EEF1B2	VTNlow	3.28405e-179	-0.426262
C6orf48	VTNlow	3.49027e-91	-0.426562
RPS13	VTNlow	4.40854e-214	-0.426968
RPS7	VTNlow	0	-0.430215
RPL14	VTNlow	1.75924e-289	-0.43039
RPL30	VTNlow	1.89338e-246	-0.431298
RPS20	VTNlow	3.33445e-227	-0.435663
RPL26	VTNlow	6.31075e-218	-0.438976
FST	VTNlow	1.06115e-87	-0.439949
RPS15	VTNlow	1.48585e-165	-0.440736
RPL27A	VTNlow	1.32406e-251	-0.444575
RPS16	VTNlow	2.47494e-242	-0.44662
HBA1	VTNlow	3.91737e-209	-0.446941
RPL13A	VTNlow	0	-0.454547
RPL31	VTNlow	1.42338e-231	-0.455282
TPT1	VTNlow	1.12232e-286	-0.455652
PFN1	VTNlow	1.57835e-54	-0.455666
RPS19	VTNlow	1.54188e-225	-0.45935
RPLP0	VTNlow	0	-0.45974
RPL10A	VTNlow	2.89147e-295	-0.461271
RPL10	VTNlow	0	-0.467872
RPL32	VTNlow	4.52939e-307	-0.469614
RPS24	VTNlow	3.69981e-273	-0.471505
MIF	VTNlow	8.99422e-128	-0.473655
EEF1A1	VTNlow	0	-0.477884
RPL37	VTNlow	1.24911e-254	-0.483654
RPS18	VTNlow	0	-0.492988
RPS17	VTNlow	2.63197e-295	-0.494865
RPS10	VTNlow	6.23102e-146	-0.496634
RPL18A	VTNlow	0	-0.497641
RPL39	VTNlow	5.9434e-244	-0.499107
RPS15A	VTNlow	3.51058e-295	-0.501271
ALKBH7	VTNlow	1.65319e-126	-0.513943
PPDPF	VTNlow	1.21553e-119	-0.528415
RPS8	VTNlow	0	-0.540114
RPS12	VTNlow	0	-0.541217
RPLP1	VTNlow	0	-0.543392
RPL12	VTNlow	0	-0.546867
PPP1R16A	VTNlow	2.28949e-132	-0.55854
RPL29	VTNlow	0	-0.566451
RPL28	VTNlow	0	-0.569677
IGFBP1	VTNlow	1.86827e-101	-0.581757
RPL37A	VTNlow	0	-0.740342
FTH1	VTNlow	2.54376e-214	-1.24679
RPS2	VTNlow	7.29634e-150	-1.51194
RPL13	VTNlow	0	-1.69844

## Sheet: VTNhigh GO
Gene ontology (GO) terms of human W19 VTN-high hepatocytes.
ID	Description	GeneRatio	BgRatio	pvalue	p.adjust	qvalue	geneID	Count
GO:0072376	protein activation cascade	20/242	86/15057	4.29061e-18	1.26187e-14	1.00716e-14	MASP2/C8B/SERPINC1/CFH/CFHR1/C4BPB/KNG1/CFI/FGB/FGA/FGG/CLU/F2/SERPING1/A2M/CPB2/F10/VTN/APOH/C3	20
GO:0002576	platelet degranulation	22/242	127/15057	7.29784e-17	1.07315e-13	8.56536e-14	F5/SPP2/ITIH3/TF/AHSG/KNG1/ALB/FGB/FGA/FGG/PLG/RARRES2/MAGED2/CLU/ORM1/ORM2/SERPING1/A2M/CD63/SERPINA4/APOH/SOD1	22
GO:0098754	detoxification	20/242	109/15057	6.08355e-16	5.9639e-13	4.76011e-13	PARK7/AKR1A1/MGST3/PRDX6/FABP1/ALB/MGST2/APOM/GSTA1/PON3/GSTK1/PRDX4/TXN/GSTP1/GSTO1/PRDX3/MGST1/HP/PRDX2/SOD1	20
GO:1990748	cellular detoxification	19/242	103/15057	3.00278e-15	2.20779e-12	1.76216e-12	PARK7/AKR1A1/MGST3/PRDX6/FABP1/ALB/MGST2/APOM/GSTA1/GSTK1/PRDX4/TXN/GSTP1/GSTO1/PRDX3/MGST1/HP/PRDX2/SOD1	19
GO:0098869	cellular oxidant detoxification	18/242	95/15057	1.00593e-14	5.9169e-12	4.72259e-12	PARK7/MGST3/PRDX6/FABP1/ALB/MGST2/APOM/GSTA1/GSTK1/PRDX4/TXN/GSTP1/GSTO1/PRDX3/MGST1/HP/PRDX2/SOD1	18
GO:0006091	generation of precursor metabolites and energy	36/242	491/15057	1.97865e-14	9.6987e-12	7.74104e-12	PARK7/ENO1/SDHB/HMGCL/AKR1A1/ATP5PB/PHGDH/HMGCS2/NDUFS2/SUCLG1/ATP5MC3/PDHB/ADH5/ADH1A/BDH2/MDH2/NDUFB9/NDUFB6/STOML2/LDHA/NDUFC2/ACAT1/ATP5F1C/CISD1/NDUFB8/TPI1/ATP5F1B/NDUFA12/ETFA/ENO3/ATP5PD/NDUFV2/ATP5F1A/CYB5A/EIF6/ETFB	36
GO:0016054	organic acid catabolic process	25/242	247/15057	2.13846e-13	7.86152e-11	6.2747e-11	HMGCL/AKR1A1/FABP1/AGXT/BDH2/TDO2/AGXT2/CDO1/ECI2/ARG1/AIG1/PON3/OTC/HSD17B10/DECR1/ACAT1/PHYH/ECHS1/CRYL1/ETFA/FAH/ACAA2/ECH1/ETFB/TST	25
GO:0046395	carboxylic acid catabolic process	25/242	247/15057	2.13846e-13	7.86152e-11	6.2747e-11	HMGCL/AKR1A1/FABP1/AGXT/BDH2/TDO2/AGXT2/CDO1/ECI2/ARG1/AIG1/PON3/OTC/HSD17B10/DECR1/ACAT1/PHYH/ECHS1/CRYL1/ETFA/FAH/ACAA2/ECH1/ETFB/TST	25
GO:0002526	acute inflammatory response	20/242	150/15057	3.43238e-13	1.12163e-10	8.95229e-11	PARK7/C8B/APOA2/SERPINC1/CFH/CFHR1/C4BPB/AHSG/CFI/CLU/ORM1/ORM2/F2/SERPING1/GSTP1/A2M/CPB2/HP/VTN/C3	20
GO:0006520	cellular amino acid metabolic process	28/242	344/15057	1.6245e-12	4.40216e-10	3.5136e-10	PARK7/HMGCL/PSMB2/PSMA5/PHGDH/AGXT/NIT2/TDO2/AGXT2/CDO1/ARG1/PSMB1/PRDX4/OTC/HSD17B10/GLYAT/ACAT1/PSME2/PSMA3/GATM/PSMA4/FAH/PSMB6/PEMT/PSMB3/PSMA7/COMT/TST	28
GO:2000257	regulation of protein activation cascade	13/242	53/15057	1.64651e-12	4.40216e-10	3.5136e-10	C8B/SERPINC1/CFH/CFHR1/C4BPB/CFI/CLU/F2/SERPING1/A2M/CPB2/VTN/C3	13
GO:0043687	post-translational protein modification	28/242	350/15057	2.47192e-12	6.05826e-10	4.83542e-10	PSMB2/PSMA5/APOA2/F5/SERPINC1/APOB/PROC/SPP2/TF/AHSG/KNG1/ALB/AFP/FGA/FGG/SKP1/PSMB1/COPS6/GPC3/ITIH2/HSP90B1/PSME2/PSMA3/PSMA4/PSMB6/PSMB3/PSMA7/C3	28
GO:0072378	blood coagulation, fibrin clot formation	10/242	26/15057	4.04972e-12	9.16172e-10	7.31245e-10	SERPINC1/KNG1/FGB/FGA/FGG/F2/SERPING1/A2M/F10/APOH	10
GO:0016485	protein processing	22/242	220/15057	8.0843e-12	1.67595e-09	1.33767e-09	ENO1/TMEM59/C8B/CFH/CFHR1/C4BPB/CFI/FGB/FGA/FGG/CLU/STOML2/GSN/F2/SERPING1/A2M/CPB2/CIDEB/VTN/APOH/C3/ANGPTL8	22
GO:0044282	small molecule catabolic process	29/242	396/15057	8.73302e-12	1.67595e-09	1.33767e-09	ENO1/HMGCL/AKR1A1/KHK/FABP1/AGXT/BDH2/TDO2/AGXT2/CDO1/ECI2/ARG1/AIG1/PON3/OTC/HSD17B10/DECR1/ACAT1/PHYH/ECHS1/TPI1/CRYL1/ETFA/FAH/ENO3/ACAA2/ECH1/ETFB/TST	29
GO:0070613	regulation of protein processing	16/242	104/15057	9.11772e-12	1.67595e-09	1.33767e-09	ENO1/TMEM59/C8B/CFH/CFHR1/C4BPB/CFI/CLU/GSN/F2/SERPING1/A2M/CPB2/VTN/C3/ANGPTL8	16
GO:1903317	regulation of protein maturation	16/242	106/15057	1.23131e-11	2.13017e-09	1.7002e-09	ENO1/TMEM59/C8B/CFH/CFHR1/C4BPB/CFI/CLU/GSN/F2/SERPING1/A2M/CPB2/VTN/C3/ANGPTL8	16
GO:0051604	protein maturation	24/242	277/15057	1.88329e-11	3.07708e-09	2.45598e-09	ENO1/TMEM59/C8B/CFH/CFHR1/C4BPB/CFI/FGB/FGA/FGG/PRDX4/CLU/STOML2/GSN/F2/SERPING1/CCS/A2M/CPB2/CIDEB/VTN/APOH/C3/ANGPTL8	24
GO:0006956	complement activation	13/242	64/15057	2.19834e-11	3.4028e-09	2.71595e-09	MASP2/C8B/CFH/CFHR1/C4BPB/CFI/CLU/F2/SERPING1/A2M/CPB2/VTN/C3	13
GO:0030449	regulation of complement activation	12/242	52/15057	2.64463e-11	3.88892e-09	3.10396e-09	C8B/CFH/CFHR1/C4BPB/CFI/CLU/F2/SERPING1/A2M/CPB2/VTN/C3	12
GO:0072329	monocarboxylic acid catabolic process	16/242	114/15057	3.84203e-11	5.38067e-09	4.2946e-09	AKR1A1/FABP1/AGXT/BDH2/AGXT2/ECI2/AIG1/PON3/DECR1/PHYH/ECHS1/CRYL1/ETFA/ACAA2/ECH1/ETFB	16
GO:0002920	regulation of humoral immune response	13/242	70/15057	7.29324e-11	9.74973e-09	7.78178e-09	C8B/CFH/CFHR1/C4BPB/CFI/CLU/HPX/F2/SERPING1/A2M/CPB2/VTN/C3	13
GO:0030193	regulation of blood coagulation	13/242	74/15057	1.51914e-10	1.94252e-08	1.55043e-08	SERPINC1/PROC/KNG1/FGB/FGA/FGG/PLG/F2/SERPING1/CPB2/VTN/APOH/PRDX2	13
GO:1900046	regulation of hemostasis	13/242	75/15057	1.81172e-10	2.22011e-08	1.77199e-08	SERPINC1/PROC/KNG1/FGB/FGA/FGG/PLG/F2/SERPING1/CPB2/VTN/APOH/PRDX2	13
GO:0030195	negative regulation of blood coagulation	11/242	49/15057	2.50594e-10	2.7839e-08	2.22198e-08	PROC/KNG1/FGB/FGA/FGG/PLG/F2/SERPING1/CPB2/VTN/APOH	11
GO:0002673	regulation of acute inflammatory response	14/242	93/15057	2.53371e-10	2.7839e-08	2.22198e-08	PARK7/C8B/CFH/CFHR1/C4BPB/CFI/CLU/F2/SERPING1/GSTP1/A2M/CPB2/VTN/C3	14
GO:0050818	regulation of coagulation	13/242	77/15057	2.55578e-10	2.7839e-08	2.22198e-08	SERPINC1/PROC/KNG1/FGB/FGA/FGG/PLG/F2/SERPING1/CPB2/VTN/APOH/PRDX2	13
GO:1900047	negative regulation of hemostasis	11/242	50/15057	3.1676e-10	3.32711e-08	2.65555e-08	PROC/KNG1/FGB/FGA/FGG/PLG/F2/SERPING1/CPB2/VTN/APOH	11
GO:0050819	negative regulation of coagulation	11/242	51/15057	3.98195e-10	4.03825e-08	3.22314e-08	PROC/KNG1/FGB/FGA/FGG/PLG/F2/SERPING1/CPB2/VTN/APOH	11
GO:0097237	cellular response to toxic substance	20/242	222/15057	4.88197e-10	4.78596e-08	3.81993e-08	PARK7/AKR1A1/MGST3/PRDX6/FABP1/ALB/MGST2/APOM/GSTA1/ARG1/GSTK1/PRDX4/TXN/GSTP1/GSTO1/PRDX3/MGST1/HP/PRDX2/SOD1	20
GO:1901685	glutathione derivative metabolic process	8/242	21/15057	6.74012e-10	6.19459e-08	4.94423e-08	AKR1A1/MGST3/MGST2/GSTA1/GSTK1/GSTP1/GSTO1/MGST1	8
GO:1901687	glutathione derivative biosynthetic process	8/242	21/15057	6.74012e-10	6.19459e-08	4.94423e-08	AKR1A1/MGST3/MGST2/GSTA1/GSTK1/GSTP1/GSTO1/MGST1	8
GO:0008202	steroid metabolic process	23/242	303/15057	7.05906e-10	6.29112e-08	5.02128e-08	NR0B2/ANGPTL3/HMGCS2/FDPS/APOA2/AGT/APOB/GC/AFP/ACAT2/CYP3A7/EBP/FDFT1/ACAT1/AKR1C1/RAN/SERPINA6/LIPC/LCAT/HSD17B2/ACAA2/COMT/SOD1	23
GO:0044242	cellular lipid catabolic process	18/242	182/15057	8.24268e-10	7.12992e-08	5.69077e-08	ANGPTL3/APOA2/PRDX6/APOB/FABP1/AADAC/BDH2/MGST2/ECI2/AIG1/DECR1/PHYH/ECHS1/LIPC/ETFA/ACAA2/ECH1/ETFB	18
GO:0006959	humoral immune response	18/242	186/15057	1.17393e-09	9.86438e-08	7.87329e-08	MASP2/C8B/CFH/CFHR1/C4BPB/CFI/FGB/FGA/LEAP2/RARRES2/CLU/HPX/F2/SERPING1/A2M/CPB2/VTN/C3	18
GO:0002479	antigen processing and presentation of exogenous peptide antigen via MHC class I, TAP-dependent	12/242	74/15057	2.05788e-09	1.68117e-07	1.34183e-07	PSMB2/PSMA5/HLA-A/HLA-C/PSMB1/PSME2/PSMA3/B2M/PSMA4/PSMB6/PSMB3/PSMA7	12
GO:0006119	oxidative phosphorylation	15/242	129/15057	2.3503e-09	1.86817e-07	1.49109e-07	PARK7/ATP5PB/NDUFS2/ATP5MC3/NDUFB9/NDUFB6/STOML2/NDUFC2/ATP5F1C/NDUFB8/ATP5F1B/NDUFA12/ATP5PD/NDUFV2/ATP5F1A	15
GO:0006521	regulation of cellular amino acid metabolic process	11/242	60/15057	2.52274e-09	1.9407e-07	1.54897e-07	PARK7/PSMB2/PSMA5/PSMB1/PSME2/PSMA3/PSMA4/PSMB6/PSMB3/PSMA7/COMT	11
GO:0009636	response to toxic substance	28/242	472/15057	2.57352e-09	1.9407e-07	1.54897e-07	PARK7/AKR1A1/MGST3/PRDX6/EPHX1/FABP1/ALB/MGST2/CDO1/APOM/GSTA1/ARG1/PON3/GSTK1/PRDX4/GGH/TXN/GSN/GLYAT/GSTP1/GSTO1/PRDX3/MGMT/MGST1/HP/PEMT/PRDX2/SOD1	28
GO:0002474	antigen processing and presentation of peptide antigen via MHC class I	13/242	94/15057	3.29013e-09	2.36909e-07	1.89089e-07	PSMB2/PSMA5/HLA-A/HLA-C/PSMB1/BCAP31/PSME2/PSMA3/B2M/PSMA4/PSMB6/PSMB3/PSMA7	13
GO:0042590	antigen processing and presentation of exogenous peptide antigen via MHC class I	12/242	77/15057	3.3027e-09	2.36909e-07	1.89089e-07	PSMB2/PSMA5/HLA-A/HLA-C/PSMB1/PSME2/PSMA3/B2M/PSMA4/PSMB6/PSMB3/PSMA7	12
GO:0042730	fibrinolysis	8/242	25/15057	3.38879e-09	2.37296e-07	1.89399e-07	FGB/FGA/FGG/PLG/F2/SERPING1/CPB2/APOH	8
GO:0006790	sulfur compound metabolic process	23/242	337/15057	5.49217e-09	3.75639e-07	2.99818e-07	PARK7/HMGCL/AKR1A1/PHGDH/MGST3/NAT8/AGXT/PDHB/MGST2/CDO1/ACOT13/GSTA1/GSTK1/GLYAT/GSTP1/ACAT1/GSTO1/MGST1/PEMT/TECR/COMT/TST/SOD1	23
GO:0006805	xenobiotic metabolic process	13/242	102/15057	9.11796e-09	6.09453e-07	4.86437e-07	PHGDH/MGST3/EPHX1/AADAC/MGST2/CDO1/PON3/CYP3A7/GLYAT/GSTP1/AKR1C1/GSTO1/MGST1	13
GO:0061045	negative regulation of wound healing	11/242	70/15057	1.38286e-08	9.03773e-07	7.21349e-07	PROC/KNG1/FGB/FGA/FGG/PLG/F2/SERPING1/CPB2/VTN/APOH	11
GO:0016999	antibiotic metabolic process	14/242	128/15057	1.80496e-08	1.154e-06	9.21065e-07	PARK7/SDHB/PRDX1/AKR1A1/SUCLG1/PDHB/ADH5/ADH1A/MDH2/AKR1C1/PRDX3/HP/PRDX2/SOD1	14
GO:0042180	cellular ketone metabolic process	18/242	223/15057	2.09761e-08	1.28817e-06	1.02816e-06	PARK7/PSMB2/AKR1A1/PSMA5/FABP1/AFP/TDO2/PSMB1/AKR1C1/TPI1/PSME2/PSMA3/PSMA4/PSMB6/PSMB3/EIF6/PSMA7/COMT	18
GO:1901605	alpha-amino acid metabolic process	17/242	198/15057	2.10242e-08	1.28817e-06	1.02816e-06	PARK7/HMGCL/PHGDH/AGXT/NIT2/TDO2/AGXT2/CDO1/ARG1/PRDX4/OTC/GLYAT/ACAT1/GATM/FAH/PEMT/COMT	17
GO:0009150	purine ribonucleotide metabolic process	27/242	490/15057	2.40019e-08	1.43414e-06	1.14466e-06	PARK7/ENO1/HMGCL/ATP5PB/NDUFS2/ATP5MC3/PDHB/ACOT13/NDUFB9/NDUFB6/STOML2/LDHA/GLYAT/NDUFC2/ACAT1/ATP5F1C/NDUFB8/TPI1/ATP5F1B/NDUFA12/RAN/ENO3/ATP5PD/NDUFV2/ATP5F1A/EIF6/TECR	27
GO:0042776	mitochondrial ATP synthesis coupled proton transport	7/242	21/15057	2.43818e-08	1.43414e-06	1.14466e-06	ATP5PB/ATP5MC3/STOML2/ATP5F1C/ATP5F1B/ATP5PD/ATP5F1A	7
GO:0045861	negative regulation of proteolysis	20/242	279/15057	2.51892e-08	1.45258e-06	1.15938e-06	PARK7/TMEM59/C4BPB/FABP1/SPP2/ITIH1/ITIH3/FETUB/KNG1/GPC3/AMBP/F2/SERPING1/ITIH2/PRDX3/A2M/PEBP1/CPB2/VTN/C3	20
GO:0009205	purine ribonucleoside triphosphate metabolic process	21/242	309/15057	2.81603e-08	1.59268e-06	1.27121e-06	PARK7/ENO1/ATP5PB/NDUFS2/ATP5MC3/NDUFB9/NDUFB6/STOML2/LDHA/NDUFC2/ATP5F1C/NDUFB8/TPI1/ATP5F1B/NDUFA12/RAN/ENO3/ATP5PD/NDUFV2/ATP5F1A/EIF6	21
GO:0071466	cellular response to xenobiotic stimulus	15/242	155/15057	2.95174e-08	1.63794e-06	1.30733e-06	PHGDH/MGST3/EPHX1/AADAC/MGST2/CDO1/ARG1/PON3/CYP3A7/GLYAT/GSTP1/AKR1C1/GSTO1/MGST1/SERPINF1	15
GO:0046034	ATP metabolic process	20/242	283/15057	3.19511e-08	1.74015e-06	1.38891e-06	PARK7/ENO1/ATP5PB/NDUFS2/ATP5MC3/NDUFB9/NDUFB6/STOML2/LDHA/NDUFC2/ATP5F1C/NDUFB8/TPI1/ATP5F1B/NDUFA12/ENO3/ATP5PD/NDUFV2/ATP5F1A/EIF6	20
GO:0015985	energy coupled proton transport, down electrochemical gradient	7/242	22/15057	3.52725e-08	1.85244e-06	1.47853e-06	ATP5PB/ATP5MC3/STOML2/ATP5F1C/ATP5F1B/ATP5PD/ATP5F1A	7
GO:0015986	ATP synthesis coupled proton transport	7/242	22/15057	3.52725e-08	1.85244e-06	1.47853e-06	ATP5PB/ATP5MC3/STOML2/ATP5F1C/ATP5F1B/ATP5PD/ATP5F1A	7
GO:0009199	ribonucleoside triphosphate metabolic process	21/242	314/15057	3.71552e-08	1.91708e-06	1.53012e-06	PARK7/ENO1/ATP5PB/NDUFS2/ATP5MC3/NDUFB9/NDUFB6/STOML2/LDHA/NDUFC2/ATP5F1C/NDUFB8/TPI1/ATP5F1B/NDUFA12/RAN/ENO3/ATP5PD/NDUFV2/ATP5F1A/EIF6	21
GO:0033238	regulation of cellular amine metabolic process	11/242	77/15057	3.86786e-08	1.96127e-06	1.5654e-06	PARK7/PSMB2/PSMA5/PSMB1/PSME2/PSMA3/PSMA4/PSMB6/PSMB3/PSMA7/COMT	11
GO:0009144	purine nucleoside triphosphate metabolic process	21/242	316/15057	4.14454e-08	2.06595e-06	1.64894e-06	PARK7/ENO1/ATP5PB/NDUFS2/ATP5MC3/NDUFB9/NDUFB6/STOML2/LDHA/NDUFC2/ATP5F1C/NDUFB8/TPI1/ATP5F1B/NDUFA12/RAN/ENO3/ATP5PD/NDUFV2/ATP5F1A/EIF6	21
GO:0006631	fatty acid metabolic process	21/242	320/15057	5.14305e-08	2.52095e-06	2.01211e-06	ANGPTL3/FABP1/BDH2/ECI2/GSTA1/AIG1/PON3/DECR1/PTGR1/GSTP1/PHYH/ECHS1/CRYL1/LIPC/ETFA/ACAA2/EIF6/C3/TECR/ECH1/ETFB	21
GO:0009141	nucleoside triphosphate metabolic process	21/242	332/15057	9.62665e-08	4.62006e-06	3.68752e-06	PARK7/ENO1/ATP5PB/NDUFS2/ATP5MC3/NDUFB9/NDUFB6/STOML2/LDHA/NDUFC2/ATP5F1C/NDUFB8/TPI1/ATP5F1B/NDUFA12/RAN/ENO3/ATP5PD/NDUFV2/ATP5F1A/EIF6	21
GO:1903035	negative regulation of response to wounding	11/242	84/15057	9.73967e-08	4.62006e-06	3.68752e-06	PROC/KNG1/FGB/FGA/FGG/PLG/F2/SERPING1/CPB2/VTN/APOH	11
GO:0045333	cellular respiration	15/242	173/15057	1.27934e-07	5.97227e-06	4.76678e-06	PARK7/SDHB/NDUFS2/SUCLG1/PDHB/MDH2/NDUFB9/NDUFB6/NDUFC2/CISD1/NDUFB8/NDUFA12/ETFA/NDUFV2/ETFB	15
GO:0031146	SCF-dependent proteasomal ubiquitin-dependent protein catabolic process	10/242	69/15057	1.41488e-07	6.50184e-06	5.18946e-06	PSMB2/PSMA5/SKP1/PSMB1/PSME2/PSMA3/PSMA4/PSMB6/PSMB3/PSMA7	10
GO:0009126	purine nucleoside monophosphate metabolic process	20/242	312/15057	1.58734e-07	7.06227e-06	5.63677e-06	PARK7/ENO1/ATP5PB/NDUFS2/ATP5MC3/NDUFB9/NDUFB6/STOML2/LDHA/NDUFC2/ATP5F1C/NDUFB8/TPI1/ATP5F1B/NDUFA12/ENO3/ATP5PD/NDUFV2/ATP5F1A/EIF6	20
GO:0009167	purine ribonucleoside monophosphate metabolic process	20/242	312/15057	1.58734e-07	7.06227e-06	5.63677e-06	PARK7/ENO1/ATP5PB/NDUFS2/ATP5MC3/NDUFB9/NDUFB6/STOML2/LDHA/NDUFC2/ATP5F1C/NDUFB8/TPI1/ATP5F1B/NDUFA12/ENO3/ATP5PD/NDUFV2/ATP5F1A/EIF6	20
GO:0009410	response to xenobiotic stimulus	18/242	255/15057	1.62592e-07	7.06227e-06	5.63677e-06	PHGDH/MGST3/EPHX1/AADAC/MGST2/TDO2/CDO1/ARG1/PON3/CYP3A7/HSPA5/GLYAT/GSTP1/AKR1C1/GSTO1/MGST1/SERPINF1/SOD1	18
GO:0061041	regulation of wound healing	13/242	130/15057	1.71322e-07	7.06227e-06	5.63677e-06	SERPINC1/PROC/KNG1/FGB/FGA/FGG/PLG/F2/SERPING1/CPB2/VTN/APOH/PRDX2	13
GO:0034367	protein-containing complex remodeling	7/242	27/15057	1.7149e-07	7.06227e-06	5.63677e-06	APOA2/AGT/APOB/ALB/APOM/LIPC/LCAT	7
GO:0034368	protein-lipid complex remodeling	7/242	27/15057	1.7149e-07	7.06227e-06	5.63677e-06	APOA2/AGT/APOB/ALB/APOM/LIPC/LCAT	7
GO:0034369	plasma lipoprotein particle remodeling	7/242	27/15057	1.7149e-07	7.06227e-06	5.63677e-06	APOA2/AGT/APOB/ALB/APOM/LIPC/LCAT	7
GO:0007597	blood coagulation, intrinsic pathway	6/242	17/15057	1.72895e-07	7.06227e-06	5.63677e-06	SERPINC1/KNG1/F2/SERPING1/A2M/APOH	6
GO:0016042	lipid catabolic process	19/242	285/15057	1.78656e-07	7.19762e-06	5.7448e-06	ANGPTL3/APOA2/PRDX6/APOB/FABP1/AADAC/BDH2/MGST2/ECI2/AIG1/RARRES2/DECR1/PHYH/ECHS1/LIPC/ETFA/ACAA2/ECH1/ETFB	19
GO:0009062	fatty acid catabolic process	11/242	93/15057	2.81517e-07	1.11884e-05	8.93004e-06	FABP1/BDH2/ECI2/AIG1/DECR1/PHYH/ECHS1/ETFA/ACAA2/ECH1/ETFB	11
GO:0048002	antigen processing and presentation of peptide antigen	15/242	184/15057	2.86541e-07	1.12362e-05	8.96824e-06	PSMB2/PSMA5/HLA-A/HLA-C/PSMB1/BCAP31/CTSL/DYNLL1/PSME2/PSMA3/B2M/PSMA4/PSMB6/PSMB3/PSMA7	15
GO:0008203	cholesterol metabolic process	13/242	136/15057	2.90954e-07	1.12591e-05	8.98653e-06	NR0B2/ANGPTL3/HMGCS2/FDPS/APOB/ACAT2/EBP/FDFT1/RAN/LIPC/LCAT/ACAA2/SOD1	13
GO:0009161	ribonucleoside monophosphate metabolic process	20/242	326/15057	3.21422e-07	1.22766e-05	9.79864e-06	PARK7/ENO1/ATP5PB/NDUFS2/ATP5MC3/NDUFB9/NDUFB6/STOML2/LDHA/NDUFC2/ATP5F1C/NDUFB8/TPI1/ATP5F1B/NDUFA12/ENO3/ATP5PD/NDUFV2/ATP5F1A/EIF6	20
GO:0007005	mitochondrion organization	24/242	456/15057	3.50911e-07	1.31761e-05	1.05166e-05	PARK7/HMGCL/ATP5PB/NDUFS2/ATP5MC3/FAM162A/SSBP1/HSD17B10/CLU/NDUFB9/NDUFB6/STOML2/NDUFC2/ATP5F1C/NDUFB8/PRDX3/ATP5F1B/NDUFA12/CIDEB/HSP90AA1/ATP5PD/NDUFV2/ATP5F1A/ACAA2	24
GO:0002455	humoral immune response mediated by circulating immunoglobulin	8/242	43/15057	3.53932e-07	1.31761e-05	1.05166e-05	MASP2/C8B/C4BPB/CFI/CLU/HPX/SERPING1/C3	8
GO:0006958	complement activation, classical pathway	7/242	30/15057	3.773e-07	1.37443e-05	1.097e-05	MASP2/C8B/C4BPB/CFI/CLU/SERPING1/C3	7
GO:0030258	lipid modification	15/242	188/15057	3.7854e-07	1.37443e-05	1.097e-05	APOA2/AGT/FABP1/BDH2/ECI2/CYP3A7/DECR1/ACAT1/PHYH/ECHS1/ETFA/LCAT/ACAA2/ECH1/ETFB	15
GO:1902652	secondary alcohol metabolic process	13/242	140/15057	4.07752e-07	1.44538e-05	1.15364e-05	NR0B2/ANGPTL3/HMGCS2/FDPS/APOB/ACAT2/EBP/FDFT1/RAN/LIPC/LCAT/ACAA2/SOD1	13
GO:0061418	regulation of transcription from RNA polymerase II promoter in response to hypoxia	10/242	77/15057	4.07911e-07	1.44538e-05	1.15364e-05	PSMB2/PSMA5/PSMB1/PSME2/PSMA3/PSMA4/PSMB6/UBB/PSMB3/PSMA7	10
GO:0044106	cellular amine metabolic process	12/242	118/15057	4.28824e-07	1.50139e-05	1.19834e-05	PARK7/PSMB2/PSMA5/TDO2/PSMB1/PSME2/PSMA3/PSMA4/PSMB6/PSMB3/PSMA7/COMT	12
GO:0070498	interleukin-1-mediated signaling pathway	11/242	99/15057	5.34812e-07	1.8453e-05	1.47283e-05	PSMB2/PSMA5/SKP1/PSMB1/PSME2/PSMA3/PSMA4/PSMB6/UBB/PSMB3/PSMA7	11
GO:0031349	positive regulation of defense response	24/242	467/15057	5.39599e-07	1.8453e-05	1.47283e-05	PARK7/PSMB2/PSMA5/AGT/APOB/RTN4/MGST2/FGB/FGA/FGG/SKP1/ARG1/PSMB1/CTSL/HPX/HSP90B1/PSME2/PSMA3/PSMA4/PSMB6/UBB/PSMB3/PSMA7/C3	24
GO:0002758	innate immune response-activating signal transduction	18/242	278/15057	5.83794e-07	1.97349e-05	1.57515e-05	PSMB2/PSMA5/APOB/RTN4/FGB/FGA/FGG/SKP1/PSMB1/CTSL/HSP90B1/PSME2/PSMA3/PSMA4/PSMB6/UBB/PSMB3/PSMA7	18
GO:0002478	antigen processing and presentation of exogenous peptide antigen	14/242	170/15057	6.36274e-07	2.12645e-05	1.69724e-05	PSMB2/PSMA5/HLA-A/HLA-C/PSMB1/CTSL/DYNLL1/PSME2/PSMA3/B2M/PSMA4/PSMB6/PSMB3/PSMA7	14
GO:0010972	negative regulation of G2/M transition of mitotic cell cycle	10/242	81/15057	6.60298e-07	2.13967e-05	1.70778e-05	PSMB2/PSMA5/SKP1/PSMB1/PSME2/PSMA3/PSMA4/PSMB6/PSMB3/PSMA7	10
GO:0031145	anaphase-promoting complex-dependent catabolic process	10/242	81/15057	6.60298e-07	2.13967e-05	1.70778e-05	PSMB2/PSMA5/PSMB1/PSME2/PSMA3/PSMA4/PSMB6/UBB/PSMB3/PSMA7	10
GO:0016125	sterol metabolic process	13/242	146/15057	6.62053e-07	2.13967e-05	1.70778e-05	NR0B2/ANGPTL3/HMGCS2/FDPS/APOB/ACAT2/EBP/FDFT1/RAN/LIPC/LCAT/ACAA2/SOD1	13
GO:0007596	blood coagulation	19/242	312/15057	7.16434e-07	2.24187e-05	1.78935e-05	F5/SERPINC1/C4BPB/PROC/KNG1/FGB/FGA/FGG/CLIC1/PLG/F2/SERPING1/A2M/CPB2/F10/VTN/APOH/MYL12A/PRDX2	19
GO:0031639	plasminogen activation	6/242	21/15057	7.1825e-07	2.24187e-05	1.78935e-05	ENO1/FGB/FGA/FGG/CPB2/APOH	6
GO:0009123	nucleoside monophosphate metabolic process	20/242	343/15057	7.18398e-07	2.24187e-05	1.78935e-05	PARK7/ENO1/ATP5PB/NDUFS2/ATP5MC3/NDUFB9/NDUFB6/STOML2/LDHA/NDUFC2/ATP5F1C/NDUFB8/TPI1/ATP5F1B/NDUFA12/ENO3/ATP5PD/NDUFV2/ATP5F1A/EIF6	20
GO:0019884	antigen processing and presentation of exogenous antigen	14/242	172/15057	7.33264e-07	2.24187e-05	1.78935e-05	PSMB2/PSMA5/HLA-A/HLA-C/PSMB1/CTSL/DYNLL1/PSME2/PSMA3/B2M/PSMA4/PSMB6/PSMB3/PSMA7	14
GO:0022900	electron transport chain	14/242	172/15057	7.33264e-07	2.24187e-05	1.78935e-05	PARK7/AKR1A1/PHGDH/NDUFS2/ADH5/NDUFB9/NDUFB6/NDUFC2/NDUFB8/NDUFA12/ETFA/NDUFV2/CYB5A/ETFB	14
GO:0045088	regulation of innate immune response	22/242	408/15057	7.39412e-07	2.24187e-05	1.78935e-05	PSMB2/PSMA5/APOB/RTN4/FGB/FGA/FGG/SKP1/ARG1/PSMB1/CTSL/HPX/SERPING1/A2M/HSP90B1/PSME2/PSMA3/PSMA4/PSMB6/UBB/PSMB3/PSMA7	22
GO:0050817	coagulation	19/242	314/15057	7.89024e-07	2.36788e-05	1.88993e-05	F5/SERPINC1/C4BPB/PROC/KNG1/FGB/FGA/FGG/CLIC1/PLG/F2/SERPING1/A2M/CPB2/F10/VTN/APOH/MYL12A/PRDX2	19
GO:0009308	amine metabolic process	12/242	125/15057	8.01858e-07	2.38208e-05	1.90127e-05	PARK7/PSMB2/PSMA5/TDO2/PSMB1/PSME2/PSMA3/PSMA4/PSMB6/PSMB3/PSMA7/COMT	12
GO:0006635	fatty acid beta-oxidation	9/242	65/15057	9.00726e-07	2.59709e-05	2.07288e-05	FABP1/BDH2/ECI2/DECR1/ECHS1/ETFA/ACAA2/ECH1/ETFB	9
GO:0006695	cholesterol biosynthetic process	9/242	65/15057	9.00726e-07	2.59709e-05	2.07288e-05	HMGCS2/FDPS/APOB/ACAT2/EBP/FDFT1/RAN/ACAA2/SOD1	9
GO:1902653	secondary alcohol biosynthetic process	9/242	65/15057	9.00726e-07	2.59709e-05	2.07288e-05	HMGCS2/FDPS/APOB/ACAT2/EBP/FDFT1/RAN/ACAA2/SOD1	9
GO:0007599	hemostasis	19/242	317/15057	9.10534e-07	2.59988e-05	2.07511e-05	F5/SERPINC1/C4BPB/PROC/KNG1/FGB/FGA/FGG/CLIC1/PLG/F2/SERPING1/A2M/CPB2/F10/VTN/APOH/MYL12A/PRDX2	19
GO:0052547	regulation of peptidase activity	20/242	350/15057	9.851e-07	2.78575e-05	2.22345e-05	PARK7/FABP1/SPP2/ITIH1/ITIH3/FAM162A/FETUB/GPC3/BCAP31/AMBP/GSN/ITIH2/PRDX3/MGMT/A2M/PEBP1/CIDEB/PSMA3/VTN/C3	20
GO:0071347	cellular response to interleukin-1	13/242	152/15057	1.04953e-06	2.93969e-05	2.34632e-05	PSMB2/PSMA5/FGB/FGG/SKP1/PSMB1/PSME2/PSMA3/PSMA4/PSMB6/UBB/PSMB3/PSMA7	13
GO:0006066	alcohol metabolic process	19/242	323/15057	1.20607e-06	3.34627e-05	2.67083e-05	PARK7/NR0B2/AKR1A1/ANGPTL3/HMGCS2/FDPS/APOB/ADH5/ADH1A/ACAT2/EBP/FDFT1/AKR1C1/RAN/LIPC/LCAT/TTR/ACAA2/SOD1	19
GO:0052548	regulation of endopeptidase activity	19/242	325/15057	1.32247e-06	3.61398e-05	2.88451e-05	PARK7/FABP1/SPP2/ITIH1/ITIH3/FAM162A/FETUB/BCAP31/AMBP/GSN/ITIH2/PRDX3/MGMT/A2M/PEBP1/CIDEB/PSMA3/VTN/C3	19
GO:0016126	sterol biosynthetic process	9/242	68/15057	1.33162e-06	3.61398e-05	2.88451e-05	HMGCS2/FDPS/APOB/ACAT2/EBP/FDFT1/RAN/ACAA2/SOD1	9
GO:0050727	regulation of inflammatory response	20/242	357/15057	1.33942e-06	3.61398e-05	2.88451e-05	PARK7/C8B/CFH/CFHR1/C4BPB/AGT/PROC/AHSG/CFI/MGST2/CLU/F2/SERPING1/GSTP1/A2M/CPB2/SERPINF1/VTN/C3/SOD1	20
GO:0043618	regulation of transcription from RNA polymerase II promoter in response to stress	11/242	109/15057	1.41379e-06	3.77995e-05	3.01698e-05	PSMB2/PSMA5/PSMB1/HSPA5/PSME2/PSMA3/PSMA4/PSMB6/UBB/PSMB3/PSMA7	11
GO:0010466	negative regulation of peptidase activity	14/242	182/15057	1.44684e-06	3.83346e-05	3.05969e-05	PARK7/FABP1/SPP2/ITIH1/ITIH3/FETUB/GPC3/AMBP/ITIH2/PRDX3/A2M/PEBP1/VTN/C3	14
GO:1903034	regulation of response to wounding	13/242	157/15057	1.51501e-06	3.97826e-05	3.17526e-05	SERPINC1/PROC/KNG1/FGB/FGA/FGG/PLG/F2/SERPING1/CPB2/VTN/APOH/PRDX2	13
GO:0002218	activation of innate immune response	18/242	298/15057	1.59283e-06	4.14558e-05	3.30881e-05	PSMB2/PSMA5/APOB/RTN4/FGB/FGA/FGG/SKP1/PSMB1/CTSL/HSP90B1/PSME2/PSMA3/PSMA4/PSMB6/UBB/PSMB3/PSMA7	18
GO:0006081	cellular aldehyde metabolic process	9/242	70/15057	1.70893e-06	4.40873e-05	3.51884e-05	PARK7/AKR1A1/KHK/AGXT/AGXT2/GRHPR/TALDO1/AKR1C1/TPI1	9
GO:0099132	ATP hydrolysis coupled cation transmembrane transport	8/242	53/15057	1.88353e-06	4.81692e-05	3.84464e-05	ATP6V0B/ATP5PB/ATP5MC3/ATP6V0E1/ATP5F1C/ATP5F1B/ATP5PD/ATP5F1A	8
GO:0009063	cellular amino acid catabolic process	11/242	113/15057	2.02461e-06	5.13307e-05	4.09698e-05	HMGCL/AGXT/TDO2/AGXT2/CDO1/ARG1/OTC/HSD17B10/ACAT1/FAH/TST	11
GO:0045807	positive regulation of endocytosis	12/242	137/15057	2.13506e-06	5.34456e-05	4.26578e-05	APOA2/TF/AHSG/LMAN2/GPC3/CLU/VPS28/CD63/B2M/VTN/C3/SOD1	12
GO:0019395	fatty acid oxidation	10/242	92/15057	2.17193e-06	5.34456e-05	4.26578e-05	FABP1/BDH2/ECI2/DECR1/PHYH/ECHS1/ETFA/ACAA2/ECH1/ETFB	10
GO:1902036	regulation of hematopoietic stem cell differentiation	9/242	72/15057	2.17502e-06	5.34456e-05	4.26578e-05	PSMB2/PSMA5/PSMB1/PSME2/PSMA3/PSMA4/PSMB6/PSMB3/PSMA7	9
GO:0006120	mitochondrial electron transport, NADH to ubiquinone	8/242	54/15057	2.18071e-06	5.34456e-05	4.26578e-05	PARK7/NDUFS2/NDUFB9/NDUFB6/NDUFC2/NDUFB8/NDUFA12/NDUFV2	8
GO:0019882	antigen processing and presentation	15/242	216/15057	2.20017e-06	5.34769e-05	4.26827e-05	PSMB2/PSMA5/HLA-A/HLA-C/PSMB1/BCAP31/CTSL/DYNLL1/PSME2/PSMA3/B2M/PSMA4/PSMB6/PSMB3/PSMA7	15
GO:0010565	regulation of cellular ketone metabolic process	13/242	163/15057	2.30979e-06	5.56811e-05	4.44421e-05	PARK7/PSMB2/PSMA5/FABP1/PSMB1/PSME2/PSMA3/PSMA4/PSMB6/PSMB3/EIF6/PSMA7/COMT	13
GO:1902750	negative regulation of cell cycle G2/M phase transition	10/242	93/15057	2.3997e-06	5.71346e-05	4.56021e-05	PSMB2/PSMA5/SKP1/PSMB1/PSME2/PSMA3/PSMA4/PSMB6/PSMB3/PSMA7	10
GO:0043620	regulation of DNA-templated transcription in response to stress	11/242	115/15057	2.40894e-06	5.71346e-05	4.56021e-05	PSMB2/PSMA5/PSMB1/HSPA5/PSME2/PSMA3/PSMA4/PSMB6/UBB/PSMB3/PSMA7	11
GO:0034440	lipid oxidation	10/242	94/15057	2.64795e-06	6.2301e-05	4.97257e-05	FABP1/BDH2/ECI2/DECR1/PHYH/ECHS1/ETFA/ACAA2/ECH1/ETFB	10
GO:0071456	cellular response to hypoxia	14/242	195/15057	3.27237e-06	7.63814e-05	6.0964e-05	ENO1/PSMB2/PSMA5/FABP1/FAM162A/PSMB1/PSME2/PSMA3/PSMA4/PSMB6/UBB/PSMB3/ACAA2/PSMA7	14
GO:0045089	positive regulation of innate immune response	19/242	347/15057	3.47207e-06	8.04044e-05	6.4175e-05	PSMB2/PSMA5/APOB/RTN4/FGB/FGA/FGG/SKP1/PSMB1/CTSL/HPX/HSP90B1/PSME2/PSMA3/PSMA4/PSMB6/UBB/PSMB3/PSMA7	19
GO:0043691	reverse cholesterol transport	5/242	16/15057	3.88958e-06	8.93693e-05	7.13304e-05	APOA2/APOM/CLU/LIPC/LCAT	5
GO:0071827	plasma lipoprotein particle organization	7/242	42/15057	4.24248e-06	9.67219e-05	7.71989e-05	APOA2/AGT/APOB/ALB/APOM/LIPC/LCAT	7
GO:0006754	ATP biosynthetic process	12/242	147/15057	4.46879e-06	0.000101046	8.06502e-05	ENO1/ATP5PB/ATP5MC3/STOML2/LDHA/ATP5F1C/TPI1/ATP5F1B/ENO3/ATP5PD/ATP5F1A/EIF6	12
GO:0002446	neutrophil mediated immunity	23/242	491/15057	4.50086e-06	0.000101046	8.06502e-05	PSMA5/PRDX6/NIT2/AHSG/ARG1/PSMB1/PRDX4/GGH/ORM1/ORM2/GSN/TUBB4B/F2/GSTP1/NDUFC2/MGST1/CD63/DYNLL1/HSP90AA1/B2M/HP/TTR/C3	23
GO:0010951	negative regulation of endopeptidase activity	13/242	174/15057	4.76812e-06	0.000105436	8.41544e-05	PARK7/FABP1/SPP2/ITIH1/ITIH3/FETUB/AMBP/ITIH2/PRDX3/A2M/PEBP1/VTN/C3	13
GO:0070555	response to interleukin-1	13/242	174/15057	4.76812e-06	0.000105436	8.41544e-05	PSMB2/PSMA5/FGB/FGG/SKP1/PSMB1/PSME2/PSMA3/PSMA4/PSMB6/UBB/PSMB3/PSMA7	13
GO:0034375	high-density lipoprotein particle remodeling	5/242	17/15057	5.4382e-06	0.000119356	9.52647e-05	APOA2/ALB/APOM/LIPC/LCAT	5
GO:0036294	cellular response to decreased oxygen levels	14/242	205/15057	5.85568e-06	0.000127567	0.000101818	ENO1/PSMB2/PSMA5/FABP1/FAM162A/PSMB1/PSME2/PSMA3/PSMA4/PSMB6/UBB/PSMB3/ACAA2/PSMA7	14
GO:0002223	stimulatory C-type lectin receptor signaling pathway	10/242	104/15057	6.64381e-06	0.00014159	0.000113011	PSMB2/PSMA5/SKP1/PSMB1/PSME2/PSMA3/PSMA4/PSMB6/PSMB3/PSMA7	10
GO:0022904	respiratory electron transport chain	10/242	104/15057	6.64381e-06	0.00014159	0.000113011	PARK7/NDUFS2/NDUFB9/NDUFB6/NDUFC2/NDUFB8/NDUFA12/ETFA/NDUFV2/ETFB	10
GO:0060071	Wnt signaling pathway, planar cell polarity pathway	10/242	104/15057	6.64381e-06	0.00014159	0.000113011	PSMB2/PSMA5/PSMB1/GPC3/PSME2/PSMA3/PSMA4/PSMB6/PSMB3/PSMA7	10
GO:0031638	zymogen activation	7/242	45/15057	6.84941e-06	0.000144922	0.00011567	ENO1/FGB/FGA/FGG/CPB2/CIDEB/APOH	7
GO:0010389	regulation of G2/M transition of mitotic cell cycle	13/242	180/15057	6.91222e-06	0.000145206	0.000115897	PSMB2/PSMA5/SKP1/PSMB1/TUBB4B/DYNLL1/PSME2/PSMA3/HSP90AA1/PSMA4/PSMB6/PSMB3/PSMA7	13
GO:0042407	cristae formation	6/242	30/15057	6.96198e-06	0.000145214	0.000115903	ATP5PB/ATP5MC3/ATP5F1C/ATP5F1B/ATP5PD/ATP5F1A	6
GO:0060218	hematopoietic stem cell differentiation	9/242	83/15057	7.20529e-06	0.000149231	0.000119109	PSMB2/PSMA5/PSMB1/PSME2/PSMA3/PSMA4/PSMB6/PSMB3/PSMA7	9
GO:0009206	purine ribonucleoside triphosphate biosynthetic process	12/242	155/15057	7.72405e-06	0.000158856	0.000126791	ENO1/ATP5PB/ATP5MC3/STOML2/LDHA/ATP5F1C/TPI1/ATP5F1B/ENO3/ATP5PD/ATP5F1A/EIF6	12
GO:0090175	regulation of establishment of planar polarity	10/242	106/15057	7.88387e-06	0.000161017	0.000128516	PSMB2/PSMA5/PSMB1/GPC3/PSME2/PSMA3/PSMA4/PSMB6/PSMB3/PSMA7	10
GO:0071825	protein-lipid complex subunit organization	7/242	46/15057	7.96913e-06	0.000161636	0.00012901	APOA2/AGT/APOB/ALB/APOM/LIPC/LCAT	7
GO:0009145	purine nucleoside triphosphate biosynthetic process	12/242	156/15057	8.25026e-06	0.000166192	0.000132647	ENO1/ATP5PB/ATP5MC3/STOML2/LDHA/ATP5F1C/TPI1/ATP5F1B/ENO3/ATP5PD/ATP5F1A/EIF6	12
GO:0002220	innate immune response activating cell surface receptor signaling pathway	10/242	107/15057	8.57558e-06	0.00017157	0.000136939	PSMB2/PSMA5/SKP1/PSMB1/PSME2/PSMA3/PSMA4/PSMB6/PSMB3/PSMA7	10
GO:1901532	regulation of hematopoietic progenitor cell differentiation	9/242	85/15057	8.77754e-06	0.000174424	0.000139217	PSMB2/PSMA5/PSMB1/PSME2/PSMA3/PSMA4/PSMB6/PSMB3/PSMA7	9
GO:0043312	neutrophil degranulation	22/242	477/15057	9.35797e-06	0.00018471	0.000147427	PSMA5/PRDX6/NIT2/AHSG/ARG1/PSMB1/PRDX4/GGH/ORM1/ORM2/GSN/TUBB4B/GSTP1/NDUFC2/MGST1/CD63/DYNLL1/HSP90AA1/B2M/HP/TTR/C3	22
GO:0033209	tumor necrosis factor-mediated signaling pathway	12/242	159/15057	1.00223e-05	0.000196504	0.000156841	PSMB2/PSMA5/PSMB1/GSTP1/KRT8/KRT18/PSME2/PSMA3/PSMA4/PSMB6/PSMB3/PSMA7	12
GO:0055088	lipid homeostasis	10/242	109/15057	1.01176e-05	0.000197059	0.000157283	ANGPTL3/APOA2/APOB/RTN4/APOM/AKR1C1/LIPC/LCAT/ASGR2/ANGPTL8	10
GO:1990542	mitochondrial transmembrane transport	8/242	66/15057	1.01976e-05	0.00019731	0.000157483	ATP5PB/ATP5MC3/STOML2/ATP5F1C/ATP5F1B/ATP5PD/ATP5F1A/TST	8
GO:0002283	neutrophil activation involved in immune response	22/242	480/15057	1.0324e-05	0.000198451	0.000158394	PSMA5/PRDX6/NIT2/AHSG/ARG1/PSMB1/PRDX4/GGH/ORM1/ORM2/GSN/TUBB4B/GSTP1/NDUFC2/MGST1/CD63/DYNLL1/HSP90AA1/B2M/HP/TTR/C3	22
GO:0009201	ribonucleoside triphosphate biosynthetic process	12/242	160/15057	1.06829e-05	0.000204015	0.000162836	ENO1/ATP5PB/ATP5MC3/STOML2/LDHA/ATP5F1C/TPI1/ATP5F1B/ENO3/ATP5PD/ATP5F1A/EIF6	12
GO:0072593	reactive oxygen species metabolic process	15/242	247/15057	1.12768e-05	0.000213968	0.000170779	PARK7/PRDX1/AGT/AGXT2/PON3/CLU/F2/CCS/GSTP1/PRDX3/HSP90AA1/HP/EIF6/PRDX2/SOD1	15
GO:0038095	Fc-epsilon receptor signaling pathway	10/242	111/15057	1.18932e-05	0.000224218	0.00017896	PSMB2/PSMA5/SKP1/PSMB1/PSME2/PSMA3/PSMA4/PSMB6/PSMB3/PSMA7	10
GO:0046950	cellular ketone body metabolic process	4/242	10/15057	1.26692e-05	0.000237326	0.000189423	HMGCL/HMGCS2/BDH2/ACAT1	4
GO:0006720	isoprenoid metabolic process	10/242	113/15057	1.39312e-05	0.000259314	0.000206972	FDPS/APOA2/APOB/ADH5/APOM/RARRES2/GPC3/AKR1C1/PHYH/TTR	10
GO:1902600	proton transmembrane transport	11/242	138/15057	1.40856e-05	0.000260539	0.00020795	PARK7/ATP6V0B/ATP5PB/ATP5MC3/ATP6V0E1/STOML2/ATP5F1C/ATP5F1B/ATP5PD/ATP5F1A/CYB5A	11
GO:0042119	neutrophil activation	22/242	490/15057	1.42324e-05	0.000261609	0.000208804	PSMA5/PRDX6/NIT2/AHSG/ARG1/PSMB1/PRDX4/GGH/ORM1/ORM2/GSN/TUBB4B/GSTP1/NDUFC2/MGST1/CD63/DYNLL1/HSP90AA1/B2M/HP/TTR/C3	22
GO:0071453	cellular response to oxygen levels	14/242	222/15057	1.45384e-05	0.000265575	0.000211969	ENO1/PSMB2/PSMA5/FABP1/FAM162A/PSMB1/PSME2/PSMA3/PSMA4/PSMB6/UBB/PSMB3/ACAA2/PSMA7	14
GO:0010035	response to inorganic substance	22/242	496/15057	1.71761e-05	0.000311024	0.000248245	PARK7/APOB/CALM2/FABP1/TF/FGB/FGA/FGG/ARG1/OTC/GGH/TXN/GSN/HSPA5/PRDX3/KRT8/B2M/HP/SERPINF1/CYB5A/PRDX2/SOD1	22
GO:0015980	energy derivation by oxidation of organic compounds	15/242	256/15057	1.7238e-05	0.000311024	0.000248245	PARK7/SDHB/NDUFS2/SUCLG1/PDHB/MDH2/NDUFB9/NDUFB6/NDUFC2/CISD1/NDUFB8/NDUFA12/ETFA/NDUFV2/ETFB	15
GO:0036230	granulocyte activation	22/242	497/15057	1.77169e-05	0.000317716	0.000253586	PSMA5/PRDX6/NIT2/AHSG/ARG1/PSMB1/PRDX4/GGH/ORM1/ORM2/GSN/TUBB4B/GSTP1/NDUFC2/MGST1/CD63/DYNLL1/HSP90AA1/B2M/HP/TTR/C3	22
GO:1902749	regulation of cell cycle G2/M phase transition	13/242	197/15057	1.82602e-05	0.000325475	0.000259779	PSMB2/PSMA5/SKP1/PSMB1/TUBB4B/DYNLL1/PSME2/PSMA3/HSP90AA1/PSMA4/PSMB6/PSMB3/PSMA7	13
GO:1902224	ketone body metabolic process	4/242	11/15057	1.96577e-05	0.000344761	0.000275172	HMGCL/HMGCS2/BDH2/ACAT1	4
GO:0009127	purine nucleoside monophosphate biosynthetic process	12/242	170/15057	1.96939e-05	0.000344761	0.000275172	ENO1/ATP5PB/ATP5MC3/STOML2/LDHA/ATP5F1C/TPI1/ATP5F1B/ENO3/ATP5PD/ATP5F1A/EIF6	12
GO:0009168	purine ribonucleoside monophosphate biosynthetic process	12/242	170/15057	1.96939e-05	0.000344761	0.000275172	ENO1/ATP5PB/ATP5MC3/STOML2/LDHA/ATP5F1C/TPI1/ATP5F1B/ENO3/ATP5PD/ATP5F1A/EIF6	12
GO:0009152	purine ribonucleotide biosynthetic process	15/242	260/15057	2.06838e-05	0.000359947	0.000287293	ENO1/ATP5PB/ATP5MC3/PDHB/STOML2/LDHA/ACAT1/ATP5F1C/TPI1/ATP5F1B/ENO3/ATP5PD/ATP5F1A/EIF6/TECR	15
GO:0009142	nucleoside triphosphate biosynthetic process	12/242	171/15057	2.08832e-05	0.00036128	0.000288357	ENO1/ATP5PB/ATP5MC3/STOML2/LDHA/ATP5F1C/TPI1/ATP5F1B/ENO3/ATP5PD/ATP5F1A/EIF6	12
GO:2000377	regulation of reactive oxygen species metabolic process	12/242	173/15057	2.34509e-05	0.000400127	0.000319363	PARK7/AGT/AGXT2/PON3/CLU/F2/GSTP1/HSP90AA1/HP/EIF6/PRDX2/SOD1	12
GO:0001736	establishment of planar polarity	10/242	120/15057	2.36108e-05	0.000400127	0.000319363	PSMB2/PSMA5/PSMB1/GPC3/PSME2/PSMA3/PSMA4/PSMB6/PSMB3/PSMA7	10
GO:0007164	establishment of tissue polarity	10/242	120/15057	2.36108e-05	0.000400127	0.000319363	PSMB2/PSMA5/PSMB1/GPC3/PSME2/PSMA3/PSMA4/PSMB6/PSMB3/PSMA7	10
GO:1901606	alpha-amino acid catabolic process	9/242	96/15057	2.37156e-05	0.000400127	0.000319363	HMGCL/AGXT/TDO2/AGXT2/CDO1/ARG1/OTC/ACAT1/FAH	9
GO:0006898	receptor-mediated endocytosis	14/242	232/15057	2.3809e-05	0.000400127	0.000319363	APOB/TF/ALB/CLU/AMBP/HPX/CD63/HSP90B1/HSP90AA1/B2M/HP/HPR/VTN/C3	14
GO:0007007	inner mitochondrial membrane organization	6/242	37/15057	2.48098e-05	0.000414577	0.000330896	ATP5PB/ATP5MC3/ATP5F1C/ATP5F1B/ATP5PD/ATP5F1A	6
GO:0000086	G2/M transition of mitotic cell cycle	14/242	233/15057	2.4974e-05	0.000414964	0.000331205	PSMB2/PSMA5/CALM2/SKP1/PSMB1/TUBB4B/DYNLL1/PSME2/PSMA3/HSP90AA1/PSMA4/PSMB6/PSMB3/PSMA7	14
GO:0006721	terpenoid metabolic process	9/242	98/15057	2.79947e-05	0.000460501	0.000367551	FDPS/APOA2/APOB/ADH5/APOM/RARRES2/GPC3/AKR1C1/TTR	9
GO:0002757	immune response-activating signal transduction	21/242	475/15057	2.81844e-05	0.000460501	0.000367551	PSMB2/PSMA5/APOB/RTN4/FGB/FGA/FGG/SKP1/PSMB1/STOML2/CTSL/HSP90B1/ARPC3/PSME2/PSMA3/HSP90AA1/PSMA4/PSMB6/UBB/PSMB3/PSMA7	21
GO:1901615	organic hydroxy compound metabolic process	21/242	475/15057	2.81844e-05	0.000460501	0.000367551	PARK7/NR0B2/AKR1A1/ANGPTL3/HMGCS2/FDPS/APOB/GC/ADH5/ADH1A/ACAT2/EBP/FDFT1/AKR1C1/RAN/LIPC/LCAT/TTR/ACAA2/COMT/SOD1	21
GO:0034374	low-density lipoprotein particle remodeling	4/242	12/15057	2.91149e-05	0.000473076	0.000377587	APOA2/AGT/APOB/LIPC	4
GO:0046677	response to antibiotic	16/242	303/15057	3.24949e-05	0.000525096	0.000419107	PARK7/FABP1/CDO1/ARG1/CLU/GGH/TXN/GSN/HSPA5/GSTP1/PRDX3/MGMT/HSP90AA1/HP/PEMT/SOD1	16
GO:0038093	Fc receptor signaling pathway	12/242	179/15057	3.28744e-05	0.000528326	0.000421685	PSMB2/PSMA5/SKP1/PSMB1/ARPC3/PSME2/PSMA3/HSP90AA1/PSMA4/PSMB6/PSMB3/PSMA7	12
GO:0019216	regulation of lipid metabolic process	18/242	374/15057	3.5821e-05	0.000572552	0.000456985	ANGPTL3/HMGCS2/FDPS/APOA2/AGT/APOB/FABP1/AADAC/RARRES2/FDFT1/PLIN2/STOML2/F2/RAN/EIF6/C3/ANGPTL8/SOD1	18
GO:0006164	purine nucleotide biosynthetic process	15/242	273/15057	3.64639e-05	0.000576561	0.000460184	ENO1/ATP5PB/ATP5MC3/PDHB/STOML2/LDHA/ACAT1/ATP5F1C/TPI1/ATP5F1B/ENO3/ATP5PD/ATP5F1A/EIF6/TECR	15
GO:0009260	ribonucleotide biosynthetic process	15/242	273/15057	3.64639e-05	0.000576561	0.000460184	ENO1/ATP5PB/ATP5MC3/PDHB/STOML2/LDHA/ACAT1/ATP5F1C/TPI1/ATP5F1B/ENO3/ATP5PD/ATP5F1A/EIF6/TECR	15
GO:0062012	regulation of small molecule metabolic process	19/242	414/15057	4.14909e-05	0.000646163	0.000515737	PARK7/ENO1/PSMB2/PSMA5/FDPS/APOB/FABP1/PSMB1/FDFT1/RAN/PSME2/PSMA3/PSMA4/PSMB6/PSMB3/EIF6/PSMA7/COMT/SOD1	19
GO:0034370	triglyceride-rich lipoprotein particle remodeling	4/242	13/15057	4.15249e-05	0.000646163	0.000515737	APOA2/APOB/LIPC/LCAT	4
GO:0051917	regulation of fibrinolysis	4/242	13/15057	4.15249e-05	0.000646163	0.000515737	PLG/F2/CPB2/APOH	4
GO:0030194	positive regulation of blood coagulation	5/242	25/15057	4.20332e-05	0.000647224	0.000516584	PLG/F2/CPB2/APOH/PRDX2	5
GO:1900048	positive regulation of hemostasis	5/242	25/15057	4.20332e-05	0.000647224	0.000516584	PLG/F2/CPB2/APOH/PRDX2	5
GO:0009156	ribonucleoside monophosphate biosynthetic process	12/242	184/15057	4.30854e-05	0.00065655	0.000524028	ENO1/ATP5PB/ATP5MC3/STOML2/LDHA/ATP5F1C/TPI1/ATP5F1B/ENO3/ATP5PD/ATP5F1A/EIF6	12
GO:0044272	sulfur compound biosynthetic process	12/242	184/15057	4.30854e-05	0.00065655	0.000524028	AKR1A1/MGST3/PDHB/MGST2/CDO1/GSTA1/GSTK1/GSTP1/ACAT1/GSTO1/MGST1/TECR	12
GO:0046390	ribose phosphate biosynthetic process	15/242	278/15057	4.49099e-05	0.000680825	0.000543403	ENO1/ATP5PB/ATP5MC3/PDHB/STOML2/LDHA/ACAT1/ATP5F1C/TPI1/ATP5F1B/ENO3/ATP5PD/ATP5F1A/EIF6/TECR	15
GO:0090263	positive regulation of canonical Wnt signaling pathway	10/242	130/15057	4.71146e-05	0.000710584	0.000567155	PSMB2/PSMA5/PSMB1/GPC3/PSME2/PSMA3/PSMA4/PSMB6/PSMB3/PSMA7	10
GO:0038061	NIK/NF-kappaB signaling	11/242	158/15057	4.96775e-05	0.000745416	0.000594956	PSMB2/PRDX1/PSMA5/SKP1/PSMB1/PSME2/PSMA3/PSMA4/PSMB6/PSMB3/PSMA7	11
GO:0050820	positive regulation of coagulation	5/242	26/15057	5.13629e-05	0.000766793	0.000612018	PLG/F2/CPB2/APOH/PRDX2	5
GO:0046165	alcohol biosynthetic process	10/242	132/15057	5.36669e-05	0.000797143	0.000636242	PARK7/HMGCS2/FDPS/APOB/ACAT2/EBP/FDFT1/RAN/ACAA2/SOD1	10
GO:0001523	retinoid metabolic process	8/242	83/15057	5.53891e-05	0.00081859	0.00065336	APOA2/APOB/ADH5/APOM/RARRES2/GPC3/AKR1C1/TTR	8
GO:0072522	purine-containing compound biosynthetic process	15/242	284/15057	5.72797e-05	0.000831634	0.000663771	ENO1/ATP5PB/ATP5MC3/PDHB/STOML2/LDHA/ACAT1/ATP5F1C/TPI1/ATP5F1B/ENO3/ATP5PD/ATP5F1A/EIF6/TECR	15
GO:0034433	steroid esterification	4/242	14/15057	5.74028e-05	0.000831634	0.000663771	APOA2/AGT/ACAT1/LCAT	4
GO:0034434	sterol esterification	4/242	14/15057	5.74028e-05	0.000831634	0.000663771	APOA2/AGT/ACAT1/LCAT	4
GO:0034435	cholesterol esterification	4/242	14/15057	5.74028e-05	0.000831634	0.000663771	APOA2/AGT/ACAT1/LCAT	4
GO:0006801	superoxide metabolic process	7/242	62/15057	5.88616e-05	0.000845383	0.000674745	PARK7/AGT/PON3/CCS/GSTP1/PRDX2/SOD1	7
GO:0044839	cell cycle G2/M phase transition	14/242	252/15057	5.89267e-05	0.000845383	0.000674745	PSMB2/PSMA5/CALM2/SKP1/PSMB1/TUBB4B/DYNLL1/PSME2/PSMA3/HSP90AA1/PSMA4/PSMB6/PSMB3/PSMA7	14
GO:0009124	nucleoside monophosphate biosynthetic process	12/242	192/15057	6.51447e-05	0.000930051	0.000742323	ENO1/ATP5PB/ATP5MC3/STOML2/LDHA/ATP5F1C/TPI1/ATP5F1B/ENO3/ATP5PD/ATP5F1A/EIF6	12
GO:0050878	regulation of body fluid levels	20/242	466/15057	6.63105e-05	0.000942121	0.000751957	F5/SERPINC1/C4BPB/PROC/KNG1/FGB/FGA/FGG/CDO1/CLIC1/PLG/F2/SERPING1/A2M/CPB2/F10/VTN/APOH/MYL12A/PRDX2	20
GO:0001738	morphogenesis of a polarized epithelium	10/242	136/15057	6.91254e-05	0.000977393	0.00078011	PSMB2/PSMA5/PSMB1/GPC3/PSME2/PSMA3/PSMA4/PSMB6/PSMB3/PSMA7	10
GO:0010257	NADH dehydrogenase complex assembly	7/242	64/15057	7.23534e-05	0.00101329	0.000808762	NDUFS2/NDUFB9/NDUFB6/NDUFC2/NDUFB8/NDUFA12/NDUFV2	7
GO:0032981	mitochondrial respiratory chain complex I assembly	7/242	64/15057	7.23534e-05	0.00101329	0.000808762	NDUFS2/NDUFB9/NDUFB6/NDUFC2/NDUFB8/NDUFA12/NDUFV2	7
GO:0006732	coenzyme metabolic process	17/242	360/15057	7.47881e-05	0.00104243	0.000832016	ENO1/HMGCL/MDH1/PDHB/ACOT13/MDH2/TALDO1/LDHA/GLYAT/ACAT1/GSTO1/TPI1/ENO3/PEMT/CYB5A/EIF6/TECR	17
GO:0032102	negative regulation of response to external stimulus	15/242	291/15057	7.54083e-05	0.00104611	0.000834958	PROC/KNG1/FGB/FGA/FGG/PLG/F2/SERPING1/GSTP1/CPB2/SERPINF1/VTN/APOH/PRDX2/SOD1	15
GO:0042775	mitochondrial ATP synthesis coupled electron transport	8/242	87/15057	7.76577e-05	0.00107226	0.000855828	PARK7/NDUFS2/NDUFB9/NDUFB6/NDUFC2/NDUFB8/NDUFA12/NDUFV2	8
GO:0043161	proteasome-mediated ubiquitin-dependent protein catabolic process	16/242	327/15057	8.05755e-05	0.00110735	0.000883834	PARK7/PSMB2/PSMA5/SKP1/PSMB1/BCAP31/CLU/HSPA5/HSP90B1/PSME2/PSMA3/PSMA4/PSMB6/UBB/PSMB3/PSMA7	16
GO:0042773	ATP synthesis coupled electron transport	8/242	88/15057	8.42553e-05	0.00115253	0.000919899	PARK7/NDUFS2/NDUFB9/NDUFB6/NDUFC2/NDUFB8/NDUFA12/NDUFV2	8
GO:0006749	glutathione metabolic process	6/242	46/15057	8.85912e-05	0.00120068	0.000958323	PARK7/NAT8/MGST2/GSTA1/GSTP1/SOD1	6
GO:0042743	hydrogen peroxide metabolic process	6/242	46/15057	8.85912e-05	0.00120068	0.000958323	PARK7/PRDX1/PRDX3/HP/PRDX2/SOD1	6
GO:0016101	diterpenoid metabolic process	8/242	89/15057	9.1311e-05	0.00123186	0.000983213	APOA2/APOB/ADH5/APOM/RARRES2/GPC3/AKR1C1/TTR	8
GO:2000736	regulation of stem cell differentiation	9/242	114/15057	9.23194e-05	0.00123978	0.000989532	PSMB2/PSMA5/PSMB1/PSME2/PSMA3/PSMA4/PSMB6/PSMB3/PSMA7	9
GO:0006625	protein targeting to peroxisome	7/242	67/15057	9.7235e-05	0.00128815	0.00102814	HMGCL/AGXT/ECI2/GSTK1/PHYH/UBB/ECH1	7
GO:0072662	protein localization to peroxisome	7/242	67/15057	9.7235e-05	0.00128815	0.00102814	HMGCL/AGXT/ECI2/GSTK1/PHYH/UBB/ECH1	7
GO:0072663	establishment of protein localization to peroxisome	7/242	67/15057	9.7235e-05	0.00128815	0.00102814	HMGCL/AGXT/ECI2/GSTK1/PHYH/UBB/ECH1	7
GO:0035567	non-canonical Wnt signaling pathway	10/242	142/15057	9.93294e-05	0.00130823	0.00104417	PSMB2/PSMA5/PSMB1/GPC3/PSME2/PSMA3/PSMA4/PSMB6/PSMB3/PSMA7	10
GO:0010876	lipid localization	16/242	333/15057	9.96407e-05	0.00130823	0.00104417	ANGPTL3/APOA2/AGT/APOB/FABP1/APOM/CLU/PLIN2/STOML2/SLC22A9/AKR1C1/SLCO1B1/LIPC/LCAT/APOH/C3	16
GO:0050852	T cell receptor signaling pathway	11/242	171/15057	0.000101526	0.00132421	0.00105692	PSMB2/PSMA5/SKP1/PSMB1/STOML2/PSME2/PSMA3/PSMA4/PSMB6/PSMB3/PSMA7	11
GO:0006544	glycine metabolic process	4/242	16/15057	0.000101758	0.00132421	0.00105692	PHGDH/AGXT/AGXT2/GLYAT	4
GO:0043574	peroxisomal transport	7/242	68/15057	0.000106928	0.00138536	0.00110573	HMGCL/AGXT/ECI2/GSTK1/PHYH/UBB/ECH1	7
GO:1905330	regulation of morphogenesis of an epithelium	11/242	173/15057	0.00011262	0.0014527	0.00115948	PSMB2/PSMA5/AGT/PSMB1/GPC3/PSME2/PSMA3/PSMA4/PSMB6/PSMB3/PSMA7	11
GO:0001666	response to hypoxia	16/242	337/15057	0.000114449	0.00146984	0.00117316	ENO1/PSMB2/PSMA5/FABP1/FAM162A/PSMB1/HSP90B1/ANG/PSME2/PSMA3/PSMA4/PSMB6/UBB/PSMB3/ACAA2/PSMA7	16
GO:2000379	positive regulation of reactive oxygen species metabolic process	8/242	92/15057	0.000115476	0.00147659	0.00117854	PARK7/AGT/AGXT2/CLU/F2/GSTP1/HSP90AA1/SOD1	8
GO:1901568	fatty acid derivative metabolic process	10/242	145/15057	0.00011821	0.001505	0.00120122	HMGCL/HMGCS2/MGST3/BDH2/MGST2/GSTA1/PON3/PTGR1/ACAT1/TECR	10
GO:0043062	extracellular structure organization	17/242	374/15057	0.000118914	0.00150744	0.00120317	APOA2/AGT/APOB/ALB/FGB/FGA/FGG/APOM/PLG/PRDX4/CTSL/A2M/CPB2/LIPC/LCAT/VTN/TTR	17
GO:0048260	positive regulation of receptor-mediated endocytosis	6/242	49/15057	0.000127049	0.0015968	0.00127449	TF/CLU/CD63/B2M/VTN/C3	6
GO:0051187	cofactor catabolic process	6/242	49/15057	0.000127049	0.0015968	0.00127449	PRDX1/AMBP/ACAT1/PRDX3/HP/PRDX2	6
GO:0042632	cholesterol homeostasis	7/242	71/15057	0.000140819	0.00176234	0.00140662	ANGPTL3/APOA2/APOB/APOM/AKR1C1/LIPC/LCAT	7
GO:0090322	regulation of superoxide metabolic process	5/242	32/15057	0.000145352	0.00181135	0.00144574	PARK7/AGT/PON3/GSTP1/SOD1	5
GO:0051235	maintenance of location	14/242	275/15057	0.000149049	0.00184959	0.00147625	PARK7/ANGPTL3/APOB/CALM2/ALB/SKP1/PLIN2/TXN/GSN/HSPA5/F2/GSTO1/HSP90B1/C3	14
GO:0008652	cellular amino acid biosynthetic process	7/242	72/15057	0.000153878	0.00189354	0.00151133	PARK7/PHGDH/AGXT/AGXT2/CDO1/OTC/GATM	7
GO:0055092	sterol homeostasis	7/242	72/15057	0.000153878	0.00189354	0.00151133	ANGPTL3/APOA2/APOB/APOM/AKR1C1/LIPC/LCAT	7
GO:0046503	glycerolipid catabolic process	6/242	51/15057	0.000159301	0.00193597	0.0015452	APOA2/PRDX6/APOB/FABP1/AADAC/LIPC	6
GO:0090303	positive regulation of wound healing	6/242	51/15057	0.000159301	0.00193597	0.0015452	PLG/F2/CPB2/VTN/APOH/PRDX2	6
GO:1901607	alpha-amino acid biosynthetic process	6/242	51/15057	0.000159301	0.00193597	0.0015452	PARK7/PHGDH/AGXT/AGXT2/OTC/GATM	6
GO:0036293	response to decreased oxygen levels	16/242	348/15057	0.000165536	0.00200347	0.00159907	ENO1/PSMB2/PSMA5/FABP1/FAM162A/PSMB1/HSP90B1/ANG/PSME2/PSMA3/PSMA4/PSMB6/UBB/PSMB3/ACAA2/PSMA7	16
GO:0055072	iron ion homeostasis	7/242	73/15057	0.0001679	0.0020214	0.00161339	TF/BDH2/SKP1/STEAP1/HPX/B2M/SOD1	7
GO:0010955	negative regulation of protein processing	5/242	33/15057	0.00016908	0.0020214	0.00161339	TMEM59/C4BPB/SERPING1/A2M/CPB2	5
GO:1903318	negative regulation of protein maturation	5/242	33/15057	0.00016908	0.0020214	0.00161339	TMEM59/C4BPB/SERPING1/A2M/CPB2	5
GO:0030100	regulation of endocytosis	13/242	248/15057	0.000192621	0.00229351	0.00183058	APOA2/C4BPB/TF/AHSG/LMAN2/GPC3/CLU/VPS28/CD63/B2M/VTN/C3/SOD1	13
GO:0071356	cellular response to tumor necrosis factor	13/242	250/15057	0.000208406	0.00247146	0.0019726	PSMB2/PSMA5/APOB/PSMB1/GSTP1/KRT8/KRT18/PSME2/PSMA3/PSMA4/PSMB6/PSMB3/PSMA7	13
GO:0043488	regulation of mRNA stability	10/242	156/15057	0.000215504	0.00254537	0.0020316	PSMB2/PSMA5/PSMB1/PSME2/PSMA3/PSMA4/PSMB6/UBB/PSMB3/PSMA7	10
GO:0006639	acylglycerol metabolic process	8/242	101/15057	0.000221536	0.00260329	0.00207782	APOA2/APOB/FABP1/AADAC/ANG/LIPC/APOH/C3	8
GO:0010038	response to metal ion	15/242	321/15057	0.000222178	0.00260329	0.00207782	PARK7/CALM2/TF/FGB/FGA/FGG/ARG1/OTC/GGH/GSN/HSPA5/B2M/SERPINF1/CYB5A/SOD1	15
GO:0046461	neutral lipid catabolic process	5/242	35/15057	0.000225299	0.00261899	0.00209035	APOA2/APOB/FABP1/AADAC/LIPC	5
GO:0046464	acylglycerol catabolic process	5/242	35/15057	0.000225299	0.00261899	0.00209035	APOA2/APOB/FABP1/AADAC/LIPC	5
GO:0030301	cholesterol transport	7/242	77/15057	0.000234701	0.00271754	0.00216901	APOA2/APOB/APOM/CLU/AKR1C1/LIPC/LCAT	7
GO:0006638	neutral lipid metabolic process	8/242	102/15057	0.00023711	0.00273467	0.00218269	APOA2/APOB/FABP1/AADAC/ANG/LIPC/APOH/C3	8
GO:0043487	regulation of RNA stability	10/242	161/15057	0.000278122	0.00319514	0.00255021	PSMB2/PSMA5/PSMB1/PSME2/PSMA3/PSMA4/PSMB6/UBB/PSMB3/PSMA7	10
GO:0005996	monosaccharide metabolic process	13/242	258/15057	0.00028315	0.00324024	0.00258621	ENO1/AKR1A1/KHK/MDH1/PDHB/UGT2B4/MDH2/TALDO1/GSTO1/TPI1/CRYL1/ENO3/CYB5A	13
GO:0007031	peroxisome organization	7/242	80/15057	0.000297662	0.00338001	0.00269777	HMGCL/AGXT/ECI2/GSTK1/PHYH/UBB/ECH1	7
GO:0097006	regulation of plasma lipoprotein particle levels	7/242	80/15057	0.000297662	0.00338001	0.00269777	APOA2/AGT/APOB/ALB/APOM/LIPC/LCAT	7
GO:0002449	lymphocyte mediated immunity	12/242	226/15057	0.000301189	0.00340691	0.00271924	MASP2/PRDX1/C8B/C4BPB/CFI/ARG1/CLU/TUBB4B/HPX/SERPING1/B2M/C3	12
GO:0090090	negative regulation of canonical Wnt signaling pathway	10/242	163/15057	0.000307109	0.00346056	0.00276206	PSMB2/PSMA5/PSMB1/GPC3/PSME2/PSMA3/PSMA4/PSMB6/PSMB3/PSMA7	10
GO:0051346	negative regulation of hydrolase activity	16/242	368/15057	0.000310515	0.00348559	0.00278204	PARK7/ANGPTL3/APOA2/FABP1/SPP2/ITIH1/ITIH3/FETUB/GPC3/AMBP/ITIH2/PRDX3/A2M/PEBP1/VTN/C3	16
GO:0032928	regulation of superoxide anion generation	4/242	21/15057	0.000314132	0.00349948	0.00279312	AGT/PON3/GSTP1/SOD1	4
GO:0051004	regulation of lipoprotein lipase activity	4/242	21/15057	0.000314132	0.00349948	0.00279312	ANGPTL3/LIPC/APOH/ANGPTL8	4
GO:0002697	regulation of immune effector process	16/242	369/15057	0.000320009	0.00355149	0.00283464	C8B/APOA2/CFH/CFHR1/C4BPB/CFI/ARG1/CLU/HPX/F2/SERPING1/A2M/CPB2/B2M/VTN/C3	16
GO:0030177	positive regulation of Wnt signaling pathway	10/242	165/15057	0.000338579	0.00374346	0.00298786	PSMB2/PSMA5/PSMB1/GPC3/PSME2/PSMA3/PSMA4/PSMB6/PSMB3/PSMA7	10
GO:0070482	response to oxygen levels	16/242	372/15057	0.000350012	0.00385537	0.00307718	ENO1/PSMB2/PSMA5/FABP1/FAM162A/PSMB1/HSP90B1/ANG/PSME2/PSMA3/PSMA4/PSMB6/UBB/PSMB3/ACAA2/PSMA7	16
GO:0016064	immunoglobulin mediated immune response	8/242	109/15057	0.000373132	0.0040947	0.0032682	MASP2/C8B/C4BPB/CFI/CLU/HPX/SERPING1/C3	8
GO:0042744	hydrogen peroxide catabolic process	4/242	22/15057	0.000379124	0.00414499	0.00330834	PRDX1/PRDX3/HP/PRDX2	4
GO:0046365	monosaccharide catabolic process	6/242	60/15057	0.00039264	0.00425522	0.00339632	ENO1/AKR1A1/KHK/TPI1/CRYL1/ENO3	6
GO:1903036	positive regulation of response to wounding	6/242	60/15057	0.00039264	0.00425522	0.00339632	PLG/F2/CPB2/VTN/APOH/PRDX2	6
GO:0034612	response to tumor necrosis factor	13/242	267/15057	0.000393547	0.00425522	0.00339632	PSMB2/PSMA5/APOB/PSMB1/GSTP1/KRT8/KRT18/PSME2/PSMA3/PSMA4/PSMB6/PSMB3/PSMA7	13
GO:0019724	B cell mediated immunity	8/242	111/15057	0.000421914	0.00454523	0.00362779	MASP2/C8B/C4BPB/CFI/CLU/HPX/SERPING1/C3	8
GO:0010498	proteasomal protein catabolic process	16/242	380/15057	0.000442178	0.00474615	0.00378816	PARK7/PSMB2/PSMA5/SKP1/PSMB1/BCAP31/CLU/HSPA5/HSP90B1/PSME2/PSMA3/PSMA4/PSMB6/UBB/PSMB3/PSMA7	16
GO:2000027	regulation of animal organ morphogenesis	12/242	237/15057	0.000462811	0.00492774	0.00393309	PSMB2/PSMA5/AGT/PSMB1/GPC3/CPB2/PSME2/PSMA3/PSMA4/PSMB6/PSMB3/PSMA7	12
GO:0006641	triglyceride metabolic process	7/242	86/15057	0.000464122	0.00492774	0.00393309	APOA2/APOB/FABP1/AADAC/LIPC/APOH/C3	7
GO:0015918	sterol transport	7/242	86/15057	0.000464122	0.00492774	0.00393309	APOA2/APOB/APOM/CLU/AKR1C1/LIPC/LCAT	7
GO:0009069	serine family amino acid metabolic process	5/242	41/15057	0.000480892	0.00507838	0.00405333	PHGDH/AGXT/AGXT2/CDO1/GLYAT	5
GO:2001233	regulation of apoptotic signaling pathway	16/242	383/15057	0.000481764	0.00507838	0.00405333	PARK7/ENO1/AGT/FAM162A/FGB/FGA/FGG/BCAP31/CLU/GSN/GSTP1/CIDEB/UBB/ACAA2/PRDX2/SOD1	16
GO:0033108	mitochondrial respiratory chain complex assembly	7/242	87/15057	0.000497938	0.00523012	0.00417444	NDUFS2/NDUFB9/NDUFB6/NDUFC2/NDUFB8/NDUFA12/NDUFV2	7
GO:0001895	retina homeostasis	6/242	63/15057	0.000511969	0.00535837	0.0042768	PRDX1/TF/ALB/AZGP1/B2M/SOD1	6
GO:0034599	cellular response to oxidative stress	13/242	275/15057	0.000520545	0.00542881	0.00433302	PARK7/PRDX1/PRDX6/FABP1/ARG1/TXN/CCS/GSTP1/PRDX3/MGMT/MGST1/PRDX2/SOD1	13
GO:0007584	response to nutrient	11/242	207/15057	0.000531295	0.00552134	0.00440687	HMGCL/SERPINC1/ARG1/OTC/GSN/GSTP1/MGMT/HSP90B1/DAD1/PEMT/SOD1	11
GO:1901570	fatty acid derivative biosynthetic process	7/242	88/15057	0.000533688	0.00552218	0.00440754	HMGCL/HMGCS2/MGST3/BDH2/MGST2/ACAT1/TECR	7
GO:0010954	positive regulation of protein processing	4/242	24/15057	0.000537009	0.00552218	0.00440754	ENO1/GSN/C3/ANGPTL8	4
GO:0050996	positive regulation of lipid catabolic process	4/242	24/15057	0.000537009	0.00552218	0.00440754	ANGPTL3/APOA2/FABP1/AADAC	4
GO:0006694	steroid biosynthetic process	10/242	175/15057	0.000539182	0.00552521	0.00440996	HMGCS2/FDPS/APOB/ACAT2/EBP/FDFT1/RAN/HSD17B2/ACAA2/SOD1	10
GO:0061013	regulation of mRNA catabolic process	10/242	176/15057	0.00056376	0.00575701	0.00459497	PSMB2/PSMA5/PSMB1/PSME2/PSMA3/PSMA4/PSMB6/UBB/PSMB3/PSMA7	10
GO:0007006	mitochondrial membrane organization	8/242	116/15057	0.000566855	0.00576859	0.00460422	ATP5PB/ATP5MC3/ATP5F1C/ATP5F1B/HSP90AA1/ATP5PD/ATP5F1A/ACAA2	8
GO:0060191	regulation of lipase activity	7/242	89/15057	0.000571452	0.00579531	0.00462555	ANGPTL3/APOA2/AGT/ANG/LIPC/APOH/ANGPTL8	7
GO:0009165	nucleotide biosynthetic process	15/242	352/15057	0.000587722	0.00593983	0.00474089	ENO1/ATP5PB/ATP5MC3/PDHB/STOML2/LDHA/ACAT1/ATP5F1C/TPI1/ATP5F1B/ENO3/ATP5PD/ATP5F1A/EIF6/TECR	15
GO:0045540	regulation of cholesterol biosynthetic process	5/242	43/15057	0.0006018	0.00604059	0.00482132	FDPS/APOB/FDFT1/RAN/SOD1	5
GO:0106118	regulation of sterol biosynthetic process	5/242	43/15057	0.0006018	0.00604059	0.00482132	FDPS/APOB/FDFT1/RAN/SOD1	5
GO:0001867	complement activation, lectin pathway	3/242	11/15057	0.000615023	0.00611075	0.00487732	MASP2/SERPING1/A2M	3
GO:0034372	very-low-density lipoprotein particle remodeling	3/242	11/15057	0.000615023	0.00611075	0.00487732	APOA2/LIPC/LCAT	3
GO:0034380	high-density lipoprotein particle assembly	3/242	11/15057	0.000615023	0.00611075	0.00487732	APOA2/APOM/LCAT	3
GO:0001101	response to acid chemical	14/242	317/15057	0.000629387	0.00623028	0.00497272	HMGCL/APOB/CDO1/ARG1/OTC/GSN/CFL1/GSTP1/AKR1C1/MGMT/KRT8/HSD17B2/SERPINF1/PEMT	14
GO:0034377	plasma lipoprotein particle assembly	4/242	25/15057	0.00063129	0.00623028	0.00497272	APOA2/APOB/APOM/LCAT	4
GO:0050851	antigen receptor-mediated signaling pathway	11/242	212/15057	0.000648312	0.00637688	0.00508972	PSMB2/PSMA5/SKP1/PSMB1/STOML2/PSME2/PSMA3/PSMA4/PSMB6/PSMB3/PSMA7	11
GO:0006953	acute-phase response	5/242	44/15057	0.000670161	0.00656982	0.00524372	AHSG/ORM1/ORM2/F2/HP	5
GO:1901293	nucleoside phosphate biosynthetic process	15/242	357/15057	0.000679424	0.00663849	0.00529853	ENO1/ATP5PB/ATP5MC3/PDHB/STOML2/LDHA/ACAT1/ATP5F1C/TPI1/ATP5F1B/ENO3/ATP5PD/ATP5F1A/EIF6/TECR	15
GO:0006099	tricarboxylic acid cycle	4/242	26/15057	0.000736731	0.00715091	0.00570752	SDHB/SUCLG1/PDHB/MDH2	4
GO:1903319	positive regulation of protein maturation	4/242	26/15057	0.000736731	0.00715091	0.00570752	ENO1/GSN/C3/ANGPTL8	4
GO:0000098	sulfur amino acid catabolic process	3/242	12/15057	0.000810326	0.00776277	0.00619588	AGXT/CDO1/TST	3
GO:0002921	negative regulation of humoral immune response	3/242	12/15057	0.000810326	0.00776277	0.00619588	C4BPB/SERPING1/A2M	3
GO:0018158	protein oxidation	3/242	12/15057	0.000810326	0.00776277	0.00619588	PARK7/APOA2/PRDX3	3
GO:0097284	hepatocyte apoptotic process	3/242	12/15057	0.000810326	0.00776277	0.00619588	GSN/KRT8/KRT18	3
GO:0046394	carboxylic acid biosynthetic process	16/242	404/15057	0.000854094	0.00815549	0.00650933	PARK7/ENO1/PHGDH/MGST3/AGXT/MGST2/AGXT2/CDO1/OTC/LDHA/TPI1/GATM/LIPC/ENO3/EIF6/TECR	16
GO:0016053	organic acid biosynthetic process	16/242	405/15057	0.00087669	0.00834416	0.00665992	PARK7/ENO1/PHGDH/MGST3/AGXT/MGST2/AGXT2/CDO1/OTC/LDHA/TPI1/GATM/LIPC/ENO3/EIF6/TECR	16
GO:0035722	interleukin-12-mediated signaling pathway	5/242	47/15057	0.000910302	0.00863612	0.00689295	TALDO1/CFL1/GSTO1/PSME2/SOD1	5
GO:0051651	maintenance of location in cell	6/242	71/15057	0.00097004	0.00914387	0.00729821	PARK7/ALB/SKP1/TXN/GSN/HSPA5	6
GO:0051881	regulation of mitochondrial membrane potential	6/242	71/15057	0.00097004	0.00914387	0.00729821	PARK7/CLIC1/STOML2/PRDX3/UBB/SOD1	6
GO:0006101	citrate metabolic process	4/242	28/15057	0.000983919	0.00921562	0.00735548	SDHB/SUCLG1/PDHB/MDH2	4
GO:0019433	triglyceride catabolic process	4/242	28/15057	0.000983919	0.00921562	0.00735548	APOB/FABP1/AADAC/LIPC	4
GO:0002244	hematopoietic progenitor cell differentiation	9/242	157/15057	0.000993054	0.00927166	0.0074002	PSMB2/PSMA5/PSMB1/PSME2/PSMA3/PSMA4/PSMB6/PSMB3/PSMA7	9
GO:0051851	modification by host of symbiont morphology or physiology	6/242	72/15057	0.00104424	0.00971867	0.00775699	CALM2/ARG1/PLG/F2/CFL1/PPIB	6
GO:0030178	negative regulation of Wnt signaling pathway	10/242	191/15057	0.0010586	0.00982124	0.00783885	PSMB2/PSMA5/PSMB1/GPC3/PSME2/PSMA3/PSMA4/PSMB6/PSMB3/PSMA7	10

## Sheet: VTNlow GO
Gene ontology (GO) terms of human W19 VTN-low hepatocytes.
ID	Description	GeneRatio	BgRatio	pvalue	p.adjust	qvalue	geneID	Count
GO:0006614	SRP-dependent cotranslational protein targeting to membrane	74/134	95/15057	1.13444e-142	2.23939e-139	2.05991e-139	RPL22/RPL11/RPS8/RPL5/RPS27/RPS7/RPS27A/RPL31/RPL37A/RPL32/RPL15/RPSA/RPL14/RPL29/RPL24/RPL35A/RPL9/RPL34/RPS3A/RPL37/RPS23/RPS14/RPS18/RPS10/RPL10A/RPS12/RPS4X/RPL39/RPL10/RPS20/RPL7/RPL30/RPL8/RPS6/RPL35/RPL12/RPL7A/RPLP2/RPL27A/RPS13/RPS3/RPS25/RPS24/RPL41/RPL6/RPLP0/RPL21/RPS29/RPL4/RPLP1/RPS17/RPS2/RPS15A/RPL13/RPL26/RPL23A/RPL23/RPL19/RPL27/RPL38/RPL17/RPS15/RPL36/RPS28/RPL18A/RPS16/RPS19/R…	74
GO:0006613	cotranslational protein targeting to membrane	74/134	98/15057	8.42412e-141	8.3146e-138	7.64821e-138	RPL22/RPL11/RPS8/RPL5/RPS27/RPS7/RPS27A/RPL31/RPL37A/RPL32/RPL15/RPSA/RPL14/RPL29/RPL24/RPL35A/RPL9/RPL34/RPS3A/RPL37/RPS23/RPS14/RPS18/RPS10/RPL10A/RPS12/RPS4X/RPL39/RPL10/RPS20/RPL7/RPL30/RPL8/RPS6/RPL35/RPL12/RPL7A/RPLP2/RPL27A/RPS13/RPS3/RPS25/RPS24/RPL41/RPL6/RPLP0/RPL21/RPS29/RPL4/RPLP1/RPS17/RPS2/RPS15A/RPL13/RPL26/RPL23A/RPL23/RPL19/RPL27/RPL38/RPL17/RPS15/RPL36/RPS28/RPL18A/RPS16/RPS19/R…	74
GO:0045047	protein targeting to ER	74/134	100/15057	1.27292e-139	8.37583e-137	7.70453e-137	RPL22/RPL11/RPS8/RPL5/RPS27/RPS7/RPS27A/RPL31/RPL37A/RPL32/RPL15/RPSA/RPL14/RPL29/RPL24/RPL35A/RPL9/RPL34/RPS3A/RPL37/RPS23/RPS14/RPS18/RPS10/RPL10A/RPS12/RPS4X/RPL39/RPL10/RPS20/RPL7/RPL30/RPL8/RPS6/RPL35/RPL12/RPL7A/RPLP2/RPL27A/RPS13/RPS3/RPS25/RPS24/RPL41/RPL6/RPLP0/RPL21/RPS29/RPL4/RPLP1/RPS17/RPS2/RPS15A/RPL13/RPL26/RPL23A/RPL23/RPL19/RPL27/RPL38/RPL17/RPS15/RPL36/RPS28/RPL18A/RPS16/RPS19/R…	74
GO:0072599	establishment of protein localization to endoplasmic reticulum	74/134	104/15057	2.10215e-137	1.03741e-134	9.54264e-135	RPL22/RPL11/RPS8/RPL5/RPS27/RPS7/RPS27A/RPL31/RPL37A/RPL32/RPL15/RPSA/RPL14/RPL29/RPL24/RPL35A/RPL9/RPL34/RPS3A/RPL37/RPS23/RPS14/RPS18/RPS10/RPL10A/RPS12/RPS4X/RPL39/RPL10/RPS20/RPL7/RPL30/RPL8/RPS6/RPL35/RPL12/RPL7A/RPLP2/RPL27A/RPS13/RPS3/RPS25/RPS24/RPL41/RPL6/RPLP0/RPL21/RPS29/RPL4/RPLP1/RPS17/RPS2/RPS15A/RPL13/RPL26/RPL23A/RPL23/RPL19/RPL27/RPL38/RPL17/RPS15/RPL36/RPS28/RPL18A/RPS16/RPS19/R…	74
GO:0000184	nuclear-transcribed mRNA catabolic process, nonsense-mediated decay	76/134	118/15057	4.78823e-136	1.8904e-133	1.73889e-133	RPL22/RPL11/RPS8/RPL5/RPS27/RPS7/RPS27A/RPL31/RPL37A/RPL32/RPL15/RPSA/RPL14/RPL29/RPL24/RPL35A/RPL9/RPL34/RPS3A/RPL37/RPS23/RPS14/RPS18/RPS10/RPL10A/RPS12/RPS4X/RPL39/RPL10/RPS20/RPL7/RPL30/PABPC1/EIF3E/RPL8/RPS6/RPL35/RPL12/RPL7A/RPLP2/RPL27A/RPS13/RPS3/RPS25/RPS24/RPL41/RPL6/RPLP0/RPL21/RPS29/RPL4/RPLP1/RPS17/RPS2/RPS15A/RPL13/RPL26/RPL23A/RPL23/RPL19/RPL27/RPL38/RPL17/RPS15/RPL36/RPS28/RPL18A/…	76
GO:0070972	protein localization to endoplasmic reticulum	74/134	120/15057	6.17695e-130	2.03222e-127	1.86934e-127	RPL22/RPL11/RPS8/RPL5/RPS27/RPS7/RPS27A/RPL31/RPL37A/RPL32/RPL15/RPSA/RPL14/RPL29/RPL24/RPL35A/RPL9/RPL34/RPS3A/RPL37/RPS23/RPS14/RPS18/RPS10/RPL10A/RPS12/RPS4X/RPL39/RPL10/RPS20/RPL7/RPL30/RPL8/RPS6/RPL35/RPL12/RPL7A/RPLP2/RPL27A/RPS13/RPS3/RPS25/RPS24/RPL41/RPL6/RPLP0/RPL21/RPS29/RPL4/RPLP1/RPS17/RPS2/RPS15A/RPL13/RPL26/RPL23A/RPL23/RPL19/RPL27/RPL38/RPL17/RPS15/RPL36/RPS28/RPL18A/RPS16/RPS19/R…	74
GO:0006413	translational initiation	79/134	181/15057	5.10654e-123	1.44004e-120	1.32463e-120	RPL22/RPL11/RPS8/RPL5/RPS27/RPS7/RPS27A/RPL31/RPL37A/RPL32/RPL15/RPSA/RPL14/RPL29/RPL24/RPL35A/RPL9/RPL34/RPS3A/RPL37/RPS23/RPS14/RPS18/RPS10/RPL10A/RPS12/HSPB1/RPS4X/RPL39/RPL10/RPS20/RPL7/RPL30/PABPC1/EIF3E/RPL8/RPS6/RPL35/RPL12/RPL7A/RPLP2/EIF3F/RPL27A/RPS13/RPS3/RPS25/RPS24/RPL41/RPL6/RPLP0/RPL21/RPS29/RPL4/RPLP1/RPS17/RPS2/RPS15A/RPL13/RPL26/RPL23A/RPL23/RPL19/RPL27/RPL38/RPL17/RPS15/RPL36/R…	79
GO:0006612	protein targeting to membrane	74/134	158/15057	2.44283e-117	6.02769e-115	5.54458e-115	RPL22/RPL11/RPS8/RPL5/RPS27/RPS7/RPS27A/RPL31/RPL37A/RPL32/RPL15/RPSA/RPL14/RPL29/RPL24/RPL35A/RPL9/RPL34/RPS3A/RPL37/RPS23/RPS14/RPS18/RPS10/RPL10A/RPS12/RPS4X/RPL39/RPL10/RPS20/RPL7/RPL30/RPL8/RPS6/RPL35/RPL12/RPL7A/RPLP2/RPL27A/RPS13/RPS3/RPS25/RPS24/RPL41/RPL6/RPLP0/RPL21/RPS29/RPL4/RPLP1/RPS17/RPS2/RPS15A/RPL13/RPL26/RPL23A/RPL23/RPL19/RPL27/RPL38/RPL17/RPS15/RPL36/RPS28/RPL18A/RPS16/RPS19/R…	74
GO:0000956	nuclear-transcribed mRNA catabolic process	77/134	194/15057	1.8254e-115	4.00371e-113	3.68283e-113	RPL22/RPL11/RPS8/RPL5/RPS27/RPS7/RPS27A/RPL31/RPL37A/RPL32/RPL15/RPSA/RPL14/RPL29/RPL24/RPL35A/RPL9/RPL34/RPS3A/RPL37/RPS23/RPS14/RPS18/RPS10/RPL10A/RPS12/RPS4X/RPL39/RPL10/RPS20/RPL7/RPL30/PABPC1/EIF3E/RPL8/RPS6/RPL35/RPL12/RPL7A/RPLP2/RPL27A/RPS13/RPS3/RPS25/RPS24/RPL41/RPL6/RPLP0/RPL21/RPS29/RPL4/RPLP1/RPS17/RPS2/RPS15A/RPL13/RPL26/RPL23A/RPL23/RPL19/RPL27/RPL38/RPL17/RPS15/RPL36/RPS28/RPL18A/…	77
GO:0019080	viral gene expression	76/134	191/15057	6.85439e-114	1.35306e-111	1.24461e-111	RPL22/RPL11/RPS8/RPL5/RPS27/RPS7/RPS27A/RPL31/RPL37A/RPL32/RPL15/RPSA/RPL14/RPL29/RPL24/RPL35A/RPL9/RPL34/RPS3A/RPL37/RPS23/RPS14/RPS18/RPS10/RPL10A/RPS12/RPS4X/RPL39/RPL10/RPS20/RPL7/RPL30/RPL8/RPS6/RPL35/RPL12/RPL7A/RPLP2/EIF3F/RPL27A/RPS13/RPS3/RPS25/RPS24/RPL41/RPL6/RPLP0/RPL21/RPS29/RPL4/RPLP1/RPS17/RPS2/RPS15A/RPL13/RPL26/RPL23A/RPL23/RPL19/RPL27/RPL38/RPL17/RPS15/RPL36/RPS28/RPL18A/RPS16/R…	76
GO:0019083	viral transcription	74/134	177/15057	1.43263e-112	2.57092e-110	2.36487e-110	RPL22/RPL11/RPS8/RPL5/RPS27/RPS7/RPS27A/RPL31/RPL37A/RPL32/RPL15/RPSA/RPL14/RPL29/RPL24/RPL35A/RPL9/RPL34/RPS3A/RPL37/RPS23/RPS14/RPS18/RPS10/RPL10A/RPS12/RPS4X/RPL39/RPL10/RPS20/RPL7/RPL30/RPL8/RPS6/RPL35/RPL12/RPL7A/RPLP2/RPL27A/RPS13/RPS3/RPS25/RPS24/RPL41/RPL6/RPLP0/RPL21/RPS29/RPL4/RPLP1/RPS17/RPS2/RPS15A/RPL13/RPL26/RPL23A/RPL23/RPL19/RPL27/RPL38/RPL17/RPS15/RPL36/RPS28/RPL18A/RPS16/RPS19/R…	74
GO:0090150	establishment of protein localization to membrane	75/134	274/15057	1.39039e-97	2.28719e-95	2.10388e-95	RPL22/RPL11/RPS8/RPL5/RPS27/RPS7/RPS27A/RPL31/RPL37A/RPL32/RPL15/RPSA/RPL14/RPL29/RPL24/RPL35A/RPL9/RPL34/RPS3A/RPL37/RPS23/RPS14/RACK1/RPS18/RPS10/RPL10A/RPS12/RPS4X/RPL39/RPL10/RPS20/RPL7/RPL30/RPL8/RPS6/RPL35/RPL12/RPL7A/RPLP2/RPL27A/RPS13/RPS3/RPS25/RPS24/RPL41/RPL6/RPLP0/RPL21/RPS29/RPL4/RPLP1/RPS17/RPS2/RPS15A/RPL13/RPL26/RPL23A/RPL23/RPL19/RPL27/RPL38/RPL17/RPS15/RPL36/RPS28/RPL18A/RPS16/R…	75
GO:0006402	mRNA catabolic process	78/134	333/15057	4.93094e-96	7.48744e-94	6.88734e-94	RPL22/RPL11/RPS8/RPL5/RPS27/RPS7/RPS27A/RPL31/RPL37A/RPL32/RPL15/RPSA/RPL14/RPL29/RPL24/RPL35A/RPL9/RPL34/RPS3A/RPL37/RPS23/RPS14/RPS18/RPS10/RPL10A/RPS12/HSPB1/RPS4X/RPL39/RPL10/RPS20/RPL7/RPL30/PABPC1/EIF3E/RPL8/RPS6/RPL35/RPL12/RPL7A/RPLP2/RPL27A/RPS13/RPS3/RPS25/RPS24/RPL41/RPL6/RPLP0/RPL21/RPS29/RPL4/RPLP1/RPS17/RPS2/RPS15A/RPL13/RPL26/RPL23A/RPL23/RPL19/RPL27/RPL38/RPL17/RPS15/RPL36/RPS28/R…	78
GO:0006401	RNA catabolic process	79/134	363/15057	1.22263e-94	1.72391e-92	1.58574e-92	RPL22/RPL11/RPS8/RPL5/RPS27/RPS7/RPS27A/RPL31/RPL37A/RPL32/RPL15/RPSA/RPL14/RPL29/RPL24/RPL35A/RPL9/RPL34/RPS3A/RPL37/RPS23/RPS14/RPS18/RPS10/RPL10A/RPS12/HSPB1/RPS4X/RPL39/RPL10/RPS20/RPL7/RPL30/PABPC1/EIF3E/RPL8/RPS6/RPL35/RPL12/RPL7A/RPLP2/RPL27A/RPS13/RPS3/RPS25/RPS24/RPL41/RPL6/RPLP0/RPL21/RPS29/RPL4/RPLP1/RPS17/RPS2/RPS15A/RPL13/RPL26/RPL23A/RPL23/RPL19/RPL27/RPL38/RPL17/RPS15/RPL36/RPS28/T…	79
GO:0006605	protein targeting	75/134	354/15057	3.46477e-88	4.55963e-86	4.19419e-86	RPL22/RPL11/RPS8/RPL5/RPS27/RPS7/RPS27A/RPL31/RPL37A/RPL32/RPL15/RPSA/RPL14/RPL29/RPL24/RPL35A/RPL9/RPL34/RPS3A/RPL37/RPS23/RPS14/RPS18/RPS10/RPL10A/RPS12/SLC25A6/RPS4X/RPL39/RPL10/RPS20/RPL7/RPL30/RPL8/RPS6/RPL35/RPL12/RPL7A/RPLP2/RPL27A/RPS13/RPS3/RPS25/RPS24/RPL41/RPL6/RPLP0/RPL21/RPS29/RPL4/RPLP1/RPS17/RPS2/RPS15A/RPL13/RPL26/RPL23A/RPL23/RPL19/RPL27/RPL38/RPL17/RPS15/RPL36/RPS28/RPL18A/RPS16…	75
GO:0072594	establishment of protein localization to organelle	75/134	442/15057	2.49439e-80	3.07745e-78	2.8308e-78	RPL22/RPL11/RPS8/RPL5/RPS27/RPS7/RPS27A/RPL31/RPL37A/RPL32/RPL15/RPSA/RPL14/RPL29/RPL24/RPL35A/RPL9/RPL34/RPS3A/RPL37/RPS23/RPS14/RPS18/RPS10/RPL10A/RPS12/SLC25A6/RPS4X/RPL39/RPL10/RPS20/RPL7/RPL30/RPL8/RPS6/RPL35/RPL12/RPL7A/RPLP2/RPL27A/RPS13/RPS3/RPS25/RPS24/RPL41/RPL6/RPLP0/RPL21/RPS29/RPL4/RPLP1/RPS17/RPS2/RPS15A/RPL13/RPL26/RPL23A/RPL23/RPL19/RPL27/RPL38/RPL17/RPS15/RPL36/RPS28/RPL18A/RPS16…	75
GO:0002181	cytoplasmic translation	23/134	69/15057	8.14316e-31	9.45564e-29	8.6978e-29	RPL11/RPL31/RPL32/RPL24/RPS23/RPL10A/RPL39/RPL30/EIF3E/RPL8/EIF3F/RPL41/RPL6/RPS29/RPL19/RPL38/EEF2/RPL36/RPS28/RPL18A/RPL18/RPL13A/EIF3L	23
GO:0006364	rRNA processing	19/134	154/15057	1.01739e-16	1.11574e-14	1.02631e-14	RPL11/RPL5/RPS27/RPS7/RPL14/RPL35A/RPS14/RPL7/RPS6/RPS24/RPS17/RPS2/RPL26/RPL27/RPS15/RPS28/RPS16/RPS19/RPS9	19
GO:0022613	ribonucleoprotein complex biogenesis	25/134	344/15057	3.65433e-16	3.79666e-14	3.49237e-14	RPL11/RPL5/RPS27/RPS7/RPL14/RPL35A/RPS23/RPS14/RPL7/EIF3E/RPS6/EIF3F/RPS24/RPS17/RPS2/RPL26/RPL27/RPL38/RPS15/RPS28/RPS16/RPS19/RPL13A/RPS9/EIF3L	25
GO:0016072	rRNA metabolic process	20/134	191/15057	3.90391e-16	3.85316e-14	3.54434e-14	RPL11/RPL5/RPS27/RPS7/RPL14/RPL35A/RPS14/RPL7/RPS6/RPS24/RPS17/RPS2/RPL26/RPL27/RPS15/RPS28/TRIR/RPS16/RPS19/RPS9	20
GO:0042254	ribosome biogenesis	20/134	202/15057	1.16995e-15	1.09976e-13	1.01161e-13	RPL11/RPL5/RPS27/RPS7/RPL14/RPL35A/RPS14/RPL7/RPS6/RPS24/RPS17/RPS2/RPL26/RPL27/RPL38/RPS15/RPS28/RPS16/RPS19/RPS9	20
GO:0042274	ribosomal small subunit biogenesis	10/134	24/15057	3.91161e-15	3.50978e-13	3.22848e-13	RPS7/RPS14/RPS6/RPS24/RPS17/RPL38/RPS15/RPS28/RPS16/RPS19	10
GO:0034470	ncRNA processing	19/134	292/15057	1.22712e-11	1.05319e-09	9.68776e-10	RPL11/RPL5/RPS27/RPS7/RPL14/RPL35A/RPS14/RPL7/RPS6/RPS24/RPS17/RPS2/RPL26/RPL27/RPS15/RPS28/RPS16/RPS19/RPS9	19
GO:0042273	ribosomal large subunit biogenesis	7/134	27/15057	2.89117e-09	2.37799e-07	2.1874e-07	RPL11/RPL5/RPL14/RPL35A/RPL7/RPL26/RPL38	7
GO:0034248	regulation of cellular amide metabolic process	18/134	363/15057	3.57498e-09	2.8228e-07	2.59656e-07	RPL22/RPL5/EFNA1/RPS14/RACK1/EEF1A1/HSPB1/RPS4X/RPL10/RPL30/PABPC1/EIF3E/RPS3/RPL26/RPL38/EEF2/APOE/RPL13A	18
GO:0034660	ncRNA metabolic process	20/134	468/15057	5.7605e-09	4.37355e-07	4.02302e-07	RPL11/RPL5/RPS27/RPS7/RPL14/RPL35A/RPS14/RPL7/RPS6/RPS24/RPS17/RPS2/RPL26/RPL27/RPS15/RPS28/TRIR/RPS16/RPS19/RPS9	20
GO:0006417	regulation of translation	15/134	309/15057	1.04327e-07	7.62748e-06	7.01616e-06	RPL22/RPL5/RPS14/RACK1/HSPB1/RPS4X/RPL10/RPL30/PABPC1/EIF3E/RPS3/RPL26/RPL38/EEF2/RPL13A	15
GO:0034250	positive regulation of cellular amide metabolic process	9/134	133/15057	2.86587e-06	0.000199579	0.000183583	RPL5/EFNA1/RACK1/RPS4X/RPL30/PABPC1/EIF3E/RPL26/EEF2	9
GO:0042255	ribosome assembly	5/134	26/15057	2.93201e-06	0.000199579	0.000183583	RPL11/RPL5/RPS14/RPL38/RPS19	5
GO:0022618	ribonucleoprotein complex assembly	10/134	172/15057	3.13691e-06	0.000206409	0.000189866	RPL11/RPL5/RPS23/RPS14/EIF3E/EIF3F/RPL38/RPS19/RPL13A/EIF3L	10
GO:0071826	ribonucleoprotein complex subunit organization	10/134	184/15057	5.72734e-06	0.000364702	0.000335472	RPL11/RPL5/RPS23/RPS14/EIF3E/EIF3F/RPL38/RPS19/RPL13A/EIF3L	10
GO:0051444	negative regulation of ubiquitin-protein transferase activity	4/134	16/15057	1.00464e-05	0.000619734	0.000570064	RPL11/RPL5/RPS7/RPL23	4
GO:2001242	regulation of intrinsic apoptotic signaling pathway	9/134	156/15057	1.05691e-05	0.000632225	0.000581554	RPL11/RPS7/GPX1/RACK1/HSPB1/RPS3/TPT1/RPL26/MIF	9
GO:0006414	translational elongation	8/134	124/15057	1.47746e-05	0.000857798	0.000789048	EEF1B2/RACK1/EEF1A1/RPL30/RPLP2/RPLP1/MRPS26/EEF2	8
GO:1901798	positive regulation of signal transduction by p53 class mediator	4/134	21/15057	3.19152e-05	0.00180001	0.00165575	RPL11/RPS7/RPL26/RPL23	4
GO:1904666	regulation of ubiquitin protein ligase activity	4/134	22/15057	3.8739e-05	0.00212419	0.00195394	RPL11/RPL5/RPS7/RPL23	4
GO:0051438	regulation of ubiquitin-protein transferase activity	5/134	44/15057	4.25724e-05	0.0022713	0.00208926	RPL11/RPL5/RPS7/RPS2/RPL23	5
GO:0045727	positive regulation of translation	7/134	111/15057	5.94831e-05	0.00308999	0.00284234	RPL5/RPS4X/RPL30/PABPC1/EIF3E/RPL26/EEF2	7
GO:0002183	cytoplasmic translational initiation	4/134	27/15057	8.97902e-05	0.00454477	0.00418052	EIF3E/EIF3F/RPL13A/EIF3L	4
GO:0000027	ribosomal large subunit assembly	3/134	11/15057	0.000107936	0.00532665	0.00489973	RPL11/RPL5/RPL38	3
GO:1902253	regulation of intrinsic apoptotic signaling pathway by p53 class mediator	4/134	30/15057	0.000137341	0.00661248	0.00608251	RPL11/RPS7/RPL26/MIF	4
GO:2001244	positive regulation of intrinsic apoptotic signaling pathway	5/134	59/15057	0.000176387	0.00829017	0.00762573	RPL11/RPS7/RACK1/RPS3/RPL26	5
