# Supplementary material for: Comparative analysis of cell lineage differentiation during hepatogenesis in humans and mice at the single-cell transcriptome level
Source: Cell Res. 2020 Jul 20;30(12):1109–26. doi: 10.1038/s41422-020-0378-6 (PMC7784864; doi:10.1038/s41422-020-0378-6)
Supplement: Supplementary file 16 — Supplementary information, Table S7 [file 41422_2020_378_MOESM16_ESM.xlsx]

## Sheet: Sheet1
Supplementary information, Table S7 Differentially expressed genes (DEGs) during mouse erythroid progenitor development. Related to Fig. 6e.
Differentially expressed genes (DEGs) during mouse erythroid progenitor development.
Early gene	Middle gene	Late gene
1110028F11Rik	2700097O09Rik	0610040J01Rik
1110038B12Rik	AA465934	2310001H17Rik
1190007I07Rik	Abcb10	2410002F23Rik
1500011K16Rik	Abcg1	4930520O04Rik
1700006J14Rik	Abcg2	A430104N18Rik
2410004N09Rik	Acp5	Abcb4
2410006H16Rik	Actn4	Abhd16a
2810004N23Rik	Adk	Acaa2
2810408I11Rik	AI662270	Acadl
3110082I17Rik	Alad	Acat1
3300005D01Rik	Ampd2	Aco1
4930447C04Rik	Ampd3	Acsl1
5430416N02Rik	Apeh	Akr1a1
9430008C03Rik	Aqp3	Aldh1a1
9430015G10Rik	Arf5	Alg5
Aars	Arrb1	Amd1
Acot7	Atg4b	Amigo2
Actg1	Bdh1	Anp32e
Actr3	Bsg	Anxa1
Adarb2	Btg2	Ap1b1
Adm2	Calcrl	Apbb1ip
Ak4	Capn1	Apobec3
Aldh1a3	Cat	Aqp1
Aldoa	Ccdc109b	Arhgdib
Amacr	Cd24a	Asb17os
Ammecr1	Chac2	Atg9b
Ankrd37	Cited4	Atp4a
Anxa5	Cldn13	B2m
Aprt	Crlf3	BC100530
Aqp9	Ctsb	Bcap29
Arhgap10	Ctsd	Bcl7c
Arhgef2	Cyb5r3	Bclaf1
Arhgef25	Dck	Bid
Arl5a	Dctn6	Btnl10
Armcx6	Dhrs11	C330006A16Rik
Ass1	Dmtn	Camp
Atf4	Dnajb1	Car1
Atf5	Epb4.2	Carhsp1
Atf7ip2	Fabp5	Ccdc68
Atp1b2	Fam210b	Ccnd1
Atpaf2	Fbxo5	Cd36
Atxn10	Fech	Cd47
B230312C02Rik	Fuca2	Cd48
B3gnt7	Gid8	Cela1
Banp	Gm10039	Celf2
Bbx	Gm11273	Cers2
BC031181	Gm15772	Ces2g
Bend4	Gm16515	Cirbp
Bex1	Gm26916	Clca1
Bmp2k	Gm5900	Clstn1
Bms1	Gmpr	Cnp
Bmyc	Gpr146	Col5a1
Bnip3	Grina	Cox5a
Bzw2	Gsta4	Cpt1a
C2cd4a	Gstm5	Cpt1c
Cacybp	Gucd1	Ctse
Cad	Gypc	Ctsg
Calr	Hba-a1	Deptor
Capn5	Hba-a2	Dhx9
Ccdc102a	Hebp1	Dnmt1
Ccdc58	Hemgn	Dock10
Ccdc71l	Hif3a	Dynlt1f
Ccnl1	Hk1	E130102H24Rik
Cct3	Hmbs	Eci2
Cd63	Hyal2	Eef1a1
Cd9	Ift140	Eif3m
Cdc14b	Josd2	Eif4ebp1
Cdk10	Klf1	Elane
Chac1	Klhl23	Eng
Chchd4	Man1a	Ezh2
Chid1	Mff	Fam132a
Ciart	Mgll	Fam46a
Cited2	Mgst3	Fcho1
Cmah	Mns1	Fermt3
Cnksr3	Mrpl16	Fus
Comtd1	Mt1	Gbp7
Cotl1	Mt2	Gltscr2
Cox17	Mtx2	Gm10182
Cpne7	Nek6	Gm10222
Cpsf3	Pgam1	Gm11127
Cramp1l	Plin2	Gm15501
Csnk1e	Pnpo	Gm15920
Ctbp2	Popdc2	Gm16124
Cth	Ppox	Gm24289
Ctsl	Pqlc1	Gm26798
Cyb561d2	Prdx2	Gm26809
Cyb5b	Prkab1	Gm26847
Cyb5r1	Ptdss2	Gm3699
Cyba	Qsox1	Gm4149
Cycs	Rab3il1	Gm5292
D19Bwg1357e	Redrum	Gm5483
D2Wsu81e	Rfesd	Gm8186
Dcaf12l1	Rgcc	Gna15
Dcaf17	Rhd	Gsto1
Dcbld2	Rnf141	Gstp1
Ddah1	Rnf145	Gtf2f1
Ddx21	Rps3a3	H2afj
Ddx3x	Rps6ka1	H2afv
Ddx56	Rsrp1	H2-D1
Dennd6b	Scd1	H2-DMa
Dgcr6	Sgk3	H2-K1
Dlg1	Slc26a1	Hadh
Dnaja2	Slc30a10	Haus1
Dnajb2	Slc31a1	Haus4
Dnajb9	Slc4a1	Hhex
Dnmt3a	Smim1	Hist1h1b
Dpf1	Smpdl3a	Hist1h1e
Dusp1	Snca	Hist1h2an
Dusp19	Sptb	Hist1h2ap
Dusp2	Svip	Hist1h2bc
Echdc2	Tac2	Hopx
Egfl7	Tcea1-ps1	Hp
Ehd3	Tmem14c	Hp1bp3
Eif2b1	Tmem40	Hpn
Eif2s2	Txnrd2	Ica1
Eif2s3x	Ubac1	Ifi203
Eif3c	Wbp2	Ifi27
Eif4a2	Wipi1	Ifi47
Eif4g2	Xpnpep1	Ifitm2
Ell2	Yipf4	Ifitm3
Elp3	Zbtb7a	Ifngr1
Eno1b	Zrsr1	Irf7
Epb4.1l2		Irgm1
Eprs		Isg20
Ero1l		Itm2b
Faf1		Klf9
Fam136a		Laptm5
Fam195a		Lcn2
Fam49b		Leprot
Fam60a		Lgals3bp
Fam64a		Lgals9
Farsb		Lhfpl2
Fbxo18		Lpin2
Fgd4		Lpl
Fgd6		Ly6e
Fgf13		Lyz2
Fhod3		Mat2a
Fkbp1a		Mat2b
Fos		Mb21d1
Fosb		Mfsd10
Furin		Minpp1
G6pc3		Mmp14
Gadd45gip1		Mpc1
Galk1		Mpo
Galnt7		Mri1
Gars		Msl3
Gas2l1		Mxd4
Gas5		Myb
Gatsl3		Myl4
Gcsh		Mylk3
Gdf3		Myo1d
Gemin6		Nap1l4
Gfm1		Nckap1l
Gkap1		Ndufb6
Gm10012		Neat1
Gm10051		Nfia
Gm10073		Nfic
Gm10163		Npc2
Gm10224		Nrm
Gm10263		Nucks1
Gm11361		Oasl1
Gm11942		Optn
Gm12191		Osbpl1a
Gm13139		Ost4
Gm13166		Paqr9
Gm13251		Pbx4
Gm13340		Pdcd4
Gm13846		Pdlim1
Gm13847		Pex11a
Gm14303		Pgls
Gm14539		Pip4k2c
Gm14586		Plac8
Gm15500		Polr2j
Gm15536		Ppap2a
Gm15710		Ppp1ca
Gm15915		Prrc2c
Gm17494		Prss50
Gm17586		Psmb8
Gm20603		Psmb9
Gm3362		Psme1
Gm3839_1		Ptprc
Gm561		Rab4a
Gm5879		Ramp1
Gm6472		Rbm3
Gm7536		Rbmx
Gm8129		Reep5
Gm8203		Rfc4
Gm9385		Rnasel
Gm9844		Rnf125
Gmds		RP23-277E3.1
Gnpnat1		RP23-8J15.1
Got1		RP23-8J15.3
Gpc3		RP24-285E3.2
Gpi1		Rp9
Gpr125		Rpl14-ps1
Grb10		Rpl23a
Grhpr		Rpl29
Grtp1		Rpl35
Gtf2h1		Rps25-ps1
Gtf2h2		Rps26-ps1
Gtf2ird1		Rtp4
Gtpbp4		S100a8
Gys1		S100a9
H19		S1pr4
H2-Bl		Samd9l
H3f3a		Samsn1
Hbb-bh1		Sdsl
Hbb-bt		Sec11c
Hdhd2		Selenbp1
Hectd1		Sh3bgrl
Hemk1		Slc25a24
Hes6		Slc28a2
Hk2		Slfn10-ps
Homer1		Slmo1
Hpcal1		Snhg4
Hsp90aa1		Snhg7
Hspa1a		Snhg9
Hspa4		Snrnp70
Hspa9		Sp110
Hspd1		Sphk1
Hspe1		Sppl2b
Hsph1		Sptssa
Iars		Srgn
Igf2bp1		Srsf10
Il12rb2		Stag1
Il4		Stard10
Imp3		Stfa1
Impa2		Stk25
Ipo13		Syngr2
Irs2		Tagln2
Isyna1		Tap1
Itm2a		Tapbp
Jmjd6		Tgtp2
Jmjd8		Tmem238
Jun		Tmem41a
Jund		Tnfaip2
Kcnk5		Tnfrsf14
Kdm4b		Tns1
Kdm6b		Trim30a
Kidins220		Tsc22d3
Kif3b		Tspan13
Kifc2		Vamp5
Knstrn		Vapa
Krtcap2		Yam1
Lap3		Zcchc6
Larp1b		Zfp36l2
Lars		Znhit3
Ldha
Lgals1
Lgr4
Lmo4
Lnx2
Lrrc24
Lrrfip1
Luzp1
Lyar
Lyn
Lyplal1
Lysmd2
Lzic
Map2k1
Marcksl1
Max
Mbd3
Mcat
Mcfd2
Mettl16
Mif
Mmab
Mpv17l
Mpzl1
Mrap
Mrpl12
Mrpl15
Mrpl23-ps1
Mrpl32
Mrps25
Mrto4
Mst1r
Mtbp
Mtfr1
Mtg2
Mthfd2
Mtus2
Mybbp1a
Naa15
Nars
Nat10
Ndufaf6
Nln
Nol10
Nop16
Nop2
Npm1
Nrgn
Nudcd3
Nupr1
Nutf2
Nxn
Odc1
Otud4
Oxsr1
P4ha1
Pafah1b1
Pafah1b3
Panx1
Paox
Patl1
Pbx3
Pcbp4
Pcyox1l
Pdha1
Pdia5
Pfkl
Pfkp
Pgk1
Pgm1
Phactr4
Phgdh
Phpt1
Pik3ca
Pim3
Pkm
Pla2g15
Pls3
Pno1
Podxl
Polr1b
Pop5
Ppap2c
Ppic
Ppid
Ppm1f
Ppp2ca
Ppp2r2a
Ppp4r2
Prelid2
Prmt10
Prodh
Psat1
Psma8
Psmb10
Psmg1
Psph
Pstk
Ptcd3
Ptgr1
Ptk2
Ptpn7
Ptprs
Pvrl2
Pycr1
Rabggtb
Ralgps2
Rangap1
Rasgrp2
Rcn1
Rcn3
Reep6
Rftn1
Rgs19
Ric8
Rnf11
Rnf128
Rnf17
Rnf2
Rnpep
RP23-323H18.3
RP23-61B14.2
Rpl10a-ps1
Rpl10-ps3
Rpl17-ps8
Rpl19-ps11
Rpl24
Rpl27-ps3
Rpl28-ps1
Rpl31-ps8
Rpl35a-ps2
Rpl3-ps1
Rpl3-ps2
Rpl9-ps6
Rpp40
Rpph1
Rps12-ps3
Rps12-ps9
Rps13-ps2
Rps2-ps10
Rps4l
Rps6ka6
Rps6-ps4
Rras2
Rrp15
Rrp1b
Rrp9
Ruvbl2
Rwdd4a
Samd15
Sars
Scd2
Scube1
Sdc1
Selplg
Sepn1
Sept9
Sesn2
Set
Sh3bp1
Siah2
Sirt5
Slc16a3
Slc1a4
Slc25a1
Slc25a33
Slc25a4
Slc29a2
Slc2a1
Slc2a3
Slc38a2
Slc39a11
Slc3a2
Slc7a3
Smtnl2
Smyd5
Snapc5
Snf8
Snhg1
Snhg12
Snhg5
Snora33
Snrpn
Snx5
Spats2
Spin1
Spryd7
Sptbn1
Srm
Srp14
Sssca1
St3gal6
Stat3
Stc2
Ston2
Taf1d
Tanc2
Tars
Tcirg1
Tdrkh
Tex264
Tfcp2
Tgds
Thumpd3
Tial1
Timm13
Timm17a
Timm23
Timm8a1
Tm7sf3
Tmem104
Tmem161a
Tmem230
Tmem245
Tmem87b
Tmem97
Tmsb10
Tnfrsf21
Tnks2
Tnnt1
Tom1l1
Tomm5
Tpd52
Tpi1
Trappc5
Treml2
Trib3
Trim13
Trim35
Trpm2
Tsr1
Tubd1
Tufm
Tulp3
Twf2
Ugcg
Unc13d
Usp50
Utp18
Vac14
Vangl1
Vdac1
Vegfa
Wdr4
Wrb
Xist
Xpo1
Xpot
Yars
Zc3h8
Zdhhc2
Zdhhc21
Zfp105
Zfp106
Zfp36l1
Zfp639
Zyx
