# Supplementary material for: Comparative analysis of cell lineage differentiation during hepatogenesis in humans and mice at the single-cell transcriptome level
Source: Cell Res. 2020 Jul 20;30(12):1109–26. doi: 10.1038/s41422-020-0378-6 (PMC7784864; doi:10.1038/s41422-020-0378-6)
Supplement: Supplementary file 17 — Supplementary information, Table S8 [file 41422_2020_378_MOESM17_ESM.xlsx]

## Sheet: Kupffer cell
Supplementary information, Table S8 Differentially expressed genes (DEGs) during human and mouse Kupffer cell, liver endothelial cell, and mesenchymal cell development. Related to Fig. 8.
Differentially expressed genes (DEGs) during human and mouse Kupffer cell (KC) development.
Human		Mouse
Early gene	Late gene	Early gene	Late gene
ABCG2	A2M	0610012G03Rik	9930111J21Rik2
ABI3	AHSG	1110004F10Rik	Abca1
ACOT13	ALB	1110008F13Rik	Abcc3
ACP5	AMBP	1810022K09Rik	Abcg1
ACTG1	APOA2	1810043H04Rik	Acp2
ACTR2	ARL4C	2700029M09Rik	Actn1
ADA	ARL6IP5	Abcf1	Adgre1
ADAP2	ARPC1A	Abracl	Adipor1
ADI1	ARPC5	Acaa2	Adssl1
ADIPOR1	C1orf162	Acat1	Afp
ADPGK	CAPZA1	Acot13	Ahsg
ADRBK1	CD14	Actn4	AI662270
ADRM1	CD163	Actr10	Alas2
AES	CD44	Adh5	Alb
AFP	CD5L	Adrm1	Ano6
AIG1	CETP	Ahsa1	Apoa1
AIMP1	CFP	AI413582	Apoc1
ALDH2	CLEC2B	Aif1	Atp13a2
ALDOA	CPVL	Ak2	Atp8a1
ALKBH7	CREM	Ak6	Axl
AMDHD2	CRYL1	Akr1b3	BC005537
ANAPC11	CTSS	Akr7a5	Car2
ANP32B	CXCL12	Alox5ap	Cat
ANXA1	EIF1AY	Anapc11	Cbl
ANXA11	FCGR2A	Anp32a	Cd164
ANXA2	FCGR3A	Anp32b	Cd24a
ANXA5	FGL2	Anxa2	Cd300e
ANXA7	FOLR2	Anxa3	Cd300lf
AP1B1	FXYD6	Anxa5	Cd48
AP1S2	GPNMB	Ap1s1	Cd5l
AP2A2	GRN	Ap2m1	Cd82
APEX1	HBB	Ap2s1	Cdh5
APLP2	HBG1	Apex1	Cela1
APOA1	HLA-A	Apoa1bp	Celf2
APOA1BP	HLA-B	Apoa2	Clec1b
APOC1	HLA-DMA	Aprt	Clec4a2
APOE	HLA-DPA1	Arf1	Clec4n
APOL6	HLA-DPB1	Arf5	Cltc
ARF5	HLA-DQA1	Arhgap19	Colec12
ARHGEF2	HLA-DQB1	Arhgdib	Colgalt1
ARL6IP4	HLA-DRA	Arl1	Cox7a2l
ARPC1B	HLA-DRB1	Arl6ip5	Crip2
ARPC2	HLA-E	Arpc3	Csf1r
ARPC4	IFI27	Arpc5	Csf2rb
ARRB2	IFITM3	Asna1	Csrp1
ATOX1	IL10RA	Atp5a1	Cybb
ATP1B3	ITM2B	Atp5b	Ddit4
ATP2A2	LGALS8	Atp5c1	Ddx5
ATP5A1	LINC01272	Atp5d	Dmpk
ATP5B	LYVE1	Atp5f1	Dnase2a
ATP5G1	MAF	Atp5g3	Ear2
ATP5G2	MARCO	Atp5o	Eif3h
ATP5G3	MCL1	Atp6v0b	Entpd1
ATP5H	MPEG1	Atp6v0d1	Epb41l3
ATP5I	MSR1	Atp6v1e1	Epsti1
ATP5J	MT1G	Atraid	Eva1b
ATP5J2	MT1H	Atxn10	F630028O10Rik
ATP5L	MT1X	Atxn7l3b	Fam129a
ATP5O	MT-ND5	Bcap31	Fam46a
ATP6AP1	MYO9A	Bcas2	Fcna
ATP6V0B	NCF2	Blmh	Frmd4b
ATP6V0D1	NEAT1	Blvra	Gdpd1
ATP6V1C1	NIPBL	Btg2	Gfra2
ATP6V1F	NR1H3	Bud31	Gm10260
ATPIF1	P2RY13	Bzw1	Gm10709
ATXN10	P4HA1	C1d	Gm8730
AUP1	PHACTR2	C3ar1	Gngt2
AURKAIP1	PLAC8	Cacybp	Gns
BAX	PLD3	Calm2	Gpr65
BCAP31	PPP1CB	Calr	Grina
BCKDK	PRKAR1A	Cap1	Gsr
BID	PSMB10	Capg	Gypa
BLOC1S1	PSMB8	Capza2	H19
BNIP3	PSME1	Cbx3	Hbb-bs
BRK1	PSME2	Ccdc115	Hbb-bt
C10orf54	PTEN	Ccdc12	Hist1h1c
C11orf73	PTPRC	Ccdc28b	Hist1h2bc
C14orf2	RAB18	Ccdc58	Id2
C16orf13	RARRES3	Ccl9	Ifi203
C19orf43	RNH1	Ccnd1	Ifi204
C19orf53	RPN2	Ccnh	Ifi27l2a
C19orf60	RPS4Y1	Cct3	Igsf6
C19orf70	SDC3	Cct4	Il18bp
C2	SELT	Cct5	Iqgap1
C4orf3	SERPINB6	Cct7	Irf7
C6orf62	SMCO4	Cct8	Isg15
C7orf50	SMPDL3A	Cd52	Itga9
CALM1	STOM	Cd63	Lamp1
CALM3	STX4	Cd79b	Laptm5
CALR	SULT1A1	Cdc123	Lgals3bp
CAMTA1	SUMO1	Cdc34	Lipa
CAPZA2	TIMD4	Cdc37	Lrp1
CAPZB	TMBIM6	Cdc42	Luc7l2
CASP1	TMEM243	Cdk4	Ly6e
CBR1	TMEM59	Cebpz	Lyn
CCDC107	TPI1	Cebpzos	Maf
CCL3	TTR	Cetn3	Mafb
CCL4	VAMP5	Cfdp1	Marcks
CCL4L2	VCAM1	Chmp2a	Marco
CCND1	VMO1	Cib1	Mcl1
CCNI	VSIG4	Ckb	Mertk
CCR1	WSB1	Clic1	Mkrn1
CCT2		Clns1a	Mndal
CCT5		Clpp	Mpeg1
CCT8		Cmc2	Mrc1
CD180		Cnbp	Mylip
CD33		Cnih4	Myo9a
CD36		Cnn2	Ngp
CD47		Cnpy2	Paqr9
CD53		Commd1	Parp14
CD55		Commd2	Pcyox1
CD59		Commd3	Peli1
CD81		Commd4	Pik3r1
CD83		Cope	Pilrb1
CELF1		Cops3	Pilrb2
CEP63		Cops4	Pirb
CFD		Cops5	PISD
CHCHD5		Cops6	Pla2g7
CHID1		Copz1	Plac8
CHTOP		Coq7	Plbd1
CKLF		Coro1a	Pld3
CLIC1		Cotl1	Ptgs1
CLN6		Cox17	Ptprc
CLN8		Crip1	Ptprj
CLTA		Csnk2a1	Qk
CLTC		Csnk2b	Rasgrp2
CMKLR1		Cstb	Rbm17
CMTM7		Ctsc	Rbm39
CNIH1		Ctsl	Rgs10
CNIH4		Ctsz	Rnf213
CNRIP1		Cuedc2	Rpl10-ps3
COMMD10		Cx3cr1	Rpl6l
COMMD6		Cyc1	Rps2-ps6
COPE		Cycs	Rsad2
COPS6		Dad1	Rtp4
COPS8		Dbi	Rxra
CORO1A		Dcps	S100a8
CORO1B		Dctn3	S100a9
CORO1C		Ddost	Sash1
COTL1		Ddx18	Scarb1
COX14		Ddx21	Scd2
COX17		Ddx24	Sdc3
COX20		Ddx39	Sema6d
COX5A		Ddx39b	Sepw1
COX5B		Ddx46	Sgpl1
COX6A1		Dera	Sipa1l1
COX6B1		Dnaja1	Sirpa
COX6C		Dnajb11	Slc40a1
COX7A2		Dnajc2	Slc43a2
COX7A2L		Dok2	Slc6a6
COX7B		Dph3	Slc7a8
COX7C		Dpy30	Snca
COX8A		Dynll2	Soat1
CREG1		Dynlrb1	Spic
CRYBB1		Ebna1bp2	Srsf5
CSK		Ebp	St3gal5
CSNK2B		Ech1	Stab2
CST3		Echs1	Stat1
CSTB		Eci1	Stk17b
CTBS		Edf1	Stx16
CTSA		Eef1d	Tapbp
CTSD		Eif1a	Tcf7l2
CTSZ		Eif1ax	Tmcc3
CUL9		Eif1b	Tmem65
CYBA		Eif2s1	Tnfaip2
CYFIP1		Eif2s2	Tnfrsf21
DAB2		Eif3a	Tpp1
DAZAP2		Eif3b	Treml4
DBI		Eif3d	Trim30a
DBNL		Eif3g	Trpm2
DCXR		Eif3i	Tspan13
DDIT4		Eif3l	Ttr
DDOST		Eif3m	Ube2b
DDT		Eif4a1	Ube2l6
DDX21		Eif4a3	Ucp2
DDX39A		Eif4e	Unc93b1
DDX5		Eif4ebp1	Vcam1
DECR1		Eif4g2	Wdfy3
DNAJB1		Eif5	Wfdc17
DNAJB6		Eif5a	Xist
DNAJC4		Eif6	Zbtb4
DNPH1		Elovl1	Zc3hav1
DOCK2		Emb	Zeb2
DOK2		Emc2
DPP7		Emc4
DRAP1		Emc7
DUSP23		Emg1
DYNC1I2		Emp3
ECHS1		Eno1
EGFL7		Eny2
EIF1AX		Erh
EIF2S2		Erp29
EIF3D		Esd
EIF3E		Etf1
EIF3F		Etfa
EIF3J		Etfb
EIF3L		Ethe1
EMC10		Exosc5
EMP3		Exosc7
ENO1		F13a1
ENY2		Fabp5
EPB41L3		Fam162a
EPN1		Fam96a
ERGIC3		Fbl
ERP44		Fcrls
ETV5		Fh1
EXOSC8		Fkbp1a
FABP1		Fkbp2
FABP3		Fkbp3
FABP5		Fkbp4
FAM136A		Fkbp8
FAM195B		Fos
FAM96A		G3bp1
FAM96B		Gadd45g
FAU		Gadd45gip1
FBXW5		Galk1
FERMT3		Gatm
FEZ2		Ghitm
FKBP1A		Gipc1
FKBP2		Glod4
FKBP3		Glrx
FKBP8		Glrx3
FNDC3B		Gm10076
FNIP1		Gm11808
FPR3		Gm1673
FSCN1		Gm5617
FUCA2		Gm9843
G0S2		Gmfg
GABARAP		Gnai2
GADD45GIP1		Gnb1
GATM		Gnb2
GGCT		Gng2
GHITM		Gnl3
GIMAP1		Gpi1
GIMAP2		Gps1
GLIPR1		Grpel1
GLMP		Gsto1
GLRX		Gstp1
GLUL		Gtf2a2
GMFG		Gtf3c6
GMNN		Hacd4
GNB2		Hat1
GNB4		Hba-x
GNG5		Hbb-bh1
GOLGA4		Hcls1
GPBAR1		Hdgf
GPR34		Hk2
GPSM3		Hmgn1
GRB2		Hmox2
GSDMD		Hnrnpa2b1
GSN		Hnrnpab
GSPT1		Hnrnpc
GSTM4		Hnrnpf
GSTP1		Hnrnpk
GTF2H5		Hnrnpu
GTF3A		Hpgds
GUK1		Hprt
GYPC		Hsd17b10
H2AFJ		Hsp90aa1
HAX1		Hsp90b1
HBE1		Hspa4
HBM		Hspa5
HBZ		Hspd1
HCK		Hspe1
HEBP1		Id1
HEXA		Id3
HIGD2A		Idh1
HINT1		Idh2
HINT2		Idh3a
HLA-DQA2		Idh3g
HM13		Ier2
HMGA1		Ier3ip1
HMGN1		Ifi27
HNRNPA0		Ifitm2
HNRNPA1		Ifitm3
HNRNPH2		Igf2bp1
HNRNPU		Igfbp4
HPGDS		Imp4
HPRT1		Impdh2
HSBP1		Iscu
HSP90AA1		Isyna1
HSP90AB1		Junb
HSP90B1		Jup
HSPA1A		Klf6
HSPA1B		Klk8
HSPA5		Kpnb1
HSPA9		l7Rn6
HSPB1		Lamtor5
HSPD1		Lgals1
HSPE1		Limd2
HSPH1		Litaf
ID1		Llph
ID2		Lrpap1
ID3		Lrrc59
IDH2		Lsm3
IDH3G		Lsp1
IER5		Lyar
IFI16		Magoh
IFI6		Manf
IFNAR2		Map2k2
IFNGR1		Mbd3
IFT20		Mcts1
IFT74		Mdh1
IGSF6		Mdh2
ILF2		Mea1
ILF3		Med10
IRF8		Med28
ISCU		Med8
ISYNA1		Mef2c
ITGB2		Metap2
ITM2C		Morf4l2
IVNS1ABP		Mpc2
JTB		Mpp1
JUNB		Mrpl11
KIF5B		Mrpl12
KMT2E		Mrpl13
KRCC1		Mrpl15
KXD1		Mrpl20
LAMTOR1		Mrpl21
LAMTOR5		Mrpl24
LAP3		Mrpl28
LAPTM4A		Mrpl3
LDHA		Mrpl30
LDHB		Mrpl35
LGALS1		Mrpl4
LGALS3		Mrpl40
LGALS9		Mrpl42
LIMD2		Mrpl51
LINC00152		Mrpl52
LINC00998		Mrpl57
LMAN2		Mrps10
LMNA		Mrps14
LMO4		Mrps15
LPAR5		Mrps17
LPAR6		Mrps18b
LPCAT1		Mrps25
LRP1		Mrps26
LRRC25		Mrps33
LSM2		Mrps7
LSM3		Mrto4
LSM7		Mt1
LSM8		Mt2
LY6E		Mtch2
LY86		mt-Nd3
LY96		Mtx1
LYRM4		Mydgf
MAGOH		Myl12a
MAGOHB		Myl6
MANF		N6amt2
MAP1LC3B		Naa20
MBNL1		Naa50
MCM5		Nans
MCOLN1		Napa
MDH1		Nasp
MEF2C		Ncf2
MESDC2		Ncf4
MFSD1		Ncl
MFSD10		Ndufa1
MGAT1		Ndufa10
MGLL		Ndufa11
MGME1		Ndufa12
MGST2		Ndufa8
MIF		Ndufa9
MINOS1		Ndufab1
MIR4435-2HG		Ndufb10
MKKS		Ndufb5
MKNK1		Ndufb6
MKNK2		Ndufb8
MMD		Ndufb9
MPDU1		Ndufc2
MPG		Ndufs2
MRC1		Ndufs3
MRPL12		Ndufs4
MRPL20		Ndufs7
MRPL22		Ndufv1
MRPL3		Ndufv2
MRPL40		Necap2
MRPL41		Nfu1
MRPL50		Ngfrap1
MRPL51		Nhp2
MRPL52		Nhp2l1
MRPL54		Nipsnap3b
MRPL55		Nme1
MRPL57		Nme4
MRPS16		Nol7
MRPS21		Nolc1
MRPS25		Npm3
MRPS34		Nsfl1c
MT1F		Nsmce1
MTCH1		Nsmce2
MYDGF		Nubp1
MYEOV2		Nucks1
MYL12A		Nudc
NAA10		Nudcd2
NAA20		Nudt2
NAA38		Nudt21
NAAA		Nxt1
NAP1L1		Ociad1
NAPA		Odc1
NDFIP1		Ola1
NDRG2		Ormdl2
NDUFA1		Ostc
NDUFA10		P4hb
NDUFA11		Pa2g4
NDUFA12		Pak1ip1
NDUFA13		Paox
NDUFA2		Park7
NDUFA3		Pbdc1
NDUFA4		Pcbp2
NDUFA6		Pdcd5
NDUFAB1		Pdcd6
NDUFB1		Pdcl3
NDUFB10		Pdia3
NDUFB11		Pdia6
NDUFB2		Pebp1
NDUFB3		Pepd
NDUFB4		Pf4
NDUFB5		Pfdn2
NDUFB6		Pfdn6
NDUFB7		Pfkl
NDUFB8		Pgam1
NDUFC2		Pgk1
NDUFS2		Pgls
NDUFS3		Phb
NDUFS5		Phb2
NDUFS6		Pin1
NDUFV3		Pitpna
NEDD8		Pkm
NFE2L2		Pla2g16
NFKBIA		Plgrkt
NFU1		Plin2
NINJ1		Pmp22
NMRAL1		Pnkd
NOL7		Pole3
NOP10		Polr2c
NQO2		Polr2e
NRP2		Polr2h
NUDT1		Polr2i
OCIAD1		Pomp
OGFR		Ppib
OSGEP		Ppid
OST4		Ppih
P4HB		Ppp1ca
PABPC1		Ppp4c
PAFAH1B3		Prdx4
PARL		Prdx5
PARP14		Prdx6
PARVG		Prelid1
PCBP1		Prkar1a
PDCD5		Prmt1
PDCD6		Prpf19
PDIA3		Psenen
PDLIM2		Psma1
PEPD		Psma2
PET100		Psma3
PFDN2		Psma4
PFN1		Psma5
PGA5		Psma6
PGAM1		Psma7
PGD		Psmb1
PGLS		Psmb10
PHB2		Psmb2
PHPT1		Psmb3
PIN1		Psmb4
PKM		Psmb5
PLA2G15		Psmb6
PLA2G7		Psmb7
PLAUR		Psmb8
PLEKHO2		Psmc2
PLIN2		Psmc3
PLTP		Psmc4
PLVAP		Psmc5
PNKD		Psmc6
POLR2E		Psmd10
POLR2F		Psmd11
POLR2I		Psmd12
POLR2J		Psmd13
POLR2L		Psmd14
POMP		Psmd4
PPCS		Psmd6
PPDPF		Psmd7
PPIG		Psmd8
PPP1CA		Psme1
PPP1CC		Psme2
PPP1R15A		Ptges3
PPP1R18		Ptpn1
PPP2R1A		Puf60
PPP4C		Pycard
PQLC3		Rab1a
PRADC1		Rab32
PRDX3		Ran
PRELID1		Ranbp1
PRKCB		Rap1a
PSENEN		Rbbp7
PSMA1		Rbfa
PSMA2		Rbm8a
PSMA3		Rbmxl1
PSMA4		Rbp4
PSMA5		Rcn3
PSMA7		Reep5
PSMB1		Renbp
PSMB4		Rexo2
PSMB5		Rgs2
PSMB6		Rhoc
PSMC2		Rnase4
PSMC3		Rnaseh2b
PSMC4		Rnaseh2c
PSMD14		Rnasel
PSMD4		Rnaset2a
PSMD6		Rnf149
PSMD7		Rnh1
PSMD8		Rnpep
PSMF1		Rogdi
PSMG1		Rp9
PSMG2		Rpl23a-ps3
PTGES3		Rpl29
PTTG1IP		Rpl7l1
PYCARD		Rpn1
PYURF		Rps18-ps3
QARS		Rps26-ps1
QPRT		Rrbp1
RAB11B		Rrp1
RAB13		Rsl1d1
RAB31		Rsrp1
RAB32		Rsu1
RAB7A		Ruvbl1
RAC2		Rwdd1
RALY		S100a10
RAN		Samm50
RANBP1		Sap18
RAP1A		Sar1b
RAP1B		Sarnp
RAP2B		Scamp3
RASGRP2		Sdf2l1
RB1		Sdhb
RBBP7		Sec11a
RBM3		Sec11c
RBM39		Sec13
RBM8A		Sept15
RBP7		Sept7
RBX1		Serbp1
RENBP		Serf1
RER1		Set
RFK		Sf3b1
RGS1		Sf3b2
RGS10		Sf3b4
RGS19		Sf3b6
RHEB		Sfpq
RHOC		Sfr1
RNASE1		Sin3b
RNASEH2C		Skap2
RNASET2		Skp1a
RNF130		Slc15a3
RNF149		Slc16a3
RNF181		Slc25a3
RNF213		Slc25a37
ROMO1		Slc25a4
RPL13		Slc35b1
RPL22		Slc39a1
RPL22L1		Smarcb1
RPL23		Smim11
RPL23A		Smn1
RPL24		Sms
RPL27		Snrnp70
RPL30		Snrpa
RPL31		Snrpa1
RPL35		Snrpb
RPL36		Snrpc
RPL36A		Snrpd3
RPL36AL		Snx17
RPL37		Snx2
RPL37A		Snx3
RPL38		Sod1
RPS10		Sod2
RPS11		Son
RPS17		Spag7
RPS19BP1		Spcs1
RPS2		Spcs2
RPS21		Spg21
RPS26		Spi1
RPS27L		Spr
RPS6KB2		Sra1
RRP7A		Sri
RTCB		Srp14
RXRA		Srp9
S100A10		Srsf3
S100A11		Srsf7
S100A4		Ssb
S100A6		Ssr2
S100A9		Ssrp1
SAMHD1		Ssu72
SARAF		Stard3nl
SARS		Stip1
SCAND1		Stoml2
SCCPDH		Strap
SDCBP		Stub1
SDF2L1		Stx8
SDHB		Sub1
SDHC		Suclg1
SEC61B		Sumo1
SEC61G		Sumo2
SELENBP1		Supt4a
SEPT9		Swi5
SERP1		Sys1
SERPINA1		Tagln2
SFT2D2		Taldo1
SH2B3		Tax1bp3
SH3GLB1		Tbcb
SHFM1		Tceb1
SHISA5		Tcp1
SHKBP1		Tecr
SLC25A3		Tfrc
SLC25A39		Tgoln1
SLC25A5		Thyn1
SLC29A1		Timm17a
SLC35B1		Timm22
SLC38A10		Timm50
SLC39A1		Timp2
SLC3A2		Tln1
SLC48A1		Tmbim4
SLC7A7		Tmed2
SLC7A8		Tmed9
SLIRP		Tmem11
SMAP2		Tmem126a
SMDT1		Tmem167
SMIM15		Tmem176a
SNF8		Tmem176b
SNHG8		Tmem37
SNRNP70		Tmem50a
SNRPB2		Tomm20
SNRPD1		Tomm5
SNRPD2		Tonsl
SNRPD3		Top1
SNRPE		Tpd52l2
SNRPF		Tpi1
SNRPG		Tpst2
SNU13		Trappc1
SNX17		Trappc2l
SNX2		Trappc3
SNX3		Trappc6a
SOD1		Trem2
SPG21		Trp53
SPRED1		Tsfm
SPTSSA		Tsg101
SRBD1		Tsn
SRSF10		Tspan4
SRSF2		Tspo
STAC3		Tsta3
STARD3NL		Tubb2a
STAT2		Tubb6
STOML2		Twf2
STRAP		Txndc17
STXBP2		Txndc9
SUB1		Txnl1
SUCLG1		Txnl4a
SUMO2		U2af1
SUMO3		Ubc
SZRD1		Ube2a
TADA3		Ube2e1
TALDO1		Ube2i
TBCA		Ube2k
TBCB		Ube2l3
TBXAS1		Ube2n
TCEAL3		Ube2v2
TCEB2		Uchl3
TECR		Uchl5
TGFBI		Uqcrb
TIMM13		Uqcrc1
TIMM17B		Uqcrc2
TIMM8B		Uqcrfs1
TIMP1		Utp11l
TIMP2		Utp3
TKT		Vdac2
TLN1		Vdac3
TMA7		Vim
TMC6		Vps29
TMC8		Vps36
TMED3		Wbp5
TMED9		Wbscr22
TMEM126A		Wdr18
TMEM141		Wdr61
TMEM147		Ybx1
TMEM256		Yif1a
TMEM258		Yif1b
TMEM261		Ywhae
TMEM70		Ywhaq
TMEM9B		Ywhaz
TNFAIP2		Zbtb7a
TNFAIP8L2		Zc3h15
TNFRSF1A		Zfos1
TOMM7		Zranb2
TPM3
TPM4
TPMT
TRAPPC2L
TRAPPC3
TRMT112
TSPO
TSTA3
TTC1
TTYH3
TUBA1A
TXN
TXNDC17
TXNRD1
TYMP
UBC
UBE2B
UBE2D2
UBE2E1
UBE2E2
UBE2E3
UBE2F
UBE2I
UBE2L3
UBE2V2
UBL5
UBXN11
UFD1L
UGP2
UQCC2
UQCC3
UQCR10
UQCR11
UQCRB
UQCRC2
UQCRFS1
UQCRH
UQCRQ
USMG5
UXT
VAMP2
VASP
VDAC1
VDAC2
VIM
VMA21
VMP1
WASF2
WDR61
WDR83OS
WWP1
XAF1
XIST
XRCC6
YBEY
YWHAB
ZC3H15
ZCRB1
ZDHHC12
ZEB2
ZFAS1
ZFP36
ZFP36L1
ZNF428
ZNF581
ZNF706

## Sheet: Liver endothelial cell
Differentially expressed genes (DEGs) during human and mouse liver endothelial cell development.
Human		Mouse
Early gene	Late gene	Early gene	Late gene
ABCF1	AAMP	2010107E04Rik	1810011O10Rik
ABRACL	ACP1	2410015M20Rik	8430408G22Rik
AC090498.1	ADIPOR1	Actl6a	Acer2
ACAT2	ADM	Actr3	Ahsg
ACP5	AK1	Adh5	Akap12
ACTG1	ALB	Adm	Alb
ADAM15	ANXA7	Adprh	Aldh2
ADH5	APLP2	Adrm1	Ap1b1
ADI1	APP	Aes	App
ADRM1	ARF5	Afp	Aqp1
ADSL	ARL4A	Ak2	Arpc1a
AHCY	ARRDC3	Akr1b8	Atp6v1g1
AIF1	ASF1A	Alad	B2m
AKAP12	BCL2L1	Anapc10	Bgn
AKR1A1	BFAR	Anapc11	Blvrb
AKR1B1	BLVRA	Anapc13	Bmp2
ALDOA	BSDC1	Anapc5	Bst2
ALKBH7	BSG	Anp32a	Calcrl
ANAPC11	BST2	Anxa2	Camk1
ANAPC16	BTG1	Anxa3	Car2
ANP32A	C1orf21	Anxa5	Cd24a
ANP32B	C2orf88	Ap2m1	Cd36
AP1S2	C6orf62	Apex1	Cd38
AP2B1	C8orf4	Aplnr	Cd47
APLNR	CAPZA2	Apoa2	Cdh5
APOA1BP	CCL14	Aprt	Cdk2ap2
ARF3	CCL23	Arf1	Clec4g
ARGLU1	CCNI	Arhgdib	Col4a1
ARL3	CD320	Arpc2	Csrp2
ARL6IP4	CD36	Arpc5	Ctsb
ARPC1B	CD4	Asb4	Dab2
ARPC2	CDC27	Atox1	Dnase1l3
ARPC5L	CISD2	Atp5a1	Dpysl2
ATOX1	CLEC14A	Atp5e	Dusp3
ATP1B1	CLEC2B	Atp5f1	Ecscr
ATP1B3	CLEC4M	Atp5g1	Ednrb
ATP5A1	CLK1	Atp5j	Ehd3
ATP5B	CMAS	Atp5j2	Eif3e
ATP5C1	COL4A1	Atp5k	Eif3f
ATP5F1	COX7A2L	Atp5l	Ets1
ATP5G1	CREM	Atxn10	Fabp4
ATP5G2	CTDSP2	Banf1	Fam124a
ATP5G3	CTSB	Bcap31	Fam167b
ATP5H	CTSD	Bcas2	Fcer1g
ATP5I	CTSL	Bola3	Fcgrt
ATP5J	CXCL16	Brix1	Flt1
ATP5J2	DCAF12	Bzw1	Fundc2
ATP5L	DCTN3	Bzw2	Fyn
ATP5O	DDIT4	C1d	Gabarap
ATP6V1F	DHCR24	Cacybp	Gatm
ATPIF1	DNAJB1	Calm3	Gchfr
AURKAIP1	DNASE1L3	Calr	Gltscr2
BANF1	DUSP1	Camta1	Gm10076
BAX	DUSP6	Cap1	Gm10116
BEX1	EDN1	Ccnd3	Gm10260
BGN	EIF1AY	Cct2	Gm10709
BID	EIF1B	Cct3	Gm8730
BLOC1S1	EIF3H	Cct7	Gpihbp1
BNIP3	EIF4B	Cct8	Gpx1
BOLA3	EIF5	Cd34	Gstk1
BZW1	EMC3	Cd63	H2-D1
C11orf31	ENG	Cetn3	Hba-a1
C12orf57	EPAS1	Chmp2a	Hbb-bs
C14orf2	EPB41	Ciapin1	Hbb-bt
C16orf13	EPOR	Ckb	Id2
C19orf43	FAM102A	Cnbp	Ifitm3
C19orf48	FAM104A	Cnn2	Igfbp7
C19orf53	FAM167B	Cnn3	Il6st
C19orf60	FAM210B	Commd2	Jak1
C19orf70	FCN2	Cope	Kdr
C1orf123	FCN3	Cops6	Lamp2
C1orf54	FGF23	Coq7	Lpar6
C22orf39	FKBP8	Cox14	Lrrc8a
C4orf3	FLT1	Cox17	Lyve1
C6orf48	FOS	Cox5b	Maf
C7orf50	FRMD4A	Cox6a1	Marcks
C8orf59	FZD4	Cox6c	Me2
C9orf16	GABARAPL2	Cox7a2	Meis2
CALD1	GNAI3	Cox7b	Mmp14
CALM1	GOLGA4	Crip1	Mrc1
CALM3	H1F0	Csnk2a1	Mt1
CALR	HAGH	Csnk2b	Mt2
CAMTA1	HEBP1	Ctsd	Mxd4
CAP1	HES1	Ctsl	Myct1
CAPNS1	HIST1H1C	Ctsz	Npc2
CAPZB	HK1	Cyb5a	Nr2f2
CARD8	HLA-A	Cyc1	Ostf1
CAV1	HLA-B	Dad1	Pcbp2
CBX1	HLA-C	Dcakd	Pde2a
CBX3	HLA-E	Ddost	Pecam1
CBX5	HSF1	Ddx39	Plpp3
CCDC167	HSPA1A	Ddx39b	Plxnc1
CCDC25	HSPA1B	Degs1	Psap
CCDC59	HSPG2	Dnaja1	Ptp4a2
CCDC80	HTRA2	Dynll2	Ptprb
CCDC85B	ID2	Ebna1bp2	Qk
CCND1	IGF2BP2	Eef1e1	Rac1
CCT2	IL33	Eif1a	Raph1
CCT3	IRF2BP2	Eif1ax	Rasgrp2
CCT5	JUN	Eif1b	Rpl10-ps3
CCT6A	JUNB	Eif2s1	Rpl29
CCT7	KLF3	Eif3d	Rpl6l
CCT8	KLF6	Eif3g	Rrbp1
CD14	LBR	Eif3m	S100a1
CD24	LEPROTL1	Eif4a1	Sdcbp
CD34	LGMN	Eif4a3	Sdpr
CD40	LRRC32	Eif4b	Sema6a
CD99	LTA4H	Eif4e	Sepp1
CDC123	LYVE1	Eif4ebp1	Serinc3
CDC42	MAP1LC3B	Eif6	Serpinb6a
CDK11B	MCL1	Emb	Shisa5
CDK2AP2	MEG3	Emc4	Snrk
CDK4	MIDN	Emc8	Sptssa
CENPW	MKRN1	Emcn	St3gal4
CFDP1	MMRN2	Emg1	Stab1
CHCHD1	MPC2	Eno1	Stab2
CHCHD5	MRC1	Esam	Tinagl1
CHCHD7	MS4A6A	Etfa	Tm4sf1
CHD4	MT-ND3	Ewsr1	Tmem2
CHMP3	MT-ND5	Exosc7	Trf
CHP1	NAPA	Exosc8	Tsc22d1
CISD1	NARF	Fam104a	Tshz2
CKLF	NARS	Fam136a	Tspan7
CLDN5	NEAT1	Fam162a	Txnip
CLEC1B	NFKBIA	Fam96a	Ucp2
CLIC1	NID1	Fbl	Use1
CLTA	NOTCH4	Fdps	Xist
CMSS1	NPC2	Fermt2	Zfp36l1
CNIH4	NUCB1	Fkbp3
CNPY2	PABPC1	Fkbp4
COA3	PCBP2	Fscn1
COA4	PDCD10	G3bp1
COL1A2	PDE2A	Galk1
COL4A2	PHLDA1	Gap43
COL6A2	PLK2	Gemin7
COMMD6	POLR1D	Gimap4
COMMD7	PPP1R15A	Gipc1
COTL1	PSMD9	Glrx3
COX14	PTPRB	Gm11808
COX17	RAMP3	Gm2000
COX5A	RAP1A	Gm42418
COX5B	RELN	Gm8797
COX6A1	RGS10	Gm9843
COX6B1	RHOB	Gnb2
COX6C	RIN2	Gngt2
COX7A2	RNF5	Gpr182
COX7B	ROBO4	Gpx3
COX7C	RPN1	Grpel1
COX8A	RPS4Y1	Gsto1
CRHBP	SARAF	Gstp1
CSNK2B	SAT1	Gtf2e2
CSTB	SCP2	H2afj
CTNNB1	SDPR	Hba-a2
CTNNBL1	SEC14L1	Hmcn1
CUTA	SEPP1	Hmgb3
CWC15	SH3BGRL	Hmox1
CYBA	SLC2A3	Hmox2
CYC1	SLC38A2	Hnrnpa2b1
DAB2	SMTN	Hnrnpa3
DBI	SNRK	Hnrnpc
DBN1	SOD1	Hnrnpf
DDAH2	SPARC	Hnrnpk
DDT	STAB1	Hsbp1
DDX1	TAGLN2	Hsd17b10
DDX18	TALDO1	Hsp90b1
DDX21	TBPL1	Hspa5
DDX24	TFDP2	Hspd1
DDX46	TGFBR2	Icam2
DEK	TIMP2	Idh2
DENR	TIMP3	Idh3a
DGCR6L	TMEM14B	Idh3b
DGUOK	TMEM204	Ilf2
DNAJA1	TMEM230	Ilk
DNAJB11	TMEM37	Itm2c
DNAJC15	TMEM9B	Itpa
DNAJC8	TNFRSF1A	Kcne3
DNMT1	TNIP1	Kif5b
DPH3	TNS1	Krtcap2
DPM2	TOP1	l7Rn6
DPM3	TSPAN7	Lamtor5
DRAP1	TSTA3	Laptm4a
DSTN	TXNDC9	Lgals1
DTD1	UBC	Lsm5
DTYMK	UBE2B	Lsm6
DUT	UROS	Lxn
DYNC1I2	USP15	M6pr
DYNLT1	VAMP2	Maged2
EAPP	VMP1	Magoh
ECHS1	WSB1	Manf
ECI2	WWTR1	Marcksl1
ECM1	YBX3	Mdh1
ECSCR.1	YIPF6	Mdh2
EDF1	YPEL5	Med10
EGFL7	ZFAND6	Med28
EI24	ZFP36	Med8
EIF1AX		Minos1
EIF2S2		Mlf2
EIF3E		Morf4l2
EIF3F		Mpzl1
EIF3J		Mrpl13
EIF4A1		Mrpl15
EIF4EBP1		Mrpl18
EIF4G2		Mrpl23
EIF5A		Mrpl33
EIF5B		Mrpl52
EIF6		Mrps15
EMC6		Mrps18b
EMC9		Mrps18c
ENO1		Mrps21
ENY2		Mrps24
EPB41L2		Mrto4
ERCC1		Msrb1
ERH		Mtch2
ERLEC1		mt-Nd3
ESAM		Mtx1
EZR		Myeov2
F2R		Myl12a
FAAP20		Naa20
FABP5		Naa38
FAM127B		Nde1
FAM162A		Ndufa1
FAM177A1		Ndufa12
FAM212A		Ndufa13
FAM96B		Ndufa2
FBL		Ndufa3
FCGRT		Ndufa5
FDPS		Ndufa6
FERMT2		Ndufa7
FEZ1		Ndufa9
FKBP1A		Ndufb2
FKBP2		Ndufb4
FKBP3		Ndufb7
FRMD4B		Ndufc1
FSCN1		Ndufs3
FXR1		Ndufs5
FXYD5		Ndufs6
GABARAP		Ndufs7
GADD45GIP1		Ndufv2
GANAB		Ndufv3
GCSH		Ngfrap1
GGCT		Nme4
GIMAP1		Nop10
GIMAP4		Npm3
GLRX3		Nsa2
GMFG		Nsfl1c
GNAI2		Nsmce2
GNAS		Ntan1
GNB2		Nudc
GNG11		Nudcd2
GNG5		Nudt21
GPR182		Odc1
GPX1		Ost4
GPX4		Pa2g4
GSTO1		Pak1ip1
GSTP1		Park7
GTF2H5		Pcbp4
GTF3A		Pcdh17
GUK1		Pdcd10
H2AFV		Pdcd5
H2AFY		Pdcd6
H2AFZ		Pdcl3
HAPLN1		Pdia3
HBE1		Pdia6
HDAC2		Pebp1
HIGD2A		Pfdn2
HINT1		Pfkl
HINT2		Pgam1
HIST1H1D		Pgk1
HIST1H4C		Pgls
HMGA1		Pgrmc1
HMGA2		Phb
HMGB3		Phb2
HMGN1		Phf5a
HMGN3		Pigx
HMGN5		Plpp1
HNRNPA0		Plpp2
HNRNPA2B1		Pnp
HNRNPA3		Polr2c
HNRNPAB		Polr2f
HNRNPC		Polr2g
HNRNPD		Polr2i
HNRNPDL		Ppic
HNRNPH1		Ppid
HNRNPH3		Prdx4
HNRNPM		Prdx6
HNRNPU		Prelid2
HP1BP3		Prmt1
HPGD		Prpf19
HSBP1		Psma1
HSD17B10		Psma2
HSP90AA1		Psma3
HSP90AB1		Psma4
HSP90B1		Psma5
HSPA5		Psma6
HSPA8		Psma7
HSPB1		Psmb2
HSPD1		Psmb3
HSPE1		Psmb4
ID1		Psmb5
ID3		Psmb6
IDH2		Psmb7
IER2		Psmc2
IFI16		Psmc3
IFI6		Psmc4
IFITM2		Psmc5
IGF2		Psmd12
IGFBP2		Psmd14
IGFBP4		Psmd2
IKBIP		Psmd6
IMP3		Psmd7
INTS3		Psmd8
ISCU		Psmg4
ISG15		Ptbp1
ITGAE		Ptpn18
ITGB1		Puf60
ITGB1BP1		Pvrl2
ITM2B		Rab11a
ITM2C		Rab5c
JPX		Ralbp1
JTB		Rap1a
KATNBL1		Rbbp7
KCNK6		Rbfa
KDELR2		Rbm8a
KIAA0101		Rbmxl1
KIF5B		Rbx1
KPNB1		Rhoa
KRT10		Rhoc
KRT18		Rnf7
KRTCAP2		Romo1
KTN1		Rpl23a-ps3
LAGE3		Rps12-ps3
LAMTOR2		Rps18-ps3
LAMTOR4		Rps26-ps1
LAMTOR5		Rps27l
LAPTM4B		Rps27rt
LARP7		Rrp15
LBH		Rsl1d1
LDHA		Rsrp1
LDHB		Ruvbl1
LGALS1		Ruvbl2
LIMD2		S100a11
LINC00116		S100a13
LINC00493		Sae1
LINC01420		Samm50
LMO4		Sar1b
LSM2		Sdhb
LSM3		Sec11a
LSM4		Sec13
LSM5		Sec61b
LSM6		Sec61g
LSM7		Sept15
LSM8		Sept7
LUZP1		Sf3b1
LY6E		Sf3b4
MAGED2		Shfm1
MAGOH		Sin3b
MAGOHB		Skp1a
MANF		Slc16a3
MAP1B		Slc2a1
MARCKS		Slmo2
MARCKSL1		Smarcb1
MDFI		Smdt1
MDH1		Snhg6
MDK		Snrnp40
MEF2C		Snrpa
MESDC2		Snrpa1
METAP2		Snrpc
MGST1		Snrpd2
MGST2		Snrpd3
MIF		Snrpe
MINOS1		Snrpf
MKKS		Snrpg
MMAB		Sod1
MORF4L1		Sod2
MORF4L2		Son
MPG		Spag7
MPST		Spcs1
MRPL11		Spcs2
MRPL12		Spns1
MRPL14		Sri
MRPL20		Srp9
MRPL21		Srsf11
MRPL22		Srsf3
MRPL27		Srsf7
MRPL33		Ssb
MRPL36		Ssr2
MRPL40		Ssrp1
MRPL41		Ssu72
MRPL51		Stk25
MRPL52		Strap
MRPL54		Suclg1
MRPL55		Sumo1
MRPL57		Sumo3
MRPL9		Swi5
MRPS14		Tacc1
MRPS16		Taldo1
MRPS18C		Tax1bp3
MRPS21		Tbrg1
MRPS26		Tceb2
MRPS33		Tcp1
MRPS34		Tead2
MRPS5		Tecr
MRPS6		Timm13
MTCH1		Timm17a
MTCH2		Timm22
MTDH		Timm8b
MTHFS		Tkt
MTIF3		Tma7
MVB12A		Tmbim6
MYDGF		Tmed10
MYEOV2		Tmem14c
MYL12A		Tmem256
MYL6B		Tmem258
MYO1C		Tnfrsf1a
MZT2A		Tomm7
MZT2B		Tonsl
NAA10		Tpd52l2
NAA38		Tpi1
NANS		Tpm4
NAP1L1		Tpst2
NASP		Trappc4
NBEAL1		Trp53
NCL		Tsen34
NDUFA1		Tsg101
NDUFA11		Tspan31
NDUFA12		Tspan6
NDUFA13		Tsta3
NDUFA2		Tuba1a
NDUFA3		Tuba1b
NDUFA4		Tubb2a
NDUFA6		Tubb4b
NDUFA7		Tubb6
NDUFAB1		Txn1
NDUFAF2		Txndc12
NDUFB1		Txndc9
NDUFB10		Txnl1
NDUFB11		U2af1
NDUFB2		Ubc
NDUFB3		Ube2d2a
NDUFB4		Ube2d3
NDUFB6		Ube2e1
NDUFB7		Ube2i
NDUFB8		Ube2l3
NDUFB9		Ube2n
NDUFC1		Ube2v2
NDUFC2		Ubl5
NDUFS4		Uchl3
NDUFS5		Uchl5
NDUFS6		Uqcc2
NDUFS7		Uqcr10
NDUFS8		Uqcr11
NDUFV3		Uqcrc1
NEDD8		Uqcrc2
NGFRAP1		Uqcrfs1
NHP2		Uqcrq
NIFK		Usmg5
NME1		Utp11l
NME4		Vcp
NMT1		Vdac2
NOL7		Vdac3
NONO		Vps29
NOP10		Wdr61
NOP56		Wdr89
NOSTRIN		Ywhah
NPM1		Ywhaq
NPM3		Zfos1
NR2F2		Zfp706
NREP		Zwint
NRP2
NSA2
NSRP1
NT5E
NTMT1
NTS
NUCKS1
NUDC
NUTF2
NXT1
OIT3
OST4
OSTC
P4HB
PA2G4
PABPN1
PAFAH1B3
PAICS
PAK2
PARK7
PARP1
PBDC1
PCBP1
PCDH17
PCM1
PDCD5
PDCD6
PDIA3
PDIA4
PDIA6
PDLIM1
PDLIM7
PEG10
PET100
PFDN1
PFDN2
PFDN5
PFN1
PGAM1
PGK1
PGLS
PGRMC1
PHB
PHF14
PHGDH
PHPT1
PIN1
PIN4
PKM
PLEKHJ1
PLIN2
PLIN3
PLPP3
PLTP
PLVAP
PLXND1
PNN
POLD2
POLE4
POLR2E
POLR2F
POLR2G
POLR2I
POLR2J
POLR2L
POLR3K
POMP
POP7
PPDPF
PPM1F
PPM1G
PPP1CA
PPP1CC
PPP1R14A
PPP2CA
PPP2R1A
PPP4C
PRADC1
PRDX4
PRDX5
PRELID1
PRKDC
PRMT1
PRMT2
PROCR
PRPF4B
PRPF6
PRR13
PRRC2C
PSMA2
PSMA5
PSMA7
PSMB5
PSMB6
PSMD14
PSME2
PTBP1
PTPRN2
PTRHD1
PTTG1IP
PVALB
PYURF
RAB13
RAB2A
RAD23B
RALA
RALY
RAMP2
RAN
RANBP1
RAP1B
RBM17
RBM39
RBM8A
RBMX
RBP1
RBP5
RBPMS
RDX
RFC1
RNASEH2C
RNF181
RNF7
ROMO1
RPA3
RPL13
RPL17
RPL22L1
RPL23
RPL26L1
RPL27
RPL36A
RPL36AL
RPL38
RPN2
RPS10
RPS19BP1
RPS2
RPS21
RPS26
RPS27L
RRBP1
RTF1
RWDD1
S100A10
S100A11
S100A13
S100A6
SAE1
SAP18
SCAND1
SCD
SDF2L1
SEC13
SEC61B
SEC61G
SEC62
SEPT11
SEPT7
SEPW1
SERBP1
SERP1
SERPINH1
SET
SF3B2
SF3B5
SFPQ
SH3BGRL3
SH3GL1
SHC1
SHFM1
SIVA1
SLC25A3
SLC25A5
SLC27A3
SLC3A2
SLIRP
SMAGP
SMAP1
SMARCA4
SMARCB1
SMARCE1
SMC1A
SMC3
SMDT1
SMS
SNF8
SNHG25
SNHG8
SNRNP25
SNRNP70
SNRPA
SNRPA1
SNRPB
SNRPB2
SNRPC
SNRPD1
SNRPD2
SNRPD3
SNRPE
SNRPF
SNRPG
SNRPN
SNU13
SNX2
SNX3
SNX6
SON
SOX4
SPATS2L
SPCS3
SQLE
SREK1IP1
SRP9
SRRM1
SRRM2
SRSF11
SRSF2
SRSF5
SSB
SSBP1
SSR2
SSR3
SSR4
ST13
ST3GAL6
STMN1
STOML2
STRA13
SUB1
SUCLG1
SUMO3
SUPT16H
SVIP
SYAP1
SYNCRIP
TAF11
TBCA
TCEAL4
TCEB1
TCEB2
TCF25
TCF4
TDG
TF
TFAM
TFPI2
TGS1
THRAP3
THY1
TIMM10
TIMM13
TIMM17B
TIMM8B
TLN1
TMA7
TMBIM4
TMED3
TMEM147
TMEM256
TMEM258
TMEM261
TMEM88
TMEM98
TOMM20
TOMM22
TOMM5
TOMM7
TPGS2
TPI1
TPM1
TPM2
TPM3
TPM4
TPR
TPRKB
TRAPPC2L
TRIM28
TRMT112
TUBA1A
TUFM
TXN
TXNDC17
U2SURP
UACA
UBE2D2
UBE2I
UBE2L3
UBL5
UPF2
UPF3A
UQCC2
UQCC3
UQCR10
UQCR11
UQCRB
UQCRFS1
UQCRH
UQCRQ
USMG5
USP18
UXT
VAMP5
VAMP8
VAPA
VDAC1
VIM
VIMP
VMO1
WBP5
WDR1
WDR18
WDR54
XIST
XRCC5
YTHDC1
YWHAB
YWHAE
YWHAG
YWHAZ
ZC3H13
ZFAS1
ZNF428
ZNF706
ZRANB2

## Sheet: Mesenchymal cell
Differentially expressed genes (DEGs) during human and mouse mesenchymal lineage development.
Human			Mouse
Septum transversum cells	Hepatic stellate cells	Mesothelial cells	Septum transversum cells	Hepatic stellate cells	Mesothelial cells
AAMDC	ABCA8	AATF	6330403K07Rik	1700025G04Rik	1810037I17Rik
ABCF1	ACTA2	ABCA5	Apoe	Abcc9	Alad
AC090498.1	ADAMTS13	ABRACL	Asb4	Acta2	Apela
ACAT2	ADAMTS9	AC002454.1	Capn6	Actg2	Aplp1
ACOT13	ALPL	ACAT1	Ccdc3	Actn1	Arhgap22
ADH5	ANGPT1	ADAMTS9-AS1	Cck	Actn4	Atp2b1
AFP	ANGPTL6	ADI1	Ccnd2	Adamts1	Bcam
AGPAT2	ANXA6	AEBP1	Cdh2	Adamts2	Bcar3
AGT	AP2M1	AGRN	Chst15	Adm	Bex1
AHNAK	APLNR	AKR1A1	Ckb	Adra2b	Bex4
AHSG	ARF4	AKR1B10	Col25a1	Ahnak	Bnc1
AKAP9	ARHGAP15	ALDH1A2	Cotl1	Alb	Cav1
AKR1B1	ARHGDIB	ALOX15	Csrp2	Angptl6	Cbfa2t3
ALB	ASPN	AMOTL2	Des	Anxa2	Cd151
ALCAM	BCHE	ANAPC13	Dkk1	Anxa6	Cdh3
ALKBH7	BGN	ANAPC16	Dlc1	App	Col18a1
AMBP	C6orf48	ANKRD39	Ednrb	Arap2	Crabp1
ANAPC11	C8orf4	ANXA1	Emilin1	Arhgdib	Crb2
ANKRD11	CCL2	ANXA11	Fam212a	Arpc1b	Cryab
ANP32A	COL1A2	ANXA2	Fbn2	Arvcf	Cstb
ANP32B	COL4A1	ANXA3	Fermt2	Arxes1	Dab2
ANXA4	COL5A1	ANXA8	Gdf2	Arxes2	Dag1
APOA1	COL5A2	ANXA8L1	Hmcn1	Axl	Dctn6
APOA1BP	COL6A1	APBB2	Ier2	B2m	Ddc
APOA2	COL6A2	APEX1	Igf1	Bcl2	Ddr1
APOB	COL6A3	APOPT1	Itm2b	Bgn	Echs1
APOC1	COLEC10	ARF5	Lhx2	Bmp5	Efemp1
APOC3	COLEC11	ARHGAP29	Limch1	Bst2	Ets2
APOE	CTSC	ARID4B	Lpar4	Ccdc80	Ezr
APOH	CXCL12	ARID5B	Map1b	Cd47	F11r
APOM	CXCL14	ARL4D	Mdfi	Cdc42ep2	Fah
ARGLU1	DCN	ARMCX2	Mfap4	Chsy1	Fbln2
ARL16	DIO3	ARPC1B	Ncam1	Clca3a1	Fgf5
ARL3	DLK1	ARPC2	Nr1h5	Cnn2	Fgf9
ARRDC3	DMD	ARPC5	Pdlim7	Cnrip1	Flnc
ASGR1	DNASE1L3	ASPHD1	Prdx6	Col14a1	Flrt3
ASGR2	DUSP6	ASS1	Rdx	Col1a1	Fmod
ATOX1	ECM1	ATF3	Robo2	Col3a1	Fras1
ATP2B1	EDNRB	ATF4	Rspo3	Col4a1	Frem2
ATP5G1	ENG	ATP2B4	Shisa3	Col4a2	Frmd4b
ATP5H	EPAS1	ATP6AP2	Tmem119	Col5a1	Gpm6a
ATP5I	EPS8	ATP6V0E1	Tshz2	Col5a2	Hcfc1r1
ATP5J	FCGRT	ATR	Vcam1	Col6a1	Id1
ATP5J2	FRMD4A	B4GAT1	Zeb2	Col6a2	Igfbp5
ATPIF1	FXYD6	BAD	Zwint	Col6a3	Isl1
ATXN7L3B	G0S2	BAIAP2		Colec10	Itga3
AURKB	GGT5	BCAM		Colec11	Kcnab1
BANF1	GNG11	BCO2		Coro1c	Krt14
BCL11A	GPR183	BDKRB1		Crip1	Krt18
BEX1	GPX3	BEX2		Crip2	Krt19
BIRC5	GUCY1A3	BNC1		Csf1	Krt7
BLOC1S1	GUK1	BNC2		Csrp1	Krt8
BTF3L4	HGF	BST2		Cxcl12	Lama5
C11orf31	HIGD1A	BTC		Cyp20a1	Ldhb
C12orf57	HLA-A	BTG1		Dcn	Lhx9
C16orf13	HLA-B	BZW1		Dpysl2	Lrrn4
C19orf43	HLA-C	C10orf54		Dse	Lsr
C19orf48	HOPX	C14orf166		Ecscr	Lxn
C19orf53	HS3ST3B1	C18orf21		Ednra	Meis2
C19orf60	HSPA1A	C19orf33		Efemp2	Mmd
C1orf122	HSPA1B	C1orf53		Efna5	Mpp5
C1orf35	IGFBP3	C1R		Ehd2	Myl7
C21orf58	IGFBP7	C1S		Ehd3	Myrf
C4orf3	ITGA1	C21orf62		Eln	Net1
C7orf50	ITGA9	C2orf40		Eng	Nid2
C7orf55	ITM2C	C3		Epas1	Npnt
C8orf59	KANK1	C9orf3		Ets1	Nrp2
C9orf16	KCNJ8	CA11		Eva1b	Odc1
CADM1	LIFR	CA9		Fam132a	P3h4
CALB1	LRAT	CACHD1		Fbn1	P4ha2
CALM1	LRRC17	CAMK1D		Fgfr2	Parvb
CAMTA1	LUM	CAMLG		Fhl1	Pdgfa
CARHSP1	MAP1LC3A	CAPN2		Fhl2	Pdpn
CBX1	MASP1	CAPN6		Flna	Phgdh
CBX3	MEF2C	CARD16		Fn1	Pigyl
CBX5	MFAP4	CAV1		Frmd4a	Pla2g12a
CCDC167	MYL12A	CAV2		Fstl1	Plce1
CCNB1	MYLK	CBX6		Fzd1	Plp2
CCND2	NDRG2	CCDC107		G0s2	Plpp3
CD24	NDUFA4L2	CCDC59		Galnt1	Plxna4
CD320	NGFR	CCDC64		Gdf10	Pnoc
CDK4	NID1	CCDC80		Ghr	Podxl
CEBPZ	NID2	CCNC		Glipr2	Ppfibp2
CENPF	NR1H4	CCNL1		Gm8730	Pvrl2
CENPW	OLFML3	CD151		Golga7	Rexo2
CFDP1	OSTF1	CD200		Gpm6b	Rhou
CHCHD1	PAG1	CD59		Gpx1	Sdc4
CHCHD5	PCDH9	CD9		Grb10	Slc16a3
CHD4	PDGFRB	CDC42EP3		Gucy1a3	Slc9a3r1
CISD1	PDLIM1	CDCA7L		Gucy1b3	Smim1
CKAP2	PDLIM5	CDH3		Heg1	Smpd3
CKAP4	PELO	CDK2AP2		Hs3st3b1	Spint2
CKB	PHACTR2	CDON		Ifi27	Stk26
CKLF	PLSCR4	CETN2		Ifitm3	Sulf1
CKS1B	POSTN	CFAP36		Igfbp3	Sv2a
CKS2	PPP1R14A	CFC1		Igfbp7	Tfdp2
CLDN6	PRKCDBP	CFH		Il6st	Tgm2
CLMP	PRNP	CFI		Itga8	Tm4sf5
CLTA	PTH1R	CFL2		Itga9	Tmem108
CLU	RAMP1	CH17-360D5.2		Itgb1	Tmem151a
CMSS1	RELN	CHCHD6		Kcnj8	Tmem98
CNIH1	RGS5	CLDN15		Klf6	Tnni1
CNPY2	RHOC	CLIC3		Lamb1	Uchl1
COA1	SEPT11	CLIP4		Lats2	Upk1b
COA3	SEPT4	CNBP		Lbh	Upk3b
COA4	SH3BGRL	CNOT7		Lhfp	Vamp8
COL2A1	SLITRK6	COASY		Lifr	Wls
COMMD6	SMTN	COBLL1		Lpar1	Wnt4
COX17	SNHG23	COL18A1		Lpp	Wt1
COX5A	SPON2	COL21A1		Lrat	Zcchc3
COX5B	SPRY1	COL9A2		Lrrn3	Zfp579
COX6C	STEAP4	COL9A3		Ltbp4	Zmiz1
COX7A2	STOM	COLEC12		Lum
COX7B	SYNPO2	COPZ1		Ly6e
COX8A	TAGLN	CPE		Map1lc3a
CPNE3	TAGLN2	CRABP2		Marcks
CSNK2B	TFPI	CRB2		Mbnl2
CSRP2	TGFB1I1	CRIM1		Mfge8
CST3	THBS1	CRIP1		Mid1ip1
CSTB	TIMP1	CRIP2		Mmp23
CSTF3	TMEM204	CRYAB		Mtus1
CTBP1	TMEM59	CSDE1		Myh9
CTNNB1	TNFRSF11B	CSRNP1		Myl9
CUTA	TNS2	CTGF		Mylk
CWC15	TPM4	CTSH		Myo18a
CYBA	TSC22D3	CTSL		Myo1c
CYHR1	USP18	CUEDC2		Ndn
DAD1	XIST	CXADR		Ndufa4l2
DBI	ZEB2	CXXC1		Nexn
DBN1		CYP2W1		Nfia
DCX		CYR61		Nfib
DDAH2		CYSLTR1		Ngfr
DDT		CYSTM1		Nid1
DDX1		CYTL1		Notch1
DDX17		DAB2		Nrk
DDX18		DDIT4		Olfml3
DDX24		DDX10		Ostf1
DDX46		DFFA		P3h2
DEF8		DFNA5		Pam
DEK		DGCR6L		Parva
DENR		DLG2		Pde1a
DES		DNAJB4		Pdgfrb
DHX30		DNAJB6		Pdlim2
DHX36		DNAJB9		Pdlim5
DHX9		DNAJC22		Pea15a
DMKN		DOCK11		Peak1
DNAJB1		DPH5		Phactr2
DNAJC8		DPP4		Phlda1
DNMT1		DPP7		Pkig
DNPH1		DSC3		Plvap
DPM3		DSG2		Pmp22
DPY30		DUSP1		Postn
DRAP1		EFEMP1		Prdx5
DSP		EFEMP2		Prss23
DSTN		EFHC1		Ramp1
DTYMK		EFNA1		Raph1
DYNC1I2		EGR1		Rarres2
DYNLT1		EIF3D		Rasgrp2
EFNB2		EIF3G		Rasl11a
EFNB3		EIF3H		Rbms1
EI24		EIF3M		Rbms3
EIF2S2		EIF4A1		Rcsd1
EIF3F		EIF4A2		Reep5
EIF3J		EIF4B		Reln
EIF4EBP1		EIF4G2		Rem1
EIF5B		ELMO1		Rgs5
EMP2		ELN		Rpl10-ps3
ENAH		EMC10		Rpl6l
ENO1		EMC4		Rps27rt
ENY2		ENTPD2		Rps6ka6
ETFB		EPB41L4A-AS1		Rrbp1
ETV1		EPHX1		Rsu1
FAAP20		EPS8L2		S100a10
FABP1		ERGIC3		S100a11
FABP5		ERP29		S100a6
FADS1		EZR		Selenbp1
FAM136A		FAM198A		Selm
FAM162A		FAM229B		Sema6d
FAM195B		FAM234A		Sepp1
FAM200B		FAM84B		Sept11
FAM213A		FCHO1		Sept2
FAM60A		FDXR		Sept4
FAM96B		FEZ2		Sept9
FASN		FGF9		Serinc3
FDFT1		FHL1		Serping1
FDPS		FIBIN		Sfrp1
FGB		FIS1		Sh3bgrl
FGG		FKBP11		Slmap
FKBP1B		FKBP1A		Smarca1
FKBP2		FLRT2		Snai2
FKBP3		FLRT3		Sod3
FKBP4		FMO1		Spats2l
FLNA		FMOD		Spry1
FOXP1		FNIP1		Stom
FUS		FNTA		Tagln
GABARAP		FOS		Tagln2
GADD45GIP1		FRAS1		Tcf21
GAMT		FREM2		Tead1
GCHFR		FRMD4B		Tgfb1i1
GCSH		FXYD1		Tgfbr3
GJA1		FXYD7		Thra
GLTSCR2		GABARAPL1		Tinagl1
GNAS		GADD45B		Tmem204
GNG5		GALNT9		Tmem88
GPC3		GAS1		Tmem9b
GPX1		GATA6-AS1		Tnfrsf11b
GPX4		GCA		Tns1
GSTA1		GIT1		Tns3
GSTA2		GKAP1		Tspan4
GTF2H5		GOLIM4		Uba7
GTF2I		GPI		Ubl3
GTSE1		GPM6A		Vasp
H2AFV		GPX8		Wfdc1
H2AFY		GRN		Wipi1
H2AFY2		GSDMD		Wnt2
HACD3		GSTM3		Zcchc5
HBE1		GTF2F1		Zim1
HDAC2		HACD1
HELLS		HAPLN1
HES1		HCFC1R1
HINT1		HEG1
HIST1H1A		HHIP
HIST1H1D		HIGD2A
HIST1H2BH		HM13
HIST1H4C		HMCES
HIST2H2AC		HMGCS1
HMGA2		HNRNPA1L2
HMGB3		HRH2
HMGN1		HSP90B1
HMGN3		HSPB7
HN1		HTRA1
HNRNPA0		ID4
HNRNPA3		IFI35
HNRNPAB		IFT22
HNRNPD		IGBP1
HNRNPDL		IGFBP4
HNRNPH1		IGFBP5
HNRNPH3		IL11RA
HNRNPM		ILVBL
HNRNPR		IP6K2
HNRNPU		ISL1
HP1BP3		ISOC2
HSBP1		ISYNA1
HSPB1		ITGA3
HSPB11		ITLN1
HSPD1		ITPA
HSPE1		JTB
ID1		JUNB
ID2		KBTBD7
IER2		KLF10
IFI16		KLF4
IFI27L2		KLF6
IFI6		KLK10
IMMP1L		KLK11
IRF2BP2		KLK5
ITGAE		KMT5C
ITIH2		KRT13
JUN		KRT19
KDM5B		KRTCAP3
KHDRBS1		LAMA5
KLHL23		LAMB2
KNOP1		LAMC1
KPNA2		LAPTM4A
KPNB1		LBH
KRT10		LGALS2
KRT8		LGALS3
KRTCAP2		LGALS3BP
KTN1		LGALS8
LAGE3		LHX9
LAMTOR2		LIMS1
LAMTOR4		LINC01133
LAMTOR5		LINC01139
LDHA		LITAF
LDOC1		LPP
LEPROTL1		LSAMP
LHX2		LSM10
LINC00493		LSR
LMO4		LTA4H
LRRC61		LURAP1L
LSM2		LY6E
LSM3		LY6H
LSM4		MAF
LSM5		MAGED1
LSM7		MAGEH1
LSM8		MAP3K13
MAD2L2		MAP3K8
MAGI1		MBNL1-AS1
MAP1B		MED30
MAP3K1		MEIS1
MARCKSL1		MFF
MDFI		MGP
MDH1		MLLT4
MEIS2		MMEL1
MEX3A		MMP2
MFAP2		MPP6
MGST1		MSLN
MGST2		MST1
MIDN		MUS81
MIF		MVB12A
MINOS1		MYADM
MLF2		MYL6B
MLLT11		MYL7
MN1		MYL9
MORF4L2		MYO1C
MRPL11		MYRF
MRPL12		N6AMT1
MRPL21		NAP1L3
MRPL33		NBEAL1
MRPL41		NDRG1
MRPL51		NDUFA5
MRPL52		NEDD4L
MRPL57		NET1
MRPS18C		NFIA
MRPS21		NFIB
MRPS26		NFIC
MRPS33		NHLRC3
MRPS34		NINJ1
MSRB2		NIPAL3
MT1E		NME3
MT1F		NPNT
MT1G		NPY
MT1H		NR4A1
MT1X		NREP
MT2A		NRP2
MT-ND6		NSG1
MYEOV2		NTPCR
MZT2A		NUPR1
MZT2B		OGN
NAA38		OLFML1
NASP		OLR1
NCL		P4HA2
NCOR2		PAPPA
NDUFA1		PBX1
NDUFA11		PCDH18
NDUFA12		PCMTD2
NDUFA13		PDIA6
NDUFA2		PDPN
NDUFA3		PDZK1IP1
NDUFA6		PFDN1
NDUFA7		PFN2
NDUFB1		PGM1
NDUFB10		PHACTR1
NDUFB11		PHB2
NDUFB2		PIGBOS1
NDUFB3		PIK3R1
NDUFB4		PKP2
NDUFB7		PLA2G16
NDUFB8		PLA2G2A
NDUFC1		PLAC9
NDUFC2		PLCE1
NDUFS5		PLD3
NDUFS6		PLEKHA1
NDUFV3		PLLP
NEDD8		PLP2
NEO1		PLRG1
NHP2		PLXNA2
NIPSNAP1		PLXNB2
NME1		PMP22
NME4		PODXL
NMT1		POLD2
NNAT		PPIB
NOP10		PPIC
NOP56		PPP1R16A
NOVA1		PPP1R9A
NPC2		PRDX5
NR2F1		PRKAR1B
NR2F2		PRKCI
NSA2		PROCR
NSRP1		PRSS23
OCIAD2		PSAP
ODC1		PSME1
OST4		PTGDS
PABPN1		PTGS1
PAFAH1B2		PTRF
PAFAH1B3		PYCARD
PAK2		PYURF
PARP1		QARS
PCBD1		QTRT1
PCBP1		RAB11FIP1
PCBP2		RAB2A
PCDH17		RAB33A
PDCD5		RABAC1
PDCD6		RABL2B
PEBP1		RAD50
PEG10		RALBP1
PET100		RARRES2
PFDN2		RARRES3
PGAM1		RASSF7
PGLS		RBP7
PGRMC1		RDH10
PHF6		REC8
PHGDH		REEP1
PHPT1		RGMA
PIN4		RHBDD3
PITX2		RHOB
PKM		RHOT2
PLA2G12A		RICTOR
PLIN2		RNF13
PLK2		RNH1
PNKD		ROM1
POLE4		RP11-147L13.11
POLR2F		RP11-834C11.4
POLR2I		RPRD1B
POLR2J		RPRM
POLR2L		RSL1D1
PPDPF		RSL24D1
PPP2CA		RSRP1
PRCD		RTN3
PRDX1		RYR2
PRDX4		S100A16
PRELID1		SAT1
PRKDC		SCG5
PRMT1		SCP2
PRPF4B		SDC4
PRPF6		SDPR
PRRC2B		SEC63
PRRC2C		SELT
PSMA2		SEMA3B
PSMB1		SEMA3C
PSMB2		SEMA3D
PSME2		SEMA6D
PTGIS		SEPP1
PTK7		SERINC5
PTMS		SERPINB6
PTOV1		SERPINB9
PTPRF		SERPING1
PTPRS		SFTPD
PTRHD1		SGCD
PTTG1		SH3GLB1
RAB34		SH3RF1
RAB4A		SHROOM3
RABL6		SLC25A4
RAMP2		SLC34A2
RANBP1		SLC38A10
RBBP4		SLC39A1
RBM17		SLC48A1
RBM25		SLC7A4
RBM39		SLC7A7
RBM8A		SLITRK4
RBMX		SLPI
RBP4		SMPD3
RFC1		SNAP47
RGS3		SNHG19
RHOBTB3		SNHG8
RHOU		SNRPN
RNF181		SOCS3
ROBO2		SORBS2
ROMO1		SPG21
RP3-512B11.3		SPINT2
RPL17		SPOCK1
RPL26L1		SPOCK2
RPL36A		SPRR2F
RPL36AL		SPTAN1
RPL39L		SRSF1
RPS27L		SRSF11
RTF1		STAT3
RUNX1T1		STK26
RWDD1		STMN3
S100A10		STOX2
S100A13		STT3B
SARAF		STXBP2
SCAND1		SULF1
SCD		SUMF2
SDF2L1		SUMO3
SEC61B		SWI5
SEC61G		TCEAL2
SEPW1		TCEAL4
SERBP1		TEKT3
SERPINA1		TFPI2
SERPINA5		TGFB3
SERPINA6		TGIF2
SERPINF1		TGM1
SERPINF2		THAP6
SET		THSD4
SEZ6L2		TIMM9
SFPQ		TIMP3
SFRP1		TM4SF1
SH3BGRL3		TMED10
SHFM1		TMED2
SLC39A10		TMED3
SLC9A3R1		TMEM14A
SLIRP		TMEM176A
SMARCA4		TMEM176B
SMARCA5		TMEM179B
SMARCB1		TMEM190
SMARCC1		TMEM219
SMARCE1		TMEM30A
SMDT1		TMEM37
SMIM4		TMEM88
SMS		TNFAIP8
SND1		TNFRSF12A
SNF8		TNNI1
SNHG25		TNNI3
SNRNP25		TNNT1
SNRNP70		TNNT2
SNRPA		TOB1
SNRPA1		TOMM22
SNRPB		TP53I3
SNRPB2		TPM2
SNRPD1		TRIP6
SNRPD2		TSHZ3
SNRPD3		TSPAN4
SNRPE		TSPO
SNRPF		TSPYL1
SNRPG		TUFM
SNU13		UBXN1
SON		UCHL1
SOX11		UFC1
SOX4		UNC5B-AS1
SPC25		UPK3B
SPINK1		VAMP8
SPP1		VASN
SQLE		VEZT
SRRM1		VKORC1
SRRM2		WASF1
SRSF2		WBP4
SRSF9		WBP5
SSBP1		WDR54
SSBP3		WIPF2
SSBP4		WNT2B
SSR4		WT1
STMN2		WT1-AS
SUPT16H		YIPF3
SVIL		YIPF4
SVIP		ZBTB7C
SYCE1L		ZDHHC12
SYNCRIP		ZFAND6
TAF11		ZFP36
TBCA		ZFP36L1
TBCB		ZFP36L2
TBL1XR1		ZNF148
TBX3		ZNF32
TCEAL3		ZNF667-AS1
TCEB1		ZNF883
TCF25		ZNHIT1
TCTEX1D2		ZSCAN18
TECR
TET1
TF
TFAM
TFG
TGFBI
TGIF1
TGS1
TIMM10
TIMM13
TIMM17B
TIMM8B
TLN1
TMEM134
TMEM147
TMEM256
TMEM258
TMEM261
TMEM97
TMEM98
TMPO
TMSB15A
TNRC6A
TNRC6B
TOMM5
TOMM7
TOP2A
TPR
TRA2B
TRAPPC2L
TRIM28
TRMT112
TSTD1
TTR
TUBA1A
TUBB2B
TXN
TXNDC17
U2SURP
UBE2C
UBE2E3
UBE2I
UBL5
UPF3B
UQCC2
UQCR10
UQCR11
UQCRB
UQCRFS1
UQCRQ
USMG5
USP22
UXT
VAMP2
VCAN
VTI1B
VTN
WDR83OS
WFDC2
XPO1
YAF2
YAP1
YTHDC1
YTHDF2
YWHAB
ZCCHC11
ZCRB1
ZFAS1
ZNF326
ZNF428
ZNF593
ZNF618
ZNF706
ZNF738
ZRANB2
ZSCAN16-AS1
