# Supplementary material for: Comparative analysis of cell lineage differentiation during hepatogenesis in humans and mice at the single-cell transcriptome level
Source: Cell Res. 2020 Jul 20;30(12):1109–26. doi: 10.1038/s41422-020-0378-6 (PMC7784864; doi:10.1038/s41422-020-0378-6)
Supplement: Supplementary file 18 — Supplementary information, Table S9 [file 41422_2020_378_MOESM18_ESM.xlsx]

## Sheet: Sheet1
Supplementary information, Table S9 Primers for RT-qPCR. Related to Methods.
Primer sequences used in RT-qPCR
Genes		Sequences
CreERT2	Forward	5'-GTTTCACTGGTTATGCGGCG-3'
	Reverse	5'-GTTCGAACGCTAGAGCCTGT-3'
Mouse Afp	Forward	5'-AGTTTCCAGAACCTGCCGAG-3'
	Reverse	5'-ACCTTGTCGTACTGAGCAGC-3'
Mouse Alb	Forward	5'-TGACTTTGCACAGTTCCTGGAT-3'
	Reverse	5'-AGGGTAGCCTGAGAAGGTTGTG-3'
Mouse Aldoa	Forward	5'-CGCTCCTTAGTCCTTTCGCC-3'
	Reverse	5'-GACAGGCGGGTCATGTTGAA-3'
Mouse Cela1	Forward	5'-AACCTGAGCCAGAATGACGG-3'
	Reverse	5'-TCATAGCCTGCAACCACGTT-3'
Mouse Cirbp	Forward	5'-GCCTTAGGAAGCTTGGGTGT-3'
	Reverse	5'-TTGGTGTCGAAGCTGAGTCC-3'
Mouse Fech	Forward	5'-ACATCATGCCAAGACCACCA-3'
	Reverse	5'-CTTCTCCAAGGGTTTCGGGG-3'
Mouse Fgb	Forward	5'-ATGACCATCCACAACGGCAT-3'
	Reverse	5'-GATCCGTAGTTACCCAGCCG-3'
Mouse Fos	Forward	5'-TACTACCATTCCCCAGCCGA-3'
	Reverse	5'-GCTGTCACCGTGGGGATAAA-3'
Mouse Galk1	Forward	5'-AACATTACCCAGCTTCCCCG-3'
	Reverse	5'-TGGATGAAGGTGTACGTGGC-3'
Mouse Gsta4	Forward	5'-AGTTCTAGTGCAGCGTGCTT-3'
	Reverse	5'-TGTGGGCAGAGTGGTTTTGT-3'
Mouse Hk2	Forward	5'-GATCGCCGGATTGGAACAGA-3'
	Reverse	5'-GTCTAGCTGCTTAGCGTCCC-3'
Mouse Klf13	Forward	5'-AGGCCTAGGACCCTCTCTTG-3'
	Reverse	5'-CAAGTGCTCCCATGGTCTGT-3'
Mouse Stat3	Forward	5'-CAGGTAGTGCTGCCCCGTA-3'
	Reverse	5'-ATGGTATTGCTGCAGGTCGT-3'
Mouse Stat5a	Forward	5'-TGAGGGGAACTCTTCGGGAT-3'
	Reverse	5'-CGGTGGAGGCTGTTACTTCT-3'
Mouse Tcf3	Forward	5'-GAAGCTCGAGAGAGACCAGG-3'
	Reverse	5'-GACCCCGGGGACAAAAGG-3'
